# Supplementary material for: Pineal gland transcriptomic profiling reveals the differential regulation of lncRNA and mRNA related to prolificacy in STH sheep with two FecB genotypes
Source: BMC Genom Data. 2021 Feb 18;22:9. doi: 10.1186/s12863-020-00957-w (PMC7893892; doi:10.1186/s12863-020-00957-w)
Supplement: Supplementary file 11 — Additional file 11: Supplementary material 1A. Total set of known lncRNAs were identified from four groups. Supplementary material 1B. Total set of novel lncRNAs were identified from four groups. [file 12863_2020_957_MOESM11_ESM.xls]

## Sheet: Supplementary material 1A 
Supplementary material 1A Total set of known lncRNAs were identified from four groups.
Annotated_lncRNA_ID	Annotated_lncRNA_Gene_ID	Annotated_lncRNA_Gene_Name	Annotated_lncRNA_Gene_Description	Gene_Type	Status	Chromosome	Start	End	Strand	Exon_number	Length	ORF
XR_001434015.1	106990937	--	-//-	lncRNA	Annotated_lncRNA	NC_019459.2	63867003	63868819	-	2	1740	135
XR_001023263.1	105603912	--	-//-	lncRNA	Annotated_lncRNA	NC_019477.2	50077451	50086671	+	3	3039	198
XR_001041052.1	105615447	--	-//-	lncRNA	Annotated_lncRNA	NC_019463.2	33607063	33608547	-	2	1401	74
XR_001036776.2	105607466	--	-//-	lncRNA	Annotated_lncRNA	NC_019460.2	19077196	19087858	+	3	4791	155
XR_001433908.1	105604038	--	sp|P11369|LORF2_MOUSE LINE-1 retrotransposable element ORF2 protein OS=Mus musculus GN=Pol PE=1 SV=2//3.52822e-28	lncRNA	Annotated_lncRNA	NC_019458.2	238899628	239257908	+	3	1979	90
XR_001041524.2	105615664	--	-//-	lncRNA	Annotated_lncRNA	NC_019464.2	27020121	27029465	-	3	9221	179
XR_001433950.1	106990914	--	-//-	lncRNA	Annotated_lncRNA	NC_019459.2	177315559	177317175	-	2	1089	168
XR_001434013.1	106990570	--	-//-	lncRNA	Annotated_lncRNA	NC_019459.2	63522289	63526364	-	3	1140	84
XR_001042168.2	105612960	--	-//-	misc_RNA	Annotated_lncRNA	NC_019465.2	40924279	40945270	+	5	2953	120
XR_001021843.2	105602963	--	sp|P11369|LORF2_MOUSE LINE-1 retrotransposable element ORF2 protein OS=Mus musculus GN=Pol PE=1 SV=2//7.0104e-08	lncRNA	Annotated_lncRNA	NC_019474.2	71600646	71605297	+	3	4066	174
XR_001433783.1	105615308	--	sp|Q53H47|SETMR_HUMAN Histone-lysine N-methyltransferase SETMAR OS=Homo sapiens GN=SETMAR PE=1 SV=2//1.10777e-63	lncRNA	Annotated_lncRNA	NC_019458.2	90085090	90099679	+	3	1429	141
XR_001041079.2	105608879	--	-//-	lncRNA	Annotated_lncRNA	NC_019463.2	44305351	44313956	+	3	2333	104
XR_173337.3	101107729	--	sp|Q71V39|EF1A2_RABIT Elongation factor 1-alpha 2 OS=Oryctolagus cuniculus GN=EEF1A2 PE=1 SV=1//0	misc_RNA	Annotated_lncRNA	NC_019472.2	43201305	43202719	+	1	1415	313
XR_001434304.1	105613980	--	-//-	lncRNA	Annotated_lncRNA	NC_019460.2	75903542	75911204	-	3	7064	132
XR_173083.2	101104805	--	-//-	lncRNA	Annotated_lncRNA	NC_019459.2	131647287	131648016	+	2	574	55
XR_001436367.1	105603686	--	-//-	lncRNA	Annotated_lncRNA	NC_019477.2	11713609	11716076	-	2	1135	114
XR_001436407.1	105603846	--	-//-	lncRNA	Annotated_lncRNA	NC_019477.2	38908573	38949774	+	4	3208	125
XR_001433966.1	105606565	--	-//-	lncRNA	Annotated_lncRNA	NC_019459.2	8700660	8702479	+	2	1772	85
XR_001435883.1	106991665	--	-//-	lncRNA	Annotated_lncRNA	NC_019473.2	35894202	35896987	+	2	2677	163
XR_001021857.1	101114216	--	-//-	lncRNA	Annotated_lncRNA	NC_019475.2	1032361	1045020	+	5	779	135
XR_001436258.1	105603510	--	-//-	lncRNA	Annotated_lncRNA	NC_019476.2	45582679	45585240	-	2	1321	107
XR_001024267.1	105604700	--	-//-	lncRNA	Annotated_lncRNA	NC_019481.2	19773953	19776710	+	2	2254	115
XR_001041518.2	105612128	--	-//-	lncRNA	Annotated_lncRNA	NC_019464.2	26388803	26394326	-	4	2239	152
XR_001041949.2	105611821	--	-//-	lncRNA	Annotated_lncRNA	NC_019464.2	88689911	88701262	+	2	479	56
XR_001021851.2	101108955	--	sp|Q5RFF4|EIF1_PONAB Eukaryotic translation initiation factor 1 OS=Pongo abelii GN=EIF1 PE=3 SV=1//6.20762e-58	misc_RNA	Annotated_lncRNA	NC_019474.2	28772986	28775481	-	2	608	84
XR_001434358.1	105614722	--	-//-	lncRNA	Annotated_lncRNA	NC_019460.2	132932596	132943396	-	2	776	85
XR_001025581.2	105606137	--	sp|Q3T0X7|NSE1_BOVIN Non-structural maintenance of chromosomes element 1 homolog OS=Bos taurus GN=NSMCE1 PE=2 SV=2//6.94931e-41	lncRNA	Annotated_lncRNA	NW_014644424.1	38	1102	+	2	621	120
XR_001435588.1	101108944	--	sp|Q86YE8|ZN573_HUMAN Zinc finger protein 573 OS=Homo sapiens GN=ZNF573 PE=2 SV=4//2.87062e-06	lncRNA	Annotated_lncRNA	NC_019471.2	46709679	46720003	+	3	1888	181
XR_001027082.1	101109657	--	sp|Q45FY6|HPRT_PIG Hypoxanthine-guanine phosphoribosyltransferase OS=Sus scrofa GN=HPRT1 PE=2 SV=3//8.37059e-135	misc_RNA	Annotated_lncRNA	NC_019458.2	17720766	17726827	+	2	1279	232
XR_001435887.1	105602586	--	sp|O00370|LORF2_HUMAN LINE-1 retrotransposable element ORF2 protein OS=Homo sapiens PE=1 SV=1//2.41807e-06	lncRNA	Annotated_lncRNA	NC_019473.2	37758301	37791192	-	3	426	122
XR_001025379.1	105605741	--	-//-	lncRNA	Annotated_lncRNA	NW_014639270.1	1992	6698	-	2	1927	162
XR_001023186.2	105603871	--	-//-	lncRNA	Annotated_lncRNA	NC_019477.2	44288703	44292676	+	2	2963	98
XR_001021847.1	105602968	--	-//-	lncRNA	Annotated_lncRNA	NC_019474.2	71997100	71998068	-	2	211	70
XR_001024591.1	105604991	--	-//-	lncRNA	Annotated_lncRNA	NC_019482.2	29073292	29075599	+	3	1194	83
XR_001020896.1	105602300	--	-//-	lncRNA	Annotated_lncRNA	NC_019472.2	52174747	52176342	+	2	1482	108
XR_001434185.1	105611487	--	sp|P11369|LORF2_MOUSE LINE-1 retrotransposable element ORF2 protein OS=Mus musculus GN=Pol PE=1 SV=2//2.4783e-07	lncRNA	Annotated_lncRNA	NC_019459.2	244991001	244995004	-	2	1171	99
XR_001436053.1	101114058	--	sp|A5A6H4|ROA1_PANTR Heterogeneous nuclear ribonucleoprotein A1 OS=Pan troglodytes GN=HNRNPA1 PE=2 SV=1//2.81319e-06	misc_RNA	Annotated_lncRNA	NC_019475.2	24790557	24792227	-	3	1194	168
XR_001435792.1	105602212	--	-//-	lncRNA	Annotated_lncRNA	NC_019472.2	32294572	32518688	-	5	3066	84
XR_001435311.1	105608412	--	-//-	lncRNA	Annotated_lncRNA	NC_019468.2	36346848	36362382	-	4	861	158
XR_001435586.1	101108680	--	sp|Q6PG37|ZN790_HUMAN Zinc finger protein 790 OS=Homo sapiens GN=ZNF790 PE=2 SV=2//5.38667e-23	misc_RNA	Annotated_lncRNA	NC_019471.2	46632402	46650284	+	6	1068	142
XR_001434334.1	105614683	--	-//-	lncRNA	Annotated_lncRNA	NC_019460.2	103895049	103906125	-	2	2411	115
XR_001034168.1	105611150	--	-//-	lncRNA	Annotated_lncRNA	NC_019459.2	237253072	237254203	+	2	1083	63
XR_001044110.2	105608222	--	-//-	lncRNA	Annotated_lncRNA	NC_019469.2	60031161	60041798	-	4	796	189
XR_001436175.1	105603394	--	sp|Q8IYE1|CCD13_HUMAN Coiled-coil domain-containing protein 13 OS=Homo sapiens GN=CCDC13 PE=1 SV=2//1.01574e-08	lncRNA	Annotated_lncRNA	NC_019476.2	14768747	14809274	+	11	7478	205
XR_001022473.2	105603384	--	-//-	lncRNA	Annotated_lncRNA	NC_019476.2	13295643	13309253	-	4	630	139
XR_001043310.2	105616287	--	-//-	lncRNA	Annotated_lncRNA	NC_019468.2	9246630	9248913	-	2	2182	92
XR_001436627.1	106991881	--	-//-	lncRNA	Annotated_lncRNA	NC_019481.2	4229673	4561475	+	3	277	92
XR_001435315.1	106990106	--	sp|P31976|EZRI_BOVIN Ezrin OS=Bos taurus GN=EZR PE=1 SV=2//0	misc_RNA	Annotated_lncRNA	NC_019468.2	36999414	37001329	+	1	1916	263
XR_001435280.1	105616325	--	-//-	misc_RNA	Annotated_lncRNA	NC_019468.2	24799088	24809632	-	3	5619	165
XR_001434489.1	105614015	--	-//-	lncRNA	Annotated_lncRNA	NC_019461.2	41743173	41746764	-	2	2752	122
XR_001022471.2	105603384	--	-//-	lncRNA	Annotated_lncRNA	NC_019476.2	13307161	13309249	-	3	1542	129
XR_001024358.1	105604780	--	-//-	lncRNA	Annotated_lncRNA	NC_019481.2	34680825	34683116	-	2	2149	161
XR_001434839.1	105615501	--	-//-	lncRNA	Annotated_lncRNA	NC_019463.2	72158003	72175465	+	3	1252	124
XR_001021082.2	105602450	--	-//-	lncRNA	Annotated_lncRNA	NC_019473.2	3841009	3847744	+	2	1342	137
XR_001023277.2	105603919	--	-//-	lncRNA	Annotated_lncRNA	NC_019477.2	50939887	50948712	+	3	1334	130
XR_001434205.1	105611592	--	sp|O00370|LORF2_HUMAN LINE-1 retrotransposable element ORF2 protein OS=Homo sapiens PE=1 SV=1//1.49376e-10	lncRNA	Annotated_lncRNA	NC_019459.2	248936493	248956784	+	5	3200	136
XR_001045163.1	105616881	--	-//-	lncRNA	Annotated_lncRNA	NC_019471.2	46127118	46130741	+	2	3578	88
XR_001436179.1	105603394	--	sp|Q8IYE1|CCD13_HUMAN Coiled-coil domain-containing protein 13 OS=Homo sapiens GN=CCDC13 PE=1 SV=2//1.01574e-08	lncRNA	Annotated_lncRNA	NC_019476.2	14768748	14814381	+	11	9794	205
XR_001040234.2	105608530	--	-//-	lncRNA	Annotated_lncRNA	NC_019462.2	4858018	4861277	+	2	520	132
XR_001043348.2	101114032	--	sp|P14730|WFD18_RAT WAP four-disulfide core domain protein 18 (Fragment) OS=Rattus norvegicus GN=Wfdc18 PE=2 SV=2//7.69973e-13	lncRNA	Annotated_lncRNA	NC_019468.2	13875807	13877048	+	2	418	85
XR_001040511.2	105607053	--	-//-	lncRNA	Annotated_lncRNA	NC_019462.2	45568456	45585008	+	3	1482	155
XR_001023874.1	105604385	--	-//-	lncRNA	Annotated_lncRNA	NC_019480.2	3898476	3901257	+	2	2681	156
XR_001022866.2	105603606	--	-//-	lncRNA	Annotated_lncRNA	NC_019476.2	59288070	59290894	-	2	2311	124
XR_001023170.2	105603858	--	-//-	lncRNA	Annotated_lncRNA	NC_019477.2	42289352	42297643	-	2	8242	143
XR_001041350.1	105615592	--	-//-	lncRNA	Annotated_lncRNA	NC_019464.2	757097	763207	-	2	5969	129
XR_001025267.2	105605573	--	-//-	lncRNA	Annotated_lncRNA	NC_019484.2	94402708	94418217	-	4	3520	133
XR_001022443.1	105603374	--	-//-	lncRNA	Annotated_lncRNA	NC_019476.2	12288918	12293022	-	2	356	87
XR_001041319.1	105613208	--	-//-	lncRNA	Annotated_lncRNA	NC_019463.2	116388689	116391393	+	2	2239	198
XR_001027100.2	105606997	--	-//-	lncRNA	Annotated_lncRNA	NC_019459.2	25107520	25129794	-	3	3242	126
XR_001434336.1	106991070	--	-//-	lncRNA	Annotated_lncRNA	NC_019460.2	108078156	108078988	-	2	549	113
XR_001436423.1	106990336	--	-//-	lncRNA	Annotated_lncRNA	NC_019477.2	50416288	50421161	-	3	1780	155
XR_001042390.2	105608371	--	-//-	lncRNA	Annotated_lncRNA	NC_019465.2	86101490	86115410	+	5	1381	125
XR_001436866.1	105605432	--	sp|Q588U8|CFDP2_TRAJA Craniofacial development protein 2 OS=Tragulus javanicus GN=CFDP2 PE=2 SV=1//1.76525e-15	misc_RNA	Annotated_lncRNA	NC_019484.2	37383334	37394519	+	3	1050	139
XR_001435534.1	106991530	--	-//-	lncRNA	Annotated_lncRNA	NC_019470.2	60605995	60607413	+	2	564	123
XR_001021961.2	105603045	--	-//-	lncRNA	Annotated_lncRNA	NC_019458.2	204126188	204128729	-	2	1057	104
XR_001434094.1	105609277	--	sp|O00370|LORF2_HUMAN LINE-1 retrotransposable element ORF2 protein OS=Homo sapiens PE=1 SV=1//7.48967e-12	lncRNA	Annotated_lncRNA	NC_019459.2	140330864	140428169	-	6	4176	118
XR_001022071.2	105603101	--	sp|Q9GZW5|SCND2_HUMAN Putative SCAN domain-containing protein SCAND2P OS=Homo sapiens GN=SCAND2P PE=5 SV=2//1.02058e-32	lncRNA	Annotated_lncRNA	NC_019475.2	21381260	21387609	+	3	4977	157
XR_001039929.2	105615035	--	-//-	lncRNA	Annotated_lncRNA	NC_019461.2	65937891	65962214	-	3	3035	136
XR_001039188.2	105613532	--	sp|P21414|POL_GALV Pol polyprotein OS=Gibbon ape leukemia virus GN=pol PE=3 SV=1//8.03993e-43	lncRNA	Annotated_lncRNA	NC_019460.2	149734638	149741985	+	3	4205	135
XR_001035539.2	105608331	--	-//-	lncRNA	Annotated_lncRNA	NC_019458.2	33673390	33747010	-	6	6794	254
XR_001043211.2	105616228	--	-//-	lncRNA	Annotated_lncRNA	NC_019467.2	75973068	75990471	+	4	2863	189
XR_001022452.2	105603377	--	-//-	lncRNA	Annotated_lncRNA	NC_019476.2	12432844	12434678	+	2	369	66
XR_001434287.1	106991045	--	-//-	lncRNA	Annotated_lncRNA	NC_019460.2	38752003	38755789	+	3	3666	130
XR_001434471.1	106991095	--	-//-	lncRNA	Annotated_lncRNA	NC_019460.2	223580603	223581978	-	2	1096	193
XR_001042388.1	105608370	--	-//-	lncRNA	Annotated_lncRNA	NC_019465.2	85912841	85938584	+	5	1513	122
XR_001435538.1	106991531	--	-//-	lncRNA	Annotated_lncRNA	NC_019470.2	62162244	62164075	-	2	1242	101
XR_001436369.1	106991806	--	-//-	lncRNA	Annotated_lncRNA	NC_019477.2	13784812	13787058	-	2	586	68
XR_001036688.2	105607456	--	-//-	lncRNA	Annotated_lncRNA	NC_019460.2	15973761	15983475	+	3	2671	95
XR_001033840.2	105610097	--	sp|Q6EKJ0|GTD2B_HUMAN General transcription factor II-I repeat domain-containing protein 2B OS=Homo sapiens GN=GTF2IRD2B PE=1 SV=1//1.88772e-85	lncRNA	Annotated_lncRNA	NC_019459.2	232352572	232359225	-	5	1792	197
XR_001038779.1	105614425	--	-//-	lncRNA	Annotated_lncRNA	NC_019460.2	83623073	83628144	+	2	5010	91
XR_001436090.1	106991741	--	-//-	lncRNA	Annotated_lncRNA	NC_019475.2	41235460	41315215	+	5	3275	172
XR_001434275.1	106991040	--	sp|Q53FA7|QORX_HUMAN Quinone oxidoreductase PIG3 OS=Homo sapiens GN=TP53I3 PE=1 SV=2//1.96996e-13	lncRNA	Annotated_lncRNA	NC_019460.2	31532173	31536302	+	2	3575	113
XR_001033842.2	105610097	--	sp|Q6EKJ0|GTD2B_HUMAN General transcription factor II-I repeat domain-containing protein 2B OS=Homo sapiens GN=GTF2IRD2B PE=1 SV=1//1.88772e-85	lncRNA	Annotated_lncRNA	NC_019459.2	232352572	232359225	-	5	1793	197
XR_001435392.1	106990525	--	-//-	lncRNA	Annotated_lncRNA	NC_019469.2	13166436	13171593	-	3	4580	126
XR_001044935.2	105609364	--	-//-	lncRNA	Annotated_lncRNA	NC_019471.2	6411819	6709169	-	5	1544	173
XR_001436629.1	105610122	--	sp|Q9Y2H8|ZN510_HUMAN Zinc finger protein 510 OS=Homo sapiens GN=ZNF510 PE=2 SV=1//8.20209e-11	lncRNA	Annotated_lncRNA	NC_019481.2	38331168	38339139	+	4	359	119
XR_001039026.2	105610121	--	-//-	lncRNA	Annotated_lncRNA	NC_019460.2	116731664	116735597	+	3	1844	112
XR_001040262.2	105610497	--	-//-	lncRNA	Annotated_lncRNA	NC_019462.2	9540384	9561381	-	2	997	177
XR_001434855.1	105609536	--	-//-	lncRNA	Annotated_lncRNA	NC_019463.2	96405788	96608500	-	4	349	63
XR_001025468.2	105605893	--	sp|Q76KX8|ZN534_HUMAN Zinc finger protein 534 OS=Homo sapiens GN=ZNF534 PE=2 SV=1//4.6015e-17	lncRNA	Annotated_lncRNA	NW_014641004.1	10420	19914	+	4	2403	101
XR_001435285.1	106991417	--	-//-	lncRNA	Annotated_lncRNA	NC_019468.2	25632044	25635900	-	3	352	67
XR_001043213.1	105616229	--	-//-	lncRNA	Annotated_lncRNA	NC_019467.2	76367299	76368377	+	2	1042	105
XR_001435396.1	106991478	--	sp|O00370|LORF2_HUMAN LINE-1 retrotransposable element ORF2 protein OS=Homo sapiens PE=1 SV=1//1.23519e-06	lncRNA	Annotated_lncRNA	NC_019469.2	26727670	26743973	-	2	16244	143
XR_001020729.2	105602179	--	-//-	lncRNA	Annotated_lncRNA	NC_019472.2	25368459	25368995	+	2	436	86
XR_001040206.1	105612914	--	-//-	lncRNA	Annotated_lncRNA	NC_019462.2	1126535	1155724	-	3	1376	127
XR_173257.3	101104162	--	-//-	lncRNA	Annotated_lncRNA	NC_019468.2	54135732	54140270	-	4	2028	136
XR_001435116.1	106991347	--	-//-	lncRNA	Annotated_lncRNA	NC_019466.2	32305967	32332740	-	3	968	189
XR_001040047.1	105615084	--	-//-	lncRNA	Annotated_lncRNA	NC_019461.2	93301547	93304318	+	2	2738	85
XR_001435662.1	106991585	--	sp|Q01650|LAT1_HUMAN Large neutral amino acids transporter small subunit 1 OS=Homo sapiens GN=SLC7A5 PE=1 SV=2//3.06092e-32	lncRNA	Annotated_lncRNA	NC_019471.2	12752281	12755937	-	2	2619	235
XR_001033286.1	105610630	--	-//-	lncRNA	Annotated_lncRNA	NC_019459.2	217847886	217854063	+	3	2547	89
XR_001434758.1	106990145	--	sp|O00370|LORF2_HUMAN LINE-1 retrotransposable element ORF2 protein OS=Homo sapiens PE=1 SV=1//1.10716e-24	lncRNA	Annotated_lncRNA	NC_019462.2	78549386	78572941	+	6	8750	167
XR_001042534.1	105616000	--	-//-	lncRNA	Annotated_lncRNA	NC_019466.2	20139669	20142692	+	2	2960	129
XR_001436467.1	105604063	--	-//-	lncRNA	Annotated_lncRNA	NC_019478.2	32183194	32198772	-	9	6724	319
XR_001435666.1	106990291	--	-//-	lncRNA	Annotated_lncRNA	NC_019471.2	19002881	19003855	+	2	680	116
XR_001023374.1	105604004	--	-//-	lncRNA	Annotated_lncRNA	NC_019478.2	17012613	17014922	+	2	1435	121
XR_001435160.1	106991357	--	-//-	lncRNA	Annotated_lncRNA	NC_019467.2	29289239	29397424	-	2	2494	136
XR_001021179.2	105602518	--	-//-	lncRNA	Annotated_lncRNA	NC_019473.2	18796357	18797942	-	2	377	56
XR_001436613.1	105604550	--	-//-	lncRNA	Annotated_lncRNA	NC_019480.2	57037217	57044174	+	3	781	104
XR_001039032.1	105614706	--	-//-	lncRNA	Annotated_lncRNA	NC_019460.2	116832634	116840084	+	2	7403	150
XR_001025553.2	101105065	--	sp|Q9Y6I7|WSB1_HUMAN WD repeat and SOCS box-containing protein 1 OS=Homo sapiens GN=WSB1 PE=1 SV=1//1.64844e-84	lncRNA	Annotated_lncRNA	NW_014643129.1	197	1823	+	3	666	153
XR_001435992.1	101114216	--	-//-	lncRNA	Annotated_lncRNA	NC_019475.2	991683	1134079	+	26	11947	216
XR_001434038.1	105607964	--	-//-	lncRNA	Annotated_lncRNA	NC_019459.2	70338079	70447176	-	10	1937	136
XR_001044385.1	105611292	--	-//-	lncRNA	Annotated_lncRNA	NC_019470.2	24632640	24656193	-	3	5505	121
XR_001043565.1	105616364	--	-//-	lncRNA	Annotated_lncRNA	NC_019468.2	38302353	38336377	+	3	676	88
XR_001038923.1	105609898	--	-//-	lncRNA	Annotated_lncRNA	NC_019458.2	46337335	46514695	+	6	3109	106
XR_001023088.2	105603793	--	-//-	lncRNA	Annotated_lncRNA	NC_019477.2	29905230	29908829	-	3	1662	123
XR_001434299.1	105606430	--	-//-	lncRNA	Annotated_lncRNA	NC_019460.2	62152976	62192951	+	3	2336	171
XR_001034732.2	105611472	--	-//-	lncRNA	Annotated_lncRNA	NC_019459.2	244371180	244372089	+	2	834	142
XR_001435267.1	101111303	--	sp|P10147|CCL3_HUMAN C-C motif chemokine 3 OS=Homo sapiens GN=CCL3 PE=1 SV=1//3.24135e-06	lncRNA	Annotated_lncRNA	NC_019468.2	13957104	13971804	+	3	719	117
XR_001435844.1	105602517	--	-//-	lncRNA	Annotated_lncRNA	NC_019473.2	18798161	19127382	+	3	3428	99
XR_001043480.2	105616340	--	-//-	lncRNA	Annotated_lncRNA	NC_019468.2	29766589	29946920	-	4	2227	157
XR_001433874.1	106990873	--	-//-	lncRNA	Annotated_lncRNA	NC_019458.2	189066779	189146545	+	3	800	128
XR_001042853.1	105616083	--	-//-	lncRNA	Annotated_lncRNA	NC_019466.2	78649146	78653391	+	2	3784	142
XR_001029967.1	105608520	--	-//-	lncRNA	Annotated_lncRNA	NC_019459.2	102747357	102749024	-	4	856	127
XR_001021517.1	105602767	--	-//-	lncRNA	Annotated_lncRNA	NC_019474.2	19359657	19363891	+	2	4181	145
XR_001433981.1	106990926	--	-//-	lncRNA	Annotated_lncRNA	NC_019459.2	23778152	23810724	-	2	3206	149
XR_001020849.1	105602261	--	-//-	lncRNA	Annotated_lncRNA	NC_019458.2	185940646	185947653	+	3	2434	117
XR_001435878.1	105602539	--	-//-	lncRNA	Annotated_lncRNA	NC_019473.2	25116474	25120366	+	2	3812	142
XR_001436199.1	105603432	--	-//-	lncRNA	Annotated_lncRNA	NC_019476.2	21963354	22395572	+	6	1091	103
XR_001435097.1	106991343	--	-//-	lncRNA	Annotated_lncRNA	NC_019466.2	13000849	13002972	-	2	960	68
XR_001023644.2	105604226	--	-//-	lncRNA	Annotated_lncRNA	NC_019479.2	12443973	12450276	-	4	3979	148
XR_001038250.2	105613776	--	sp|Q12805|FBLN3_HUMAN EGF-containing fibulin-like extracellular matrix protein 1 OS=Homo sapiens GN=EFEMP1 PE=1 SV=2//6.13663e-17	lncRNA	Annotated_lncRNA	NC_019460.2	68024874	68231613	-	5	4110	146
XR_001436519.1	105604257	--	-//-	lncRNA	Annotated_lncRNA	NC_019479.2	21583401	21588356	+	2	4771	113
XR_001435063.1	106990463	--	-//-	lncRNA	Annotated_lncRNA	NC_019465.2	88628555	88638370	-	2	9028	234
XR_001433993.1	106990930	--	-//-	lncRNA	Annotated_lncRNA	NC_019459.2	42113460	42118972	+	3	2157	132
XR_001040279.1	105610486	--	-//-	lncRNA	Annotated_lncRNA	NC_019462.2	10425246	10452812	-	5	1196	126
XR_001434628.1	106991146	--	-//-	lncRNA	Annotated_lncRNA	NC_019461.2	111768776	111770816	+	3	811	101
XR_001435334.1	105616384	--	sp|Q80ZH1|HDAC5_CRIGR Histone deacetylase 5 OS=Cricetulus griseus GN=HDAC5 PE=2 SV=1//1.2263e-06	lncRNA	Annotated_lncRNA	NC_019468.2	43299375	43314246	-	3	2540	199
XR_001024952.2	105605284	--	-//-	lncRNA	Annotated_lncRNA	NC_019483.2	41315201	41337404	+	2	4526	147
XR_001433716.1	106990836	--	-//-	lncRNA	Annotated_lncRNA	NC_019458.2	18346532	18355938	-	3	5246	158
XR_001433997.1	105607546	--	-//-	lncRNA	Annotated_lncRNA	NC_019459.2	47751523	48052128	+	3	3588	81
XR_001024098.2	105604543	--	-//-	lncRNA	Annotated_lncRNA	NC_019480.2	56134228	56155109	+	5	6475	118
XR_001041899.2	105615761	--	-//-	lncRNA	Annotated_lncRNA	NC_019464.2	78026789	78053709	+	3	8144	204
XR_001021396.1	105602679	--	-//-	lncRNA	Annotated_lncRNA	NC_019458.2	197001117	197011188	-	2	8369	100
XR_001435745.1	105608433	--	-//-	lncRNA	Annotated_lncRNA	NC_019471.2	54338512	54342070	+	4	617	126
XR_001435848.1	105602628	--	-//-	lncRNA	Annotated_lncRNA	NC_019473.2	62578416	62583855	-	4	1559	209
XR_001434591.1	106991135	--	-//-	lncRNA	Annotated_lncRNA	NC_019461.2	73667509	73711100	-	3	804	78
XR_001022217.1	105603195	--	-//-	lncRNA	Annotated_lncRNA	NC_019475.2	48125706	48170264	+	5	1704	93
XR_001435340.1	106991435	--	-//-	lncRNA	Annotated_lncRNA	NC_019468.2	46287792	46294396	+	2	6171	128
XR_001021567.2	105602800	--	-//-	lncRNA	Annotated_lncRNA	NC_019474.2	34017002	34018298	+	2	816	133
XR_001436505.1	105609523	--	-//-	lncRNA	Annotated_lncRNA	NC_019479.2	14712464	14718059	-	3	2460	294
XR_001023602.2	105604160	--	-//-	lncRNA	Annotated_lncRNA	NC_019478.2	49687727	49690210	-	3	2070	198
XR_001435067.1	106991326	--	-//-	lncRNA	Annotated_lncRNA	NC_019465.2	90085508	90087340	+	2	1086	237
XR_001020974.1	105602361	--	-//-	lncRNA	Annotated_lncRNA	NC_019472.2	72282342	72285300	-	2	2341	151
XR_001435761.1	106991613	--	-//-	lncRNA	Annotated_lncRNA	NC_019472.2	69892046	69895365	-	2	3236	109
XR_001043198.2	105616225	--	-//-	lncRNA	Annotated_lncRNA	NC_019467.2	75280698	75285106	+	3	1890	190
XR_001436689.1	106991923	--	-//-	lncRNA	Annotated_lncRNA	NC_019481.2	41600165	41602237	-	2	1185	191
XR_001435876.1	105602535	--	-//-	lncRNA	Annotated_lncRNA	NC_019473.2	24242582	24261549	-	2	7227	126
XR_001020851.2	105602262	--	-//-	lncRNA	Annotated_lncRNA	NC_019458.2	185948261	185951696	+	2	2761	130
XR_001043569.1	105610169	--	-//-	lncRNA	Annotated_lncRNA	NC_019468.2	39027848	39029819	+	2	1397	167
XR_001042224.1	105615891	--	-//-	lncRNA	Annotated_lncRNA	NC_019465.2	54532271	54536286	+	2	3967	102
XR_001023647.1	105604227	--	sp|Q7TN99|CPEB3_MOUSE Cytoplasmic polyadenylation element-binding protein 3 OS=Mus musculus GN=Cpeb3 PE=1 SV=1//6.67748e-07	lncRNA	Annotated_lncRNA	NC_019479.2	13396602	13432143	+	3	518	69
XR_001435753.1	106990747	--	sp|Q5R5Q6|ZN571_PONAB Zinc finger protein 571 OS=Pongo abelii GN=ZNF571 PE=2 SV=1//8.93295e-11	misc_RNA	Annotated_lncRNA	NC_019471.2	57953332	57971047	-	4	419	90
XR_001025003.1	105605335	--	-//-	lncRNA	Annotated_lncRNA	NC_019484.2	5721849	5730104	-	2	4719	201
XR_001434788.1	106991209	--	-//-	lncRNA	Annotated_lncRNA	NC_019463.2	41315479	41317823	-	2	2299	112
XR_001042226.2	105610727	--	-//-	lncRNA	Annotated_lncRNA	NC_019465.2	56336537	56338919	-	3	1598	143
XR_001039836.2	105615000	--	-//-	lncRNA	Annotated_lncRNA	NC_019461.2	46194450	46196557	-	2	2062	145
XR_001435751.1	106990747	--	sp|Q5R5Q6|ZN571_PONAB Zinc finger protein 571 OS=Pongo abelii GN=ZNF571 PE=2 SV=1//8.93295e-11	misc_RNA	Annotated_lncRNA	NC_019471.2	57953332	57971054	-	4	557	85
XR_001436189.1	105603404	--	-//-	lncRNA	Annotated_lncRNA	NC_019476.2	15793247	15922571	+	3	10057	170
XR_001435108.1	105608701	--	-//-	lncRNA	Annotated_lncRNA	NC_019466.2	22141963	22180937	+	7	4742	145
XR_001436328.1	105603604	--	-//-	lncRNA	Annotated_lncRNA	NC_019476.2	59116967	59123711	-	2	6651	242
XR_001434165.1	101109155	--	sp|P61515|RL37P_RAT Putative 60S ribosomal protein L37a OS=Rattus norvegicus GN=Rpl37a-ps1 PE=5 SV=2//5.59267e-19	misc_RNA	Annotated_lncRNA	NC_019459.2	217468886	217471979	+	3	1059	109
XR_001039601.1	105610817	--	-//-	lncRNA	Annotated_lncRNA	NC_019460.2	222591209	222593899	-	4	725	183
XR_001023584.1	105604143	--	sp|P47840|RS12_XENLA 40S ribosomal protein S12 OS=Xenopus laevis GN=rps12 PE=2 SV=2//8.80062e-50	misc_RNA	Annotated_lncRNA	NC_019458.2	244876641	244885672	+	1	9032	176
XR_001435408.1	105606441	--	-//-	lncRNA	Annotated_lncRNA	NC_019469.2	42355680	42359297	-	3	2432	136
XR_001039813.2	105613103	--	-//-	lncRNA	Annotated_lncRNA	NC_019461.2	41441788	41599723	-	4	5175	138
XR_001023714.1	101111410	--	sp|Q3ZBI7|USMG5_BOVIN Up-regulated during skeletal muscle growth protein 5 OS=Bos taurus GN=USMG5 PE=1 SV=1//4.85918e-35	misc_RNA	Annotated_lncRNA	NC_019479.2	23024936	23030285	-	4	372	71
XR_001041932.1	105606525	--	-//-	lncRNA	Annotated_lncRNA	NC_019464.2	85061258	85062285	+	2	709	130
XR_001436061.1	105603132	--	sp|Q29RQ3|DC1I1_BOVIN Cytoplasmic dynein 1 intermediate chain 1 OS=Bos taurus GN=DYNC1I1 PE=1 SV=1//3.3862e-18	lncRNA	Annotated_lncRNA	NC_019475.2	28301468	28352286	+	4	2200	167
XR_001021412.1	105602687	--	-//-	lncRNA	Annotated_lncRNA	NC_019474.2	1683247	1724649	-	3	369	78
XR_001043834.2	105609379	--	-//-	lncRNA	Annotated_lncRNA	NC_019469.2	3665814	3692608	-	3	720	103
XR_001040675.1	105609244	--	-//-	lncRNA	Annotated_lncRNA	NC_019458.2	89719106	89742971	-	2	6209	154
XR_001433796.1	106990657	--	-//-	lncRNA	Annotated_lncRNA	NC_019458.2	99734844	99735676	+	2	603	148
XR_001026205.2	105606506	--	sp|P08548|LIN1_NYCCO LINE-1 reverse transcriptase homolog OS=Nycticebus coucang PE=3 SV=1//5.56655e-08	lncRNA	Annotated_lncRNA	NC_019459.2	2104338	2142049	-	4	4993	172
XR_001436795.1	106990476	--	-//-	lncRNA	Annotated_lncRNA	NC_019483.2	40634512	40657107	-	3	825	117
XR_001435203.1	106991377	--	-//-	lncRNA	Annotated_lncRNA	NC_019467.2	22143719	22150344	+	2	6567	139
XR_001436741.1	105605025	--	-//-	lncRNA	Annotated_lncRNA	NC_019482.2	34289388	34303535	-	5	5447	172
XR_001434353.1	105607935	--	sp|P08548|LIN1_NYCCO LINE-1 reverse transcriptase homolog OS=Nycticebus coucang PE=3 SV=1//1.13938e-74	lncRNA	Annotated_lncRNA	NC_019460.2	129879098	129916846	+	7	7310	143
XR_001044019.2	105616526	--	-//-	lncRNA	Annotated_lncRNA	NC_019469.2	40861672	40951163	+	4	1693	124
XR_001435192.1	105608012	--	-//-	lncRNA	Annotated_lncRNA	NC_019467.2	19832589	19858879	+	4	1356	88
XR_001434022.1	106990244	--	sp|Q5CZZ9|PI51B_RAT Phosphatidylinositol 4-phosphate 5-kinase type-1 beta OS=Rattus norvegicus GN=Pip5k1b PE=2 SV=1//7.94726e-14	lncRNA	Annotated_lncRNA	NC_019459.2	67209494	67219713	+	3	2223	129
XR_001435338.1	101122201	--	sp|Q9EQU5|SET_MOUSE Protein SET OS=Mus musculus GN=Set PE=1 SV=1//4.69908e-141	misc_RNA	Annotated_lncRNA	NC_019468.2	46212055	46213543	+	1	1489	244
XR_001434842.1	106990528	--	-//-	lncRNA	Annotated_lncRNA	NC_019463.2	83278151	83354832	+	5	2576	105
XR_001435100.1	105613390	--	sp|O00370|LORF2_HUMAN LINE-1 retrotransposable element ORF2 protein OS=Homo sapiens PE=1 SV=1//3.24013e-14	lncRNA	Annotated_lncRNA	NC_019466.2	14205460	14209080	+	2	2955	159
XR_001041440.1	105615632	--	-//-	lncRNA	Annotated_lncRNA	NC_019464.2	18589786	18592272	-	2	2450	106
XR_001435585.1	101108680	--	sp|Q6PG37|ZN790_HUMAN Zinc finger protein 790 OS=Homo sapiens GN=ZNF790 PE=2 SV=2//5.38667e-23	misc_RNA	Annotated_lncRNA	NC_019471.2	46632401	46650284	+	6	1033	223
XR_001032641.2	105610222	--	-//-	lncRNA	Annotated_lncRNA	NC_019459.2	202592717	202606525	+	3	1706	76
XR_001023625.1	105604212	--	-//-	lncRNA	Annotated_lncRNA	NC_019479.2	7050807	7057519	-	2	6676	91
XR_001026649.1	105606719	--	-//-	lncRNA	Annotated_lncRNA	NC_019459.2	11830114	11837093	-	3	459	66
XR_001040720.1	105611082	--	-//-	lncRNA	Annotated_lncRNA	NC_019462.2	69220846	69230082	+	2	1925	118
XR_001040829.2	105607638	--	-//-	lncRNA	Annotated_lncRNA	NC_019462.2	93873303	93885767	+	3	336	80
XR_001038382.1	105612041	--	-//-	lncRNA	Annotated_lncRNA	NC_019460.2	73157743	73168185	+	3	9029	107
XR_001024039.2	105604494	--	-//-	lncRNA	Annotated_lncRNA	NC_019480.2	44594984	44600399	+	2	5369	116
XR_001040457.1	105613357	--	-//-	lncRNA	Annotated_lncRNA	NC_019462.2	37421244	37427151	+	3	596	87
XR_001434018.1	105607911	--	sp|P08548|LIN1_NYCCO LINE-1 reverse transcriptase homolog OS=Nycticebus coucang PE=3 SV=1//3.46354e-19	lncRNA	Annotated_lncRNA	NC_019459.2	67060295	67142088	+	3	8731	173
XR_001435589.1	105616882	--	-//-	lncRNA	Annotated_lncRNA	NC_019471.2	46488712	46496786	-	3	1007	128
XR_001042607.1	105616011	--	-//-	lncRNA	Annotated_lncRNA	NC_019466.2	27662831	27670378	-	3	1955	82
XR_001436032.1	101114216	--	-//-	lncRNA	Annotated_lncRNA	NC_019475.2	991683	997984	+	4	3050	124
XR_001436326.1	106991787	--	-//-	lncRNA	Annotated_lncRNA	NC_019476.2	57117615	57123083	+	2	596	96
XR_001023254.2	105603904	--	-//-	lncRNA	Annotated_lncRNA	NC_019477.2	48966132	48971940	+	2	4220	169
XR_001042710.1	105616041	--	-//-	lncRNA	Annotated_lncRNA	NC_019466.2	44789345	44791583	+	2	2180	107
XR_001028960.1	105607988	--	-//-	lncRNA	Annotated_lncRNA	NC_019459.2	71874417	71879026	-	3	4407	159
XR_001436972.1	101103220	--	sp|A4FV84|MRT4_BOVIN mRNA turnover protein 4 homolog OS=Bos taurus GN=MRTO4 PE=2 SV=1//5.57182e-39	misc_RNA	Annotated_lncRNA	NW_014642132.1	7	2288	+	2	2169	159
XR_001021814.1	105602940	--	-//-	lncRNA	Annotated_lncRNA	NC_019474.2	68292786	68294351	+	2	1497	121
XR_001030005.2	105608545	--	-//-	misc_RNA	Annotated_lncRNA	NC_019459.2	104042951	104050684	-	3	2219	97
XR_001040844.2	105609312	--	sp|O00370|LORF2_HUMAN LINE-1 retrotransposable element ORF2 protein OS=Homo sapiens PE=1 SV=1//1.71301e-08	lncRNA	Annotated_lncRNA	NC_019462.2	99774445	99917188	+	3	1502	105
XR_001435931.1	105602828	--	-//-	lncRNA	Annotated_lncRNA	NC_019474.2	41930314	41936423	-	4	2597	86
XR_001041620.1	105615687	--	sp|P11369|LORF2_MOUSE LINE-1 retrotransposable element ORF2 protein OS=Mus musculus GN=Pol PE=1 SV=2//2.85736e-09	lncRNA	Annotated_lncRNA	NC_019464.2	40717002	40718627	-	3	1491	85
XR_001435937.1	105602871	--	-//-	lncRNA	Annotated_lncRNA	NC_019474.2	52711763	52716722	-	2	4325	143
XR_001433798.1	106990854	--	-//-	lncRNA	Annotated_lncRNA	NC_019458.2	99780201	99781415	-	2	1158	76
XR_001436835.1	105605336	--	-//-	lncRNA	Annotated_lncRNA	NC_019484.2	5247129	5535278	+	10	4745	194
XR_001043311.2	101103247	--	sp|Q2TBY0|SKA2_BOVIN Spindle and kinetochore-associated protein 2 OS=Bos taurus GN=SKA2 PE=2 SV=1//1.70481e-37	misc_RNA	Annotated_lncRNA	NC_019468.2	9617630	9650335	-	4	3253	120
XR_001436181.1	105603395	--	-//-	misc_RNA	Annotated_lncRNA	NC_019476.2	15037720	15061178	+	6	2114	124
XR_001435429.1	106991494	--	-//-	lncRNA	Annotated_lncRNA	NC_019469.2	63820970	63848862	+	2	560	148
XR_001030067.2	105608589	--	-//-	lncRNA	Annotated_lncRNA	NC_019459.2	106238885	106241176	+	3	1406	126
XR_001435414.1	105609715	--	-//-	lncRNA	Annotated_lncRNA	NC_019469.2	48305510	48313225	-	2	423	132
XR_001030065.2	105608588	--	sp|P08548|LIN1_NYCCO LINE-1 reverse transcriptase homolog OS=Nycticebus coucang PE=3 SV=1//1.02937e-13	misc_RNA	Annotated_lncRNA	NC_019459.2	106154865	106222832	-	7	8576	164
XR_001436316.1	106991785	--	-//-	lncRNA	Annotated_lncRNA	NC_019476.2	54396280	54574117	-	3	1318	168
XR_001041349.2	101103400	--	sp|P26583|HMGB2_HUMAN High mobility group protein B2 OS=Homo sapiens GN=HMGB2 PE=1 SV=2//1.81232e-116	misc_RNA	Annotated_lncRNA	NC_019464.2	337554	338620	+	1	1067	226
XR_001434386.1	105612393	--	sp|Q5R7T5|RNF41_PONAB E3 ubiquitin-protein ligase NRDP1 OS=Pongo abelii GN=RNF41 PE=2 SV=1//5.21757e-07	lncRNA	Annotated_lncRNA	NC_019460.2	162851113	162863185	-	4	1419	151
XR_001433764.1	106990849	--	-//-	lncRNA	Annotated_lncRNA	NC_019458.2	72996486	72999272	+	2	2671	113
XR_001044009.1	105606461	--	-//-	lncRNA	Annotated_lncRNA	NC_019469.2	39764120	39775911	+	2	374	86
XR_001434363.1	105614728	--	-//-	lncRNA	Annotated_lncRNA	NC_019460.2	136653646	136707329	-	6	1250	111
XR_001024102.2	105604543	--	-//-	lncRNA	Annotated_lncRNA	NC_019480.2	56134228	56155109	+	5	7542	134
XR_001435430.1	106991494	--	-//-	lncRNA	Annotated_lncRNA	NC_019469.2	63820970	63848862	+	3	950	118
XR_001434708.1	106990609	--	-//-	lncRNA	Annotated_lncRNA	NC_019462.2	38091628	38103107	+	2	3720	143
XR_001434687.1	106991187	--	-//-	lncRNA	Annotated_lncRNA	NC_019462.2	24206757	24453985	-	6	4094	89
XR_001030075.1	105608595	--	-//-	lncRNA	Annotated_lncRNA	NC_019459.2	107843311	107844492	-	2	1126	86
XR_001041468.1	105615644	--	-//-	lncRNA	Annotated_lncRNA	NC_019464.2	21601281	21604908	-	3	324	78
XR_001433929.1	105608763	--	-//-	lncRNA	Annotated_lncRNA	NC_019458.2	267385449	267389213	-	3	2019	148
XR_001039575.2	105611507	--	-//-	lncRNA	Annotated_lncRNA	NC_019460.2	217152069	217155650	-	2	2775	115
XR_001434704.1	106990609	--	-//-	lncRNA	Annotated_lncRNA	NC_019462.2	38091628	38110988	+	4	4108	143
XR_001436543.1	105606169	--	-//-	misc_RNA	Annotated_lncRNA	NC_019479.2	48264542	48270734	-	2	1926	145
XR_001435759.1	101108158	--	-//-	misc_RNA	Annotated_lncRNA	NC_019472.2	68711234	69921642	-	6	2114	214
XR_001023083.2	101122821	--	-//-	lncRNA	Annotated_lncRNA	NC_019477.2	28868669	28870899	-	2	1615	100
XR_001042361.2	105609002	--	-//-	lncRNA	Annotated_lncRNA	NC_019465.2	81123643	81125613	-	2	1681	126
XR_001435028.1	106991313	--	-//-	lncRNA	Annotated_lncRNA	NC_019465.2	47129107	47277021	+	3	9649	156
XR_001021436.2	106990137	--	-//-	lncRNA	Annotated_lncRNA	NC_019474.2	5503269	5507665	-	2	1384	114
XR_001042816.1	105616070	--	sp|O00370|LORF2_HUMAN LINE-1 retrotransposable element ORF2 protein OS=Homo sapiens PE=1 SV=1//1.49324e-06	lncRNA	Annotated_lncRNA	NC_019466.2	72550964	72554363	+	2	3348	127
XR_001433907.1	105604037	--	-//-	lncRNA	Annotated_lncRNA	NC_019458.2	238860901	238865797	-	2	443	89
XR_001434044.1	105608034	--	-//-	lncRNA	Annotated_lncRNA	NC_019459.2	73180901	73200492	-	3	4339	140
XR_001045236.2	105616900	--	-//-	lncRNA	Annotated_lncRNA	NC_019471.2	51624768	51628313	-	2	1901	89
XR_001435004.1	105609600	--	-//-	lncRNA	Annotated_lncRNA	NC_019465.2	25966753	26009953	-	6	4533	102
XR_001434228.1	105607198	--	-//-	misc_RNA	Annotated_lncRNA	NC_019460.2	975398	978325	-	3	1560	188
XR_001023008.2	105603721	--	-//-	lncRNA	Annotated_lncRNA	NC_019458.2	228393722	228394247	+	2	455	57
XR_001025465.2	105605893	--	sp|Q76KX8|ZN534_HUMAN Zinc finger protein 534 OS=Homo sapiens GN=ZNF534 PE=2 SV=1//4.6015e-17	lncRNA	Annotated_lncRNA	NW_014641004.1	7184	18710	+	4	4895	124
XR_001045234.2	105616898	--	sp|Q9MZ08|BCAM_BOVIN Basal cell adhesion molecule OS=Bos taurus GN=BCAM PE=2 SV=2//6.63829e-12	lncRNA	Annotated_lncRNA	NC_019471.2	51531130	51532540	+	2	1319	123
XR_001045120.2	105606390	--	-//-	lncRNA	Annotated_lncRNA	NC_019471.2	39616562	39625135	-	4	795	104
XR_001436138.1	105603284	--	-//-	misc_RNA	Annotated_lncRNA	NC_019475.2	68259992	68260348	+	2	241	80
XR_001435850.1	105608080	--	-//-	lncRNA	Annotated_lncRNA	NC_019473.2	71320902	71322201	-	2	950	167
XR_001434689.1	105615239	--	-//-	lncRNA	Annotated_lncRNA	NC_019462.2	25897380	26399447	+	4	3929	132
XR_001436656.1	105604681	--	-//-	lncRNA	Annotated_lncRNA	NC_019481.2	14918608	14944812	+	3	2194	126
XR_001042377.2	105608368	--	-//-	lncRNA	Annotated_lncRNA	NC_019465.2	85366100	85396534	-	8	4217	96
XR_001436464.1	105604063	--	-//-	lncRNA	Annotated_lncRNA	NC_019478.2	32183194	32198772	-	9	6838	319
XR_001039449.1	105614828	--	-//-	lncRNA	Annotated_lncRNA	NC_019460.2	195003484	195006630	-	4	2980	113
XR_001023050.1	105603761	--	-//-	lncRNA	Annotated_lncRNA	NC_019477.2	26299918	26313561	-	3	1185	127
XR_001025455.2	105605868	--	sp|A2AJA7|AEGP_MOUSE Apical endosomal glycoprotein OS=Mus musculus GN=Mamdc4 PE=3 SV=1//1.57654e-51	lncRNA	Annotated_lncRNA	NW_014640765.1	7554	8353	-	3	565	128
XR_001434276.1	106991040	--	sp|Q53FA7|QORX_HUMAN Quinone oxidoreductase PIG3 OS=Homo sapiens GN=TP53I3 PE=1 SV=2//1.96996e-13	lncRNA	Annotated_lncRNA	NC_019460.2	31532161	31536302	+	2	3571	113
XR_001023724.2	105604270	--	-//-	lncRNA	Annotated_lncRNA	NC_019479.2	23720178	23725923	-	3	2915	122
XR_001436269.1	105603519	--	sp|Q6B855|TKT_BOVIN Transketolase OS=Bos taurus GN=TKT PE=2 SV=1//1.69718e-16	lncRNA	Annotated_lncRNA	NC_019476.2	47725962	47731943	-	5	1737	116
XR_001436914.1	105605611	--	-//-	lncRNA	Annotated_lncRNA	NC_019484.2	109653970	109711285	-	9	2964	108
XR_001044298.2	105610244	--	-//-	lncRNA	Annotated_lncRNA	NC_019470.2	7003569	7012045	-	3	2528	130
XR_001436839.1	105605336	--	-//-	lncRNA	Annotated_lncRNA	NC_019484.2	5247129	5363546	+	6	2050	132
XR_001044429.1	105616691	--	-//-	lncRNA	Annotated_lncRNA	NC_019470.2	34299460	34303064	-	2	3549	107
XR_001038735.1	105614355	--	-//-	lncRNA	Annotated_lncRNA	NC_019460.2	83894111	83903674	+	2	9516	109
XR_001023509.2	105604089	--	sp|Q2YDF2|MED30_BOVIN Mediator of RNA polymerase II transcription subunit 30 OS=Bos taurus GN=MED30 PE=2 SV=1//1.11709e-08	lncRNA	Annotated_lncRNA	NC_019458.2	242784642	242797796	+	3	2009	137
XR_001023537.2	105604110	--	-//-	lncRNA	Annotated_lncRNA	NC_019478.2	42217702	42221634	+	2	2117	120
XR_001434757.1	106990145	--	sp|O00370|LORF2_HUMAN LINE-1 retrotransposable element ORF2 protein OS=Homo sapiens PE=1 SV=1//1.10716e-24	lncRNA	Annotated_lncRNA	NC_019462.2	78556246	78572941	+	6	8770	167
XR_001434872.1	106991267	--	-//-	lncRNA	Annotated_lncRNA	NC_019464.2	63971018	63971572	+	2	268	88
XR_001044413.1	105610334	--	-//-	lncRNA	Annotated_lncRNA	NC_019470.2	31511931	31547944	+	4	1383	94
XR_001022853.2	105603593	--	-//-	lncRNA	Annotated_lncRNA	NC_019476.2	57758178	57760726	+	2	1853	184
XR_001436587.1	106990432	--	-//-	lncRNA	Annotated_lncRNA	NC_019480.2	43105336	43106506	+	2	1032	172
XR_001436490.1	105604146	--	-//-	lncRNA	Annotated_lncRNA	NC_019478.2	48371876	48385641	+	3	5293	180
XR_001021634.2	105602850	--	-//-	lncRNA	Annotated_lncRNA	NC_019474.2	48881313	48974939	-	6	1403	77
XR_001436136.1	101105444	--	-//-	misc_RNA	Annotated_lncRNA	NC_019475.2	68023158	68024271	-	2	1063	115
XR_001436062.1	105603132	--	sp|Q29RQ3|DC1I1_BOVIN Cytoplasmic dynein 1 intermediate chain 1 OS=Bos taurus GN=DYNC1I1 PE=1 SV=1//3.3862e-18	lncRNA	Annotated_lncRNA	NC_019475.2	28301468	28357175	+	5	1254	167
XR_001032263.2	105609981	--	-//-	lncRNA	Annotated_lncRNA	NC_019459.2	185924661	185930274	+	3	654	101
XR_001039798.1	105614981	--	sp|P08548|LIN1_NYCCO LINE-1 reverse transcriptase homolog OS=Nycticebus coucang PE=3 SV=1//2.33891e-19	lncRNA	Annotated_lncRNA	NC_019458.2	70131926	70133965	+	2	2003	129
XR_001023831.2	105604342	--	-//-	lncRNA	Annotated_lncRNA	NC_019479.2	45476411	45482613	+	2	6060	166
XR_001036358.2	101106471	--	sp|P68105|EF1A1_RABIT Elongation factor 1-alpha 1 OS=Oryctolagus cuniculus GN=EEF1A1 PE=1 SV=1//0	misc_RNA	Annotated_lncRNA	NC_019458.2	36907774	36909500	+	1	1727	464
XR_001436849.1	105605368	--	-//-	lncRNA	Annotated_lncRNA	NC_019484.2	12805326	12811952	+	2	723	103
XR_001031694.2	105609628	--	-//-	lncRNA	Annotated_lncRNA	NC_019459.2	158957487	158961067	+	2	2605	142
XR_001434535.1	101119038	--	sp|P60897|DSS1_MOUSE 26S proteasome complex subunit DSS1 OS=Mus musculus GN=Shfm1 PE=3 SV=1//2.12757e-19	misc_RNA	Annotated_lncRNA	NC_019461.2	13922855	13946715	-	3	491	104
XR_001435159.1	106991356	--	-//-	lncRNA	Annotated_lncRNA	NC_019466.2	94215768	94217599	-	2	1749	126
XR_001436122.1	106990339	--	-//-	lncRNA	Annotated_lncRNA	NC_019475.2	64981666	64989735	-	3	2099	121
XR_001025318.2	105605616	--	sp|P03356|POL_MLVAV Pol polyprotein OS=AKV murine leukemia virus GN=pol PE=3 SV=2//3.33404e-44	lncRNA	Annotated_lncRNA	NC_019484.2	112517940	112524761	-	3	6299	192
XR_001025568.2	105606095	--	-//-	lncRNA	Annotated_lncRNA	NW_014643827.1	27	1936	-	2	904	117
XR_001039230.1	105608835	--	-//-	lncRNA	Annotated_lncRNA	NC_019458.2	57769343	57777199	-	2	6517	158
XR_001043432.2	105611247	--	-//-	misc_RNA	Annotated_lncRNA	NC_019468.2	22627541	22630857	-	2	2993	162
XR_001021640.1	105602853	--	-//-	lncRNA	Annotated_lncRNA	NC_019474.2	49197779	49203595	-	3	1468	129
XR_001435145.1	106991353	--	-//-	lncRNA	Annotated_lncRNA	NC_019466.2	78834265	78836943	-	2	2625	259
XR_001036668.1	105612353	--	-//-	lncRNA	Annotated_lncRNA	NC_019460.2	14161271	14163259	-	3	556	81
XR_001030983.1	105607489	--	-//-	lncRNA	Annotated_lncRNA	NC_019459.2	138672213	138674420	+	2	269	64
XR_001044224.2	105613171	--	-//-	lncRNA	Annotated_lncRNA	NC_019469.2	75822441	75867939	-	2	2516	105
XR_001434679.1	105611485	--	sp|Q6ZMN8|CCNI2_HUMAN Cyclin-I2 OS=Homo sapiens GN=CCNI2 PE=2 SV=1//4.45154e-19	misc_RNA	Annotated_lncRNA	NC_019462.2	19088052	19093371	-	3	4197	151
XR_001031783.2	105609695	--	-//-	lncRNA	Annotated_lncRNA	NC_019459.2	164589324	164601268	+	2	5367	116
XR_001435820.1	106991640	--	-//-	lncRNA	Annotated_lncRNA	NC_019472.2	63019625	63024153	+	3	1170	146
XR_001434878.1	105611988	--	sp|P11369|LORF2_MOUSE LINE-1 retrotransposable element ORF2 protein OS=Mus musculus GN=Pol PE=1 SV=2//8.57388e-06	lncRNA	Annotated_lncRNA	NC_019464.2	1037052	1047946	-	4	7699	155
XR_001436120.1	105606646	--	sp|Q52QI2|RTL1_BOVIN Retrotransposon-like protein 1 OS=Bos taurus GN=RTL1 PE=2 SV=2//3.57773e-08	lncRNA	Annotated_lncRNA	NC_019475.2	64386537	64494526	+	39	11894	118
XR_001022529.2	105603415	--	sp|P21415|ENV_GALV Envelope glycoprotein OS=Gibbon ape leukemia virus GN=env PE=2 SV=2//3.76514e-66	lncRNA	Annotated_lncRNA	NC_019476.2	17142189	17158443	+	4	11976	286
XR_001045007.1	105616846	--	sp|Q2M1K9|ZN423_HUMAN Zinc finger protein 423 OS=Homo sapiens GN=ZNF423 PE=1 SV=1//9.66445e-36	lncRNA	Annotated_lncRNA	NC_019471.2	17647074	17735621	-	4	3272	137
XR_001436197.1	105603432	--	-//-	lncRNA	Annotated_lncRNA	NC_019476.2	21963354	22504070	+	6	6020	111
XR_001024106.1	105604547	--	-//-	lncRNA	Annotated_lncRNA	NC_019480.2	56808836	56812157	+	2	3262	100
XR_001044121.2	101120934	--	sp|P15103|GLNA_BOVIN Glutamine synthetase OS=Bos taurus GN=GLUL PE=2 SV=4//0	misc_RNA	Annotated_lncRNA	NC_019469.2	61505981	61506926	-	1	946	305
XR_001436297.1	105603554	--	-//-	lncRNA	Annotated_lncRNA	NC_019476.2	52306724	52356787	-	8	4213	105
XR_001435749.1	105613406	--	-//-	misc_RNA	Annotated_lncRNA	NC_019471.2	57675805	57677772	-	2	340	70
XR_001042410.2	105613344	--	-//-	lncRNA	Annotated_lncRNA	NC_019465.2	89857150	89927362	-	2	616	144
XR_001434808.1	106991229	--	sp|Q9NWR8|MCUB_HUMAN Calcium uniporter regulatory subunit MCUb, mitochondrial OS=Homo sapiens GN=CCDC109B PE=1 SV=2//4.7711e-08	lncRNA	Annotated_lncRNA	NC_019463.2	15757623	15775711	+	4	981	101
XR_001025123.1	105605399	--	-//-	lncRNA	Annotated_lncRNA	NC_019484.2	21105328	21135334	-	3	799	127
XR_001039788.1	101121769	--	sp|Q08201|MDR3_RAT Multidrug resistance protein 3 OS=Rattus norvegicus GN=Abcb4 PE=1 SV=1//1.68795e-11	misc_RNA	Annotated_lncRNA	NC_019461.2	32733137	32793166	-	10	3905	129
XR_001044425.2	105616690	--	-//-	lncRNA	Annotated_lncRNA	NC_019470.2	33802232	33871414	-	3	3267	141
XR_001041624.1	105615690	--	-//-	lncRNA	Annotated_lncRNA	NC_019464.2	40850895	40851610	+	2	564	78
XR_001434531.1	106991119	--	-//-	lncRNA	Annotated_lncRNA	NC_019461.2	11896526	11897988	-	3	1372	80
XR_001434868.1	105615565	--	sp|Q07G17|PCGF3_XENTR Polycomb group RING finger protein 3 OS=Xenopus tropicalis GN=pcgf3 PE=2 SV=1//2.95688e-39	lncRNA	Annotated_lncRNA	NC_019463.2	116553662	116569291	-	3	5573	185
XR_001435836.1	105613232	--	-//-	lncRNA	Annotated_lncRNA	NC_019472.2	79978619	79986309	-	2	1335	165
XR_001040233.2	105607966	--	sp|O94967|WDR47_HUMAN WD repeat-containing protein 47 OS=Homo sapiens GN=WDR47 PE=1 SV=1//7.5033e-23	lncRNA	Annotated_lncRNA	NC_019458.2	85361939	85371498	+	3	338	84
XR_001436128.1	105603273	--	-//-	misc_RNA	Annotated_lncRNA	NC_019475.2	66350575	66352293	+	3	556	112
XR_001029440.1	105608231	--	-//-	lncRNA	Annotated_lncRNA	NC_019459.2	86208903	86214076	+	2	5121	177
XR_001434866.1	106991246	--	sp|O00370|LORF2_HUMAN LINE-1 retrotransposable element ORF2 protein OS=Homo sapiens PE=1 SV=1//3.22261e-11	lncRNA	Annotated_lncRNA	NC_019463.2	115200610	115202197	-	2	1500	127
XR_001435173.1	106991374	--	-//-	lncRNA	Annotated_lncRNA	NC_019467.2	1972849	1979336	-	3	461	53
XR_001021254.1	105602573	--	sp|Q588U8|CFDP2_TRAJA Craniofacial development protein 2 OS=Tragulus javanicus GN=CFDP2 PE=2 SV=1//3.48263e-11	lncRNA	Annotated_lncRNA	NC_019473.2	35602342	35608719	+	3	6205	123
XR_001434581.1	106991130	--	-//-	lncRNA	Annotated_lncRNA	NC_019461.2	65922540	65926564	-	2	3972	118
XR_001040125.2	105610866	--	-//-	lncRNA	Annotated_lncRNA	NC_019458.2	77740248	77961958	+	4	4632	138
XR_001435813.1	105614262	--	sp|P11369|LORF2_MOUSE LINE-1 retrotransposable element ORF2 protein OS=Mus musculus GN=Pol PE=1 SV=2//3.48289e-09	lncRNA	Annotated_lncRNA	NC_019472.2	52952880	52962311	-	3	948	105
XR_001435621.1	101114892	--	sp|Q56JY1|RL35A_BOVIN 60S ribosomal protein L35a OS=Bos taurus GN=RPL35A PE=3 SV=1//4.65003e-73	misc_RNA	Annotated_lncRNA	NC_019471.2	1314912	1315332	+	1	421	126
XR_001022200.2	105603186	--	-//-	lncRNA	Annotated_lncRNA	NC_019475.2	44689589	44691199	-	2	1525	123
XR_001434819.1	106991234	--	sp|O00370|LORF2_HUMAN LINE-1 retrotransposable element ORF2 protein OS=Homo sapiens PE=1 SV=1//2.0101e-16	lncRNA	Annotated_lncRNA	NC_019463.2	30241626	30249459	-	3	5047	103
XR_001434602.1	106991138	--	-//-	lncRNA	Annotated_lncRNA	NC_019461.2	88178637	88179943	-	2	1206	119
XR_001434624.1	106991144	--	sp|Q60750|EPHA1_MOUSE Ephrin type-A receptor 1 OS=Mus musculus GN=Epha1 PE=1 SV=2//6.48127e-35	lncRNA	Annotated_lncRNA	NC_019461.2	106196698	106197261	-	2	483	113
XR_001025058.2	105605347	--	-//-	lncRNA	Annotated_lncRNA	NC_019484.2	8630737	8668963	-	3	5385	149
XR_001434882.1	105615610	--	-//-	lncRNA	Annotated_lncRNA	NC_019464.2	8914461	8920046	-	3	3532	131
XR_001026160.1	105606471	--	-//-	lncRNA	Annotated_lncRNA	NC_019459.2	762733	766954	+	2	3488	211
XR_001434248.1	105607245	--	-//-	lncRNA	Annotated_lncRNA	NC_019460.2	6907727	6927095	-	2	7944	174
XR_001436924.1	105612323	--	-//-	lncRNA	Annotated_lncRNA	NC_019484.2	116820960	116918339	+	3	1792	119
XR_001435718.1	105608813	--	sp|Q86UE3|ZN546_HUMAN Zinc finger protein 546 OS=Homo sapiens GN=ZNF546 PE=2 SV=2//9.76214e-09	lncRNA	Annotated_lncRNA	NC_019471.2	48540074	48636816	-	8	1684	179
XR_001023970.1	105604451	--	-//-	lncRNA	Annotated_lncRNA	NC_019458.2	256339578	256341850	+	2	2233	98
XR_001043391.1	105612471	--	-//-	lncRNA	Annotated_lncRNA	NC_019458.2	114627839	114639320	+	2	7454	152
XR_001024386.2	105604794	--	sp|O41515|MLP3B_BOVIN Microtubule-associated proteins 1A/1B light chain 3B OS=Bos taurus GN=MAP1LC3B PE=1 SV=4//1.52226e-81	misc_RNA	Annotated_lncRNA	NC_019458.2	263361568	263363023	+	1	1456	168
XR_001435863.1	105602490	--	-//-	lncRNA	Annotated_lncRNA	NC_019473.2	12002498	12338727	-	4	5822	178
XR_001024428.2	105604839	--	-//-	lncRNA	Annotated_lncRNA	NC_019481.2	41917852	41924664	+	4	609	128
XR_001022175.2	105603169	--	-//-	lncRNA	Annotated_lncRNA	NC_019475.2	39216899	39226072	-	2	9123	146
XR_001434382.1	105609949	--	-//-	lncRNA	Annotated_lncRNA	NC_019460.2	154736736	154750241	-	2	2586	138
XR_001041241.1	105609536	--	-//-	lncRNA	Annotated_lncRNA	NC_019463.2	96409742	96608500	-	3	1827	122
XR_001434211.1	105614781	--	-//-	lncRNA	Annotated_lncRNA	NC_019460.2	167733012	167739417	+	3	2109	114
XR_001022276.1	105603231	--	-//-	lncRNA	Annotated_lncRNA	NC_019475.2	58670062	58673394	-	2	3290	124
XR_001434380.1	105611989	--	-//-	lncRNA	Annotated_lncRNA	NC_019460.2	152209427	152277916	+	3	480	83
XR_001021528.2	105602776	--	-//-	lncRNA	Annotated_lncRNA	NC_019474.2	28995643	29013365	+	3	3393	139
XR_001436546.1	105604355	--	-//-	lncRNA	Annotated_lncRNA	NC_019479.2	49939579	49948657	+	3	1273	230
XR_001044238.1	105610030	--	-//-	lncRNA	Annotated_lncRNA	NC_019469.2	78891900	78893157	-	2	1114	268
XR_001025048.2	105605337	--	-//-	lncRNA	Annotated_lncRNA	NC_019484.2	6476194	6496177	-	3	1176	173
XR_001029478.1	105608259	--	-//-	lncRNA	Annotated_lncRNA	NC_019459.2	87327166	87328022	-	2	799	65
XR_001434501.1	106991099	--	-//-	lncRNA	Annotated_lncRNA	NC_019461.2	94610664	94823464	-	12	14929	180
XR_001027385.1	105607153	--	-//-	lncRNA	Annotated_lncRNA	NC_019459.2	33599249	33602106	-	2	2806	80
XR_001435943.1	105602881	--	sp|Q7Z569|BRAP_HUMAN BRCA1-associated protein OS=Homo sapiens GN=BRAP PE=1 SV=2//2.59083e-09	lncRNA	Annotated_lncRNA	NC_019474.2	54901969	54950184	-	7	2384	94
XR_001042907.2	105616095	--	-//-	lncRNA	Annotated_lncRNA	NC_019458.2	5003745	5017661	-	2	13468	167
XR_001434166.1	105610624	--	-//-	lncRNA	Annotated_lncRNA	NC_019459.2	217478044	217489291	+	2	6069	113
XR_001024063.2	105604520	--	-//-	lncRNA	Annotated_lncRNA	NC_019480.2	49590902	49591792	+	2	791	190
XR_001043562.2	105616363	--	-//-	lncRNA	Annotated_lncRNA	NC_019468.2	38069120	38073160	+	3	2150	108
XR_001435262.1	105612366	--	-//-	lncRNA	Annotated_lncRNA	NC_019468.2	7622489	7628992	-	3	3078	166
XR_001044143.2	105607655	--	-//-	lncRNA	Annotated_lncRNA	NC_019469.2	67345044	67360005	+	3	1952	111
XR_001435716.1	105608813	--	sp|Q86UE3|ZN546_HUMAN Zinc finger protein 546 OS=Homo sapiens GN=ZNF546 PE=2 SV=2//9.76214e-09	lncRNA	Annotated_lncRNA	NC_019471.2	48540074	48636817	-	9	1884	134
XR_001022119.2	105603128	--	sp|P98084|APBA2_MOUSE Amyloid beta A4 precursor protein-binding family A member 2 OS=Mus musculus GN=Apba2 PE=1 SV=2//3.21234e-12	lncRNA	Annotated_lncRNA	NC_019475.2	26779047	26907208	+	8	10341	179
XR_001436043.1	105603092	--	-//-	lncRNA	Annotated_lncRNA	NC_019475.2	19968628	19986594	+	3	683	199
XR_001023778.1	105604305	--	-//-	lncRNA	Annotated_lncRNA	NC_019479.2	34863478	34865843	+	2	2309	127
XR_001435975.1	106991717	--	-//-	lncRNA	Annotated_lncRNA	NC_019475.2	42530502	42534448	+	2	3888	99
XR_001436443.1	105603979	--	-//-	lncRNA	Annotated_lncRNA	NC_019478.2	9311744	9322129	+	3	1693	104
XR_001435714.1	105608813	--	sp|Q86UE3|ZN546_HUMAN Zinc finger protein 546 OS=Homo sapiens GN=ZNF546 PE=2 SV=2//9.76214e-09	lncRNA	Annotated_lncRNA	NC_019471.2	48540074	48636818	-	8	2283	134
XR_001025219.2	105605507	--	-//-	lncRNA	Annotated_lncRNA	NC_019484.2	62605354	62787655	+	4	678	64
XR_001434138.1	106990966	--	sp|O47693|COX3_CEPNA Cytochrome c oxidase subunit 3 OS=Cephalophus natalensis GN=MT-CO3 PE=3 SV=1//3.64562e-14	lncRNA	Annotated_lncRNA	NC_019459.2	164896200	164905125	+	2	8870	129
XR_001029074.1	105608026	--	-//-	lncRNA	Annotated_lncRNA	NC_019458.2	19645910	19716012	-	5	2112	150
XR_001043815.2	105609393	--	sp|P03391|ENV_FSVGA Envelope glycoprotein OS=Feline sarcoma virus (strain Gardner-Arnstein) GN=env PE=3 SV=1//1.43767e-90	lncRNA	Annotated_lncRNA	NC_019469.2	1456429	1461542	+	2	2659	311
XR_001024000.2	105604472	--	-//-	lncRNA	Annotated_lncRNA	NC_019480.2	39575808	39631969	+	4	2440	136
XR_001043817.2	105616475	--	-//-	lncRNA	Annotated_lncRNA	NC_019458.2	7485886	7496644	+	3	2873	150
XR_001435971.1	105602948	--	-//-	lncRNA	Annotated_lncRNA	NC_019474.2	69317496	69325500	+	2	6794	174
XR_001436447.1	105603993	--	-//-	lncRNA	Annotated_lncRNA	NC_019478.2	12589222	13086713	+	3	3271	105
XR_001044957.1	105609115	--	-//-	lncRNA	Annotated_lncRNA	NC_019471.2	10091749	10096471	-	2	1668	100
XR_001021113.2	105602476	--	-//-	lncRNA	Annotated_lncRNA	NC_019473.2	8814315	8817574	+	2	533	133
XR_001041520.2	105612128	--	-//-	lncRNA	Annotated_lncRNA	NC_019464.2	26388803	26394326	-	4	2147	152
XR_001435349.1	105616411	--	sp|P11369|LORF2_MOUSE LINE-1 retrotransposable element ORF2 protein OS=Mus musculus GN=Pol PE=1 SV=2//9.69001e-14	lncRNA	Annotated_lncRNA	NC_019468.2	51833348	52243549	+	5	445	101
XR_001043852.2	105611804	--	-//-	lncRNA	Annotated_lncRNA	NC_019469.2	10501207	10659125	+	6	2374	117
XR_001436315.1	105603557	--	-//-	lncRNA	Annotated_lncRNA	NC_019476.2	52732936	52734661	+	3	609	131
XR_001434400.1	105609280	--	sp|Q8TD57|DYH3_HUMAN Dynein heavy chain 3, axonemal OS=Homo sapiens GN=DNAH3 PE=2 SV=1//5.46458e-13	lncRNA	Annotated_lncRNA	NC_019460.2	166477774	166586516	+	10	10244	129
XR_001028354.2	105607675	--	-//-	misc_RNA	Annotated_lncRNA	NC_019459.2	52372587	52376100	-	2	3049	131
XR_001436453.1	106991838	--	sp|O14681|EI24_HUMAN Etoposide-induced protein 2.4 homolog OS=Homo sapiens GN=EI24 PE=1 SV=4//3.31196e-11	lncRNA	Annotated_lncRNA	NC_019478.2	28163026	28171114	+	3	325	107
XR_001043678.1	105616404	--	-//-	lncRNA	Annotated_lncRNA	NC_019468.2	50462574	50463870	-	2	832	153
XR_001022321.1	101123329	--	-//-	lncRNA	Annotated_lncRNA	NC_019475.2	64335882	64362055	+	4	1190	150
XR_001044026.2	105606444	--	-//-	lncRNA	Annotated_lncRNA	NC_019469.2	42117148	42133229	+	3	232	56
XR_001435088.1	105609074	--	-//-	lncRNA	Annotated_lncRNA	NC_019466.2	28153998	28156387	+	3	589	70
XR_001433962.1	105606506	--	sp|P08548|LIN1_NYCCO LINE-1 reverse transcriptase homolog OS=Nycticebus coucang PE=3 SV=1//5.56655e-08	lncRNA	Annotated_lncRNA	NC_019459.2	2104338	2142049	-	5	5028	172
XR_001435457.1	106991500	--	-//-	lncRNA	Annotated_lncRNA	NC_019469.2	77350496	77354319	+	3	3300	120
XR_001021457.1	105602718	--	-//-	lncRNA	Annotated_lncRNA	NC_019474.2	9524955	9531860	+	2	6864	112
XR_001028977.2	105607995	--	-//-	lncRNA	Annotated_lncRNA	NC_019458.2	19454126	19464567	+	3	1745	111
XR_001022319.1	105603244	--	-//-	lncRNA	Annotated_lncRNA	NC_019458.2	12047105	12055082	-	2	1216	115
XR_001039378.2	105614804	--	-//-	lncRNA	Annotated_lncRNA	NC_019460.2	177128799	177138591	-	2	9682	146
XR_001025563.2	105606088	--	sp|Q9UN79|SOX13_HUMAN Transcription factor SOX-13 OS=Homo sapiens GN=SOX13 PE=1 SV=3//3.68107e-64	lncRNA	Annotated_lncRNA	NW_014643717.1	17	2168	+	4	1494	266
XR_001021399.2	105602682	--	-//-	lncRNA	Annotated_lncRNA	NC_019458.2	196592414	196592796	-	2	343	52
XR_001024156.1	105604601	--	-//-	lncRNA	Annotated_lncRNA	NC_019481.2	715678	720335	-	2	3689	235
XR_001043826.1	105609383	--	-//-	lncRNA	Annotated_lncRNA	NC_019469.2	2768417	2771086	-	2	2300	88
XR_001021986.2	105603050	--	-//-	lncRNA	Annotated_lncRNA	NC_019475.2	10839331	10871466	-	5	4301	165
XR_001022331.1	105601897	--	-//-	misc_RNA	Annotated_lncRNA	NC_019475.2	65518598	65529484	-	5	454	92
XR_001436055.1	105603123	--	-//-	lncRNA	Annotated_lncRNA	NC_019475.2	25654681	25745775	+	4	3275	216
XR_001041481.2	105613077	--	-//-	lncRNA	Annotated_lncRNA	NC_019464.2	22054729	22079701	+	2	8470	193
XR_001024154.1	105604599	--	-//-	lncRNA	Annotated_lncRNA	NC_019481.2	477841	480284	+	2	2326	200
XR_001021447.2	105602706	--	-//-	lncRNA	Annotated_lncRNA	NC_019458.2	197651658	197658203	-	3	914	138
XR_001039215.2	105611989	--	-//-	lncRNA	Annotated_lncRNA	NC_019460.2	152209427	152223944	+	2	583	74
XR_001434404.1	105609280	--	sp|Q8TD57|DYH3_HUMAN Dynein heavy chain 3, axonemal OS=Homo sapiens GN=DNAH3 PE=2 SV=1//5.46458e-13	lncRNA	Annotated_lncRNA	NC_019460.2	166477786	166586516	+	12	9820	129
XR_001043932.1	105616516	--	-//-	lncRNA	Annotated_lncRNA	NC_019469.2	30502951	30503427	+	2	424	86
XR_001435347.1	105612390	--	-//-	lncRNA	Annotated_lncRNA	NC_019468.2	49411665	49414495	+	2	1004	175
XR_001044735.1	105616747	--	-//-	lncRNA	Annotated_lncRNA	NC_019470.2	69429021	69431637	-	2	914	116
XR_001436790.1	105605242	--	-//-	lncRNA	Annotated_lncRNA	NC_019483.2	35112422	35117241	+	3	1280	177
XR_001038996.2	105612231	--	-//-	lncRNA	Annotated_lncRNA	NC_019460.2	108862492	108869139	-	3	525	103
XR_001031448.2	105607993	--	-//-	lncRNA	Annotated_lncRNA	NC_019459.2	149627455	149652036	+	4	476	85
XR_001433747.1	106990846	--	-//-	lncRNA	Annotated_lncRNA	NC_019458.2	61953171	61957388	+	2	3458	132
XR_001434422.1	105613097	--	-//-	lncRNA	Annotated_lncRNA	NC_019460.2	181957051	181963375	+	3	648	85
XR_001043723.2	105606293	--	-//-	lncRNA	Annotated_lncRNA	NC_019468.2	54140307	54149815	+	4	999	146
XR_001022339.2	105603274	--	-//-	lncRNA	Annotated_lncRNA	NC_019475.2	66430438	66430971	-	2	413	64
XR_001041169.2	105611516	--	sp|P20155|ISK2_HUMAN Serine protease inhibitor Kazal-type 2 OS=Homo sapiens GN=SPINK2 PE=1 SV=2//1.60119e-28	misc_RNA	Annotated_lncRNA	NC_019463.2	72197749	72221369	-	3	461	73
XR_001021453.1	101103351	--	sp|P68105|EF1A1_RABIT Elongation factor 1-alpha 1 OS=Oryctolagus cuniculus GN=EEF1A1 PE=1 SV=1//0	misc_RNA	Annotated_lncRNA	NC_019474.2	8906965	8908322	+	1	1358	382
XR_001434203.1	105611592	--	sp|O00370|LORF2_HUMAN LINE-1 retrotransposable element ORF2 protein OS=Homo sapiens PE=1 SV=1//1.49376e-10	lncRNA	Annotated_lncRNA	NC_019459.2	248936493	248956784	+	6	3374	158
XR_001434420.1	105613098	--	-//-	lncRNA	Annotated_lncRNA	NC_019460.2	181574822	181616537	-	3	759	106
XR_001042638.2	105609197	--	-//-	lncRNA	Annotated_lncRNA	NC_019466.2	32489448	32510208	+	4	802	135
XR_001023555.2	105604121	--	-//-	misc_RNA	Annotated_lncRNA	NC_019478.2	44263269	44269003	-	2	1273	107
XR_001434201.1	106990976	--	-//-	lncRNA	Annotated_lncRNA	NC_019459.2	247943845	247945289	-	2	1101	108
XR_001041191.1	105612199	--	-//-	lncRNA	Annotated_lncRNA	NC_019463.2	85490886	85616145	-	2	3110	134
XR_001434234.1	105607217	--	-//-	lncRNA	Annotated_lncRNA	NC_019460.2	2635933	2641325	+	5	1266	147
XR_001024354.2	105604778	--	-//-	lncRNA	Annotated_lncRNA	NC_019481.2	34453586	34454518	-	2	831	127
XR_001025452.1	105605858	--	sp|P21839|ODBB_BOVIN 2-oxoisovalerate dehydrogenase subunit beta, mitochondrial OS=Bos taurus GN=BCKDHB PE=1 SV=2//2.95141e-23	lncRNA	Annotated_lncRNA	NW_014640653.1	3458	8669	-	3	3230	104
XR_001021756.2	105602913	--	-//-	lncRNA	Annotated_lncRNA	NC_019474.2	61927849	62025955	+	11	1843	122
XR_001436911.1	105605611	--	-//-	lncRNA	Annotated_lncRNA	NC_019484.2	109686107	109711285	-	8	2051	122
XR_001045259.1	105608443	--	-//-	lncRNA	Annotated_lncRNA	NC_019471.2	53347518	53353807	-	2	1110	123
XR_001435798.1	105602246	--	sp|O00370|LORF2_HUMAN LINE-1 retrotransposable element ORF2 protein OS=Homo sapiens PE=1 SV=1//8.04261e-43	lncRNA	Annotated_lncRNA	NC_019472.2	40294664	40299605	-	2	4877	89
XR_001045087.2	105606370	--	sp|O00370|LORF2_HUMAN LINE-1 retrotransposable element ORF2 protein OS=Homo sapiens PE=1 SV=1//6.95937e-08	lncRNA	Annotated_lncRNA	NC_019471.2	34332755	34341898	+	3	3030	119
XR_001435437.1	101120180	--	-//-	lncRNA	Annotated_lncRNA	NC_019469.2	70176721	70191246	+	4	763	125
XR_001040953.1	105611980	--	-//-	lncRNA	Annotated_lncRNA	NC_019463.2	11633825	11634630	-	2	321	90
XR_001436712.1	101119014	--	-//-	misc_RNA	Annotated_lncRNA	NC_019482.2	12903044	12917445	-	4	299	65
XR_001436919.1	105605616	--	sp|P03356|POL_MLVAV Pol polyprotein OS=AKV murine leukemia virus GN=pol PE=3 SV=2//3.33404e-44	lncRNA	Annotated_lncRNA	NC_019484.2	112517940	112524761	-	4	5129	192
XR_001434762.1	105606738	--	-//-	lncRNA	Annotated_lncRNA	NC_019462.2	78584605	78611828	+	5	3752	169
XR_001040955.2	105615397	--	-//-	lncRNA	Annotated_lncRNA	NC_019463.2	12186974	12188530	+	2	1499	89
XR_001436049.1	105603101	--	sp|Q9GZW5|SCND2_HUMAN Putative SCAN domain-containing protein SCAND2P OS=Homo sapiens GN=SCAND2P PE=5 SV=2//1.02058e-32	lncRNA	Annotated_lncRNA	NC_019475.2	21379748	21387609	+	3	5625	207
XR_001436688.1	106991922	--	-//-	lncRNA	Annotated_lncRNA	NC_019481.2	41598902	41600959	+	2	1901	153
XR_001436234.1	106991770	--	sp|O00370|LORF2_HUMAN LINE-1 retrotransposable element ORF2 protein OS=Homo sapiens PE=1 SV=1//9.13089e-06	lncRNA	Annotated_lncRNA	NC_019476.2	37488851	37497851	-	3	5957	152
XR_001034542.1	105606974	--	sp|O00370|LORF2_HUMAN LINE-1 retrotransposable element ORF2 protein OS=Homo sapiens PE=1 SV=1//7.13041e-08	lncRNA	Annotated_lncRNA	NC_019459.2	242060172	242074535	-	2	3126	108
XR_001433865.1	105607786	--	-//-	lncRNA	Annotated_lncRNA	NC_019458.2	182418066	182421182	-	2	431	78
XR_001040472.2	105607083	--	-//-	lncRNA	Annotated_lncRNA	NC_019462.2	41302299	41306223	+	3	403	81
XR_001020589.2	105601992	--	sp|Q8NFZ6|VN1R2_HUMAN Vomeronasal type-1 receptor 2 OS=Homo sapiens GN=VN1R2 PE=2 SV=2//4.9953e-22	lncRNA	Annotated_lncRNA	NC_019471.2	57844844	57861723	+	2	1530	135
XR_001434392.1	105609280	--	sp|Q8TD57|DYH3_HUMAN Dynein heavy chain 3, axonemal OS=Homo sapiens GN=DNAH3 PE=2 SV=1//5.46458e-13	lncRNA	Annotated_lncRNA	NC_019460.2	166477770	166586516	+	12	10614	129
XR_001043781.2	105610547	--	-//-	lncRNA	Annotated_lncRNA	NC_019468.2	60552242	60574894	-	4	4076	111
XR_001025485.2	105605933	--	sp|P82987|ATL3_HUMAN ADAMTS-like protein 3 OS=Homo sapiens GN=ADAMTSL3 PE=1 SV=4//3.33346e-40	lncRNA	Annotated_lncRNA	NW_014641443.1	9341	14282	-	3	3679	158
XR_001436224.1	105607729	--	-//-	lncRNA	Annotated_lncRNA	NC_019476.2	31131504	31573365	-	3	11595	166
XR_001436365.1	106991804	--	-//-	lncRNA	Annotated_lncRNA	NC_019477.2	9791405	9798612	+	4	5300	177
XR_001023578.1	105604139	--	-//-	lncRNA	Annotated_lncRNA	NC_019478.2	47085537	47090533	-	2	4880	166
XR_001436571.1	106991870	--	sp|Q2V2M9|FHOD3_HUMAN FH1/FH2 domain-containing protein 3 OS=Homo sapiens GN=FHOD3 PE=1 SV=2//7.9771e-26	lncRNA	Annotated_lncRNA	NC_019480.2	20823719	20906782	-	3	21328	283
XR_001436714.1	101119014	--	-//-	misc_RNA	Annotated_lncRNA	NC_019482.2	12903353	12917455	-	3	1011	145
XR_001042636.2	105609197	--	-//-	lncRNA	Annotated_lncRNA	NC_019466.2	32501430	32510208	+	4	836	250
XR_001040686.1	105615293	--	-//-	lncRNA	Annotated_lncRNA	NC_019462.2	65070938	65072019	+	2	1030	81
XR_001020640.1	105602109	--	-//-	lncRNA	Annotated_lncRNA	NC_019458.2	183313136	183314699	-	2	1032	93
XR_001025350.2	105605640	--	-//-	lncRNA	Annotated_lncRNA	NC_019484.2	122698322	122712669	-	3	916	101
XR_001039474.2	105611784	--	-//-	lncRNA	Annotated_lncRNA	NC_019460.2	201759044	201762144	+	4	1558	141
XR_001044692.2	105606903	--	-//-	lncRNA	Annotated_lncRNA	NC_019470.2	64332075	64333208	+	2	411	71
XR_001434652.1	101120079	--	-//-	misc_RNA	Annotated_lncRNA	NC_019462.2	1337085	1356266	+	3	372	87
XR_001434564.1	106990552	--	-//-	lncRNA	Annotated_lncRNA	NC_019461.2	41155408	41209969	-	3	3854	145
XR_001029287.2	105608167	--	-//-	lncRNA	Annotated_lncRNA	NC_019459.2	82428251	82486601	+	4	2360	149
XR_001043787.1	105616449	--	-//-	lncRNA	Annotated_lncRNA	NC_019468.2	61931451	61932317	-	2	576	136
XR_001021290.1	105602591	--	-//-	lncRNA	Annotated_lncRNA	NC_019473.2	39358561	39380082	-	2	4007	113
XR_001043352.2	105606855	--	-//-	lncRNA	Annotated_lncRNA	NC_019468.2	14337086	14339969	-	2	912	135
XR_001436609.1	105604543	--	-//-	lncRNA	Annotated_lncRNA	NC_019480.2	56134228	56155109	+	6	6655	118
XR_001025518.2	105605980	--	sp|Q7Z7A1|CNTRL_HUMAN Centriolin OS=Homo sapiens GN=CNTRL PE=1 SV=2//8.22827e-67	lncRNA	Annotated_lncRNA	NW_014641870.1	30	4019	+	3	535	178
XR_001434330.1	105614674	--	-//-	lncRNA	Annotated_lncRNA	NC_019460.2	100256108	100274937	+	3	792	99
XR_001020965.1	105602355	--	-//-	lncRNA	Annotated_lncRNA	NC_019472.2	64860058	64916428	+	3	1960	184
XR_001021653.1	105602860	--	-//-	lncRNA	Annotated_lncRNA	NC_019474.2	51014135	51015508	+	2	1200	129
XR_001434223.1	105610957	--	-//-	lncRNA	Annotated_lncRNA	NC_019460.2	179562906	179566772	+	2	378	69
XR_001434310.1	106990757	--	-//-	lncRNA	Annotated_lncRNA	NC_019460.2	81446444	81454210	+	3	4634	161
XR_001435152.1	106991354	--	-//-	lncRNA	Annotated_lncRNA	NC_019466.2	83898604	83904159	+	2	5456	127
XR_001434552.1	105612555	--	-//-	lncRNA	Annotated_lncRNA	NC_019461.2	24524284	24601860	-	14	15376	111
XR_001434801.1	106991227	--	-//-	lncRNA	Annotated_lncRNA	NC_019463.2	6182098	6185330	-	2	3162	102
XR_001022021.2	105603067	--	-//-	lncRNA	Annotated_lncRNA	NC_019458.2	203467648	203477198	-	2	9433	123
XR_001434312.1	105606919	--	sp|P11369|LORF2_MOUSE LINE-1 retrotransposable element ORF2 protein OS=Mus musculus GN=Pol PE=1 SV=2//9.41288e-12	lncRNA	Annotated_lncRNA	NC_019460.2	81688224	81712436	-	5	2870	114
XR_001434550.1	105612555	--	-//-	lncRNA	Annotated_lncRNA	NC_019461.2	24524284	24601860	-	10	9586	140
XR_001033844.2	105610097	--	sp|Q6EKJ0|GTD2B_HUMAN General transcription factor II-I repeat domain-containing protein 2B OS=Homo sapiens GN=GTF2IRD2B PE=1 SV=1//1.88772e-85	lncRNA	Annotated_lncRNA	NC_019459.2	232352572	232359225	-	5	1789	197
XR_001036578.2	105611883	--	-//-	lncRNA	Annotated_lncRNA	NC_019460.2	12281155	12315992	+	4	2749	155
XR_001023808.2	105604326	--	-//-	lncRNA	Annotated_lncRNA	NC_019479.2	39765973	39766799	-	2	778	56
XR_001434661.1	105610486	--	-//-	lncRNA	Annotated_lncRNA	NC_019462.2	10425246	10452812	-	6	1307	163
XR_001040529.2	105612524	--	sp|O43300|LRRT2_HUMAN Leucine-rich repeat transmembrane neuronal protein 2 OS=Homo sapiens GN=LRRTM2 PE=2 SV=3//0	lncRNA	Annotated_lncRNA	NC_019462.2	47512053	47517801	+	2	5336	385
XR_001434831.1	106991236	--	-//-	lncRNA	Annotated_lncRNA	NC_019463.2	59616776	59618183	-	2	1315	160
XR_001435524.1	106991527	--	-//-	lncRNA	Annotated_lncRNA	NC_019470.2	50771630	50772888	+	2	1106	147
XR_001039124.2	105610932	--	-//-	lncRNA	Annotated_lncRNA	NC_019460.2	134784455	134786401	+	2	1761	160
XR_001025089.2	105605371	--	sp|Q0VCT4|TMM27_BOVIN Collectrin OS=Bos taurus GN=TMEM27 PE=2 SV=1//2.71263e-35	lncRNA	Annotated_lncRNA	NC_019484.2	13104303	13110644	-	3	1922	88
XR_001433882.1	105602729	--	-//-	lncRNA	Annotated_lncRNA	NC_019458.2	198065056	198083108	-	5	5393	215
XR_001436171.1	105603394	--	sp|Q8IYE1|CCD13_HUMAN Coiled-coil domain-containing protein 13 OS=Homo sapiens GN=CCDC13 PE=1 SV=2//1.01574e-08	lncRNA	Annotated_lncRNA	NC_019476.2	14768748	14809274	+	11	9220	205
XR_001025303.2	105605611	--	-//-	lncRNA	Annotated_lncRNA	NC_019484.2	109686107	109711285	-	7	2563	122
XR_001044422.1	105609153	--	-//-	lncRNA	Annotated_lncRNA	NC_019470.2	33192256	33213679	+	2	792	112
XR_001043624.1	105612017	--	-//-	lncRNA	Annotated_lncRNA	NC_019468.2	43675605	43681154	+	3	680	90
XR_001044134.1	105616569	--	-//-	lncRNA	Annotated_lncRNA	NC_019458.2	142761159	142761652	+	2	451	57
XR_001044941.2	101121192	--	sp|Q9H079|KTBL1_HUMAN KATNB1-like protein 1 OS=Homo sapiens GN=KATNBL1 PE=1 SV=1//0	misc_RNA	Annotated_lncRNA	NC_019471.2	7081683	7084086	-	1	2404	306
XR_001436177.1	105603394	--	sp|Q8IYE1|CCD13_HUMAN Coiled-coil domain-containing protein 13 OS=Homo sapiens GN=CCDC13 PE=1 SV=2//1.01574e-08	lncRNA	Annotated_lncRNA	NC_019476.2	14768748	14809274	+	11	9136	205
XR_001023445.2	105604048	--	-//-	lncRNA	Annotated_lncRNA	NC_019478.2	28420082	28427736	-	3	687	89
XR_001434835.1	106991237	--	-//-	lncRNA	Annotated_lncRNA	NC_019463.2	67063242	67063793	-	2	499	62
XR_001020670.2	105602138	--	-//-	lncRNA	Annotated_lncRNA	NC_019472.2	14645585	14648409	+	2	2338	130
XR_001436892.1	105605573	--	-//-	lncRNA	Annotated_lncRNA	NC_019484.2	94402609	94418217	-	5	3416	118
XR_001037662.1	105608150	--	-//-	lncRNA	Annotated_lncRNA	NC_019460.2	43350248	43352973	-	2	1524	115
XR_001021309.1	105602604	--	sp|O42131|TOP2B_CHICK DNA topoisomerase 2-beta OS=Gallus gallus GN=TOP2B PE=2 SV=1//1.80439e-28	lncRNA	Annotated_lncRNA	NC_019473.2	42373509	42374265	+	2	676	57
XR_001021657.2	105602864	--	-//-	lncRNA	Annotated_lncRNA	NC_019474.2	51793783	51794814	+	2	604	94
XR_001024991.2	105605323	--	-//-	lncRNA	Annotated_lncRNA	NC_019484.2	1922521	1926835	-	2	1299	135
XR_001435291.1	105616328	--	-//-	lncRNA	Annotated_lncRNA	NC_019468.2	26220207	26223319	+	2	292	97
XR_001436395.1	105612674	--	sp|Q3MSM3|SSDH_HYLLA Succinate-semialdehyde dehydrogenase, mitochondrial OS=Hylobates lar GN=ALDH5A1 PE=2 SV=1//1.28056e-19	lncRNA	Annotated_lncRNA	NC_019477.2	32024552	32041565	+	5	2288	125
XR_001040222.1	105615192	--	-//-	lncRNA	Annotated_lncRNA	NC_019462.2	3524498	3525093	-	2	431	143
XR_001024256.2	101115593	--	sp|Q56JY1|RL35A_BOVIN 60S ribosomal protein L35a OS=Bos taurus GN=RPL35A PE=3 SV=1//9.21407e-75	misc_RNA	Annotated_lncRNA	NC_019481.2	16421429	16421860	+	1	432	122
XR_001436163.1	105603386	--	-//-	lncRNA	Annotated_lncRNA	NC_019476.2	13671116	13675882	-	5	2263	133
XR_001037484.2	105610458	--	-//-	lncRNA	Annotated_lncRNA	NC_019460.2	38101734	38161444	+	8	1546	79
XR_001436886.1	106991991	--	-//-	lncRNA	Annotated_lncRNA	NC_019484.2	77213168	77215376	-	2	1949	238
XR_001436718.1	106991937	--	-//-	lncRNA	Annotated_lncRNA	NC_019482.2	15391120	15400092	-	2	8899	180
XR_001044100.1	105608232	--	-//-	lncRNA	Annotated_lncRNA	NC_019469.2	57561245	57567133	+	2	5193	103
XR_001434090.1	105609042	--	-//-	lncRNA	Annotated_lncRNA	NC_019459.2	132210048	132363017	-	8	12190	191
XR_001037486.2	105610458	--	-//-	lncRNA	Annotated_lncRNA	NC_019460.2	38101422	38161444	+	6	1152	83
XR_001040226.1	105608522	--	-//-	lncRNA	Annotated_lncRNA	NC_019462.2	4252686	4255250	+	3	1210	128
XR_001435522.1	105616708	--	-//-	lncRNA	Annotated_lncRNA	NC_019470.2	44258700	44263211	+	2	4247	224
XR_001434231.1	105607210	--	-//-	lncRNA	Annotated_lncRNA	NC_019460.2	1976871	1979303	-	2	1771	149
XR_001436385.1	105603765	--	sp|O95870|ABHGA_HUMAN Abhydrolase domain-containing protein 16A OS=Homo sapiens GN=ABHD16A PE=1 SV=3//6.06869e-07	lncRNA	Annotated_lncRNA	NC_019477.2	26664581	26672605	-	7	1842	129
XR_001436888.1	106991992	--	-//-	lncRNA	Annotated_lncRNA	NC_019484.2	77656967	77657705	+	2	426	141
XR_001435398.1	106991479	--	-//-	lncRNA	Annotated_lncRNA	NC_019469.2	28827558	28833921	-	2	6305	124
XR_001022876.1	101103097	--	sp|P61288|TCTP_PIG Translationally-controlled tumor protein OS=Sus scrofa GN=TPT1 PE=2 SV=1//2.10137e-73	misc_RNA	Annotated_lncRNA	NC_019476.2	20288324	20289894	-	2	629	135
XR_001022939.1	105603679	--	-//-	lncRNA	Annotated_lncRNA	NC_019477.2	10940241	10941815	-	2	983	95
XR_001042771.2	105611702	--	-//-	lncRNA	Annotated_lncRNA	NC_019466.2	59024148	59032246	+	2	5258	112
XR_001020930.2	105602330	--	-//-	lncRNA	Annotated_lncRNA	NC_019472.2	59534132	59540553	+	3	882	102
XR_001022257.1	105603216	--	-//-	lncRNA	Annotated_lncRNA	NC_019475.2	55598648	55599951	+	2	1252	156
XR_001040785.1	105607442	--	-//-	lncRNA	Annotated_lncRNA	NC_019462.2	85685777	85715947	+	4	370	62
XR_001025271.2	101118765	--	sp|P63245|GBLP_RAT Guanine nucleotide-binding protein subunit beta-2-like 1 OS=Rattus norvegicus GN=Gnb2l1 PE=1 SV=3//1.20292e-58	misc_RNA	Annotated_lncRNA	NC_019484.2	95069962	95070983	-	1	1022	169
XR_001038977.2	105611091	--	-//-	lncRNA	Annotated_lncRNA	NC_019460.2	104294006	104306947	-	3	1965	99
XR_001025547.2	105606045	--	sp|P98160|PGBM_HUMAN Basement membrane-specific heparan sulfate proteoglycan core protein OS=Homo sapiens GN=HSPG2 PE=1 SV=4//4.79778e-06	lncRNA	Annotated_lncRNA	NW_014642777.1	28	655	+	3	359	119
XR_001434302.1	106991051	--	sp|P24049|RL17_RAT 60S ribosomal protein L17 OS=Rattus norvegicus GN=Rpl17 PE=2 SV=3//5.26965e-121	misc_RNA	Annotated_lncRNA	NC_019460.2	68557642	68558292	-	1	651	187
XR_001435458.1	106991500	--	-//-	lncRNA	Annotated_lncRNA	NC_019469.2	77343982	77354319	+	4	3487	146
XR_001042040.2	105608947	--	-//-	lncRNA	Annotated_lncRNA	NC_019458.2	103311741	103312487	+	2	413	74
XR_001435077.1	106990516	--	-//-	lncRNA	Annotated_lncRNA	NC_019466.2	13209159	13210732	-	3	473	101
XR_001025234.1	105605528	--	sp|P11369|LORF2_MOUSE LINE-1 retrotransposable element ORF2 protein OS=Mus musculus GN=Pol PE=1 SV=2//3.3045e-14	lncRNA	Annotated_lncRNA	NC_019458.2	14979632	14984666	-	2	2868	158
XR_001022931.1	105603672	--	-//-	lncRNA	Annotated_lncRNA	NC_019477.2	10041354	10042586	+	2	1170	88
XR_001024586.1	105604986	--	-//-	misc_RNA	Annotated_lncRNA	NC_019482.2	28505434	28512292	+	2	6017	112
XR_001024525.2	105604936	--	-//-	lncRNA	Annotated_lncRNA	NC_019482.2	13597558	13605916	-	3	3959	165
XR_001434088.1	105608964	--	-//-	lncRNA	Annotated_lncRNA	NC_019459.2	130331621	130332269	-	2	597	67
XR_001022245.2	105603208	--	-//-	lncRNA	Annotated_lncRNA	NC_019475.2	54322272	54324085	+	2	252	60
XR_001435954.1	106991707	--	-//-	lncRNA	Annotated_lncRNA	NC_019474.2	56644000	56663644	+	3	958	135
XR_001435287.1	105607815	--	-//-	lncRNA	Annotated_lncRNA	NC_019468.2	26274488	26387599	-	4	3147	129
XR_001434109.1	106990956	--	-//-	lncRNA	Annotated_lncRNA	NC_019459.2	147412555	147416717	-	2	452	89
XR_001022432.2	105603362	--	-//-	lncRNA	Annotated_lncRNA	NC_019476.2	10296807	10303470	-	2	2573	167
XR_001436383.1	105603765	--	sp|O95870|ABHGA_HUMAN Abhydrolase domain-containing protein 16A OS=Homo sapiens GN=ABHD16A PE=1 SV=3//6.06869e-07	lncRNA	Annotated_lncRNA	NC_019477.2	26664581	26672600	-	6	1674	135
XR_001022142.2	105603147	--	-//-	lncRNA	Annotated_lncRNA	NC_019475.2	30587401	30595306	+	2	612	115
XR_001435130.1	106991349	--	-//-	lncRNA	Annotated_lncRNA	NC_019466.2	52503722	52531730	-	3	12889	100
XR_001022878.2	101104797	--	sp|P62865|UBIM_BOVIN Ubiquitin-like protein FUBI OS=Bos taurus GN=FAU PE=3 SV=1//5.60754e-39	misc_RNA	Annotated_lncRNA	NC_019458.2	224367133	224368475	-	1	1343	156
XR_001021445.2	105602706	--	-//-	lncRNA	Annotated_lncRNA	NC_019458.2	197651658	197658208	-	3	1229	141
XR_001020573.2	105601982	--	-//-	lncRNA	Annotated_lncRNA	NC_019471.2	56388220	56396704	-	4	4737	142
XR_001040280.2	105611998	--	-//-	misc_RNA	Annotated_lncRNA	NC_019458.2	1267241	1269990	+	2	326	64
XR_001434570.1	106991126	--	sp|O00370|LORF2_HUMAN LINE-1 retrotransposable element ORF2 protein OS=Homo sapiens PE=1 SV=1//4.10264e-34	lncRNA	Annotated_lncRNA	NC_019461.2	48530856	48531454	-	2	551	85
XR_001023095.2	105603808	--	-//-	lncRNA	Annotated_lncRNA	NC_019477.2	29417894	29433167	+	2	1850	123
XR_001023350.2	105603989	--	-//-	misc_RNA	Annotated_lncRNA	NC_019478.2	11697527	11700515	+	1	2989	296
XR_001435725.1	106991605	--	sp|P47197|AKT2_RAT RAC-beta serine/threonine-protein kinase OS=Rattus norvegicus GN=Akt2 PE=1 SV=1//3.41055e-10	lncRNA	Annotated_lncRNA	NC_019471.2	48691145	48717663	-	7	2598	160
XR_001436088.1	105603175	--	-//-	lncRNA	Annotated_lncRNA	NC_019475.2	40956778	40966401	+	2	3737	96
XR_001023093.2	105603808	--	-//-	lncRNA	Annotated_lncRNA	NC_019477.2	29417894	29433167	+	3	1896	105
XR_001436978.1	105612255	--	-//-	lncRNA	Annotated_lncRNA	NW_014644474.1	16407	26218	+	2	9035	131
XR_001435289.1	105616327	--	-//-	lncRNA	Annotated_lncRNA	NC_019468.2	25825762	25843684	-	3	3300	104
XR_001023091.1	105603797	--	-//-	lncRNA	Annotated_lncRNA	NC_019458.2	231397320	231403309	-	3	5881	121
XR_001043939.2	105607258	--	-//-	lncRNA	Annotated_lncRNA	NC_019469.2	31036551	31110246	+	2	2441	120
XR_001043450.2	105616325	--	-//-	misc_RNA	Annotated_lncRNA	NC_019468.2	24799088	24809631	-	3	2732	135
XR_001044961.1	105616834	--	-//-	lncRNA	Annotated_lncRNA	NC_019471.2	10630778	10633099	+	2	2282	155
XR_001021789.1	105602927	--	-//-	lncRNA	Annotated_lncRNA	NC_019474.2	65148903	65154571	+	3	5555	301
XR_001033852.2	105610100	--	-//-	lncRNA	Annotated_lncRNA	NC_019459.2	232480298	232486077	+	2	5705	228
XR_001434883.1	105615614	--	-//-	lncRNA	Annotated_lncRNA	NC_019464.2	9440250	9526731	-	3	4430	129
XR_001038504.1	105606936	--	sp|P11369|LORF2_MOUSE LINE-1 retrotransposable element ORF2 protein OS=Mus musculus GN=Pol PE=1 SV=2//3.79185e-11	lncRNA	Annotated_lncRNA	NC_019460.2	78341749	78358885	-	2	16756	194
XR_001041798.1	105615740	--	-//-	lncRNA	Annotated_lncRNA	NC_019464.2	67218312	67222706	-	3	4265	128
XR_001042883.2	105616094	--	-//-	lncRNA	Annotated_lncRNA	NC_019466.2	82858304	82859633	+	2	1290	191
XR_001040307.2	105609861	--	sp|Q0II44|S2541_BOVIN Solute carrier family 25 member 41 OS=Bos taurus GN=SLC25A41 PE=2 SV=1//9.05933e-30	lncRNA	Annotated_lncRNA	NC_019462.2	15586579	15589319	-	4	1140	115
XR_001040284.1	105609427	--	-//-	lncRNA	Annotated_lncRNA	NC_019462.2	12045721	12047204	-	2	1070	121
XR_001020859.2	101109388	--	sp|Q7Z2Y8|GVIN1_HUMAN Interferon-induced very large GTPase 1 OS=Homo sapiens GN=GVINP1 PE=2 SV=2//0	misc_RNA	Annotated_lncRNA	NC_019472.2	45522339	45530762	+	1	8424	1222
XR_001039284.2	105612396	--	-//-	lncRNA	Annotated_lncRNA	NC_019460.2	162960495	162968322	+	5	2498	160
XR_001435739.1	105616900	--	-//-	lncRNA	Annotated_lncRNA	NC_019471.2	51624768	51628313	-	2	1931	91
XR_001038941.1	105612334	--	-//-	lncRNA	Annotated_lncRNA	NC_019460.2	97014396	97015917	+	3	529	122
XR_001434131.1	106990963	--	-//-	lncRNA	Annotated_lncRNA	NC_019459.2	160176011	160401291	-	4	477	93
XR_001042887.1	101110771	--	-//-	lncRNA	Annotated_lncRNA	NC_019466.2	83071080	83119905	+	4	5478	132
XR_001044166.2	101120180	--	-//-	lncRNA	Annotated_lncRNA	NC_019469.2	70177376	70191755	+	4	1061	214
XR_001023407.1	105604035	--	-//-	lncRNA	Annotated_lncRNA	NC_019478.2	25409131	25410391	-	2	830	86
XR_001038979.1	101117149	--	-//-	lncRNA	Annotated_lncRNA	NC_019460.2	104566723	104567560	-	2	249	62
XR_001040321.1	105615225	--	-//-	lncRNA	Annotated_lncRNA	NC_019462.2	17636630	17643102	+	2	6432	215
XR_001044207.1	105616590	--	-//-	lncRNA	Annotated_lncRNA	NC_019469.2	73317472	73323658	+	3	2643	153
XR_001043013.2	105608013	--	sp|Q53H47|SETMR_HUMAN Histone-lysine N-methyltransferase SETMAR OS=Homo sapiens GN=SETMAR PE=1 SV=2//1.13584e-18	lncRNA	Annotated_lncRNA	NC_019467.2	19801384	19830158	-	4	4860	133
XR_001044458.2	105613245	--	sp|P11369|LORF2_MOUSE LINE-1 retrotransposable element ORF2 protein OS=Mus musculus GN=Pol PE=1 SV=2//4.91422e-08	lncRNA	Annotated_lncRNA	NC_019470.2	37022026	37034454	-	2	1094	92
XR_001041109.2	105615470	--	-//-	misc_RNA	Annotated_lncRNA	NC_019463.2	57891856	57908778	-	5	5663	128
XR_001020952.2	105602346	--	-//-	lncRNA	Annotated_lncRNA	NC_019472.2	63085886	63088299	+	2	2360	187
XR_001434152.1	105610178	--	-//-	lncRNA	Annotated_lncRNA	NC_019459.2	201529041	201533415	-	3	1419	108
XR_001433983.1	106990928	--	-//-	lncRNA	Annotated_lncRNA	NC_019459.2	27846248	27850326	-	2	3919	210
XR_001023084.2	105603786	--	-//-	lncRNA	Annotated_lncRNA	NC_019477.2	28948787	28952915	-	3	1599	133
XR_001024671.1	105605041	--	-//-	lncRNA	Annotated_lncRNA	NC_019482.2	40691235	40696694	-	3	5326	215
XR_001041498.2	105615651	--	-//-	lncRNA	Annotated_lncRNA	NC_019464.2	22906893	22908352	+	2	1422	93
XR_001433844.1	106990866	--	-//-	lncRNA	Annotated_lncRNA	NC_019458.2	140321233	140324555	-	3	1475	106
XR_001434103.1	105609347	--	-//-	lncRNA	Annotated_lncRNA	NC_019459.2	143813909	143854526	-	4	816	93
XR_001434599.1	105613798	--	-//-	lncRNA	Annotated_lncRNA	NC_019461.2	82741954	82760828	-	2	632	120
XR_001024169.1	105604618	--	-//-	lncRNA	Annotated_lncRNA	NC_019481.2	2309616	2311154	-	2	1200	158
XR_001433812.1	101105119	--	sp|Q13536|CROC4_HUMAN Protein CROC-4 OS=Homo sapiens GN=C1orf61 PE=2 SV=1//9.21598e-10	lncRNA	Annotated_lncRNA	NC_019458.2	104837724	104862289	-	6	1386	124
XR_001041934.2	105615773	--	-//-	lncRNA	Annotated_lncRNA	NC_019464.2	85145540	85147057	+	2	1389	197
XR_001434105.1	106990954	--	-//-	lncRNA	Annotated_lncRNA	NC_019459.2	143704071	143705265	+	2	1152	90
XR_001025486.2	105605934	--	sp|Q13136|LIPA1_HUMAN Liprin-alpha-1 OS=Homo sapiens GN=PPFIA1 PE=1 SV=1//7.92675e-20	lncRNA	Annotated_lncRNA	NW_014641447.1	228	4929	+	3	2583	124
XR_001022366.1	105603319	--	sp|O02751|CFDP2_BOVIN Craniofacial development protein 2 OS=Bos taurus GN=CFDP2 PE=1 SV=2//4.25269e-13	lncRNA	Annotated_lncRNA	NC_019476.2	85581	87119	-	2	965	104
XR_001434078.1	106990569	--	-//-	lncRNA	Annotated_lncRNA	NC_019459.2	110016143	110018185	-	3	533	155
XR_001434459.1	106991092	--	-//-	lncRNA	Annotated_lncRNA	NC_019460.2	214423102	214430740	-	2	7523	220
XR_001022639.2	105603471	--	-//-	lncRNA	Annotated_lncRNA	NC_019476.2	36434404	36801888	-	5	4916	129
XR_001024930.2	105605266	--	-//-	lncRNA	Annotated_lncRNA	NC_019483.2	38485281	38487032	+	2	1070	85
XR_173221.3	101120668	--	-//-	misc_RNA	Annotated_lncRNA	NC_019464.2	99853616	99856089	+	2	1508	89
XR_001022356.2	105603287	--	sp|P04221|MUCM_RABIT Ig mu chain C region membrane-bound form OS=Oryctolagus cuniculus PE=2 SV=2//9.41608e-07	lncRNA	Annotated_lncRNA	NC_019475.2	68491125	68491625	-	2	416	113
XR_001041946.1	105606533	--	sp|Q92813|IOD2_HUMAN Type II iodothyronine deiodinase OS=Homo sapiens GN=DIO2 PE=1 SV=4//6.75595e-17	lncRNA	Annotated_lncRNA	NC_019464.2	88430907	88435748	+	2	470	64
XR_001041513.1	105615661	--	-//-	lncRNA	Annotated_lncRNA	NC_019464.2	25568459	25571723	+	2	3212	116
XR_001434028.1	105607964	--	-//-	lncRNA	Annotated_lncRNA	NC_019459.2	70306001	70447179	-	15	2686	136
XR_001435540.1	105606898	--	-//-	lncRNA	Annotated_lncRNA	NC_019470.2	65437787	65451768	+	2	787	74
XR_001435460.1	105610043	--	-//-	lncRNA	Annotated_lncRNA	NC_019469.2	77868279	77872742	-	3	3807	146
XR_001435852.1	106991654	--	-//-	lncRNA	Annotated_lncRNA	NC_019473.2	64644	66469	-	2	848	67
XR_001435322.1	106991426	--	-//-	lncRNA	Annotated_lncRNA	NC_019468.2	40078669	40082171	-	3	3246	198
XR_001434127.1	106990962	--	-//-	lncRNA	Annotated_lncRNA	NC_019459.2	158737267	158749776	-	3	416	84
XR_001435376.1	106991468	--	-//-	lncRNA	Annotated_lncRNA	NC_019469.2	61796172	61803805	-	3	3688	111
XR_001435462.1	106991503	--	-//-	lncRNA	Annotated_lncRNA	NC_019469.2	77955351	77961151	-	3	3527	262
XR_001022286.1	105603241	--	sp|P61562|SYCY1_HYLPI Syncytin-1 OS=Hylobates pileatus GN=ERVW-1 PE=3 SV=1//2.80019e-21	lncRNA	Annotated_lncRNA	NC_019475.2	59624096	59639182	+	3	1423	126
XR_001435743.1	101122720	--	-//-	lncRNA	Annotated_lncRNA	NC_019471.2	53015034	53018055	+	2	1183	112
XR_001023600.2	101105867	--	sp|P13164|IFM1_HUMAN Interferon-induced transmembrane protein 1 OS=Homo sapiens GN=IFITM1 PE=1 SV=3//5.31766e-22	misc_RNA	Annotated_lncRNA	NC_019478.2	49636837	49637640	+	2	562	113
XR_001044738.2	105610217	--	-//-	lncRNA	Annotated_lncRNA	NC_019470.2	71681751	71686350	+	2	675	127
XR_001433730.1	105612174	--	-//-	lncRNA	Annotated_lncRNA	NC_019458.2	35907032	35910237	-	2	1206	103
XR_001041501.2	105613565	--	-//-	lncRNA	Annotated_lncRNA	NC_019464.2	23832999	23835238	-	5	1589	139
XR_001039252.1	105614768	--	sp|P11369|LORF2_MOUSE LINE-1 retrotransposable element ORF2 protein OS=Mus musculus GN=Pol PE=1 SV=2//5.01964e-09	lncRNA	Annotated_lncRNA	NC_019460.2	161221640	161222742	-	2	1038	78
XR_001040309.2	105609854	--	-//-	lncRNA	Annotated_lncRNA	NC_019462.2	15936903	15957877	-	5	1170	146
XR_001434597.1	105606668	--	-//-	lncRNA	Annotated_lncRNA	NC_019461.2	78032688	78064281	+	3	8482	183
XR_001024948.1	105605281	--	-//-	lncRNA	Annotated_lncRNA	NC_019483.2	40973056	40974727	-	2	1325	96
XR_001034228.1	105608205	--	-//-	lncRNA	Annotated_lncRNA	NC_019459.2	237780669	237782969	-	3	810	90
XR_001435209.1	105611533	--	-//-	lncRNA	Annotated_lncRNA	NC_019467.2	26654740	27140904	+	11	5374	164
XR_001436692.1	105613848	--	-//-	lncRNA	Annotated_lncRNA	NC_019482.2	98639	103688	+	2	4198	156
XR_001434891.1	105615627	--	-//-	lncRNA	Annotated_lncRNA	NC_019464.2	15670158	15672457	+	2	2251	128
XR_001028618.1	105607782	--	-//-	lncRNA	Annotated_lncRNA	NC_019459.2	58439439	58453978	+	2	14459	148
XR_001436920.1	105605616	--	sp|P03356|POL_MLVAV Pol polyprotein OS=AKV murine leukemia virus GN=pol PE=3 SV=2//3.33404e-44	lncRNA	Annotated_lncRNA	NC_019484.2	112517940	112524762	-	4	4117	148
XR_001435237.1	106991389	--	sp|O15439|MRP4_HUMAN Multidrug resistance-associated protein 4 OS=Homo sapiens GN=ABCC4 PE=1 SV=3//5.46487e-07	lncRNA	Annotated_lncRNA	NC_019467.2	71596864	71599661	-	2	933	125
XR_001433877.1	106990874	--	-//-	lncRNA	Annotated_lncRNA	NC_019458.2	191118700	191145163	-	3	459	68
XR_001022833.1	105603577	--	-//-	lncRNA	Annotated_lncRNA	NC_019476.2	56190002	56191025	+	2	368	49
XR_001435755.1	106991611	--	-//-	lncRNA	Annotated_lncRNA	NC_019471.2	57941921	57944679	-	2	823	108
XR_001434589.1	105606602	--	-//-	lncRNA	Annotated_lncRNA	NC_019461.2	70538701	70567097	+	3	902	84
XR_001044983.2	105616844	--	-//-	lncRNA	Annotated_lncRNA	NC_019471.2	13760989	13809437	+	3	1276	129
XR_001436696.1	105604888	--	-//-	lncRNA	Annotated_lncRNA	NC_019482.2	699427	728479	+	6	7877	198
XR_001024129.2	105604562	--	-//-	lncRNA	Annotated_lncRNA	NC_019480.2	58108828	58141965	+	3	3422	248
XR_001435678.1	105608118	--	-//-	lncRNA	Annotated_lncRNA	NC_019471.2	23857960	24022322	+	3	480	46
XR_001036777.1	105607467	--	sp|Q8R4T1|CYS1_MOUSE Cystin-1 OS=Mus musculus GN=Cys1 PE=1 SV=1//2.8524e-15	misc_RNA	Annotated_lncRNA	NC_019460.2	19061825	19067706	-	2	2833	201
XR_001433909.1	105604058	--	sp|P08548|LIN1_NYCCO LINE-1 reverse transcriptase homolog OS=Nycticebus coucang PE=3 SV=1//2.5528e-15	lncRNA	Annotated_lncRNA	NC_019458.2	239964127	240064553	-	3	1126	82
XR_001434699.1	106991188	--	sp|O43566|RGS14_HUMAN Regulator of G-protein signaling 14 OS=Homo sapiens GN=RGS14 PE=1 SV=4//2.68878e-17	lncRNA	Annotated_lncRNA	NC_019462.2	36282265	36290741	+	4	372	123
XR_001044059.2	105616534	--	-//-	lncRNA	Annotated_lncRNA	NC_019469.2	48535650	48539085	-	2	3398	195
XR_001435223.1	106991381	--	-//-	lncRNA	Annotated_lncRNA	NC_019467.2	36516555	36525751	+	3	7490	136
XR_001434012.1	105607837	--	-//-	lncRNA	Annotated_lncRNA	NC_019459.2	63062498	63123564	+	4	5180	148
XR_001436362.1	105603666	--	-//-	lncRNA	Annotated_lncRNA	NC_019477.2	9200784	9296389	-	3	14844	195
XR_001027597.2	105607270	--	-//-	lncRNA	Annotated_lncRNA	NC_019459.2	37779763	37812603	-	6	6003	181
XR_001436954.1	105605861	--	-//-	lncRNA	Annotated_lncRNA	NW_014640692.1	11216	15755	+	2	2608	181
XR_001025007.2	105605336	--	-//-	lncRNA	Annotated_lncRNA	NC_019484.2	5247129	5414606	+	9	4666	129
XR_001434633.1	105609741	--	-//-	lncRNA	Annotated_lncRNA	NC_019461.2	117969275	117980405	+	3	874	123
XR_001434010.1	106990936	--	-//-	lncRNA	Annotated_lncRNA	NC_019459.2	61231175	61236529	-	2	5303	108
XR_001436918.1	105605616	--	sp|P03356|POL_MLVAV Pol polyprotein OS=AKV murine leukemia virus GN=pol PE=3 SV=2//3.33404e-44	lncRNA	Annotated_lncRNA	NC_019484.2	112517940	112524761	-	4	5702	192
XR_001043756.1	105616443	--	-//-	lncRNA	Annotated_lncRNA	NC_019468.2	57360474	57362545	+	2	1347	150
XR_001039657.1	105610709	--	sp|O00370|LORF2_HUMAN LINE-1 retrotransposable element ORF2 protein OS=Homo sapiens PE=1 SV=1//1.44111e-24	lncRNA	Annotated_lncRNA	NC_019461.2	11121193	11125786	+	2	3477	166
XR_001022737.2	105603536	--	-//-	lncRNA	Annotated_lncRNA	NC_019476.2	49250916	49259379	-	5	4142	159
XR_001434207.1	105606943	--	sp|P18621|RL17_HUMAN 60S ribosomal protein L17 OS=Homo sapiens GN=RPL17 PE=1 SV=3//2.93072e-72	misc_RNA	Annotated_lncRNA	NC_019460.2	76379408	76383310	+	2	424	129
XR_001040762.2	101122692	--	sp|P26583|HMGB2_HUMAN High mobility group protein B2 OS=Homo sapiens GN=HMGB2 PE=1 SV=2//3.52451e-116	misc_RNA	Annotated_lncRNA	NC_019462.2	79221667	79222789	-	1	1123	226
XR_001436460.1	105604063	--	-//-	lncRNA	Annotated_lncRNA	NC_019478.2	32183197	32198772	-	10	5496	319
XR_001434020.1	105607911	--	sp|P08548|LIN1_NYCCO LINE-1 reverse transcriptase homolog OS=Nycticebus coucang PE=3 SV=1//3.46354e-19	lncRNA	Annotated_lncRNA	NC_019459.2	67060295	67208755	+	4	2882	173
XR_001022351.2	105603283	--	-//-	misc_RNA	Annotated_lncRNA	NC_019475.2	68271755	68277504	+	2	3352	190
XR_001041519.2	105612128	--	-//-	lncRNA	Annotated_lncRNA	NC_019464.2	26388803	26394326	-	4	2234	153
XR_001027300.1	105607117	--	-//-	lncRNA	Annotated_lncRNA	NC_019459.2	29692274	29693359	+	2	922	72
XR_001434180.1	106990973	--	-//-	lncRNA	Annotated_lncRNA	NC_019459.2	240097319	240106348	+	3	3049	95
XR_001436463.1	105604063	--	-//-	lncRNA	Annotated_lncRNA	NC_019478.2	32183195	32198772	-	10	6545	319
XR_001435886.1	105602586	--	sp|O00370|LORF2_HUMAN LINE-1 retrotransposable element ORF2 protein OS=Homo sapiens PE=1 SV=1//2.41807e-06	lncRNA	Annotated_lncRNA	NC_019473.2	37758301	37791222	-	4	532	116
XR_001434182.1	106990852	--	-//-	lncRNA	Annotated_lncRNA	NC_019459.2	242359485	242362493	-	3	1906	142
XR_001024293.1	105604727	--	-//-	lncRNA	Annotated_lncRNA	NC_019481.2	26093670	26097118	-	3	1438	84
XR_001433792.1	105615522	--	-//-	lncRNA	Annotated_lncRNA	NC_019458.2	98505561	98535204	-	6	363	120
XR_001024590.1	105604991	--	-//-	lncRNA	Annotated_lncRNA	NC_019482.2	29073275	29075599	+	3	1123	98
XR_001436573.1	106990173	--	-//-	lncRNA	Annotated_lncRNA	NC_019480.2	22044821	22048926	+	3	959	74
XR_001039772.1	105610700	--	-//-	lncRNA	Annotated_lncRNA	NC_019461.2	31262745	31286230	-	5	11014	185
XR_001436630.1	105604809	--	-//-	lncRNA	Annotated_lncRNA	NC_019481.2	38040905	38043778	-	2	2371	106
XR_001040775.1	105607449	--	-//-	lncRNA	Annotated_lncRNA	NC_019462.2	84172663	84177811	-	3	503	167
XR_001023596.2	105604156	--	sp|O77562|DEAF1_PANTR Deformed epidermal autoregulatory factor 1 homolog OS=Pan troglodytes GN=DEAF1 PE=2 SV=1//4.78465e-06	lncRNA	Annotated_lncRNA	NC_019478.2	49316754	49320587	-	2	2714	178
XR_001039867.2	105613812	--	-//-	lncRNA	Annotated_lncRNA	NC_019461.2	49831424	49987330	-	5	2047	109
XR_001021824.2	105602948	--	-//-	lncRNA	Annotated_lncRNA	NC_019474.2	69317496	69325500	+	3	5164	174
XR_001435314.1	105608415	--	sp|O97564|GBGT2_CANFA Guanine nucleotide-binding protein G(I)/G(S)/G(O) subunit gamma-T2 OS=Canis familiaris GN=GNGT2 PE=3 SV=1//3.40099e-36	lncRNA	Annotated_lncRNA	NC_019468.2	36849818	36854674	+	3	2256	151
XR_001434329.1	106991067	--	-//-	lncRNA	Annotated_lncRNA	NC_019460.2	99762066	99763119	+	2	351	73
XR_001023532.2	105604103	--	-//-	misc_RNA	Annotated_lncRNA	NC_019478.2	41311398	41314344	-	2	2101	190
XR_001435587.1	105607573	--	sp|P11283|POL_MMTVC Gag-Pro-Pol polyprotein OS=Mouse mammary tumor virus (strain C3H) GN=gag-pro-pol PE=1 SV=2//1.46442e-125	lncRNA	Annotated_lncRNA	NC_019471.2	44665919	44677791	-	4	2405	208
XR_001025341.1	105605636	--	-//-	misc_RNA	Annotated_lncRNA	NC_019484.2	121875419	121930778	-	4	1332	107
XR_001021083.2	105602450	--	-//-	lncRNA	Annotated_lncRNA	NC_019473.2	3841005	3850009	+	3	937	139
XR_001041729.1	105615721	--	-//-	lncRNA	Annotated_lncRNA	NC_019464.2	58038101	58039905	+	2	869	76
XR_001436340.1	105603808	--	-//-	lncRNA	Annotated_lncRNA	NC_019477.2	29417894	29433167	+	4	2184	131
XR_001021854.2	105602999	--	-//-	lncRNA	Annotated_lncRNA	NC_019458.2	201697802	201706688	-	5	2434	153
XR_001045162.1	105616880	--	-//-	lncRNA	Annotated_lncRNA	NC_019471.2	45992500	45993925	-	2	1372	98
XR_001041422.2	105611449	--	sp|Q02241|KIF23_HUMAN Kinesin-like protein KIF23 OS=Homo sapiens GN=KIF23 PE=1 SV=3//1.71078e-17	lncRNA	Annotated_lncRNA	NC_019464.2	16110308	16131022	-	3	809	81
XR_001036126.2	105612432	--	-//-	lncRNA	Annotated_lncRNA	NC_019458.2	35907689	35912273	+	3	2000	109
XR_001434439.1	106991086	--	-//-	lncRNA	Annotated_lncRNA	NC_019460.2	201518470	201521356	+	2	2810	187
XR_001434327.1	106991065	--	-//-	lncRNA	Annotated_lncRNA	NC_019460.2	96444552	96460697	-	3	352	113
XR_001436563.1	105604382	--	-//-	lncRNA	Annotated_lncRNA	NC_019480.2	2348943	2355669	+	3	625	93
XR_001023278.1	105603919	--	-//-	lncRNA	Annotated_lncRNA	NC_019477.2	50940322	50948712	+	3	3770	156
XR_001434321.1	105614656	--	-//-	lncRNA	Annotated_lncRNA	NC_019460.2	91287009	91288272	-	2	1202	134
XR_001436869.1	106990308	--	-//-	lncRNA	Annotated_lncRNA	NC_019484.2	45540639	45543633	+	3	304	96
XR_001022190.2	105603182	--	-//-	lncRNA	Annotated_lncRNA	NC_019475.2	43336791	43367305	+	3	4512	97
XR_001434977.1	106991295	--	-//-	lncRNA	Annotated_lncRNA	NC_019464.2	99613030	99620369	-	3	1011	179
XR_001028543.2	105607754	--	-//-	lncRNA	Annotated_lncRNA	NC_019458.2	19035550	19061433	-	4	1665	113
XR_001434971.1	106991294	--	-//-	lncRNA	Annotated_lncRNA	NC_019464.2	83361704	83362366	+	2	571	75
XR_001045156.2	101108333	--	sp|P11369|LORF2_MOUSE LINE-1 retrotransposable element ORF2 protein OS=Mus musculus GN=Pol PE=1 SV=2//6.99163e-07	lncRNA	Annotated_lncRNA	NC_019471.2	45246171	45251011	-	3	4124	159
XR_001434951.1	106991288	--	-//-	lncRNA	Annotated_lncRNA	NC_019464.2	71134978	71150632	+	3	3162	162
XR_001044596.1	105616719	--	-//-	lncRNA	Annotated_lncRNA	NC_019470.2	51776334	51776769	+	2	390	75
XR_001436879.1	105605507	--	-//-	lncRNA	Annotated_lncRNA	NC_019484.2	62605354	62744900	+	3	850	128
XR_001024990.1	105605322	--	-//-	lncRNA	Annotated_lncRNA	NC_019484.2	1960875	1995318	-	3	934	97
XR_001434681.1	105615229	--	-//-	lncRNA	Annotated_lncRNA	NC_019462.2	19460265	19507454	-	4	5458	205
XR_001044956.2	105609117	--	sp|P11369|LORF2_MOUSE LINE-1 retrotransposable element ORF2 protein OS=Mus musculus GN=Pol PE=1 SV=2//1.55711e-30	lncRNA	Annotated_lncRNA	NC_019471.2	10122991	10131241	-	5	3855	176
XR_001025298.2	105605603	--	sp|Q9TUI9|APEL_BOVIN Apelin OS=Bos taurus GN=APLN PE=1 SV=1//1.37668e-18	lncRNA	Annotated_lncRNA	NC_019484.2	107690902	107694718	-	2	3296	177
XR_001039868.2	105613812	--	-//-	lncRNA	Annotated_lncRNA	NC_019461.2	49831424	49987321	-	5	1889	82
XR_001434484.1	106991096	--	sp|P11369|LORF2_MOUSE LINE-1 retrotransposable element ORF2 protein OS=Mus musculus GN=Pol PE=1 SV=2//2.60395e-15	lncRNA	Annotated_lncRNA	NC_019461.2	43267540	43294994	-	7	10820	158
XR_001044742.2	105610214	--	-//-	lncRNA	Annotated_lncRNA	NC_019470.2	72134552	72137799	+	2	3076	139
XR_001434325.1	106991064	--	-//-	lncRNA	Annotated_lncRNA	NC_019460.2	96128381	96133080	+	2	2255	112
XR_001041556.1	101105918	--	sp|Q71U00|SKP1_XENLA S-phase kinase-associated protein 1 OS=Xenopus laevis GN=skp1 PE=1 SV=3//2.92978e-73	misc_RNA	Annotated_lncRNA	NC_019464.2	31120032	31120919	+	1	888	168
XR_001043210.2	105616228	--	-//-	lncRNA	Annotated_lncRNA	NC_019467.2	75973068	75977661	+	3	1894	122
XR_001025475.2	105605912	--	sp|Q9QYE5|JAG2_MOUSE Protein jagged-2 OS=Mus musculus GN=Jag2 PE=2 SV=2//1.14386e-06	misc_RNA	Annotated_lncRNA	NW_014641158.1	29	1029	+	3	461	153
XR_001436871.1	105605475	--	-//-	lncRNA	Annotated_lncRNA	NC_019484.2	53090481	53105250	+	4	4332	137
XR_001042655.1	105616020	--	-//-	lncRNA	Annotated_lncRNA	NC_019466.2	33870959	33873130	-	2	1955	118
XR_001433901.1	105603748	--	-//-	lncRNA	Annotated_lncRNA	NC_019458.2	228742185	228791992	+	4	3211	174
XR_001022520.2	105603410	--	-//-	lncRNA	Annotated_lncRNA	NC_019476.2	16843436	16849090	+	2	921	91
XR_001434691.1	105611873	--	-//-	lncRNA	Annotated_lncRNA	NC_019462.2	27256047	27516082	-	15	7745	130
XR_001043200.2	105616226	--	sp|P08548|LIN1_NYCCO LINE-1 reverse transcriptase homolog OS=Nycticebus coucang PE=3 SV=1//9.29148e-07	lncRNA	Annotated_lncRNA	NC_019467.2	75377249	75379511	+	3	1746	122
XR_001039768.1	105610700	--	-//-	lncRNA	Annotated_lncRNA	NC_019461.2	31262745	31286230	-	6	11103	185
XR_001023151.2	105603844	--	-//-	lncRNA	Annotated_lncRNA	NC_019477.2	38741374	38745466	-	4	3897	116
XR_001040916.2	105615388	--	-//-	lncRNA	Annotated_lncRNA	NC_019463.2	3683927	3686017	+	2	850	73
XR_001042375.2	105608368	--	-//-	lncRNA	Annotated_lncRNA	NC_019465.2	85357722	85381614	-	7	2739	110
XR_001436711.1	101119014	--	-//-	misc_RNA	Annotated_lncRNA	NC_019482.2	12903353	12917445	-	3	960	145
XR_001436257.1	106991775	--	-//-	lncRNA	Annotated_lncRNA	NC_019476.2	45561966	45570611	+	3	7159	151
XR_001020768.2	105602204	--	-//-	lncRNA	Annotated_lncRNA	NC_019472.2	29392773	29435142	+	3	1798	111
XR_001045130.1	105616871	--	-//-	lncRNA	Annotated_lncRNA	NC_019471.2	42371308	42373917	+	3	2455	130
XR_001436108.1	105603203	--	-//-	misc_RNA	Annotated_lncRNA	NC_019475.2	53843064	53881906	+	3	508	65
XR_001041312.2	105609220	--	-//-	lncRNA	Annotated_lncRNA	NC_019458.2	3008199	3010117	+	2	799	167
XR_001025471.2	105605898	--	sp|Q9UHL4|DPP2_HUMAN Dipeptidyl peptidase 2 OS=Homo sapiens GN=DPP7 PE=1 SV=3//1.05401e-20	misc_RNA	Annotated_lncRNA	NW_014641043.1	1	555	-	3	281	93
XR_001436841.1	105605336	--	-//-	lncRNA	Annotated_lncRNA	NC_019484.2	5247129	5414606	+	7	4186	129
XR_001025469.1	105605895	--	-//-	lncRNA	Annotated_lncRNA	NW_014641031.1	7194	14242	-	2	3255	134
XR_001434854.1	106991240	--	-//-	lncRNA	Annotated_lncRNA	NC_019463.2	95826953	95868167	-	3	1581	114
XR_001023058.2	105603764	--	-//-	lncRNA	Annotated_lncRNA	NC_019458.2	229751075	229758130	+	2	1636	132
XR_001434751.1	105610572	--	-//-	lncRNA	Annotated_lncRNA	NC_019462.2	68096712	68123319	-	3	4093	133
XR_001434296.1	106991050	--	sp|Q3V1L4|5NTC_MOUSE Cytosolic purine 5&apos;-nucleotidase OS=Mus musculus GN=Nt5c2 PE=1 SV=2//6.80843e-19	lncRNA	Annotated_lncRNA	NC_019460.2	59985018	59989624	-	3	2002	139
XR_001039782.2	105614975	--	sp|Q0VCH6|S2540_BOVIN Solute carrier family 25 member 40 OS=Bos taurus GN=SLC25A40 PE=2 SV=1//6.44338e-50	lncRNA	Annotated_lncRNA	NC_019461.2	32336859	32347237	+	5	2511	112
XR_173080.3	101106144	--	sp|P68105|EF1A1_RABIT Elongation factor 1-alpha 1 OS=Oryctolagus cuniculus GN=EEF1A1 PE=1 SV=1//0	misc_RNA	Annotated_lncRNA	NC_019459.2	114191774	114193492	+	1	1719	286
XR_001435503.1	106991520	--	-//-	lncRNA	Annotated_lncRNA	NC_019470.2	31987919	31989416	+	2	1433	82
XR_001436703.1	105604890	--	-//-	lncRNA	Annotated_lncRNA	NC_019482.2	881682	913855	+	4	535	103
XR_001435286.1	105607815	--	-//-	lncRNA	Annotated_lncRNA	NC_019468.2	26274488	26387599	-	3	3066	129
XR_001434979.1	105611298	--	-//-	lncRNA	Annotated_lncRNA	NC_019465.2	51351009	51353504	+	3	1143	94
XR_001436492.1	105604154	--	sp|P62876|RPAB5_MOUSE DNA-directed RNA polymerases I, II, and III subunit RPABC5 OS=Mus musculus GN=Polr2l PE=3 SV=1//1.06019e-21	misc_RNA	Annotated_lncRNA	NC_019478.2	49204759	49207290	+	2	344	114
XR_001040413.2	105607978	--	-//-	lncRNA	Annotated_lncRNA	NC_019458.2	86943123	86960086	+	3	646	176
XR_001040046.2	105615083	--	-//-	lncRNA	Annotated_lncRNA	NC_019458.2	76710522	76717071	+	3	6451	94
XR_001436085.1	105608665	--	sp|Q86XA9|HTR5A_HUMAN HEAT repeat-containing protein 5A OS=Homo sapiens GN=HEATR5A PE=1 SV=2//7.0148e-20	lncRNA	Annotated_lncRNA	NC_019475.2	40640145	40702960	+	4	1331	116
XR_001024319.2	105604752	--	-//-	lncRNA	Annotated_lncRNA	NC_019481.2	30884205	30910225	-	2	12223	199
XR_001436277.1	106991777	--	-//-	lncRNA	Annotated_lncRNA	NC_019476.2	47855894	47858512	+	2	2564	163
XR_001434268.1	106991039	--	-//-	lncRNA	Annotated_lncRNA	NC_019460.2	30470730	30499757	-	6	7058	188
XR_001434759.1	106990145	--	sp|O00370|LORF2_HUMAN LINE-1 retrotransposable element ORF2 protein OS=Homo sapiens PE=1 SV=1//1.10716e-24	lncRNA	Annotated_lncRNA	NC_019462.2	78556165	78572941	+	5	9443	167
XR_001045055.1	105613123	--	-//-	lncRNA	Annotated_lncRNA	NC_019471.2	24340188	24349490	+	4	4027	126
XR_001031998.2	105609823	--	sp|O00370|LORF2_HUMAN LINE-1 retrotransposable element ORF2 protein OS=Homo sapiens PE=1 SV=1//1.26302e-12	lncRNA	Annotated_lncRNA	NC_019459.2	175918288	175942609	-	2	1204	81
XR_001043594.2	105611406	--	sp|Q2HJ89|FKB10_BOVIN Peptidyl-prolyl cis-trans isomerase FKBP10 OS=Bos taurus GN=FKBP10 PE=2 SV=1//1.59959e-08	lncRNA	Annotated_lncRNA	NC_019468.2	41441876	41442840	-	3	482	128
XR_001436529.1	105604300	--	sp|O00370|LORF2_HUMAN LINE-1 retrotransposable element ORF2 protein OS=Homo sapiens PE=1 SV=1//2.62585e-30	lncRNA	Annotated_lncRNA	NC_019479.2	33378340	33426599	-	3	2933	81
XR_001040241.1	105615202	--	-//-	lncRNA	Annotated_lncRNA	NC_019462.2	6073656	6078152	-	2	4385	164
XR_001024363.2	105604783	--	sp|Q8NA42|ZN383_HUMAN Zinc finger protein 383 OS=Homo sapiens GN=ZNF383 PE=2 SV=1//8.18295e-07	lncRNA	Annotated_lncRNA	NC_019481.2	35303129	35317394	+	4	9232	182
XR_001436612.1	105604543	--	-//-	lncRNA	Annotated_lncRNA	NC_019480.2	56134228	56155109	+	6	4520	118
XR_001435163.1	106991360	--	-//-	lncRNA	Annotated_lncRNA	NC_019467.2	78032703	78034262	-	2	1429	102
XR_001022521.1	105603411	--	-//-	lncRNA	Annotated_lncRNA	NC_019476.2	16822853	16825276	+	2	1556	93
XR_001024322.1	105604756	--	-//-	lncRNA	Annotated_lncRNA	NC_019481.2	30261897	30296574	-	3	5502	152
XR_001436610.1	105604543	--	-//-	lncRNA	Annotated_lncRNA	NC_019480.2	56134228	56155109	+	4	6328	119
XR_001436404.1	106991811	--	-//-	lncRNA	Annotated_lncRNA	NC_019477.2	35331640	35335435	+	2	2960	120
XR_001434298.1	105606430	--	-//-	lncRNA	Annotated_lncRNA	NC_019460.2	62161829	62192951	+	4	5919	171
XR_001434840.1	105615501	--	-//-	lncRNA	Annotated_lncRNA	NC_019463.2	72158003	72174205	+	3	2821	124
XR_001021365.2	105602647	--	-//-	lncRNA	Annotated_lncRNA	NC_019473.2	67651982	67668517	-	4	1745	152
XR_001025135.2	101116631	--	sp|Q5RKI1|IF4A2_RAT Eukaryotic initiation factor 4A-II OS=Rattus norvegicus GN=Eif4a2 PE=1 SV=1//0	misc_RNA	Annotated_lncRNA	NC_019484.2	25078518	25080202	+	1	1685	412
XR_001022531.2	105603416	--	-//-	lncRNA	Annotated_lncRNA	NC_019476.2	17210793	17219134	-	3	2311	108
XR_001042385.1	105608370	--	-//-	lncRNA	Annotated_lncRNA	NC_019465.2	85912841	85934437	+	5	1059	122
XR_001024095.2	105604543	--	-//-	lncRNA	Annotated_lncRNA	NC_019480.2	56134228	56155109	+	5	7550	118
XR_001434037.1	105607964	--	-//-	lncRNA	Annotated_lncRNA	NC_019459.2	70338079	70447176	-	10	3174	136
XR_001038916.2	105609897	--	-//-	lncRNA	Annotated_lncRNA	NC_019458.2	46302955	46308182	-	2	1798	144
XR_001039386.2	101105321	--	sp|O95236|APOL3_HUMAN Apolipoprotein L3 OS=Homo sapiens GN=APOL3 PE=1 SV=3//1.9747e-35	misc_RNA	Annotated_lncRNA	NC_019460.2	179105137	179119161	+	5	3111	373
XR_001433678.1	106990813	--	-//-	lncRNA	Annotated_lncRNA	NC_019458.2	47619972	47623859	-	2	3834	134
XR_001435527.1	105606241	--	-//-	lncRNA	Annotated_lncRNA	NC_019470.2	52479470	52503055	+	4	13464	199
XR_001436110.1	101113537	--	sp|Q86XR5|PRIMA_HUMAN Proline-rich membrane anchor 1 OS=Homo sapiens GN=PRIMA1 PE=1 SV=2//3.19638e-37	misc_RNA	Annotated_lncRNA	NC_019475.2	57163825	57180884	-	2	3484	211
XR_001041382.1	105615611	--	-//-	lncRNA	Annotated_lncRNA	NC_019464.2	9412767	9416970	-	2	4121	151
XR_001435879.1	106991663	--	sp|Q58DV0|PELO_BOVIN Protein pelota homolog OS=Bos taurus GN=PELO PE=2 SV=2//1.87882e-26	lncRNA	Annotated_lncRNA	NC_019473.2	26313827	26316057	+	3	643	122
XR_001434242.1	106991030	--	sp|Q5JSZ5|PRC2B_HUMAN Protein PRRC2B OS=Homo sapiens GN=PRRC2B PE=1 SV=2//1.15444e-38	lncRNA	Annotated_lncRNA	NC_019460.2	5201054	5209961	-	3	4522	174
XR_001433992.1	105607354	--	-//-	lncRNA	Annotated_lncRNA	NC_019459.2	42087911	42092474	+	3	1980	136
XR_001435985.1	106990169	--	-//-	lncRNA	Annotated_lncRNA	NC_019475.2	689812	714208	+	4	781	166
XR_001434864.1	101106431	--	-//-	misc_RNA	Annotated_lncRNA	NC_019463.2	110307946	110313535	+	2	514	64
XR_001021168.1	105602511	--	-//-	lncRNA	Annotated_lncRNA	NC_019473.2	19779486	19785047	+	2	5493	163
XR_001433873.1	106990872	--	-//-	lncRNA	Annotated_lncRNA	NC_019458.2	188834148	188839194	-	2	4243	178
XR_001024747.1	105605117	--	-//-	lncRNA	Annotated_lncRNA	NC_019483.2	5905268	5906942	+	3	451	66
XR_001044582.2	105616717	--	-//-	lncRNA	Annotated_lncRNA	NC_019470.2	51026841	51028178	+	2	1214	104
XR_001034203.1	105611191	--	-//-	lncRNA	Annotated_lncRNA	NC_019459.2	237783038	237805734	+	4	546	75
XR_001020903.2	105602307	--	-//-	lncRNA	Annotated_lncRNA	NC_019472.2	53199560	53232470	-	4	627	121
XR_001040121.2	105615114	--	sp|O00370|LORF2_HUMAN LINE-1 retrotransposable element ORF2 protein OS=Homo sapiens PE=1 SV=1//1.16075e-18	lncRNA	Annotated_lncRNA	NC_019461.2	104566274	104567870	+	3	1469	80
XR_001435832.1	101120270	--	sp|Q3SYZ9|MED4_BOVIN Mediator of RNA polymerase II transcription subunit 4 OS=Bos taurus GN=MED4 PE=2 SV=1//1.94604e-145	misc_RNA	Annotated_lncRNA	NC_019472.2	75911127	75918189	+	1	7063	294
XR_173276.2	101107036	--	sp|Q3SYU6|CNN2_BOVIN Calponin-2 OS=Bos taurus GN=CNN2 PE=2 SV=3//0	misc_RNA	Annotated_lncRNA	NC_019469.2	49144033	49145840	+	1	1808	149
XR_001436461.1	105604063	--	-//-	lncRNA	Annotated_lncRNA	NC_019478.2	32183197	32198771	-	9	5352	319
XR_001434620.1	105609820	--	-//-	lncRNA	Annotated_lncRNA	NC_019461.2	103339143	103341064	+	2	437	82
XR_001434450.1	106991087	--	-//-	lncRNA	Annotated_lncRNA	NC_019460.2	207403188	207404570	-	3	680	183
XR_001435119.1	105616029	--	-//-	lncRNA	Annotated_lncRNA	NC_019466.2	39242144	39246742	+	2	4557	156
XR_001435877.1	101118133	--	sp|P68370|TBA1A_RAT Tubulin alpha-1A chain OS=Rattus norvegicus GN=Tuba1a PE=1 SV=1//8.68708e-08	misc_RNA	Annotated_lncRNA	NC_019473.2	24384408	24386197	-	2	1594	302
XR_001435627.1	105609376	--	-//-	lncRNA	Annotated_lncRNA	NC_019471.2	3761604	3776511	-	3	1025	128
XR_001435490.1	106991515	--	-//-	lncRNA	Annotated_lncRNA	NC_019470.2	9837407	9842029	-	3	4441	157
XR_001435752.1	106990747	--	sp|Q5R5Q6|ZN571_PONAB Zinc finger protein 571 OS=Pongo abelii GN=ZNF571 PE=2 SV=1//8.93295e-11	misc_RNA	Annotated_lncRNA	NC_019471.2	57953337	57971054	-	3	465	79
XR_001434582.1	106991131	--	-//-	lncRNA	Annotated_lncRNA	NC_019461.2	66545696	66555930	+	5	2071	175
XR_001024951.2	105605284	--	-//-	lncRNA	Annotated_lncRNA	NC_019483.2	41315186	41343676	+	3	1530	147
XR_001435590.1	106991538	--	-//-	lncRNA	Annotated_lncRNA	NC_019471.2	45952594	45953540	-	2	270	77
XR_001041585.1	105615677	--	-//-	lncRNA	Annotated_lncRNA	NC_019464.2	33761384	33775550	+	2	9282	115
XR_001029185.1	105608095	--	-//-	lncRNA	Annotated_lncRNA	NC_019459.2	75997429	76001383	-	2	3892	98
XR_001435750.1	106990747	--	sp|Q5R5Q6|ZN571_PONAB Zinc finger protein 571 OS=Pongo abelii GN=ZNF571 PE=2 SV=1//8.93295e-11	misc_RNA	Annotated_lncRNA	NC_019471.2	57953337	57971047	-	3	327	85
XR_001436530.1	105604300	--	sp|O00370|LORF2_HUMAN LINE-1 retrotransposable element ORF2 protein OS=Homo sapiens PE=1 SV=1//2.62585e-30	lncRNA	Annotated_lncRNA	NC_019479.2	33398527	33426599	-	3	5976	102
XR_001040366.1	105615239	--	-//-	lncRNA	Annotated_lncRNA	NC_019462.2	25897398	26000366	+	3	3347	121
XR_001021938.1	105603042	--	-//-	lncRNA	Annotated_lncRNA	NC_019475.2	9638783	9650397	-	4	8739	214
XR_001023408.2	105604036	--	-//-	lncRNA	Annotated_lncRNA	NC_019478.2	25406493	25408193	-	2	1014	121
XR_001435645.1	106990575	--	sp|Q7Z442|PK1L2_HUMAN Polycystic kidney disease protein 1-like 2 OS=Homo sapiens GN=PKD1L2 PE=1 SV=4//1.09853e-21	lncRNA	Annotated_lncRNA	NC_019471.2	7220829	7243191	+	8	4602	140
XR_001021514.1	105602765	--	-//-	lncRNA	Annotated_lncRNA	NC_019474.2	18364684	18461436	+	3	4950	176
XR_001036963.1	105612936	--	-//-	lncRNA	Annotated_lncRNA	NC_019460.2	28316426	28317746	-	2	1277	79
XR_001435857.1	106991656	--	-//-	lncRNA	Annotated_lncRNA	NC_019473.2	2324230	2336503	+	3	730	165
XR_001040725.2	105613697	--	-//-	lncRNA	Annotated_lncRNA	NC_019462.2	71756417	72008925	-	3	5144	96
XR_001434303.1	105613853	--	-//-	lncRNA	Annotated_lncRNA	NC_019460.2	69744977	69873369	-	4	2433	105
XR_001436931.1	106991996	--	-//-	lncRNA	Annotated_lncRNA	NW_014639175.1	7	4678	+	2	750	122
XR_001025070.2	105605360	--	-//-	lncRNA	Annotated_lncRNA	NC_019484.2	11456432	11484209	+	2	1457	97
XR_001436449.1	106991834	--	-//-	lncRNA	Annotated_lncRNA	NC_019478.2	21748702	21764739	+	3	300	69
XR_001435278.1	106991416	--	-//-	lncRNA	Annotated_lncRNA	NC_019468.2	24347417	24349118	-	2	1624	85
XR_001039823.2	105610279	--	-//-	lncRNA	Annotated_lncRNA	NC_019461.2	43681694	43754899	+	3	4035	147
XR_001022214.1	105603193	--	-//-	lncRNA	Annotated_lncRNA	NC_019475.2	47183316	47189340	-	2	2911	111
XR_001041630.2	101106689	--	sp|Q5R7U4|GBG2_PONAB Guanine nucleotide-binding protein G(I)/G(S)/G(O) subunit gamma-2 OS=Pongo abelii GN=GNG2 PE=3 SV=3//1.07583e-38	misc_RNA	Annotated_lncRNA	NC_019464.2	41729329	41859552	+	4	3639	133
XR_001044096.1	105616554	--	-//-	lncRNA	Annotated_lncRNA	NC_019469.2	57885608	57889130	+	2	3470	182
XR_001032118.2	105609916	--	sp|Q32KX9|CB076_BOVIN UPF0538 protein C2orf76 homolog OS=Bos taurus PE=2 SV=1//2.88955e-35	misc_RNA	Annotated_lncRNA	NC_019459.2	183618602	183643286	-	4	1122	151
XR_001039578.2	105614876	--	-//-	lncRNA	Annotated_lncRNA	NC_019460.2	217315439	217318308	-	2	2698	168
XR_001044163.2	101120180	--	-//-	lncRNA	Annotated_lncRNA	NC_019469.2	70177376	70200064	+	5	3496	214
XR_001025027.2	105605336	--	-//-	lncRNA	Annotated_lncRNA	NC_019484.2	5247129	5414606	+	9	3913	132
XR_001436459.1	105604063	--	-//-	lncRNA	Annotated_lncRNA	NC_019478.2	32183193	32198772	-	9	7247	319
XR_001022121.1	105603129	--	-//-	lncRNA	Annotated_lncRNA	NC_019475.2	27194784	27199232	+	2	4229	195
XR_001434791.1	101116481	--	sp|Q13247|SRSF6_HUMAN Serine/arginine-rich splicing factor 6 OS=Homo sapiens GN=SRSF6 PE=1 SV=2//1.99471e-43	misc_RNA	Annotated_lncRNA	NC_019463.2	8629973	8631536	-	3	1417	313
XR_001436742.1	105605027	--	-//-	lncRNA	Annotated_lncRNA	NC_019482.2	35335242	35359188	-	5	2548	132
XR_001435082.1	105609918	--	sp|P04038|COX6C_BOVIN Cytochrome c oxidase subunit 6C OS=Bos taurus GN=COX6C PE=1 SV=2//2.44698e-45	lncRNA	Annotated_lncRNA	NC_019466.2	76924789	76934181	+	4	430	125
XR_001041441.1	105615633	--	-//-	lncRNA	Annotated_lncRNA	NC_019464.2	18531931	18533232	-	2	1262	87
XR_001043064.2	105616164	--	-//-	lncRNA	Annotated_lncRNA	NC_019467.2	28816738	28824021	-	2	725	85
XR_001034881.2	105611588	--	-//-	lncRNA	Annotated_lncRNA	NC_019459.2	248703796	248706319	+	2	393	121
XR_001021246.2	105602567	--	sp|Q5RDH5|AAPK1_PONAB 5&apos;-AMP-activated protein kinase catalytic subunit alpha-1 (Fragment) OS=Pongo abelii GN=PRKAA1 PE=2 SV=2//8.52427e-10	lncRNA	Annotated_lncRNA	NC_019473.2	33648267	33655449	-	3	370	80
XR_001021019.2	105602399	--	sp|O00370|LORF2_HUMAN LINE-1 retrotransposable element ORF2 protein OS=Homo sapiens PE=1 SV=1//5.44134e-06	lncRNA	Annotated_lncRNA	NC_019472.2	80049249	80086243	-	3	1566	118
XR_001043212.1	105616228	--	-//-	lncRNA	Annotated_lncRNA	NC_019467.2	75973068	75980644	+	4	584	135
XR_001039546.1	105609489	--	-//-	lncRNA	Annotated_lncRNA	NC_019460.2	213200737	213202222	-	2	652	151
XR_001434160.1	106990969	--	sp|Q8BR07|BICD1_MOUSE Protein bicaudal D homolog 1 OS=Mus musculus GN=Bicd1 PE=1 SV=2//2.54775e-40	lncRNA	Annotated_lncRNA	NC_019459.2	208650657	208694542	+	4	3904	124
XR_001037343.1	105613121	--	sp|O00370|LORF2_HUMAN LINE-1 retrotransposable element ORF2 protein OS=Homo sapiens PE=1 SV=1//2.04387e-32	lncRNA	Annotated_lncRNA	NC_019460.2	34786831	34797340	+	2	10354	160
XR_001021536.2	105602786	--	-//-	lncRNA	Annotated_lncRNA	NC_019474.2	29532711	29549186	+	2	392	99
XR_001039544.2	105610007	--	-//-	lncRNA	Annotated_lncRNA	NC_019460.2	213122110	213123545	-	2	747	149
XR_001434396.1	105609280	--	sp|Q8TD57|DYH3_HUMAN Dynein heavy chain 3, axonemal OS=Homo sapiens GN=DNAH3 PE=2 SV=1//5.46458e-13	lncRNA	Annotated_lncRNA	NC_019460.2	166477777	166586516	+	10	10288	129
XR_001044175.1	105616585	--	-//-	lncRNA	Annotated_lncRNA	NC_019469.2	71717533	71730186	+	3	476	90
XR_001435111.1	105612888	--	-//-	lncRNA	Annotated_lncRNA	NC_019466.2	25190474	25261914	-	3	4018	186
XR_001433767.1	105615111	--	-//-	lncRNA	Annotated_lncRNA	NC_019458.2	77440931	77530570	+	7	6105	131
XR_001434402.1	105609280	--	sp|Q8TD57|DYH3_HUMAN Dynein heavy chain 3, axonemal OS=Homo sapiens GN=DNAH3 PE=2 SV=1//5.46458e-13	lncRNA	Annotated_lncRNA	NC_019460.2	166477776	166586516	+	9	10174	129
XR_001039372.1	105608624	--	-//-	lncRNA	Annotated_lncRNA	NC_019460.2	176236431	176240224	+	2	3729	133
XR_001434031.1	105607964	--	-//-	lncRNA	Annotated_lncRNA	NC_019459.2	70306001	70452828	-	16	4220	136
XR_001434176.1	106990972	--	-//-	lncRNA	Annotated_lncRNA	NC_019459.2	234417321	234418173	+	2	676	136
XR_001436469.1	105604069	--	-//-	lncRNA	Annotated_lncRNA	NC_019478.2	35323786	35340362	+	3	2834	132
XR_001022221.2	105603197	--	-//-	lncRNA	Annotated_lncRNA	NC_019475.2	50129328	50141789	-	4	5214	99
XR_001024237.2	105604680	--	sp|Q53H47|SETMR_HUMAN Histone-lysine N-methyltransferase SETMAR OS=Homo sapiens GN=SETMAR PE=1 SV=2//3.40869e-06	lncRNA	Annotated_lncRNA	NC_019481.2	13837001	13839908	-	2	666	72
XR_001043833.2	105616475	--	-//-	lncRNA	Annotated_lncRNA	NC_019458.2	7485886	7496644	+	2	2692	150
XR_001436457.1	105604052	--	-//-	lncRNA	Annotated_lncRNA	NC_019478.2	29547537	29570504	+	3	470	85
XR_001435936.1	105606356	--	-//-	lncRNA	Annotated_lncRNA	NC_019474.2	51656418	51672019	-	3	1978	130
XR_001434172.1	105610097	--	sp|Q6EKJ0|GTD2B_HUMAN General transcription factor II-I repeat domain-containing protein 2B OS=Homo sapiens GN=GTF2IRD2B PE=1 SV=1//1.88772e-85	lncRNA	Annotated_lncRNA	NC_019459.2	232352572	232359224	-	4	2196	197
XR_001436740.1	105605020	--	-//-	lncRNA	Annotated_lncRNA	NC_019482.2	33785831	33838868	+	3	2905	134
XR_001044064.1	105616536	--	-//-	lncRNA	Annotated_lncRNA	NC_019469.2	49037839	49038727	+	2	630	156
XR_001040147.1	105615127	--	-//-	lncRNA	Annotated_lncRNA	NC_019461.2	108954539	108966686	+	2	12106	154
XR_001041366.1	105615601	--	-//-	lncRNA	Annotated_lncRNA	NC_019464.2	4458364	4460931	-	3	2470	130
XR_001039059.2	105614715	--	-//-	lncRNA	Annotated_lncRNA	NC_019460.2	125596638	125601293	-	2	4599	151
XR_001435183.1	105608014	--	-//-	lncRNA	Annotated_lncRNA	NC_019467.2	19752758	19786253	-	4	1346	104
XR_001040085.1	105607520	--	-//-	lncRNA	Annotated_lncRNA	NC_019461.2	98690316	98749318	-	4	750	100
XR_001043044.2	105616153	--	-//-	lncRNA	Annotated_lncRNA	NC_019467.2	25316230	25318117	-	2	1839	95
XR_001435417.1	105609731	--	-//-	lncRNA	Annotated_lncRNA	NC_019469.2	49554987	49565461	-	3	944	131
XR_001436317.1	105603570	--	-//-	lncRNA	Annotated_lncRNA	NC_019476.2	55080818	55086325	-	2	1189	122
XR_001043674.2	105606267	--	-//-	lncRNA	Annotated_lncRNA	NC_019468.2	50229503	50230904	+	3	394	74
XR_001041467.1	105608568	--	-//-	lncRNA	Annotated_lncRNA	NC_019464.2	21380224	21381273	+	2	515	104
XR_001024233.1	105604676	--	-//-	lncRNA	Annotated_lncRNA	NC_019481.2	13223778	13235918	+	5	5369	175
XR_001040013.1	105615066	--	-//-	lncRNA	Annotated_lncRNA	NC_019461.2	84969204	84971923	+	2	2680	135
XR_001435411.1	106991487	--	-//-	lncRNA	Annotated_lncRNA	NC_019469.2	44838099	44840139	-	2	1519	158
XR_001021411.2	105602686	--	-//-	lncRNA	Annotated_lncRNA	NC_019474.2	440723	447112	-	3	398	66
XR_001025180.2	105605462	--	-//-	lncRNA	Annotated_lncRNA	NC_019484.2	49903785	49905509	+	2	1314	146
XR_001043094.1	105609560	--	-//-	lncRNA	Annotated_lncRNA	NC_019467.2	34785679	34809488	-	3	889	102
XR_001041187.2	105613434	--	-//-	lncRNA	Annotated_lncRNA	NC_019463.2	83930770	83957863	-	4	1010	93
XR_001021760.2	105602913	--	-//-	lncRNA	Annotated_lncRNA	NC_019474.2	61927848	62025955	+	10	1753	155
XR_001028959.1	105607987	--	-//-	lncRNA	Annotated_lncRNA	NC_019459.2	72023007	72030290	-	2	7216	133
XR_001043425.1	105611240	--	-//-	lncRNA	Annotated_lncRNA	NC_019468.2	21692564	21695997	+	2	3354	144
XR_001039940.2	105615043	--	-//-	lncRNA	Annotated_lncRNA	NC_019458.2	74439041	74443086	-	3	1084	90
XR_001041469.1	105615644	--	-//-	lncRNA	Annotated_lncRNA	NC_019464.2	21601281	21604896	-	3	373	94
XR_001040450.2	105615253	--	-//-	lncRNA	Annotated_lncRNA	NC_019462.2	36193501	36196472	-	2	561	127
XR_001435191.1	105608012	--	-//-	lncRNA	Annotated_lncRNA	NC_019467.2	19830176	19858879	+	5	777	88
XR_001435401.1	106991482	--	sp|Q9NSG2|CA112_HUMAN Uncharacterized protein C1orf112 OS=Homo sapiens GN=C1orf112 PE=1 SV=1//1.03548e-10	lncRNA	Annotated_lncRNA	NC_019469.2	35555458	35557428	-	2	926	89
XR_001044036.2	105616528	--	-//-	lncRNA	Annotated_lncRNA	NC_019469.2	42248802	42260749	+	3	1361	118
XR_001022666.1	105603485	--	-//-	lncRNA	Annotated_lncRNA	NC_019476.2	39335488	39341489	-	2	5940	108
XR_001435187.1	105608012	--	-//-	lncRNA	Annotated_lncRNA	NC_019467.2	19830176	19858879	+	4	1432	88
XR_001433773.1	106990850	--	-//-	lncRNA	Annotated_lncRNA	NC_019458.2	77555563	77568102	+	2	9419	150
XR_001435782.1	106991634	--	-//-	lncRNA	Annotated_lncRNA	NC_019472.2	24213729	24216616	+	2	2818	232
XR_001435321.1	106991426	--	-//-	lncRNA	Annotated_lncRNA	NC_019468.2	40072553	40082170	-	3	702	187
XR_001040474.1	105615257	--	-//-	lncRNA	Annotated_lncRNA	NC_019462.2	41512040	41512778	+	2	561	128
XR_001020971.2	105602358	--	-//-	lncRNA	Annotated_lncRNA	NC_019472.2	71625560	71628500	+	2	2868	151
XR_001434233.1	105607217	--	-//-	lncRNA	Annotated_lncRNA	NC_019460.2	2635933	2641325	+	5	1447	147
XR_001434694.1	105613144	--	sp|Q53H47|SETMR_HUMAN Histone-lysine N-methyltransferase SETMAR OS=Homo sapiens GN=SETMAR PE=1 SV=2//4.45271e-25	lncRNA	Annotated_lncRNA	NC_019462.2	29288924	29379522	+	5	4077	98
XR_001436194.1	105603421	--	-//-	lncRNA	Annotated_lncRNA	NC_019476.2	18565742	18568934	-	3	1083	68
XR_001434398.1	105609280	--	sp|Q8TD57|DYH3_HUMAN Dynein heavy chain 3, axonemal OS=Homo sapiens GN=DNAH3 PE=2 SV=1//5.46458e-13	lncRNA	Annotated_lncRNA	NC_019460.2	166484155	166586516	+	10	6688	129
XR_001039901.1	105610410	--	-//-	lncRNA	Annotated_lncRNA	NC_019461.2	61401961	61405138	+	2	2344	81
XR_001434045.1	106990496	--	-//-	lncRNA	Annotated_lncRNA	NC_019459.2	73912433	73914341	-	3	410	83
XR_001040965.2	105615402	--	-//-	lncRNA	Annotated_lncRNA	NC_019463.2	12626295	12626885	+	2	465	84
XR_001434229.1	105607203	--	-//-	lncRNA	Annotated_lncRNA	NC_019460.2	1275605	1280261	-	3	1836	247
XR_001020624.1	105602032	--	-//-	lncRNA	Annotated_lncRNA	NC_019458.2	179281001	179286189	-	2	5117	102
XR_001041457.2	105615642	--	sp|Q2KHY1|CPNE6_BOVIN Copine-6 OS=Bos taurus GN=CPNE6 PE=2 SV=1//3.44875e-11	lncRNA	Annotated_lncRNA	NC_019464.2	20672019	20672491	-	2	373	65
XR_001436671.1	105604767	--	-//-	lncRNA	Annotated_lncRNA	NC_019481.2	32495575	32508343	-	5	599	136
XR_001436465.1	105604063	--	-//-	lncRNA	Annotated_lncRNA	NC_019478.2	32183194	32198772	-	9	7045	319
XR_001025454.2	105605863	--	-//-	lncRNA	Annotated_lncRNA	NW_014640701.1	15809	18268	+	3	1089	164
XR_001434741.1	105606707	--	-//-	lncRNA	Annotated_lncRNA	NC_019462.2	58080117	58180138	-	11	1800	215
XR_001024348.2	105604773	--	-//-	lncRNA	Annotated_lncRNA	NC_019481.2	33749220	33757886	+	2	5265	126
XR_001434705.1	106990609	--	-//-	lncRNA	Annotated_lncRNA	NC_019462.2	38091628	38110988	+	4	4058	143
XR_001044488.1	105616702	--	-//-	lncRNA	Annotated_lncRNA	NC_019470.2	38943793	38960402	-	2	7104	252
XR_001435193.1	105608012	--	-//-	lncRNA	Annotated_lncRNA	NC_019467.2	19830174	19858879	+	3	1331	100
XR_001436915.1	105605611	--	-//-	lncRNA	Annotated_lncRNA	NC_019484.2	109683542	109711285	-	8	1457	81
XR_001045269.2	105616910	--	-//-	lncRNA	Annotated_lncRNA	NC_019458.2	176570467	176589251	-	3	5662	181
XR_001434053.1	105608311	--	-//-	lncRNA	Annotated_lncRNA	NC_019459.2	89091106	89121584	-	3	3578	131
XR_001024111.2	105604550	--	-//-	lncRNA	Annotated_lncRNA	NC_019480.2	57037216	57044174	+	2	2657	118
XR_001025450.1	105605844	--	-//-	lncRNA	Annotated_lncRNA	NW_014640484.1	11	2352	+	2	717	217
XR_001436917.1	105605616	--	sp|P03356|POL_MLVAV Pol polyprotein OS=AKV murine leukemia virus GN=pol PE=3 SV=2//3.33404e-44	lncRNA	Annotated_lncRNA	NC_019484.2	112513943	112524762	-	4	7209	192
XR_001023508.2	105604089	--	sp|Q2YDF2|MED30_BOVIN Mediator of RNA polymerase II transcription subunit 30 OS=Bos taurus GN=MED30 PE=2 SV=1//1.11709e-08	lncRNA	Annotated_lncRNA	NC_019458.2	242784636	242797796	+	3	1969	137
XR_001435421.1	106991490	--	-//-	lncRNA	Annotated_lncRNA	NC_019469.2	51849798	51854461	-	2	4628	108
XR_001020604.2	105602007	--	-//-	misc_RNA	Annotated_lncRNA	NC_019458.2	177467699	178011010	-	7	6037	103
XR_001025420.1	105605805	--	sp|P61557|SYCY2_PANTR Syncytin-2 OS=Pan troglodytes GN=ERVFRD-1 PE=3 SV=1//3.61038e-37	lncRNA	Annotated_lncRNA	NW_014640004.1	6624	12092	-	3	2492	219
XR_001041285.1	105615550	--	-//-	lncRNA	Annotated_lncRNA	NC_019463.2	111302225	111307897	-	2	5593	138
XR_001436738.1	106991576	--	-//-	lncRNA	Annotated_lncRNA	NC_019482.2	32145414	32262725	+	2	1845	78
XR_001042087.2	105613116	--	-//-	lncRNA	Annotated_lncRNA	NC_019465.2	23713326	23737692	-	3	2489	130
XR_001043279.1	105616252	--	-//-	misc_RNA	Annotated_lncRNA	NC_019467.2	86269749	86281842	+	3	9031	338
XR_001044006.1	105616525	--	-//-	lncRNA	Annotated_lncRNA	NC_019458.2	138830635	138833733	-	2	3034	97
XR_001030958.2	105607491	--	-//-	lncRNA	Annotated_lncRNA	NC_019459.2	137858843	137928354	+	3	2140	95
XR_001434766.1	101105819	--	-//-	lncRNA	Annotated_lncRNA	NC_019462.2	85470500	85495511	-	4	1602	123
XR_001045203.1	105616889	--	-//-	lncRNA	Annotated_lncRNA	NC_019471.2	49745541	49749786	+	2	1724	142
XR_001032958.2	105610401	--	-//-	lncRNA	Annotated_lncRNA	NC_019459.2	208545762	208565375	-	3	4483	148
XR_001032642.1	105610223	--	-//-	lncRNA	Annotated_lncRNA	NC_019459.2	202737367	202739844	+	2	819	69
XR_001436228.1	105603452	--	-//-	lncRNA	Annotated_lncRNA	NC_019476.2	33760312	33863902	-	3	993	81
XR_001020763.2	105602201	--	sp|Q9ES07|S15A2_MOUSE Solute carrier family 15 member 2 OS=Mus musculus GN=Slc15a2 PE=2 SV=1//2.47979e-12	lncRNA	Annotated_lncRNA	NC_019458.2	184451603	184523852	-	3	679	141
XR_001041289.2	105608279	--	-//-	lncRNA	Annotated_lncRNA	NC_019463.2	112519504	112521657	-	3	689	189
XR_173470.2	101112291	--	-//-	lncRNA	Annotated_lncRNA	NC_019484.2	62537188	62559420	-	6	14000	188
XR_001434930.1	105610832	--	-//-	misc_RNA	Annotated_lncRNA	NC_019464.2	51134412	51169192	-	3	1616	121
XR_001041925.1	105615772	--	-//-	lncRNA	Annotated_lncRNA	NC_019464.2	84258792	84260783	+	2	1943	107
XR_001022682.2	105603500	--	-//-	lncRNA	Annotated_lncRNA	NC_019476.2	43019967	43021806	-	2	1376	108
XR_001435948.1	105602881	--	sp|Q7Z569|BRAP_HUMAN BRCA1-associated protein OS=Homo sapiens GN=BRAP PE=1 SV=2//2.59083e-09	lncRNA	Annotated_lncRNA	NC_019474.2	54939906	54950183	-	5	1590	86
XR_001023520.1	101114066	--	sp|P63216|GBG3_MOUSE Guanine nucleotide-binding protein G(I)/G(S)/G(O) subunit gamma-3 OS=Mus musculus GN=Gng3 PE=1 SV=1//2.67322e-44	misc_RNA	Annotated_lncRNA	NC_019478.2	40316222	40319046	+	4	1171	161
XR_001025319.2	105605616	--	sp|P03356|POL_MLVAV Pol polyprotein OS=AKV murine leukemia virus GN=pol PE=3 SV=2//3.33404e-44	lncRNA	Annotated_lncRNA	NC_019484.2	112517940	112524761	-	3	6127	192
XR_001039352.1	105614788	--	-//-	lncRNA	Annotated_lncRNA	NC_019460.2	172638347	172668648	+	4	462	86
XR_001434807.1	105615410	--	-//-	lncRNA	Annotated_lncRNA	NC_019463.2	15033115	15033896	-	3	483	65
XR_001041924.2	105615771	--	sp|Q0P594|PP2AB_BOVIN Serine/threonine-protein phosphatase 2A catalytic subunit beta isoform OS=Bos taurus GN=PPP2CB PE=1 SV=1//0	misc_RNA	Annotated_lncRNA	NC_019464.2	83898858	83910249	-	1	11392	228
XR_001022477.2	105603387	--	-//-	lncRNA	Annotated_lncRNA	NC_019476.2	13733673	13762851	+	5	9398	143
XR_001045115.1	105606388	--	-//-	lncRNA	Annotated_lncRNA	NC_019471.2	39397148	39401258	-	2	1137	162
XR_001039128.2	105612625	--	-//-	lncRNA	Annotated_lncRNA	NC_019460.2	135918875	135921497	-	2	305	64
XR_001043581.2	105616368	--	sp|Q59A28|QORL1_BOVIN Quinone oxidoreductase-like protein 1 OS=Bos taurus GN=CRYZL1 PE=2 SV=1//4.78677e-09	lncRNA	Annotated_lncRNA	NC_019458.2	120000462	120005202	-	3	639	78
XR_001039478.1	105614842	--	-//-	lncRNA	Annotated_lncRNA	NC_019460.2	202850929	202857334	-	2	6353	155
XR_001040567.1	105615277	--	-//-	lncRNA	Annotated_lncRNA	NC_019462.2	54786274	54786966	-	2	624	72
XR_001436226.1	105603445	--	-//-	lncRNA	Annotated_lncRNA	NC_019476.2	31277484	31280174	+	2	2115	126
XR_001034901.2	105611592	--	sp|O00370|LORF2_HUMAN LINE-1 retrotransposable element ORF2 protein OS=Homo sapiens PE=1 SV=1//1.49376e-10	lncRNA	Annotated_lncRNA	NC_019459.2	248936493	248956784	+	6	3327	138
XR_001436200.1	105603430	--	sp|O00370|LORF2_HUMAN LINE-1 retrotransposable element ORF2 protein OS=Homo sapiens PE=1 SV=1//3.19907e-10	lncRNA	Annotated_lncRNA	NC_019476.2	22238006	22245458	+	2	7413	120
XR_001022037.1	105603076	--	-//-	lncRNA	Annotated_lncRNA	NC_019458.2	203341919	203354764	-	2	9550	108
XR_001045207.2	105612596	--	-//-	lncRNA	Annotated_lncRNA	NC_019471.2	49966093	49968411	-	2	1011	205
XR_001434630.1	106991150	--	sp|Q96MW7|TIGD1_HUMAN Tigger transposable element-derived protein 1 OS=Homo sapiens GN=TIGD1 PE=1 SV=1//2.89e-11	lncRNA	Annotated_lncRNA	NC_019461.2	114097075	114105918	-	3	8701	143
XR_001039426.1	105614822	--	-//-	lncRNA	Annotated_lncRNA	NC_019460.2	187443321	187444427	+	2	1053	85
XR_001022384.1	101102183	--	sp|Q66KU2|SC61G_XENLA Protein transport protein Sec61 subunit gamma OS=Xenopus laevis GN=sec61g PE=3 SV=1//2.50143e-18	misc_RNA	Annotated_lncRNA	NC_019476.2	1310388	1316447	+	4	445	117
XR_001020995.1	105602374	--	-//-	lncRNA	Annotated_lncRNA	NC_019472.2	75248724	75251066	+	2	452	77
XR_001043342.1	105606845	--	-//-	lncRNA	Annotated_lncRNA	NC_019468.2	13014575	13017570	+	2	2552	144
XR_001020757.1	105602197	--	sp|Q5EAB0|MPZL2_BOVIN Myelin protein zero-like protein 2 OS=Bos taurus GN=MPZL2 PE=2 SV=1//8.92941e-11	lncRNA	Annotated_lncRNA	NC_019472.2	28398200	28408882	+	2	2225	126
XR_001039472.2	105611784	--	-//-	lncRNA	Annotated_lncRNA	NC_019460.2	201759050	201762144	+	3	2182	151
XR_001043929.1	105616514	--	-//-	lncRNA	Annotated_lncRNA	NC_019469.2	28905152	28909217	+	2	2897	107
XR_001025757.1	105606247	--	-//-	lncRNA	Annotated_lncRNA	NC_019458.2	15524877	15526239	+	2	1259	136
XR_001022039.1	105603077	--	-//-	lncRNA	Annotated_lncRNA	NC_019475.2	18007984	18012497	-	2	4462	206
XR_001039514.1	105608579	--	-//-	lncRNA	Annotated_lncRNA	NC_019460.2	209547835	209552145	+	2	3522	302
XR_001039225.1	105609947	--	-//-	lncRNA	Annotated_lncRNA	NC_019460.2	154159155	154164787	-	2	5360	172
XR_001045119.2	105606390	--	-//-	lncRNA	Annotated_lncRNA	NC_019471.2	39616562	39625135	-	3	704	108
XR_001024292.2	105604726	--	-//-	lncRNA	Annotated_lncRNA	NC_019481.2	25948195	25953403	+	3	1015	143
XR_001434674.1	106991185	--	-//-	lncRNA	Annotated_lncRNA	NC_019462.2	17847306	17853129	+	3	443	147
XR_001436750.1	105605070	--	-//-	lncRNA	Annotated_lncRNA	NC_019482.2	43974483	43976399	-	2	1837	315
XR_173053.2	101104286	--	sp|P51410|RL9_MOUSE 60S ribosomal protein L9 OS=Mus musculus GN=Rpl9 PE=1 SV=2//6.5607e-23	lncRNA	Annotated_lncRNA	NC_019458.2	181207633	181228893	+	5	254	62
XR_001433681.1	106990817	--	-//-	lncRNA	Annotated_lncRNA	NC_019458.2	215617280	215622429	+	2	5096	208
XR_001045275.2	105616911	--	-//-	misc_RNA	Annotated_lncRNA	NC_019471.2	55792422	55797540	-	5	455	100
XR_001434809.1	106991229	--	sp|Q9NWR8|MCUB_HUMAN Calcium uniporter regulatory subunit MCUb, mitochondrial OS=Homo sapiens GN=CCDC109B PE=1 SV=2//4.7711e-08	lncRNA	Annotated_lncRNA	NC_019463.2	15758192	15790439	+	5	1933	91
XR_001040881.1	105615359	--	-//-	lncRNA	Annotated_lncRNA	NC_019458.2	92493678	92500057	+	2	1463	119
XR_001435047.1	106991316	--	-//-	lncRNA	Annotated_lncRNA	NC_019465.2	60984581	60992629	+	2	7994	139
XR_001043898.2	105616503	--	-//-	lncRNA	Annotated_lncRNA	NC_019469.2	25553382	25556368	+	2	2907	120
XR_001041625.1	105615691	--	-//-	lncRNA	Annotated_lncRNA	NC_019464.2	41054345	41113253	-	4	3143	178
XR_001434245.1	106991031	--	-//-	lncRNA	Annotated_lncRNA	NC_019460.2	6827397	6828316	-	2	513	124
XR_001044426.2	105609157	--	-//-	lncRNA	Annotated_lncRNA	NC_019470.2	33957571	33958106	+	2	313	68
XR_001040805.2	101107597	--	sp|P62907|RL10A_RAT 60S ribosomal protein L10a OS=Rattus norvegicus GN=Rpl10a PE=1 SV=2//2.74009e-142	misc_RNA	Annotated_lncRNA	NC_019462.2	90400502	90401238	-	1	737	219
XR_001435600.1	105601982	--	-//-	lncRNA	Annotated_lncRNA	NC_019471.2	56388220	56396704	-	5	4472	143
XR_001434817.1	106991233	--	-//-	lncRNA	Annotated_lncRNA	NC_019463.2	29283260	29286335	-	2	1625	98
XR_001042518.1	105609657	--	sp|Q96MW7|TIGD1_HUMAN Tigger transposable element-derived protein 1 OS=Homo sapiens GN=TIGD1 PE=1 SV=1//6.48641e-08	lncRNA	Annotated_lncRNA	NC_019466.2	15984765	15989087	-	3	775	91
XR_001434526.1	106991117	--	-//-	lncRNA	Annotated_lncRNA	NC_019461.2	7854940	7860258	-	4	3649	115
XR_001434662.1	105610486	--	-//-	lncRNA	Annotated_lncRNA	NC_019462.2	10425246	10443157	-	4	1200	152
XR_001435825.1	105607146	--	-//-	lncRNA	Annotated_lncRNA	NC_019472.2	71843679	71855626	+	2	3702	141
XR_001434881.1	105615606	--	-//-	lncRNA	Annotated_lncRNA	NC_019464.2	6304369	6313166	+	4	2452	177
XR_001436298.1	105603554	--	-//-	lncRNA	Annotated_lncRNA	NC_019476.2	52306724	52356787	-	9	3331	105
XR_001025301.1	101104563	--	sp|Q8NHV9|RHXF1_HUMAN Rhox homeobox family member 1 OS=Homo sapiens GN=RHOXF1 PE=2 SV=1//2.96046e-08	misc_RNA	Annotated_lncRNA	NC_019484.2	108691430	108692672	+	2	476	73
XR_001434619.1	106991142	--	-//-	lncRNA	Annotated_lncRNA	NC_019461.2	102979376	102986208	-	2	6771	109
XR_001040883.2	105615359	--	-//-	lncRNA	Annotated_lncRNA	NC_019458.2	92493730	92500057	+	2	1660	119
XR_001435146.1	105611865	--	-//-	lncRNA	Annotated_lncRNA	NC_019466.2	79299804	79329497	-	3	6079	124
XR_001043144.1	105607736	--	-//-	lncRNA	Annotated_lncRNA	NC_019467.2	54948906	54950318	+	2	1268	136
XR_001433732.1	105612169	--	-//-	lncRNA	Annotated_lncRNA	NC_019458.2	36390073	36417224	+	3	3633	185
XR_001433842.1	105607351	--	-//-	lncRNA	Annotated_lncRNA	NC_019458.2	138397025	138453596	-	4	2860	102
XR_001436651.1	106991908	--	-//-	lncRNA	Annotated_lncRNA	NC_019481.2	10024712	10039101	-	3	881	110
XR_001435249.1	101120174	--	sp|Q8BZJ7|DCNL2_MOUSE DCN1-like protein 2 OS=Mus musculus GN=Dcun1d2 PE=2 SV=3//1.35922e-11	misc_RNA	Annotated_lncRNA	NC_019467.2	85934668	85939623	-	2	4723	144
XR_001038319.1	105613853	--	-//-	lncRNA	Annotated_lncRNA	NC_019460.2	69724747	69873369	-	5	985	105
XR_001434617.1	106991140	--	-//-	lncRNA	Annotated_lncRNA	NC_019461.2	101935280	101936952	+	2	1088	75
XR_001037480.2	105610458	--	-//-	lncRNA	Annotated_lncRNA	NC_019460.2	38100974	38161444	+	8	1529	102
XR_001434611.1	105607520	--	-//-	lncRNA	Annotated_lncRNA	NC_019461.2	98686255	98749318	-	4	1026	62
XR_001436125.1	105603269	--	-//-	lncRNA	Annotated_lncRNA	NC_019475.2	65092150	65095126	-	5	1510	166
XR_001434522.1	105609819	--	-//-	lncRNA	Annotated_lncRNA	NC_019461.2	103716713	103721473	+	3	895	156
XR_001023650.2	105604230	--	-//-	lncRNA	Annotated_lncRNA	NC_019479.2	13732075	13744281	-	3	1591	187
XR_001025228.2	101123097	--	sp|O75534|CSDE1_HUMAN Cold shock domain-containing protein E1 OS=Homo sapiens GN=CSDE1 PE=1 SV=2//0	misc_RNA	Annotated_lncRNA	NC_019484.2	72792299	72795221	+	1	2923	795
XR_001020867.1	105602275	--	-//-	lncRNA	Annotated_lncRNA	NC_019458.2	186614788	186634066	+	3	2189	163
XR_001036188.1	105607248	--	-//-	lncRNA	Annotated_lncRNA	NC_019460.2	7055612	7066473	-	2	4589	129
XR_001025519.2	101107641	--	-//-	misc_RNA	Annotated_lncRNA	NW_014641873.1	1076	2301	+	3	924	77
XR_001042036.2	105608245	--	-//-	lncRNA	Annotated_lncRNA	NC_019465.2	12591610	12593332	-	2	1613	114
XR_001435818.1	105609173	--	sp|O00370|LORF2_HUMAN LINE-1 retrotransposable element ORF2 protein OS=Homo sapiens PE=1 SV=1//4.62511e-29	lncRNA	Annotated_lncRNA	NC_019472.2	62478622	62482510	-	3	2911	143
XR_001021704.2	105602888	--	-//-	lncRNA	Annotated_lncRNA	NC_019474.2	56716750	56719155	-	2	1421	152
XR_001433840.1	106990633	--	-//-	lncRNA	Annotated_lncRNA	NC_019458.2	128884839	128886562	+	2	844	83
XR_001025509.2	105605970	--	sp|O15040|TCPR2_HUMAN Tectonin beta-propeller repeat-containing protein 2 OS=Homo sapiens GN=TECPR2 PE=1 SV=4//3.52567e-98	lncRNA	Annotated_lncRNA	NW_014641742.1	34	4367	+	3	754	251
XR_001025218.2	101112291	--	-//-	lncRNA	Annotated_lncRNA	NC_019484.2	62537188	62573407	-	6	9858	188
XR_001020579.1	101107129	--	sp|Q8WV37|ZN480_HUMAN Zinc finger protein 480 OS=Homo sapiens GN=ZNF480 PE=1 SV=2//9.53497e-12	lncRNA	Annotated_lncRNA	NC_019471.2	57028783	57061908	-	4	706	119
XR_001041278.2	105614340	--	sp|Q9MZ03|CD38_RABIT ADP-ribosyl cyclase/cyclic ADP-ribose hydrolase 1 OS=Oryctolagus cuniculus GN=CD38 PE=2 SV=1//1.33908e-09	misc_RNA	Annotated_lncRNA	NC_019463.2	110352192	110386681	+	4	4289	161
XR_001434576.1	105615015	--	-//-	lncRNA	Annotated_lncRNA	NC_019461.2	56259013	56263950	+	2	4766	195
XR_001024056.2	105604510	--	-//-	lncRNA	Annotated_lncRNA	NC_019480.2	48327393	48349184	-	3	1682	101
XR_001433702.1	106990829	--	-//-	lncRNA	Annotated_lncRNA	NC_019458.2	2941329	2943596	-	2	1872	191
XR_001020920.1	105602321	--	-//-	lncRNA	Annotated_lncRNA	NC_019472.2	54681138	54682950	+	2	628	125
XR_001021533.1	105602784	--	-//-	lncRNA	Annotated_lncRNA	NC_019474.2	29429138	29431381	-	2	2181	68
XR_001434159.1	106990969	--	sp|Q8BR07|BICD1_MOUSE Protein bicaudal D homolog 1 OS=Mus musculus GN=Bicd1 PE=1 SV=2//2.54775e-40	lncRNA	Annotated_lncRNA	NC_019459.2	208650657	208694542	+	4	3887	124
XR_001024054.1	105604507	--	-//-	lncRNA	Annotated_lncRNA	NC_019480.2	47720061	47721668	+	3	686	95
XR_001020861.2	105602268	--	-//-	lncRNA	Annotated_lncRNA	NC_019472.2	45918544	45940196	-	3	1356	108
XR_001024520.1	105604928	--	-//-	lncRNA	Annotated_lncRNA	NC_019482.2	12744388	12747657	+	2	1933	105
XR_001021692.1	101117894	--	sp|P62896|CYC_SHEEP Cytochrome c OS=Ovis aries GN=CYCS PE=1 SV=2//2.49514e-62	misc_RNA	Annotated_lncRNA	NC_019458.2	200021509	200025005	-	1	3497	116
XR_001039010.1	105614693	--	-//-	lncRNA	Annotated_lncRNA	NC_019460.2	111971081	111972648	-	2	1517	96
XR_001435257.1	106990526	--	-//-	lncRNA	Annotated_lncRNA	NC_019468.2	5804824	5816376	+	2	4137	133
XR_001436050.1	105603102	--	-//-	lncRNA	Annotated_lncRNA	NC_019475.2	22123560	22127532	+	4	514	70
XR_001044055.2	105616533	--	-//-	lncRNA	Annotated_lncRNA	NC_019469.2	47979744	47983689	+	2	3211	222
XR_001434419.1	105610956	--	-//-	lncRNA	Annotated_lncRNA	NC_019460.2	179511259	179519141	+	3	2076	125
XR_173507.3	101102968	--	sp|P02554|TBB_PIG Tubulin beta chain OS=Sus scrofa PE=1 SV=1//0	misc_RNA	Annotated_lncRNA	NW_014644255.1	216	2617	+	3	1406	290
XR_001434401.1	105609280	--	sp|Q8TD57|DYH3_HUMAN Dynein heavy chain 3, axonemal OS=Homo sapiens GN=DNAH3 PE=2 SV=1//5.46458e-13	lncRNA	Annotated_lncRNA	NC_019460.2	166477786	166586516	+	12	9828	129
XR_001025055.1	105605344	--	sp|O00370|LORF2_HUMAN LINE-1 retrotransposable element ORF2 protein OS=Homo sapiens PE=1 SV=1//3.29506e-27	lncRNA	Annotated_lncRNA	NC_019484.2	7149832	7153022	-	2	3152	152
XR_001025360.2	105605650	--	-//-	lncRNA	Annotated_lncRNA	NC_019484.2	125598436	125599362	+	2	434	90
XR_001435946.1	105602881	--	sp|Q7Z569|BRAP_HUMAN BRCA1-associated protein OS=Homo sapiens GN=BRAP PE=1 SV=2//2.59083e-09	lncRNA	Annotated_lncRNA	NC_019474.2	54939965	54950189	-	6	2300	88
XR_001024914.2	105605247	--	-//-	lncRNA	Annotated_lncRNA	NC_019483.2	36033613	36037937	+	3	710	85
XR_001040303.1	101103316	--	sp|P62859|RS28_RAT 40S ribosomal protein S28 OS=Rattus norvegicus GN=Rps28 PE=1 SV=1//6.54998e-31	misc_RNA	Annotated_lncRNA	NC_019462.2	14588534	14590166	+	5	441	95
XR_001039537.1	105614863	--	-//-	lncRNA	Annotated_lncRNA	NC_019460.2	212270197	212283029	+	3	12389	257
XR_173148.2	101111091	--	sp|A4D0T7|YG055_HUMAN Putative transmembrane protein LINC00998 OS=Homo sapiens GN=LINC00998 PE=5 SV=2//8.47134e-13	lncRNA	Annotated_lncRNA	NC_019461.2	55326107	55328681	+	3	1642	95
XR_001434147.1	106990967	--	-//-	lncRNA	Annotated_lncRNA	NC_019459.2	177842866	177855800	-	2	3684	106
XR_001022350.1	105603282	--	sp|O00370|LORF2_HUMAN LINE-1 retrotransposable element ORF2 protein OS=Homo sapiens PE=1 SV=1//9.0851e-06	lncRNA	Annotated_lncRNA	NC_019475.2	68278168	68280559	+	2	2291	194
XR_001434350.1	105607935	--	sp|P08548|LIN1_NYCCO LINE-1 reverse transcriptase homolog OS=Nycticebus coucang PE=3 SV=1//1.13938e-74	lncRNA	Annotated_lncRNA	NC_019460.2	129879098	129916400	+	7	8639	143
XR_001044876.1	105616808	--	-//-	lncRNA	Annotated_lncRNA	NC_019471.2	1824731	1826929	+	2	1061	133
XR_001435711.1	105607560	--	-//-	lncRNA	Annotated_lncRNA	NC_019471.2	43483417	43760774	-	4	2880	120
XR_001022330.1	105601897	--	-//-	misc_RNA	Annotated_lncRNA	NC_019475.2	65518598	65529484	-	4	393	80
XR_001025531.1	105606001	--	-//-	lncRNA	Annotated_lncRNA	NW_014642199.1	5711	8381	-	2	1147	169
XR_001436054.1	105603123	--	-//-	lncRNA	Annotated_lncRNA	NC_019475.2	25654682	25745775	+	3	4671	221
XR_001030583.1	105608940	--	-//-	lncRNA	Annotated_lncRNA	NC_019459.2	127706148	127713338	-	2	6857	106
XR_001435965.1	106991712	--	-//-	lncRNA	Annotated_lncRNA	NC_019474.2	67524343	67591419	-	3	5979	121
XR_001435672.1	106991590	--	-//-	lncRNA	Annotated_lncRNA	NC_019471.2	21480023	21483270	+	2	2798	100
XR_001434405.1	105609280	--	sp|Q8TD57|DYH3_HUMAN Dynein heavy chain 3, axonemal OS=Homo sapiens GN=DNAH3 PE=2 SV=1//5.46458e-13	lncRNA	Annotated_lncRNA	NC_019460.2	166477773	166586516	+	11	10320	129
XR_001043818.2	105609389	--	-//-	lncRNA	Annotated_lncRNA	NC_019469.2	2203580	2234270	+	2	623	107
XR_001434518.1	106991100	--	-//-	lncRNA	Annotated_lncRNA	NC_019461.2	97341570	97344464	+	2	2849	103
XR_001433971.1	106990925	--	-//-	lncRNA	Annotated_lncRNA	NC_019459.2	13198740	13204620	-	2	4728	149
XR_001436791.1	106991954	--	-//-	lncRNA	Annotated_lncRNA	NC_019483.2	38465056	38476268	-	4	368	121
XR_001022342.1	105603277	--	-//-	lncRNA	Annotated_lncRNA	NC_019475.2	66807349	66808440	+	2	943	80
XR_001043722.1	105616421	--	-//-	lncRNA	Annotated_lncRNA	NC_019468.2	54151911	54154136	+	2	897	125
XR_001022338.1	101104348	--	sp|O47696|COX3_RAPCA Cytochrome c oxidase subunit 3 OS=Raphicerus campestris GN=MT-CO3 PE=3 SV=1//4.12038e-09	lncRNA	Annotated_lncRNA	NC_019475.2	66342208	66360914	+	2	4614	138
XR_001434421.1	105613097	--	-//-	lncRNA	Annotated_lncRNA	NC_019460.2	181957051	181958553	+	2	1106	175
XR_001025523.1	105605988	--	sp|Q5JSL3|DOC11_HUMAN Dedicator of cytokinesis protein 11 OS=Homo sapiens GN=DOCK11 PE=1 SV=2//2.56363e-32	lncRNA	Annotated_lncRNA	NW_014642043.1	343	4355	-	3	2076	114
XR_001435698.1	105606379	--	-//-	lncRNA	Annotated_lncRNA	NC_019471.2	37614924	37748556	-	3	3739	103
XR_001043726.2	105616423	--	-//-	lncRNA	Annotated_lncRNA	NC_019468.2	54410266	54412861	+	2	2553	200
XR_001434125.1	106990962	--	-//-	lncRNA	Annotated_lncRNA	NC_019459.2	158742440	158749776	-	2	2333	87
XR_001023393.1	105604023	--	-//-	lncRNA	Annotated_lncRNA	NC_019458.2	238289047	238299368	-	3	7830	102
XR_001434072.1	106990946	--	-//-	lncRNA	Annotated_lncRNA	NC_019459.2	101912805	101943051	+	3	441	79
XR_001433838.1	105613472	--	-//-	lncRNA	Annotated_lncRNA	NC_019458.2	128224680	128235554	-	3	1936	133
XR_001433754.1	106990167	--	sp|O02751|CFDP2_BOVIN Craniofacial development protein 2 OS=Bos taurus GN=CFDP2 PE=1 SV=2//2.11467e-51	lncRNA	Annotated_lncRNA	NC_019458.2	63064722	63079697	-	2	3113	101
XR_001025178.1	105605453	--	-//-	lncRNA	Annotated_lncRNA	NC_019484.2	48298064	48316017	+	3	428	52
XR_001434123.1	105609580	--	-//-	lncRNA	Annotated_lncRNA	NC_019459.2	156664397	156678306	+	4	1004	79
XR_001433756.1	105609232	--	sp|P54281|ECLC_BOVIN Epithelial chloride channel protein OS=Bos taurus PE=2 SV=1//9.12035e-56	lncRNA	Annotated_lncRNA	NC_019458.2	63117961	63125251	-	3	3663	155
XR_001022635.2	105603469	--	sp|Q9P2N4|ATS9_HUMAN A disintegrin and metalloproteinase with thrombospondin motifs 9 OS=Homo sapiens GN=ADAMTS9 PE=1 SV=4//5.41375e-14	lncRNA	Annotated_lncRNA	NC_019476.2	36915820	36922982	-	2	416	82
XR_001024647.2	105605027	--	-//-	lncRNA	Annotated_lncRNA	NC_019482.2	35343640	35359188	-	4	1839	124
XR_001436793.1	106991955	--	-//-	lncRNA	Annotated_lncRNA	NC_019483.2	38634351	38635600	+	2	1199	89
XR_001030066.2	105608588	--	sp|P08548|LIN1_NYCCO LINE-1 reverse transcriptase homolog OS=Nycticebus coucang PE=3 SV=1//1.02937e-13	misc_RNA	Annotated_lncRNA	NC_019459.2	106154865	106222833	-	7	8580	164
XR_001021474.1	105602735	--	-//-	lncRNA	Annotated_lncRNA	NC_019474.2	13000476	13002231	+	2	1706	67
XR_001436713.1	101119014	--	-//-	misc_RNA	Annotated_lncRNA	NC_019482.2	12903353	12917439	-	3	1085	145
XR_001436368.1	106991805	--	-//-	lncRNA	Annotated_lncRNA	NC_019477.2	12501186	12501700	+	2	453	100
XR_001044611.2	105616721	--	sp|Q01538|MYT1_HUMAN Myelin transcription factor 1 OS=Homo sapiens GN=MYT1 PE=1 SV=2//2.14744e-17	lncRNA	Annotated_lncRNA	NC_019470.2	52949274	52982049	-	5	806	119
XR_001042792.1	105610181	--	-//-	lncRNA	Annotated_lncRNA	NC_019466.2	68439595	68493557	-	4	2998	107
XR_001025427.1	105605818	--	-//-	lncRNA	Annotated_lncRNA	NW_014640217.1	2702	5646	+	3	1872	184
XR_001036573.1	105612692	--	-//-	lncRNA	Annotated_lncRNA	NC_019460.2	11762043	11773745	+	2	8031	122
XR_001435442.1	105609969	--	-//-	misc_RNA	Annotated_lncRNA	NC_019469.2	71159376	71161773	+	2	380	58
XR_001024112.1	105604551	--	-//-	lncRNA	Annotated_lncRNA	NC_019480.2	57050547	57053000	-	2	2272	130
XR_001434650.1	105615179	--	-//-	lncRNA	Annotated_lncRNA	NC_019462.2	816964	844993	+	3	5551	123
XR_001038983.2	105611978	--	-//-	lncRNA	Annotated_lncRNA	NC_019460.2	105315647	105461862	-	4	1294	89
XR_001021114.2	105602477	--	-//-	lncRNA	Annotated_lncRNA	NC_019473.2	9467751	9474391	-	3	6540	152
XR_001436781.1	106991952	--	-//-	lncRNA	Annotated_lncRNA	NC_019483.2	25350558	25352080	-	2	1277	140
XR_001434393.1	105609280	--	sp|Q8TD57|DYH3_HUMAN Dynein heavy chain 3, axonemal OS=Homo sapiens GN=DNAH3 PE=2 SV=1//5.46458e-13	lncRNA	Annotated_lncRNA	NC_019460.2	166477789	166586516	+	12	9829	129
XR_001040020.2	105611038	--	sp|P30050|RL12_HUMAN 60S ribosomal protein L12 OS=Homo sapiens GN=RPL12 PE=1 SV=1//1.18871e-116	misc_RNA	Annotated_lncRNA	NC_019461.2	86990044	86990806	-	1	763	235
XR_001435426.1	106991493	--	-//-	lncRNA	Annotated_lncRNA	NC_019469.2	60078924	60085376	+	2	368	82
XR_001435221.1	105611671	--	-//-	lncRNA	Annotated_lncRNA	NC_019467.2	35701368	35711123	-	3	1542	84
XR_001435366.1	105610544	--	-//-	lncRNA	Annotated_lncRNA	NC_019468.2	61050064	61051528	+	2	1218	129
XR_001027595.2	105607270	--	-//-	lncRNA	Annotated_lncRNA	NC_019459.2	37791195	37812603	-	4	5791	156
XR_001039323.2	105609282	--	sp|Q5R6C9|UB2V2_PONAB Ubiquitin-conjugating enzyme E2 variant 2 OS=Pongo abelii GN=UBE2V2 PE=2 SV=1//3.76e-68	misc_RNA	Annotated_lncRNA	NC_019460.2	166709015	166710209	+	1	1195	83
XR_001024521.1	105604931	--	-//-	lncRNA	Annotated_lncRNA	NC_019458.2	266865446	266867323	-	2	1005	156
XR_001038434.1	105606938	--	-//-	misc_RNA	Annotated_lncRNA	NC_019460.2	77156117	77162721	+	2	743	180
XR_001435227.1	106991383	--	-//-	lncRNA	Annotated_lncRNA	NC_019467.2	49148154	49149413	-	2	1207	74
XR_001435364.1	106991441	--	-//-	lncRNA	Annotated_lncRNA	NC_019468.2	59415098	59434178	-	2	5410	228
XR_001434717.1	105607066	--	-//-	lncRNA	Annotated_lncRNA	NC_019462.2	43418381	43454049	+	4	1553	183
XR_001025493.1	105605940	--	sp|Q8WV37|ZN480_HUMAN Zinc finger protein 480 OS=Homo sapiens GN=ZNF480 PE=1 SV=2//9.94152e-15	lncRNA	Annotated_lncRNA	NW_014641526.1	7	11920	-	5	585	79
XR_001025189.1	105605471	--	-//-	misc_RNA	Annotated_lncRNA	NC_019484.2	52717342	52718991	+	2	316	59
XR_001022819.2	105603563	--	-//-	lncRNA	Annotated_lncRNA	NC_019476.2	53491551	53496071	-	2	3949	168
XR_001436364.1	106991804	--	-//-	lncRNA	Annotated_lncRNA	NC_019477.2	9791405	9798612	+	3	6235	218
XR_001022721.2	105603529	--	sp|O00370|LORF2_HUMAN LINE-1 retrotransposable element ORF2 protein OS=Homo sapiens PE=1 SV=1//4.89361e-11	lncRNA	Annotated_lncRNA	NC_019476.2	48632119	48635371	-	3	2053	116
XR_001040760.1	105615315	--	-//-	lncRNA	Annotated_lncRNA	NC_019462.2	79238618	79244729	+	2	4117	145
XR_001435161.1	106991358	--	-//-	lncRNA	Annotated_lncRNA	NC_019467.2	67078676	67089691	+	2	7332	130
XR_001433850.1	106990870	--	-//-	lncRNA	Annotated_lncRNA	NC_019458.2	140900189	141021122	-	6	5581	118
XR_001036795.1	105612846	--	sp|O00370|LORF2_HUMAN LINE-1 retrotransposable element ORF2 protein OS=Homo sapiens PE=1 SV=1//2.12832e-21	lncRNA	Annotated_lncRNA	NC_019460.2	19936707	19957056	-	3	2393	153
XR_001023548.1	105604116	--	-//-	lncRNA	Annotated_lncRNA	NC_019478.2	43191755	43193999	-	2	1535	105
XR_001436938.1	105605777	--	-//-	lncRNA	Annotated_lncRNA	NW_014639747.1	8492	10845	-	2	320	57
XR_001043339.2	105616296	--	-//-	lncRNA	Annotated_lncRNA	NC_019468.2	13236391	13276202	-	3	2105	135
XR_001435696.1	105606377	--	-//-	lncRNA	Annotated_lncRNA	NC_019471.2	36611969	37017097	+	3	921	110
XR_001021676.2	105602872	--	-//-	lncRNA	Annotated_lncRNA	NC_019474.2	52781175	52786778	-	2	4513	157
XR_001041849.1	105615751	--	-//-	lncRNA	Annotated_lncRNA	NC_019464.2	74531246	74532148	+	2	861	61
XR_001436934.1	105605752	--	-//-	lncRNA	Annotated_lncRNA	NW_014639379.1	12844	15701	-	3	1001	176
XR_001041064.2	105615455	--	-//-	lncRNA	Annotated_lncRNA	NC_019463.2	37061709	37062975	+	2	1161	79
XR_001025357.2	105605645	--	-//-	lncRNA	Annotated_lncRNA	NC_019484.2	124839140	124866247	-	5	1188	104
XR_001040298.1	105609438	--	-//-	lncRNA	Annotated_lncRNA	NC_019462.2	13590390	13600732	-	2	1214	103
XR_001436705.1	106990374	--	sp|P11369|LORF2_MOUSE LINE-1 retrotransposable element ORF2 protein OS=Mus musculus GN=Pol PE=1 SV=2//4.0682e-06	lncRNA	Annotated_lncRNA	NC_019482.2	4113467	4120368	-	2	5610	112
XR_001021686.2	105602877	--	-//-	lncRNA	Annotated_lncRNA	NC_019474.2	54009807	54027365	+	3	1398	113
XR_001043353.2	105606856	--	-//-	lncRNA	Annotated_lncRNA	NC_019468.2	14407200	14409615	-	2	1294	87
XR_001041531.1	105610613	--	-//-	lncRNA	Annotated_lncRNA	NC_019464.2	28006687	28123624	+	3	361	67
XR_001042625.2	105609069	--	-//-	lncRNA	Annotated_lncRNA	NC_019466.2	29464211	29466117	-	2	1010	93
XR_001020996.1	105602374	--	-//-	lncRNA	Annotated_lncRNA	NC_019472.2	75248781	75251066	+	2	452	77
XR_001041047.1	105615441	--	-//-	lncRNA	Annotated_lncRNA	NC_019463.2	28925665	28930695	+	2	4946	110
XR_001043345.2	105613604	--	-//-	lncRNA	Annotated_lncRNA	NC_019458.2	112953249	112958893	-	2	2543	106
XR_001042331.1	105615925	--	-//-	lncRNA	Annotated_lncRNA	NC_019465.2	71671884	71688454	+	2	6918	158
XR_001021828.2	105602951	--	-//-	lncRNA	Annotated_lncRNA	NC_019474.2	69631994	69642834	+	3	837	83
XR_001024649.2	105605028	--	-//-	lncRNA	Annotated_lncRNA	NC_019482.2	35426306	35430209	-	2	1452	167
XR_001020791.2	101111388	--	sp|P63159|HMGB1_RAT High mobility group protein B1 OS=Rattus norvegicus GN=Hmgb1 PE=1 SV=2//5.75578e-102	misc_RNA	Annotated_lncRNA	NC_019472.2	32592382	32593546	+	1	1165	205
XR_001043611.1	105616380	--	-//-	lncRNA	Annotated_lncRNA	NC_019468.2	42680574	42693341	-	3	3325	179
XR_001039649.1	105609642	--	-//-	lncRNA	Annotated_lncRNA	NC_019461.2	9616672	9629034	+	4	3633	140
XR_001027078.2	101103869	--	sp|P33552|CKS2_HUMAN Cyclin-dependent kinases regulatory subunit 2 OS=Homo sapiens GN=CKS2 PE=1 SV=1//2.09968e-35	misc_RNA	Annotated_lncRNA	NC_019459.2	24009554	24011381	+	2	506	68
XR_001039074.1	105614717	--	-//-	lncRNA	Annotated_lncRNA	NC_019460.2	129314218	129317736	-	3	3435	104
XR_001021848.1	105602973	--	sp|Q3SYR7|RL9_BOVIN 60S ribosomal protein L9 OS=Bos taurus GN=RPL9 PE=2 SV=1//1.08636e-70	misc_RNA	Annotated_lncRNA	NC_019474.2	53709484	53712734	+	2	393	131
XR_001436936.1	105605770	--	sp|O95236|APOL3_HUMAN Apolipoprotein L3 OS=Homo sapiens GN=APOL3 PE=1 SV=3//3.10346e-07	misc_RNA	Annotated_lncRNA	NW_014639595.1	1	12465	-	7	3356	164
XR_001433836.1	106990181	--	-//-	lncRNA	Annotated_lncRNA	NC_019458.2	121867890	121868479	-	2	471	135
XR_001436470.1	106990353	--	-//-	lncRNA	Annotated_lncRNA	NC_019478.2	36353797	36371012	-	3	2651	86
XR_001041527.2	105615666	--	-//-	lncRNA	Annotated_lncRNA	NC_019464.2	27341266	27342126	-	2	746	78
XR_001435525.1	106991527	--	-//-	lncRNA	Annotated_lncRNA	NC_019470.2	50771630	50772888	+	2	1133	156
XR_001021844.1	105602964	--	sp|Q96LY2|CC74B_HUMAN Coiled-coil domain-containing protein 74B OS=Homo sapiens GN=CCDC74B PE=2 SV=1//7.65917e-22	misc_RNA	Annotated_lncRNA	NC_019474.2	71649470	71649937	+	3	302	100
XR_001023495.2	105604077	--	-//-	misc_RNA	Annotated_lncRNA	NC_019478.2	36588656	36590284	-	1	1629	191
XR_001027135.1	105607017	--	-//-	lncRNA	Annotated_lncRNA	NC_019459.2	26812581	26817366	-	2	4673	152
XR_001041525.1	105612127	--	-//-	lncRNA	Annotated_lncRNA	NC_019464.2	27428633	27503408	+	3	442	85
XR_001040697.1	105615299	--	-//-	lncRNA	Annotated_lncRNA	NC_019462.2	67608484	67612150	-	2	3622	164
XR_001433778.1	105609250	--	-//-	lncRNA	Annotated_lncRNA	NC_019458.2	89242191	89302182	+	3	388	116
XR_001020799.2	105602217	--	sp|Q8TF42|UBS3B_HUMAN Ubiquitin-associated and SH3 domain-containing protein B OS=Homo sapiens GN=UBASH3B PE=1 SV=2//1.91201e-11	lncRNA	Annotated_lncRNA	NC_019472.2	32914927	32917109	-	3	750	144
XR_001434541.1	105612555	--	-//-	lncRNA	Annotated_lncRNA	NC_019461.2	24524284	24601860	-	11	9627	140
XR_001033739.2	105609609	--	-//-	lncRNA	Annotated_lncRNA	NC_019458.2	28101682	28107526	+	3	1375	114
XR_001436408.1	106991812	--	-//-	lncRNA	Annotated_lncRNA	NC_019477.2	40506697	40522438	+	3	755	85
XR_001434543.1	105612555	--	-//-	lncRNA	Annotated_lncRNA	NC_019461.2	24524284	24601860	-	12	9751	140
XR_001436040.1	105603050	--	-//-	lncRNA	Annotated_lncRNA	NC_019475.2	10809343	10871467	-	6	2037	165
XR_001436674.1	105607860	--	-//-	lncRNA	Annotated_lncRNA	NC_019481.2	33574333	33578597	-	3	2159	132
XR_001021099.1	105602467	--	sp|P08548|LIN1_NYCCO LINE-1 reverse transcriptase homolog OS=Nycticebus coucang PE=3 SV=1//7.1215e-18	lncRNA	Annotated_lncRNA	NC_019473.2	6750232	6753553	+	3	3243	105
XR_001034868.2	105611576	--	-//-	lncRNA	Annotated_lncRNA	NC_019459.2	248387825	248391750	-	3	2296	239
XR_001036100.1	105612405	--	-//-	lncRNA	Annotated_lncRNA	NC_019460.2	4785292	4793238	+	2	7827	188
XR_001028531.2	105607754	--	-//-	lncRNA	Annotated_lncRNA	NC_019458.2	19035550	19061433	-	5	1699	113
XR_001029290.2	105608167	--	-//-	lncRNA	Annotated_lncRNA	NC_019459.2	82428245	82488910	+	5	3575	149
XR_001436676.1	105607855	--	-//-	lncRNA	Annotated_lncRNA	NC_019481.2	35292219	35293681	-	2	524	87
XR_001041337.1	105612690	--	sp|P79103|RS4_BOVIN 40S ribosomal protein S4 OS=Bos taurus GN=RPS4 PE=2 SV=3//8.86686e-165	misc_RNA	Annotated_lncRNA	NC_019463.2	101174436	101175221	+	1	786	261
XR_001436887.1	106990505	--	-//-	lncRNA	Annotated_lncRNA	NC_019484.2	77227731	77231100	+	2	883	149
XR_001022444.2	105603376	--	-//-	lncRNA	Annotated_lncRNA	NC_019476.2	12422018	12429014	+	5	1406	158
XR_001434965.1	105606998	--	sp|Q96MW7|TIGD1_HUMAN Tigger transposable element-derived protein 1 OS=Homo sapiens GN=TIGD1 PE=1 SV=1//3.51443e-13	lncRNA	Annotated_lncRNA	NC_019464.2	78390717	78418609	+	2	21452	164
XR_001041335.1	105613214	--	-//-	lncRNA	Annotated_lncRNA	NC_019463.2	116803582	116806018	-	3	671	169
XR_001025378.1	101104132	--	sp|Q4KLI9|FBXW5_RAT F-box/WD repeat-containing protein 5 OS=Rattus norvegicus GN=Fbxw5 PE=2 SV=1//4.7186e-61	misc_RNA	Annotated_lncRNA	NW_014639203.1	1	671	-	3	294	98
XR_001031569.1	105609567	--	-//-	lncRNA	Annotated_lncRNA	NC_019459.2	156045169	156051894	-	2	4508	182
XR_001435523.1	105616708	--	-//-	lncRNA	Annotated_lncRNA	NC_019470.2	44258498	44263211	+	2	3778	138
XR_001434230.1	106991028	--	sp|Q498M4|WDR5_RAT WD repeat-containing protein 5 OS=Rattus norvegicus GN=Wdr5 PE=1 SV=1//4.89867e-39	lncRNA	Annotated_lncRNA	NC_019460.2	1936250	1938006	-	3	585	178
XR_001040884.1	105615359	--	-//-	lncRNA	Annotated_lncRNA	NC_019458.2	92494459	92500057	+	2	1483	119
XR_001436384.1	105603765	--	sp|O95870|ABHGA_HUMAN Abhydrolase domain-containing protein 16A OS=Homo sapiens GN=ABHD16A PE=1 SV=3//6.06869e-07	lncRNA	Annotated_lncRNA	NC_019477.2	26664581	26672600	-	6	1671	134
XR_001044798.2	105608648	--	-//-	lncRNA	Annotated_lncRNA	NC_019470.2	79348336	79371416	-	3	2749	146
XR_001039590.1	105614882	--	-//-	lncRNA	Annotated_lncRNA	NC_019460.2	219881841	219887663	+	2	5713	121
XR_001436889.1	105612294	--	-//-	lncRNA	Annotated_lncRNA	NC_019484.2	89442199	89465530	-	5	4586	87
XR_001434452.1	105608579	--	-//-	lncRNA	Annotated_lncRNA	NC_019460.2	209525352	209552145	+	3	443	58
XR_001039592.2	105610651	--	-//-	lncRNA	Annotated_lncRNA	NC_019460.2	220134068	220135063	-	2	517	135
XR_001435791.1	105602212	--	-//-	lncRNA	Annotated_lncRNA	NC_019472.2	32294572	32536930	-	5	2779	102
XR_001044111.2	105608222	--	-//-	lncRNA	Annotated_lncRNA	NC_019469.2	60031161	60041794	-	3	709	220
XR_001434666.1	105615216	--	-//-	misc_RNA	Annotated_lncRNA	NC_019462.2	12998425	13003273	+	2	2919	243
XR_001022472.2	105603384	--	-//-	lncRNA	Annotated_lncRNA	NC_019476.2	13307161	13309253	-	4	672	110
XR_001025546.2	105606044	--	sp|P98160|PGBM_HUMAN Basement membrane-specific heparan sulfate proteoglycan core protein OS=Homo sapiens GN=HSPG2 PE=1 SV=4//1.71094e-08	lncRNA	Annotated_lncRNA	NW_014642777.1	796	1441	+	3	390	129
XR_001022968.1	105603698	--	sp|Q5E984|TCTP_BOVIN Translationally-controlled tumor protein OS=Bos taurus GN=TPT1 PE=2 SV=1//1.6801e-118	misc_RNA	Annotated_lncRNA	NC_019458.2	227138046	227138889	-	1	844	208
XR_001044113.1	105616563	--	-//-	lncRNA	Annotated_lncRNA	NC_019469.2	60751517	60760247	+	3	8643	166
XR_001434668.1	106991183	--	sp|Q148L1|GP108_BOVIN Protein GPR108 OS=Bos taurus GN=GPR108 PE=2 SV=1//1.1902e-21	lncRNA	Annotated_lncRNA	NC_019462.2	15358716	15359791	+	3	335	111
XR_001039762.1	105614969	--	-//-	lncRNA	Annotated_lncRNA	NC_019461.2	30281995	30290494	+	2	8459	224
XR_001042806.1	105609296	--	-//-	lncRNA	Annotated_lncRNA	NC_019466.2	70571671	70575055	-	2	742	64
XR_001434204.1	105611592	--	sp|O00370|LORF2_HUMAN LINE-1 retrotransposable element ORF2 protein OS=Homo sapiens PE=1 SV=1//1.49376e-10	lncRNA	Annotated_lncRNA	NC_019459.2	248936493	248965141	+	7	8786	206
XR_001435010.1	105609600	--	-//-	lncRNA	Annotated_lncRNA	NC_019465.2	25966753	26009953	-	5	4481	102
XR_001037477.2	105610458	--	-//-	lncRNA	Annotated_lncRNA	NC_019460.2	38101420	38161444	+	7	1335	83
XR_001023049.1	105603760	--	-//-	lncRNA	Annotated_lncRNA	NC_019477.2	26406372	26409547	+	2	556	109
XR_001434466.1	105614875	--	-//-	lncRNA	Annotated_lncRNA	NC_019460.2	216726690	216738733	-	3	3410	176
XR_001434646.1	105610490	--	-//-	lncRNA	Annotated_lncRNA	NC_019462.2	9783448	9791573	-	3	848	97
XR_001022415.2	105603351	--	-//-	lncRNA	Annotated_lncRNA	NC_019476.2	6925178	6928870	-	2	3630	217
XR_001043947.1	105616520	--	-//-	lncRNA	Annotated_lncRNA	NC_019469.2	31660248	31664480	+	2	4179	115
XR_001020881.2	105602286	--	-//-	lncRNA	Annotated_lncRNA	NC_019472.2	50455600	50458433	-	2	1177	182
XR_001022879.1	105603633	--	-//-	lncRNA	Annotated_lncRNA	NC_019458.2	224636837	224638452	+	2	1423	118
XR_001435064.1	106991325	--	sp|P55196|AFAD_HUMAN Afadin OS=Homo sapiens GN=MLLT4 PE=1 SV=3//1.23742e-25	lncRNA	Annotated_lncRNA	NC_019465.2	88915874	88920099	+	2	3446	113
XR_001436422.1	106991816	--	-//-	lncRNA	Annotated_lncRNA	NC_019477.2	49395031	49397764	+	2	1785	223
XR_001038942.2	105612338	--	-//-	lncRNA	Annotated_lncRNA	NC_019460.2	97290947	97311865	+	4	1805	215
XR_001045100.2	101122127	--	sp|P62979|RS27A_HUMAN Ubiquitin-40S ribosomal protein S27a OS=Homo sapiens GN=RPS27A PE=1 SV=2//1.74204e-80	misc_RNA	Annotated_lncRNA	NC_019471.2	36062457	36063368	-	1	912	192
XR_001042015.1	105615815	--	-//-	lncRNA	Annotated_lncRNA	NC_019465.2	7173791	7177776	+	2	3949	121
XR_001041400.1	105608735	--	sp|A6BM72|MEG11_HUMAN Multiple epidermal growth factor-like domains protein 11 OS=Homo sapiens GN=MEGF11 PE=2 SV=3//6.82663e-16	lncRNA	Annotated_lncRNA	NC_019464.2	12541366	12550560	+	2	6553	132
XR_001020574.2	105601982	--	-//-	lncRNA	Annotated_lncRNA	NC_019471.2	56388220	56396704	-	4	4516	148
XR_001434462.1	105609478	--	-//-	lncRNA	Annotated_lncRNA	NC_019460.2	214681179	214681817	-	2	479	98
XR_001434095.1	105609277	--	sp|O00370|LORF2_HUMAN LINE-1 retrotransposable element ORF2 protein OS=Homo sapiens PE=1 SV=1//7.48967e-12	lncRNA	Annotated_lncRNA	NC_019459.2	140330864	140427485	-	8	2345	118
XR_001434146.1	105609847	--	-//-	lncRNA	Annotated_lncRNA	NC_019459.2	177885136	177895705	-	5	3666	112
XR_001434292.1	105612743	--	-//-	lncRNA	Annotated_lncRNA	NC_019460.2	46150346	46177860	+	3	2880	114
XR_001436899.1	105605590	--	-//-	lncRNA	Annotated_lncRNA	NC_019484.2	99167069	100139042	+	7	1813	128
XR_001433684.1	105609212	--	-//-	lncRNA	Annotated_lncRNA	NC_019458.2	2590466	2593880	-	3	679	90
XR_001039029.1	105614703	--	-//-	lncRNA	Annotated_lncRNA	NC_019460.2	117300866	117303344	-	2	2393	108
XR_001434644.1	105607625	--	-//-	lncRNA	Annotated_lncRNA	NC_019462.2	90158448	90319354	-	9	2429	179
XR_001044471.2	105612282	--	-//-	lncRNA	Annotated_lncRNA	NC_019470.2	37663088	37664725	+	2	516	117
XR_001039534.2	105614862	--	-//-	lncRNA	Annotated_lncRNA	NC_019460.2	211594836	211596847	+	3	1900	113
XR_001436616.1	106991877	--	-//-	lncRNA	Annotated_lncRNA	NC_019480.2	58244447	58262121	+	5	965	140
XR_173202.3	101116315	--	-//-	lncRNA	Annotated_lncRNA	NC_019463.2	97226268	97234716	-	6	1799	86
XR_001024573.2	105604976	--	sp|O95470|SGPL1_HUMAN Sphingosine-1-phosphate lyase 1 OS=Homo sapiens GN=SGPL1 PE=1 SV=3//3.25755e-48	lncRNA	Annotated_lncRNA	NC_019482.2	26740967	26743767	-	3	564	93
XR_001436829.1	105605336	--	-//-	lncRNA	Annotated_lncRNA	NC_019484.2	5247129	5535278	+	11	4889	192
XR_001436614.1	106991875	--	-//-	lncRNA	Annotated_lncRNA	NC_019480.2	57614069	57626905	+	3	12648	231
XR_001434286.1	106991044	--	-//-	lncRNA	Annotated_lncRNA	NC_019460.2	38269109	38271882	+	2	789	84
XR_001436087.1	106991740	--	sp|Q86XA9|HTR5A_HUMAN HEAT repeat-containing protein 5A OS=Homo sapiens GN=HEATR5A PE=1 SV=2//7.62216e-22	lncRNA	Annotated_lncRNA	NC_019475.2	40713870	40725633	+	3	728	125
XR_001020700.1	105602156	--	-//-	lncRNA	Annotated_lncRNA	NC_019472.2	21350043	21353435	+	3	3227	129
XR_001435510.1	106991524	--	-//-	lncRNA	Annotated_lncRNA	NC_019470.2	41994359	41998261	+	2	3856	140
XR_001042886.1	101110771	--	-//-	lncRNA	Annotated_lncRNA	NC_019466.2	83071080	83101950	+	3	4934	224
XR_001435404.1	106991484	--	-//-	lncRNA	Annotated_lncRNA	NC_019469.2	40659470	40660907	-	2	671	50
XR_001433883.1	105602744	--	-//-	lncRNA	Annotated_lncRNA	NC_019458.2	198256289	198264560	+	2	918	77
XR_001030584.1	105608940	--	-//-	lncRNA	Annotated_lncRNA	NC_019459.2	127706148	127713338	-	2	6854	106
XR_001433998.1	105607546	--	-//-	lncRNA	Annotated_lncRNA	NC_019459.2	47751523	48335839	+	4	7510	156
XR_001042939.1	105616120	--	-//-	lncRNA	Annotated_lncRNA	NC_019458.2	109313422	109313889	-	2	305	69
XR_001044974.1	105616840	--	-//-	lncRNA	Annotated_lncRNA	NC_019471.2	12908007	12909876	+	2	755	173
XR_001043012.2	105608013	--	sp|Q53H47|SETMR_HUMAN Histone-lysine N-methyltransferase SETMAR OS=Homo sapiens GN=SETMAR PE=1 SV=2//1.13584e-18	lncRNA	Annotated_lncRNA	NC_019467.2	19801384	19828989	-	3	9588	116
XR_001022505.2	101118735	--	sp|Q5E9E2|MYL9_BOVIN Myosin regulatory light polypeptide 9 OS=Bos taurus GN=MYL9 PE=2 SV=3//8.60412e-102	misc_RNA	Annotated_lncRNA	NC_019476.2	15347909	15349114	-	1	1206	178
XR_001042469.2	105614210	--	-//-	lncRNA	Annotated_lncRNA	NC_019466.2	12969743	12978190	+	2	1165	124
XR_001040310.2	105609854	--	-//-	lncRNA	Annotated_lncRNA	NC_019462.2	15936903	15957877	-	4	1100	151
XR_001435677.1	106991591	--	-//-	lncRNA	Annotated_lncRNA	NC_019471.2	22645818	22657135	-	4	4128	116
XR_001435391.1	105611804	--	-//-	lncRNA	Annotated_lncRNA	NC_019469.2	10501207	10545631	+	5	1667	116
XR_001041207.1	105615523	--	-//-	lncRNA	Annotated_lncRNA	NC_019463.2	88571173	88598566	-	3	1112	82
XR_001435671.1	106991589	--	sp|P11369|LORF2_MOUSE LINE-1 retrotransposable element ORF2 protein OS=Mus musculus GN=Pol PE=1 SV=2//4.36729e-24	lncRNA	Annotated_lncRNA	NC_019471.2	21792119	21794277	+	2	1985	142
XR_001040316.2	105609843	--	-//-	lncRNA	Annotated_lncRNA	NC_019462.2	16898676	16899290	-	3	280	87
XR_001042925.1	105611737	--	-//-	lncRNA	Annotated_lncRNA	NC_019466.2	93450297	93451568	+	2	960	98
XR_173365.3	101105359	--	-//-	lncRNA	Annotated_lncRNA	NC_019474.2	65996011	66012954	+	6	4872	222
XR_001434561.1	105614975	--	sp|Q0VCH6|S2540_BOVIN Solute carrier family 25 member 40 OS=Bos taurus GN=SLC25A40 PE=2 SV=1//6.44338e-50	lncRNA	Annotated_lncRNA	NC_019461.2	32339921	32347237	+	4	2618	112
XR_001040620.2	105606709	--	-//-	misc_RNA	Annotated_lncRNA	NC_019462.2	58292561	58294589	-	1	2029	79
XR_001040332.1	105611474	--	-//-	lncRNA	Annotated_lncRNA	NC_019462.2	18459912	18592665	+	4	243	81
XR_001433813.1	105615960	--	-//-	lncRNA	Annotated_lncRNA	NC_019458.2	104939337	104941646	-	2	977	106
XR_001041935.2	105606528	--	-//-	lncRNA	Annotated_lncRNA	NC_019464.2	85194665	85204047	-	2	6988	157
XR_001435983.1	105603317	--	sp|Q9Y219|JAG2_HUMAN Protein jagged-2 OS=Homo sapiens GN=JAG2 PE=1 SV=3//1.73434e-73	misc_RNA	Annotated_lncRNA	NC_019475.2	68076643	68077574	-	3	565	173
XR_001022367.2	105603320	--	sp|A0JN92|URGCP_BOVIN Up-regulator of cell proliferation OS=Bos taurus GN=URGCP PE=2 SV=2//1.97393e-38	lncRNA	Annotated_lncRNA	NC_019476.2	114449	136553	+	3	983	175
XR_001042870.1	105610876	--	-//-	lncRNA	Annotated_lncRNA	NC_019466.2	81567911	81569292	-	2	1059	77
XR_001435981.1	106991731	--	-//-	lncRNA	Annotated_lncRNA	NC_019475.2	27995117	27997171	-	3	1816	207
XR_001021176.1	105602514	--	-//-	lncRNA	Annotated_lncRNA	NC_019473.2	19345759	19351603	+	2	5806	145
XR_001024083.1	105604535	--	-//-	lncRNA	Annotated_lncRNA	NC_019480.2	54835445	54838152	-	2	2630	145
XR_001033847.2	105610097	--	sp|Q6EKJ0|GTD2B_HUMAN General transcription factor II-I repeat domain-containing protein 2B OS=Homo sapiens GN=GTF2IRD2B PE=1 SV=1//1.88772e-85	lncRNA	Annotated_lncRNA	NC_019459.2	232352572	232359225	-	5	1796	197
XR_001434983.1	105615813	--	-//-	lncRNA	Annotated_lncRNA	NC_019465.2	6504983	6514588	+	2	5030	159
XR_001435667.1	105608360	--	-//-	lncRNA	Annotated_lncRNA	NC_019471.2	19033318	19082387	+	3	2960	98
XR_001435853.1	105602665	--	sp|Q13136|LIPA1_HUMAN Liprin-alpha-1 OS=Homo sapiens GN=PPFIA1 PE=1 SV=1//4.27264e-24	lncRNA	Annotated_lncRNA	NC_019473.2	87619	92926	+	3	3179	188
XR_173197.3	101111367	--	-//-	lncRNA	Annotated_lncRNA	NC_019463.2	7031615	7033908	-	3	1867	111
XR_001435323.1	106991426	--	-//-	lncRNA	Annotated_lncRNA	NC_019468.2	40077345	40082171	-	3	1777	211
XR_001434663.1	101110503	--	sp|Q791B0|UBL5_PSAOB Ubiquitin-like protein 5 OS=Psammomys obesus GN=UBL5 PE=3 SV=1//1.25322e-45	misc_RNA	Annotated_lncRNA	NC_019462.2	12047130	12048607	+	5	532	123
XR_001434126.1	106990962	--	-//-	lncRNA	Annotated_lncRNA	NC_019459.2	158664591	158749776	-	3	4229	140
XR_001434099.1	105609277	--	sp|O00370|LORF2_HUMAN LINE-1 retrotransposable element ORF2 protein OS=Homo sapiens PE=1 SV=1//7.48967e-12	lncRNA	Annotated_lncRNA	NC_019459.2	140322271	140428173	-	9	5664	118
XR_001042100.1	105609600	--	-//-	lncRNA	Annotated_lncRNA	NC_019465.2	25993475	26009953	-	4	4439	102
XR_001021680.1	105602875	--	-//-	lncRNA	Annotated_lncRNA	NC_019474.2	53769699	53772228	-	2	2315	127
XR_001041116.1	105615472	--	-//-	lncRNA	Annotated_lncRNA	NC_019463.2	58373152	58377947	-	2	4697	148
XR_001434124.1	105609614	--	-//-	lncRNA	Annotated_lncRNA	NC_019459.2	158579462	158595050	-	6	5092	122
XR_001027199.1	105607045	--	-//-	lncRNA	Annotated_lncRNA	NC_019459.2	27999365	28001504	+	2	1208	121
XR_001044815.2	105608656	--	-//-	misc_RNA	Annotated_lncRNA	NC_019470.2	80623465	80639455	-	2	1001	147
XR_001041506.1	105615655	--	-//-	lncRNA	Annotated_lncRNA	NC_019458.2	100012753	100014133	-	2	1048	174
XR_001436500.1	106991851	--	-//-	lncRNA	Annotated_lncRNA	NC_019479.2	12454050	12458589	+	2	4503	194
XR_001434958.1	106991289	--	-//-	lncRNA	Annotated_lncRNA	NC_019464.2	74051544	74055488	-	2	1750	113
XR_001436979.1	105612255	--	-//-	lncRNA	Annotated_lncRNA	NW_014644474.1	16407	26218	+	2	8475	131
XR_001434892.1	105611449	--	sp|Q02241|KIF23_HUMAN Kinesin-like protein KIF23 OS=Homo sapiens GN=KIF23 PE=1 SV=3//1.71078e-17	lncRNA	Annotated_lncRNA	NC_019464.2	16110308	16131022	-	2	755	81
XR_001025142.1	105605416	--	-//-	lncRNA	Annotated_lncRNA	NC_019484.2	29508055	29518738	-	2	10002	117
XR_001042943.2	105612162	--	-//-	lncRNA	Annotated_lncRNA	NC_019458.2	109423582	109426615	-	3	2333	133
XR_001044349.1	101122968	--	sp|P24049|RL17_RAT 60S ribosomal protein L17 OS=Rattus norvegicus GN=Rpl17 PE=2 SV=3//3.60598e-120	misc_RNA	Annotated_lncRNA	NC_019470.2	17724782	17725403	-	1	622	187
XR_001023671.2	105604241	--	-//-	lncRNA	Annotated_lncRNA	NC_019479.2	17992149	17993354	+	2	409	69
XR_001044630.2	105606221	--	-//-	lncRNA	Annotated_lncRNA	NC_019470.2	56768201	56771700	+	2	3289	191
XR_001433719.1	106990837	--	-//-	lncRNA	Annotated_lncRNA	NC_019458.2	19178036	19182173	-	3	790	96
XR_001435754.1	105613405	--	-//-	lncRNA	Annotated_lncRNA	NC_019471.2	57548977	57557484	+	3	1044	185
XR_001022560.1	105603432	--	-//-	lncRNA	Annotated_lncRNA	NC_019476.2	21963354	22386768	+	5	1163	103
XR_001434588.1	106991133	--	-//-	lncRNA	Annotated_lncRNA	NC_019461.2	69547894	69552082	+	3	745	79
XR_001434665.1	105615216	--	-//-	misc_RNA	Annotated_lncRNA	NC_019462.2	12998425	13003273	+	2	2961	243
XR_001042482.2	105612923	--	-//-	lncRNA	Annotated_lncRNA	NC_019466.2	13604217	13604971	+	2	299	62
XR_001433807.1	106990858	--	sp|Q5VU65|P210L_HUMAN Nuclear pore membrane glycoprotein 210-like OS=Homo sapiens GN=NUP210L PE=2 SV=1//1.47998e-08	lncRNA	Annotated_lncRNA	NC_019458.2	102827359	102827820	-	2	375	78
XR_001433980.1	105608991	--	-//-	lncRNA	Annotated_lncRNA	NC_019459.2	23178562	23185730	+	2	3281	123
XR_001020975.1	105602360	--	sp|Q17R13|ACK1_BOVIN Activated CDC42 kinase 1 OS=Bos taurus GN=TNK2 PE=1 SV=1//9.37252e-42	lncRNA	Annotated_lncRNA	NC_019458.2	188686820	188688535	-	3	536	170
XR_001434584.1	105615045	--	sp|Q9H3G5|CPVL_HUMAN Probable serine carboxypeptidase CPVL OS=Homo sapiens GN=CPVL PE=1 SV=2//1.01558e-11	lncRNA	Annotated_lncRNA	NC_019461.2	67094459	67130548	-	4	3927	122
XR_001436198.1	105603432	--	-//-	lncRNA	Annotated_lncRNA	NC_019476.2	21963354	22451188	+	6	4311	103
XR_001435222.1	105611671	--	-//-	lncRNA	Annotated_lncRNA	NC_019467.2	35701368	35711123	-	3	1155	66
XR_001435096.1	106991342	--	sp|Q9H560|ANR19_HUMAN Putative ankyrin repeat domain-containing protein 19 OS=Homo sapiens GN=ANKRD19P PE=5 SV=1//3.05914e-09	lncRNA	Annotated_lncRNA	NC_019466.2	13017231	13025050	-	3	3495	109
XR_001435608.1	101112508	--	-//-	misc_RNA	Annotated_lncRNA	NC_019471.2	61152841	61167047	+	5	1925	187
XR_001436468.1	105604063	--	-//-	lncRNA	Annotated_lncRNA	NC_019478.2	32183197	32198772	-	8	5227	319
XR_001032802.2	105610329	--	-//-	lncRNA	Annotated_lncRNA	NC_019459.2	205793921	205799006	+	3	4995	109
XR_001436518.1	105604254	--	-//-	lncRNA	Annotated_lncRNA	NC_019479.2	21210213	21225179	+	6	1784	133
XR_001436955.1	106992023	--	sp|O14562|UBFD1_HUMAN Ubiquitin domain-containing protein UBFD1 OS=Homo sapiens GN=UBFD1 PE=1 SV=2//7.25597e-15	lncRNA	Annotated_lncRNA	NW_014640840.1	17221	20946	-	2	3669	194
XR_001029861.2	101107502	--	-//-	lncRNA	Annotated_lncRNA	NC_019459.2	100494331	100494989	+	2	333	100
XR_001043757.2	105616444	--	-//-	lncRNA	Annotated_lncRNA	NC_019468.2	57339425	57493340	+	3	1247	154
XR_001041562.1	105615674	--	-//-	lncRNA	Annotated_lncRNA	NC_019464.2	32625620	32626431	+	2	771	71
XR_001039253.1	105612250	--	-//-	lncRNA	Annotated_lncRNA	NC_019460.2	161258393	161262853	+	2	2600	118
XR_001436318.1	106991786	--	-//-	lncRNA	Annotated_lncRNA	NC_019476.2	55822625	55839604	+	4	507	82
XR_001039568.2	105614874	--	-//-	lncRNA	Annotated_lncRNA	NC_019460.2	216251591	216256066	-	2	2088	120
XR_001042316.2	105607720	--	-//-	lncRNA	Annotated_lncRNA	NC_019465.2	68458780	68461204	-	2	1959	146
XR_001031669.2	101113135	--	sp|P79103|RS4_BOVIN 40S ribosomal protein S4 OS=Bos taurus GN=RPS4 PE=2 SV=3//1.55098e-20	misc_RNA	Annotated_lncRNA	NC_019459.2	158312972	158313788	+	1	817	234
XR_001435746.1	106991607	--	-//-	lncRNA	Annotated_lncRNA	NC_019471.2	54335676	54337882	-	2	1575	173
XR_001435399.1	106991480	--	sp|P80895|PIMT_PIG Protein-L-isoaspartate(D-aspartate) O-methyltransferase OS=Sus scrofa GN=PCMT1 PE=1 SV=3//1.87241e-13	lncRNA	Annotated_lncRNA	NC_019469.2	33092306	33110643	+	2	2547	123
XR_001038637.1	105614223	--	-//-	lncRNA	Annotated_lncRNA	NC_019460.2	80489351	80490236	+	2	831	59
XR_001434033.1	105607964	--	-//-	lncRNA	Annotated_lncRNA	NC_019459.2	70306001	70447180	-	14	2512	136
XR_001024032.2	105604488	--	-//-	lncRNA	Annotated_lncRNA	NC_019480.2	42476639	42477666	-	3	549	112
XR_001435760.1	101108158	--	-//-	misc_RNA	Annotated_lncRNA	NC_019472.2	68711234	69921644	-	6	2120	214
XR_001025004.2	105605336	--	-//-	lncRNA	Annotated_lncRNA	NC_019484.2	5247129	5414606	+	8	4438	132
XR_001022707.2	105603519	--	sp|Q6B855|TKT_BOVIN Transketolase OS=Bos taurus GN=TKT PE=2 SV=1//1.69718e-16	lncRNA	Annotated_lncRNA	NC_019476.2	47728145	47731742	-	4	1414	100
XR_001024144.2	105604578	--	-//-	lncRNA	Annotated_lncRNA	NC_019480.2	60471548	60483461	-	3	4199	126
XR_001023595.2	105604155	--	-//-	lncRNA	Annotated_lncRNA	NC_019478.2	49322839	49324644	-	3	1368	195
XR_001434789.1	106991210	--	-//-	lncRNA	Annotated_lncRNA	NC_019463.2	40724525	40726501	-	2	275	58
XR_001435669.1	106991588	--	-//-	lncRNA	Annotated_lncRNA	NC_019471.2	20947677	20964624	-	3	1109	117
XR_001041423.2	105611450	--	-//-	lncRNA	Annotated_lncRNA	NC_019464.2	16152791	16225589	+	3	2761	113
XR_001436027.1	101114216	--	-//-	lncRNA	Annotated_lncRNA	NC_019475.2	1032361	1134079	+	18	6740	216
XR_001023051.1	101116687	--	-//-	lncRNA	Annotated_lncRNA	NC_019477.2	26552392	26555177	-	5	1423	93
XR_001433988.1	106990929	--	-//-	lncRNA	Annotated_lncRNA	NC_019459.2	34883054	34885230	-	3	876	151
XR_001042793.2	105610182	--	-//-	lncRNA	Annotated_lncRNA	NC_019466.2	68535060	68659084	+	3	2698	121
XR_001435922.1	106991698	--	-//-	lncRNA	Annotated_lncRNA	NC_019474.2	16440374	16442051	+	3	1586	94
XR_001435181.1	105608011	--	-//-	lncRNA	Annotated_lncRNA	NC_019467.2	19729426	19747966	-	4	9041	165
XR_001433835.1	105616368	--	sp|Q59A28|QORL1_BOVIN Quinone oxidoreductase-like protein 1 OS=Bos taurus GN=CRYZL1 PE=2 SV=1//4.78677e-09	lncRNA	Annotated_lncRNA	NC_019458.2	119997454	120005202	-	4	1046	101
XR_001436562.1	105604382	--	-//-	lncRNA	Annotated_lncRNA	NC_019480.2	2348965	2355669	+	2	2321	113
XR_001021070.2	105602443	--	-//-	lncRNA	Annotated_lncRNA	NC_019473.2	2557947	2563555	+	2	5308	173
XR_001040868.2	105615338	--	-//-	lncRNA	Annotated_lncRNA	NC_019462.2	107449203	107452201	-	2	253	81
XR_001433837.1	105610396	--	-//-	lncRNA	Annotated_lncRNA	NC_019458.2	125119237	125129183	-	2	1017	124
XR_001040135.1	105612480	--	sp|Q6EKJ0|GTD2B_HUMAN General transcription factor II-I repeat domain-containing protein 2B OS=Homo sapiens GN=GTF2IRD2B PE=1 SV=1//1.27169e-07	lncRNA	Annotated_lncRNA	NC_019461.2	106029107	106034704	-	3	3226	146
XR_001436768.1	106991947	--	-//-	lncRNA	Annotated_lncRNA	NC_019483.2	13165867	13171726	-	2	964	125
XR_001434385.1	105612247	--	-//-	lncRNA	Annotated_lncRNA	NC_019460.2	161431619	161435458	-	3	498	118
XR_001433797.1	101111063	--	sp|Q0VCT1|AF1Q_BOVIN Protein AF1q OS=Bos taurus GN=MLLT11 PE=3 SV=1//1.37884e-41	misc_RNA	Annotated_lncRNA	NC_019458.2	99775006	99780451	+	2	1778	120
XR_001436766.1	106990149	--	-//-	lncRNA	Annotated_lncRNA	NC_019483.2	12732556	12739864	-	3	722	122
XR_001435623.1	105613905	--	-//-	lncRNA	Annotated_lncRNA	NC_019471.2	3212625	3218508	-	4	2398	91
XR_001031517.1	105609526	--	-//-	lncRNA	Annotated_lncRNA	NC_019458.2	23988190	23989612	-	2	703	79
XR_001436947.1	105605825	--	sp|O43824|GTPB6_HUMAN Putative GTP-binding protein 6 OS=Homo sapiens GN=GTPBP6 PE=2 SV=3//1.8463e-47	lncRNA	Annotated_lncRNA	NW_014640341.1	16759	18479	+	4	365	121
XR_001030070.1	105608592	--	-//-	lncRNA	Annotated_lncRNA	NC_019459.2	106368252	106370039	-	2	1752	59
XR_001435339.1	105612788	--	-//-	lncRNA	Annotated_lncRNA	NC_019468.2	46273732	46275424	-	2	1137	200
XR_001435584.1	101108680	--	sp|Q6PG37|ZN790_HUMAN Zinc finger protein 790 OS=Homo sapiens GN=ZNF790 PE=2 SV=2//5.38667e-23	misc_RNA	Annotated_lncRNA	NC_019471.2	46632403	46650284	+	6	984	155
XR_001025382.2	105605752	--	-//-	lncRNA	Annotated_lncRNA	NW_014639379.1	12844	15701	-	3	1150	117
XR_001042797.2	105610182	--	-//-	lncRNA	Annotated_lncRNA	NC_019466.2	68535059	68659084	+	4	2879	120
XR_001042245.1	105612881	--	sp|O00370|LORF2_HUMAN LINE-1 retrotransposable element ORF2 protein OS=Homo sapiens PE=1 SV=1//9.50171e-07	lncRNA	Annotated_lncRNA	NC_019465.2	57051949	57250576	+	5	619	66
XR_001020666.1	105602134	--	-//-	lncRNA	Annotated_lncRNA	NC_019472.2	13486099	13499112	+	2	12938	132
XR_001043652.1	105613828	--	-//-	lncRNA	Annotated_lncRNA	NC_019468.2	47183840	47184784	-	2	841	195
XR_001041322.2	105615565	--	sp|Q07G17|PCGF3_XENTR Polycomb group RING finger protein 3 OS=Xenopus tropicalis GN=pcgf3 PE=2 SV=1//2.95688e-39	lncRNA	Annotated_lncRNA	NC_019463.2	116553662	116569291	-	2	6174	185
XR_001029404.2	105608206	--	-//-	lncRNA	Annotated_lncRNA	NC_019459.2	84428057	84449893	-	3	21687	122
XR_001024219.2	105604668	--	-//-	lncRNA	Annotated_lncRNA	NC_019481.2	10670841	10673409	-	2	1441	115
XR_001436643.1	105604611	--	-//-	lncRNA	Annotated_lncRNA	NC_019481.2	2088701	2094838	+	3	2847	217
XR_001043324.2	105616290	--	-//-	misc_RNA	Annotated_lncRNA	NC_019468.2	10427138	10447737	+	5	1677	100
XR_001434019.1	105607911	--	sp|P08548|LIN1_NYCCO LINE-1 reverse transcriptase homolog OS=Nycticebus coucang PE=3 SV=1//3.46354e-19	lncRNA	Annotated_lncRNA	NC_019459.2	67060295	67143300	+	4	2336	173
XR_001030002.2	105608545	--	-//-	misc_RNA	Annotated_lncRNA	NC_019459.2	104042951	104050684	-	3	2753	193
XR_001043662.2	105616400	--	-//-	lncRNA	Annotated_lncRNA	NC_019468.2	49118972	49127063	+	2	655	122
XR_001022929.2	105603670	--	sp|O00370|LORF2_HUMAN LINE-1 retrotransposable element ORF2 protein OS=Homo sapiens PE=1 SV=1//1.14099e-16	lncRNA	Annotated_lncRNA	NC_019477.2	10089403	10092338	+	2	2893	84
XR_001435313.1	105608414	--	-//-	lncRNA	Annotated_lncRNA	NC_019468.2	36831493	36833373	-	2	455	62
XR_001043437.2	105616320	--	-//-	lncRNA	Annotated_lncRNA	NC_019468.2	23093027	23094112	-	2	267	45
XR_001044816.2	105608656	--	-//-	misc_RNA	Annotated_lncRNA	NC_019470.2	80621774	80639455	-	3	758	147
XR_001043660.1	105612385	--	-//-	lncRNA	Annotated_lncRNA	NC_019468.2	48859807	48860497	+	2	436	95
XR_001040845.1	105609312	--	sp|O00370|LORF2_HUMAN LINE-1 retrotransposable element ORF2 protein OS=Homo sapiens PE=1 SV=1//1.71301e-08	lncRNA	Annotated_lncRNA	NC_019462.2	99774432	100228877	+	3	1187	129
XR_001434692.1	105611875	--	-//-	lncRNA	Annotated_lncRNA	NC_019462.2	28192563	28195820	-	3	1585	112
XR_001022951.1	105603685	--	sp|O00370|LORF2_HUMAN LINE-1 retrotransposable element ORF2 protein OS=Homo sapiens PE=1 SV=1//4.53778e-10	lncRNA	Annotated_lncRNA	NC_019477.2	11756419	11778671	+	2	13038	105
XR_001023799.2	105604320	--	-//-	lncRNA	Annotated_lncRNA	NC_019479.2	38749807	38754252	+	2	4382	154
XR_001433799.1	105613571	--	-//-	lncRNA	Annotated_lncRNA	NC_019458.2	100182073	100196133	+	4	1134	140
XR_001436272.1	105603519	--	sp|Q6B855|TKT_BOVIN Transketolase OS=Bos taurus GN=TKT PE=2 SV=1//1.69718e-16	lncRNA	Annotated_lncRNA	NC_019476.2	47728145	47731943	-	5	913	108
XR_001043086.2	105609570	--	-//-	lncRNA	Annotated_lncRNA	NC_019467.2	32823115	32832537	+	4	845	106
XR_001021837.2	105602957	--	-//-	lncRNA	Annotated_lncRNA	NC_019474.2	70542186	70544724	-	2	1818	207
XR_001043084.1	105610254	--	-//-	lncRNA	Annotated_lncRNA	NC_019467.2	31677183	31687899	+	4	1089	134
XR_001039190.2	105613532	--	sp|P21414|POL_GALV Pol polyprotein OS=Gibbon ape leukemia virus GN=pol PE=3 SV=1//8.03993e-43	lncRNA	Annotated_lncRNA	NC_019460.2	149734716	149741985	+	3	3864	127
XR_001041313.1	101103156	--	sp|A0JNN8|CD048_BOVIN Neuropeptide-like protein C4orf48 homolog OS=Bos taurus PE=3 SV=2//1.55054e-26	misc_RNA	Annotated_lncRNA	NC_019463.2	115828637	115829445	-	2	216	72
XR_001022676.2	105603495	--	-//-	lncRNA	Annotated_lncRNA	NC_019476.2	42827456	42830970	-	2	2705	199
XR_001433914.1	105601893	--	sp|Q3ZBH0|TCPB_BOVIN T-complex protein 1 subunit beta OS=Bos taurus GN=CCT2 PE=1 SV=3//1.12422e-52	misc_RNA	Annotated_lncRNA	NC_019458.2	244333076	244334633	-	1	1558	214
XR_173492.2	101112038	--	-//-	lncRNA	Annotated_lncRNA	NW_014640216.1	10365	11718	-	2	710	132
XR_001029997.1	105608539	--	-//-	lncRNA	Annotated_lncRNA	NC_019459.2	103708410	103724692	+	2	14688	122
XR_001045078.1	105616860	--	-//-	lncRNA	Annotated_lncRNA	NC_019471.2	33055531	33059679	+	2	4061	311
XR_001436657.1	105604681	--	-//-	lncRNA	Annotated_lncRNA	NC_019481.2	14918608	14944812	+	4	1353	143
XR_001435891.1	106990644	--	-//-	lncRNA	Annotated_lncRNA	NC_019473.2	40897758	40898311	+	2	373	115
XR_001434709.1	105607091	--	sp|Q9NQV7|PRDM9_HUMAN Histone-lysine N-methyltransferase PRDM9 OS=Homo sapiens GN=PRDM9 PE=1 SV=2//2.65308e-21	lncRNA	Annotated_lncRNA	NC_019462.2	40316081	40322090	-	2	5198	178
XR_001434686.1	106991187	--	-//-	lncRNA	Annotated_lncRNA	NC_019462.2	24325872	24416564	-	4	1803	95
XR_001436850.1	105605369	--	sp|Q9Y2D0|CAH5B_HUMAN Carbonic anhydrase 5B, mitochondrial OS=Homo sapiens GN=CA5B PE=1 SV=1//3.1109e-48	misc_RNA	Annotated_lncRNA	NC_019484.2	13119330	13135193	+	3	3932	154
XR_001435019.1	105615867	--	-//-	lncRNA	Annotated_lncRNA	NC_019465.2	38609018	38660009	-	2	273	42
XR_001025478.1	105605919	--	-//-	lncRNA	Annotated_lncRNA	NW_014641289.1	845	3543	+	2	2530	117
XR_001030424.1	105608822	--	-//-	lncRNA	Annotated_lncRNA	NC_019459.2	118182526	118186922	-	3	2585	135
XR_001434269.1	106991039	--	-//-	lncRNA	Annotated_lncRNA	NC_019460.2	30470730	30547587	-	7	6042	195
XR_001434948.1	106991285	--	-//-	lncRNA	Annotated_lncRNA	NC_019464.2	65433486	65441636	+	2	8083	200
XR_001435027.1	106990391	--	-//-	lncRNA	Annotated_lncRNA	NC_019465.2	46832482	46836821	+	3	1706	87
XR_001434746.1	105615285	--	-//-	lncRNA	Annotated_lncRNA	NC_019462.2	59748887	59751115	+	2	948	181
XR_001022834.2	105603578	--	-//-	lncRNA	Annotated_lncRNA	NC_019458.2	224231469	224237588	-	3	1118	65
XR_001020769.2	105602205	--	-//-	lncRNA	Annotated_lncRNA	NC_019472.2	29476038	29479160	+	4	1788	178
XR_001042360.2	105609002	--	-//-	lncRNA	Annotated_lncRNA	NC_019465.2	81123643	81125613	-	2	1876	126
XR_001042340.2	105609630	--	sp|Q8R4S0|PP14C_MOUSE Protein phosphatase 1 regulatory subunit 14C OS=Mus musculus GN=Ppp1r14c PE=1 SV=1//1.51063e-21	misc_RNA	Annotated_lncRNA	NC_019465.2	73975654	73996454	+	3	2163	141
XR_001434267.1	105612943	--	-//-	lncRNA	Annotated_lncRNA	NC_019460.2	30464181	30467944	-	2	3005	123
XR_001434938.1	105607291	--	sp|O00370|LORF2_HUMAN LINE-1 retrotransposable element ORF2 protein OS=Homo sapiens PE=1 SV=1//2.60584e-09	lncRNA	Annotated_lncRNA	NC_019464.2	57396712	57568747	-	3	320	52
XR_001025494.1	105605940	--	sp|Q8WV37|ZN480_HUMAN Zinc finger protein 480 OS=Homo sapiens GN=ZNF480 PE=1 SV=2//9.94152e-15	lncRNA	Annotated_lncRNA	NW_014641526.1	1295	11920	-	6	769	80
XR_001043515.2	105616351	--	-//-	lncRNA	Annotated_lncRNA	NC_019468.2	34742689	34745509	+	3	749	147
XR_001045231.2	105616895	--	-//-	lncRNA	Annotated_lncRNA	NC_019471.2	51080029	51083887	+	3	1219	115
XR_001040156.1	105609336	--	sp|Q28969|NOS3_PIG Nitric oxide synthase, endothelial OS=Sus scrofa GN=NOS3 PE=1 SV=4//6.11568e-18	lncRNA	Annotated_lncRNA	NC_019461.2	112956752	112967293	-	3	2191	104
XR_001434748.1	106991198	--	-//-	lncRNA	Annotated_lncRNA	NC_019462.2	63161833	63165614	+	2	3530	165
XR_001036058.2	101110918	--	-//-	lncRNA	Annotated_lncRNA	NC_019460.2	2654790	2658491	+	5	1271	219
XR_001435005.1	105609600	--	-//-	lncRNA	Annotated_lncRNA	NC_019465.2	25966753	26009953	-	8	10582	131
XR_001023816.1	105604333	--	-//-	lncRNA	Annotated_lncRNA	NC_019479.2	42568536	42571113	-	2	2496	125
XR_001025464.1	101118514	--	sp|Q9TVC8|HB21_BOVIN BoLa class II histocompatibility antigen, DQB*0101 beta chain OS=Bos taurus GN=BoLA-DQB PE=2 SV=1//5.17446e-18	lncRNA	Annotated_lncRNA	NW_014640881.1	2970	4384	+	3	294	97
XR_001436489.1	105604146	--	-//-	lncRNA	Annotated_lncRNA	NC_019478.2	48371876	48388603	+	3	5137	180
XR_001025177.2	105605452	--	sp|Q5RDV1|YX011_PONAB Putative uncharacterized protein LOC550643 homolog OS=Pongo abelii PE=5 SV=1//5.22425e-26	lncRNA	Annotated_lncRNA	NC_019484.2	46688163	46751493	-	3	760	82
XR_001020703.1	105602159	--	-//-	lncRNA	Annotated_lncRNA	NC_019458.2	184296565	184298690	-	2	2058	104
XR_001434546.1	105612555	--	-//-	lncRNA	Annotated_lncRNA	NC_019461.2	24524284	24601860	-	10	9558	140
XR_001035954.2	105607198	--	-//-	misc_RNA	Annotated_lncRNA	NC_019460.2	975398	978330	-	3	2002	188
XR_001022530.2	105603415	--	sp|P21415|ENV_GALV Envelope glycoprotein OS=Gibbon ape leukemia virus GN=env PE=2 SV=2//3.76514e-66	lncRNA	Annotated_lncRNA	NC_019476.2	17142189	17158443	+	3	11747	286
XR_001045239.2	101113785	--	-//-	misc_RNA	Annotated_lncRNA	NC_019471.2	51718020	51723529	+	3	2710	113
XR_001434271.1	105609910	--	-//-	lncRNA	Annotated_lncRNA	NC_019460.2	30549592	30900868	-	8	978	149
XR_001024544.1	105604951	--	-//-	lncRNA	Annotated_lncRNA	NC_019482.2	17818738	17827032	+	3	1047	88
XR_001040069.1	105615095	--	-//-	lncRNA	Annotated_lncRNA	NC_019461.2	96590311	96595776	-	2	5393	151
XR_001039020.1	105614696	--	-//-	lncRNA	Annotated_lncRNA	NC_019460.2	115058208	115059021	+	2	761	75
XR_001035956.1	105607199	--	-//-	lncRNA	Annotated_lncRNA	NC_019460.2	979623	982687	+	3	2422	182
XR_001436483.1	105604120	--	-//-	lncRNA	Annotated_lncRNA	NC_019478.2	44141282	44148676	-	3	2408	157
XR_001434277.1	105609908	--	-//-	lncRNA	Annotated_lncRNA	NC_019460.2	32441700	32446349	-	2	4134	188
XR_001436268.1	105603519	--	sp|Q6B855|TKT_BOVIN Transketolase OS=Bos taurus GN=TKT PE=2 SV=1//1.69718e-16	lncRNA	Annotated_lncRNA	NC_019476.2	47719817	47731965	-	5	3810	145
XR_001023057.2	105603765	--	sp|O95870|ABHGA_HUMAN Abhydrolase domain-containing protein 16A OS=Homo sapiens GN=ABHD16A PE=1 SV=3//6.06869e-07	lncRNA	Annotated_lncRNA	NC_019477.2	26664581	26672601	-	7	1841	129
XR_001022882.1	101112520	--	sp|Q9HCI6|K1586_HUMAN Uncharacterized protein KIAA1586 OS=Homo sapiens GN=KIAA1586 PE=2 SV=2//1.21909e-111	lncRNA	Annotated_lncRNA	NC_019477.2	3238301	3243734	-	4	1126	96
XR_001022550.2	105603426	--	-//-	lncRNA	Annotated_lncRNA	NC_019476.2	21330110	21471442	+	4	1128	136
XR_001436499.1	105604222	--	-//-	lncRNA	Annotated_lncRNA	NC_019479.2	11020968	11064769	-	4	1464	153
XR_001025490.2	105605937	--	-//-	lncRNA	Annotated_lncRNA	NW_014641515.1	9	3075	+	2	2412	126
XR_001038917.1	105614664	--	sp|O00370|LORF2_HUMAN LINE-1 retrotransposable element ORF2 protein OS=Homo sapiens PE=1 SV=1//5.93094e-21	lncRNA	Annotated_lncRNA	NC_019460.2	95474770	95477208	+	2	2397	98
XR_001435508.1	105612279	--	-//-	lncRNA	Annotated_lncRNA	NC_019470.2	38408232	38412001	-	3	1322	234
XR_001434772.1	105615329	--	-//-	lncRNA	Annotated_lncRNA	NC_019462.2	96880358	97002781	-	4	6474	142
XR_001023534.1	105604106	--	-//-	lncRNA	Annotated_lncRNA	NC_019478.2	41683917	41687995	+	2	1263	132
XR_001433679.1	105616591	--	-//-	lncRNA	Annotated_lncRNA	NC_019458.2	144550683	144551956	-	2	1220	81
XR_001435881.1	105602669	--	-//-	lncRNA	Annotated_lncRNA	NC_019473.2	31217361	31228010	+	3	455	151
XR_001435628.1	105616812	--	sp|Q8TE60|ATS18_HUMAN A disintegrin and metalloproteinase with thrombospondin motifs 18 OS=Homo sapiens GN=ADAMTS18 PE=1 SV=3//2.08415e-13	lncRNA	Annotated_lncRNA	NC_019471.2	3892767	3897459	+	3	3100	178
XR_001041980.1	105615790	--	-//-	lncRNA	Annotated_lncRNA	NC_019464.2	98795814	98797656	-	2	1679	206
XR_001436497.1	101123515	--	-//-	lncRNA	Annotated_lncRNA	NC_019479.2	10713804	10719593	+	3	901	96
XR_001044156.2	105616576	--	-//-	lncRNA	Annotated_lncRNA	NC_019469.2	69320396	69321393	+	2	828	108
XR_001040043.2	105608860	--	-//-	lncRNA	Annotated_lncRNA	NC_019461.2	92741157	92754102	-	3	1308	104
XR_001022558.1	105603429	--	-//-	lncRNA	Annotated_lncRNA	NC_019476.2	22300119	22307413	-	2	6214	160
XR_001020627.1	105602038	--	-//-	lncRNA	Annotated_lncRNA	NC_019471.2	61841924	61843251	+	2	1117	87
XR_001436280.1	106991779	--	-//-	lncRNA	Annotated_lncRNA	NC_019476.2	48945622	48951356	+	3	2647	172
XR_001039799.1	105614982	--	-//-	lncRNA	Annotated_lncRNA	NC_019461.2	38486751	38491176	+	2	4388	105
XR_001021366.2	105602647	--	-//-	lncRNA	Annotated_lncRNA	NC_019473.2	67662165	67668300	-	3	1300	159
XR_001044464.2	105613248	--	-//-	lncRNA	Annotated_lncRNA	NC_019470.2	37263641	37270277	-	4	1623	136
XR_001436621.1	105604582	--	-//-	lncRNA	Annotated_lncRNA	NC_019480.2	61655922	61658005	-	2	2041	132
XR_001436107.1	105603203	--	-//-	misc_RNA	Annotated_lncRNA	NC_019475.2	53843064	53911120	+	4	1741	81
XR_001029989.2	105608537	--	-//-	lncRNA	Annotated_lncRNA	NC_019459.2	103475317	103475989	-	2	511	91
XR_001023077.1	105603777	--	-//-	lncRNA	Annotated_lncRNA	NC_019477.2	27635019	27646459	+	3	1434	130
XR_001025104.2	105605383	--	sp|O00370|LORF2_HUMAN LINE-1 retrotransposable element ORF2 protein OS=Homo sapiens PE=1 SV=1//8.11838e-72	lncRNA	Annotated_lncRNA	NC_019484.2	15163490	15164766	+	2	1172	143
XR_001436123.1	105603269	--	-//-	lncRNA	Annotated_lncRNA	NC_019475.2	65092150	65095124	-	5	1512	167
XR_001043913.2	105607267	--	-//-	lncRNA	Annotated_lncRNA	NC_019469.2	27911936	27926491	-	3	315	60
XR_001029069.1	105608026	--	-//-	lncRNA	Annotated_lncRNA	NC_019458.2	19645910	19716012	-	4	3339	150
XR_001025569.2	105606108	--	sp|Q5MNZ9|WIPI1_HUMAN WD repeat domain phosphoinositide-interacting protein 1 OS=Homo sapiens GN=WIPI1 PE=1 SV=3//6.89306e-27	lncRNA	Annotated_lncRNA	NW_014644017.1	1106	3083	-	2	1868	152
XR_001041994.2	105614110	--	-//-	lncRNA	Annotated_lncRNA	NC_019465.2	137248	151527	+	3	1739	84
XR_001434253.1	106991035	--	-//-	lncRNA	Annotated_lncRNA	NC_019460.2	7803266	7805153	+	2	402	107
XR_001024427.2	105604839	--	-//-	lncRNA	Annotated_lncRNA	NC_019481.2	41917852	41924664	+	3	2423	180
XR_001435831.1	106991643	--	sp|Q0VBY8|DDB2_BOVIN DNA damage-binding protein 2 OS=Bos taurus GN=DDB2 PE=2 SV=1//2.89129e-21	lncRNA	Annotated_lncRNA	NC_019472.2	75235222	75237317	-	2	2041	85
XR_001436633.1	105604613	--	sp|Q96DA0|ZG16B_HUMAN Zymogen granule protein 16 homolog B OS=Homo sapiens GN=ZG16B PE=1 SV=3//3.86436e-16	lncRNA	Annotated_lncRNA	NC_019481.2	2162787	2164704	-	3	631	99
XR_001043507.1	105616347	--	-//-	lncRNA	Annotated_lncRNA	NC_019468.2	34215051	34216231	-	2	960	186
XR_001021356.2	105602640	--	-//-	lncRNA	Annotated_lncRNA	NC_019473.2	66255651	66260232	+	3	1285	159
XR_001037505.1	105613198	--	-//-	lncRNA	Annotated_lncRNA	NC_019460.2	38353381	38355230	-	2	1803	177
XR_001436533.1	105604312	--	-//-	lncRNA	Annotated_lncRNA	NC_019479.2	37416002	37434768	+	3	8492	148
XR_001021511.2	105602763	--	-//-	lncRNA	Annotated_lncRNA	NC_019474.2	17926543	17930761	+	2	3666	132
XR_001044436.2	105609169	--	-//-	lncRNA	Annotated_lncRNA	NC_019470.2	35195979	35201378	+	2	5259	193
XR_001022106.1	105603128	--	sp|P98084|APBA2_MOUSE Amyloid beta A4 precursor protein-binding family A member 2 OS=Mus musculus GN=Apba2 PE=1 SV=2//3.21234e-12	lncRNA	Annotated_lncRNA	NC_019475.2	26779047	26907208	+	7	11226	188
XR_001023672.2	105604242	--	-//-	misc_RNA	Annotated_lncRNA	NC_019479.2	18068136	18071434	+	2	1779	157
XR_001435821.1	106991640	--	-//-	lncRNA	Annotated_lncRNA	NC_019472.2	63019625	63021332	+	3	1201	146
XR_001434538.1	106991122	--	-//-	lncRNA	Annotated_lncRNA	NC_019461.2	15661535	15665789	+	2	4192	90
XR_001434629.1	106991149	--	sp|Q92925|SMRD2_HUMAN SWI/SNF-related matrix-associated actin-dependent regulator of chromatin subfamily D member 2 OS=Homo sapiens GN=SMARCD2 PE=1 SV=3//2.10901e-06	lncRNA	Annotated_lncRNA	NC_019461.2	113183159	113184433	+	2	1057	251
XR_001040367.2	105615239	--	-//-	lncRNA	Annotated_lncRNA	NC_019462.2	25897393	25910494	+	3	6529	121
XR_001024596.2	105604994	--	sp|Q69384|ENK6_HUMAN Endogenous retrovirus group K member 6 Env polyprotein OS=Homo sapiens GN=ERVK-6 PE=1 SV=1//6.95279e-51	lncRNA	Annotated_lncRNA	NC_019482.2	29447406	29456838	-	3	2582	128
XR_001435801.1	101116085	--	sp|Q7Z2Y8|GVIN1_HUMAN Interferon-induced very large GTPase 1 OS=Homo sapiens GN=GVINP1 PE=2 SV=2//0	misc_RNA	Annotated_lncRNA	NC_019472.2	45583979	45624219	+	4	11841	1284
XR_001435506.1	106991522	--	sp|Q9NVP4|DZAN1_HUMAN Double zinc ribbon and ankyrin repeat-containing protein 1 OS=Homo sapiens GN=DZANK1 PE=1 SV=3//4.77266e-13	lncRNA	Annotated_lncRNA	NC_019470.2	37516242	37530695	-	3	3144	126
XR_001434391.1	105609280	--	sp|Q8TD57|DYH3_HUMAN Dynein heavy chain 3, axonemal OS=Homo sapiens GN=DNAH3 PE=2 SV=1//5.46458e-13	lncRNA	Annotated_lncRNA	NC_019460.2	166477777	166586516	+	11	10356	129
XR_001038254.2	105613776	--	sp|Q12805|FBLN3_HUMAN EGF-containing fibulin-like extracellular matrix protein 1 OS=Homo sapiens GN=EFEMP1 PE=1 SV=2//6.13663e-17	lncRNA	Annotated_lncRNA	NC_019460.2	68024874	68231613	-	4	4063	134
XR_001435487.1	105613179	--	-//-	lncRNA	Annotated_lncRNA	NC_019470.2	2790125	2935451	-	6	7873	134
XR_001026199.1	105606506	--	sp|P08548|LIN1_NYCCO LINE-1 reverse transcriptase homolog OS=Nycticebus coucang PE=3 SV=1//5.56655e-08	lncRNA	Annotated_lncRNA	NC_019459.2	2104338	2141506	-	5	4633	158
XR_001435095.1	105610376	--	-//-	lncRNA	Annotated_lncRNA	NC_019466.2	1145416	1202262	-	2	9580	155
XR_001022213.1	105603193	--	-//-	lncRNA	Annotated_lncRNA	NC_019475.2	47183316	47212150	-	2	5857	170
XR_001436523.1	105604280	--	-//-	lncRNA	Annotated_lncRNA	NC_019479.2	27610734	27629786	-	6	5253	202
XR_001025536.2	105606015	--	sp|P56182|RRP1_HUMAN Ribosomal RNA processing protein 1 homolog A OS=Homo sapiens GN=RRP1 PE=1 SV=1//5.9476e-14	lncRNA	Annotated_lncRNA	NW_014642331.1	160	2301	-	2	1205	245
XR_001043884.1	105610782	--	-//-	lncRNA	Annotated_lncRNA	NC_019469.2	21600678	21601309	+	2	359	66
XR_001435432.1	106991496	--	-//-	lncRNA	Annotated_lncRNA	NC_019469.2	64301893	64305849	+	2	3215	120
XR_001435707.1	106991602	--	-//-	lncRNA	Annotated_lncRNA	NC_019471.2	41106493	41182111	+	2	3820	219
XR_001021527.1	105602775	--	sp|Q6P2T7|CD033_DANRE UPF0462 protein C4orf33 homolog OS=Danio rerio GN=zgc:77739 PE=2 SV=1//1.60121e-15	lncRNA	Annotated_lncRNA	NC_019474.2	28352103	28354611	-	2	813	70
XR_001435015.1	106991311	--	sp|Q32L59|TMC5B_BOVIN Transmembrane and coiled-coil domain-containing protein 5B OS=Bos taurus GN=TMCO5B PE=2 SV=1//6.1016e-10	lncRNA	Annotated_lncRNA	NC_019465.2	29248505	29249236	+	2	696	79
XR_001039248.1	105614766	--	sp|O00370|LORF2_HUMAN LINE-1 retrotransposable element ORF2 protein OS=Homo sapiens PE=1 SV=1//1.14182e-13	lncRNA	Annotated_lncRNA	NC_019460.2	160277936	160279507	+	2	1461	67
XR_001434395.1	105609280	--	sp|Q8TD57|DYH3_HUMAN Dynein heavy chain 3, axonemal OS=Homo sapiens GN=DNAH3 PE=2 SV=1//5.46458e-13	lncRNA	Annotated_lncRNA	NC_019460.2	166477776	166586516	+	10	10335	129
XR_001043460.2	105607815	--	-//-	lncRNA	Annotated_lncRNA	NC_019468.2	26274488	26387599	-	3	2677	129
XR_001435814.1	105602307	--	-//-	lncRNA	Annotated_lncRNA	NC_019472.2	53199560	53232470	-	4	4083	224
XR_001023304.2	105603956	--	-//-	misc_RNA	Annotated_lncRNA	NC_019478.2	790661	868672	+	4	360	104
XR_001021241.2	105602560	--	-//-	lncRNA	Annotated_lncRNA	NC_019473.2	31698426	31701423	+	3	1538	92
XR_001025067.1	105605357	--	-//-	lncRNA	Annotated_lncRNA	NC_019484.2	11345956	11349956	-	2	3727	121
XR_001039545.2	105611345	--	-//-	lncRNA	Annotated_lncRNA	NC_019458.2	66148031	66157290	-	3	3333	112
XR_001434397.1	105609280	--	sp|Q8TD57|DYH3_HUMAN Dynein heavy chain 3, axonemal OS=Homo sapiens GN=DNAH3 PE=2 SV=1//5.46458e-13	lncRNA	Annotated_lncRNA	NC_019460.2	166477784	166586516	+	12	9906	129
XR_001435277.1	106991415	--	-//-	lncRNA	Annotated_lncRNA	NC_019468.2	23209331	23218875	-	2	5000	176
XR_001434403.1	105609280	--	sp|Q8TD57|DYH3_HUMAN Dynein heavy chain 3, axonemal OS=Homo sapiens GN=DNAH3 PE=2 SV=1//5.46458e-13	lncRNA	Annotated_lncRNA	NC_019460.2	166477783	166586516	+	12	9869	129
XR_001434030.1	105607964	--	-//-	lncRNA	Annotated_lncRNA	NC_019459.2	70306001	70463661	-	16	3966	155
XR_001042970.1	101109889	--	sp|Q6TAW2|SERP2_MOUSE Stress-associated endoplasmic reticulum protein 2 OS=Mus musculus GN=Serp2 PE=3 SV=2//1.87872e-09	lncRNA	Annotated_lncRNA	NC_019467.2	15000064	15018295	+	3	821	116
XR_001023332.1	105603974	--	-//-	lncRNA	Annotated_lncRNA	NC_019478.2	8611728	8614710	-	2	2943	98
XR_001043073.1	101112330	--	sp|P63159|HMGB1_RAT High mobility group protein B1 OS=Rattus norvegicus GN=Hmgb1 PE=1 SV=2//1.08523e-107	misc_RNA	Annotated_lncRNA	NC_019467.2	30557261	30558411	+	1	1151	203
XR_001024455.2	105604890	--	-//-	lncRNA	Annotated_lncRNA	NC_019482.2	881682	909692	+	3	2802	122
XR_001043832.1	105616484	--	-//-	lncRNA	Annotated_lncRNA	NC_019469.2	3312395	3317379	+	2	4927	140
XR_001023207.2	105603888	--	-//-	lncRNA	Annotated_lncRNA	NC_019477.2	47198196	47208211	-	3	3414	159
XR_001433728.1	105608331	--	-//-	lncRNA	Annotated_lncRNA	NC_019458.2	33709244	33747010	-	4	533	125
XR_001022226.2	105603201	--	sp|O00370|LORF2_HUMAN LINE-1 retrotransposable element ORF2 protein OS=Homo sapiens PE=1 SV=1//8.32841e-14	lncRNA	Annotated_lncRNA	NC_019475.2	53544005	53548349	-	2	2613	146
XR_001435974.1	105612811	--	sp|Q5RE30|CV039_PONAB UPF0545 protein C22orf39 homolog OS=Pongo abelii PE=3 SV=1//3.02695e-15	misc_RNA	Annotated_lncRNA	NC_019474.2	71852945	71855396	-	2	1705	202
XR_001039609.1	105610521	--	-//-	misc_RNA	Annotated_lncRNA	NC_019460.2	35167647	35171454	+	1	3808	181
XR_001042902.1	105609758	--	-//-	lncRNA	Annotated_lncRNA	NC_019466.2	85828621	85829320	+	2	590	92
XR_001043053.2	105616159	--	-//-	lncRNA	Annotated_lncRNA	NC_019467.2	28329057	28333316	+	2	2980	101
XR_001039121.1	105610935	--	-//-	lncRNA	Annotated_lncRNA	NC_019460.2	133907759	133917827	-	2	4483	157
XR_001042631.2	105609191	--	-//-	lncRNA	Annotated_lncRNA	NC_019466.2	31805591	31821728	-	2	9613	133
XR_001434415.1	106991082	--	sp|A1A5R1|RFOX2_RAT RNA binding protein fox-1 homolog 2 OS=Rattus norvegicus GN=Rbfox2 PE=2 SV=1//3.32054e-13	lncRNA	Annotated_lncRNA	NC_019460.2	178732444	178740442	-	2	6112	196
XR_001434161.1	106990969	--	sp|Q8BR07|BICD1_MOUSE Protein bicaudal D homolog 1 OS=Mus musculus GN=Bicd1 PE=1 SV=2//2.54775e-40	lncRNA	Annotated_lncRNA	NC_019459.2	208650657	208694542	+	4	3884	123
XR_001042904.1	105610328	--	-//-	lncRNA	Annotated_lncRNA	NC_019466.2	88790303	88793878	-	2	3541	96
XR_001041385.2	105615614	--	-//-	lncRNA	Annotated_lncRNA	NC_019464.2	9440250	9526419	-	3	5033	160
XR_001045008.2	105616846	--	sp|Q2M1K9|ZN423_HUMAN Zinc finger protein 423 OS=Homo sapiens GN=ZNF423 PE=1 SV=1//9.66445e-36	lncRNA	Annotated_lncRNA	NC_019471.2	17647074	17754973	-	3	6640	155
XR_001025034.2	105605336	--	-//-	lncRNA	Annotated_lncRNA	NC_019484.2	5247129	5414606	+	7	3633	132
XR_001024224.2	105604673	--	-//-	lncRNA	Annotated_lncRNA	NC_019481.2	12450343	12455538	-	3	1148	68
XR_001434167.1	105610626	--	-//-	lncRNA	Annotated_lncRNA	NC_019459.2	217700658	217733921	+	3	5690	153
XR_001436474.1	105604113	--	-//-	lncRNA	Annotated_lncRNA	NC_019478.2	42941180	42943620	+	3	1153	88
XR_001043804.1	105613348	--	-//-	lncRNA	Annotated_lncRNA	NC_019469.2	466488	469990	+	2	438	80
XR_001436557.1	105613831	--	sp|Q61086|FZD3_MOUSE Frizzled-3 OS=Mus musculus GN=Fzd3 PE=1 SV=1//3.36335e-72	lncRNA	Annotated_lncRNA	NC_019480.2	709	32370	+	3	902	144
XR_001021410.1	105602685	--	sp|O02751|CFDP2_BOVIN Craniofacial development protein 2 OS=Bos taurus GN=CFDP2 PE=1 SV=2//4.9485e-06	lncRNA	Annotated_lncRNA	NC_019474.2	338869	342862	+	2	3515	140
XR_001043563.2	105610172	--	-//-	lncRNA	Annotated_lncRNA	NC_019468.2	38272028	38284077	+	3	3025	112
XR_001435196.1	105608012	--	-//-	lncRNA	Annotated_lncRNA	NC_019467.2	19842871	19858879	+	4	668	88
XR_001433936.1	105606185	--	-//-	lncRNA	Annotated_lncRNA	NC_019458.2	270756348	270765494	+	3	562	178
XR_001043418.2	105610233	--	-//-	lncRNA	Annotated_lncRNA	NC_019468.2	19643522	19644775	+	3	407	61
XR_001435560.1	105609544	--	-//-	lncRNA	Annotated_lncRNA	NC_019470.2	76840518	76843886	+	4	1011	130
XR_001435402.1	106991483	--	-//-	lncRNA	Annotated_lncRNA	NC_019469.2	38102007	38106881	+	2	4838	116
XR_001044813.2	105616771	--	-//-	lncRNA	Annotated_lncRNA	NC_019470.2	80015082	80038169	+	2	23049	218
XR_001435190.1	105608012	--	-//-	lncRNA	Annotated_lncRNA	NC_019467.2	19830176	19870441	+	7	870	76
XR_001023073.1	105603774	--	-//-	lncRNA	Annotated_lncRNA	NC_019458.2	230324290	230327814	+	3	382	60
XR_001436759.1	105605102	--	sp|P26810|POL_MLVF5 Pol polyprotein OS=Friend murine leukemia virus (isolate 57) GN=pol PE=3 SV=1//4.30209e-44	lncRNA	Annotated_lncRNA	NC_019483.2	973268	982586	+	2	7491	194
XR_001043724.2	101104162	--	-//-	lncRNA	Annotated_lncRNA	NC_019468.2	54135732	54140275	-	5	1081	141
XR_001435713.1	105608813	--	sp|Q86UE3|ZN546_HUMAN Zinc finger protein 546 OS=Homo sapiens GN=ZNF546 PE=2 SV=2//9.76214e-09	lncRNA	Annotated_lncRNA	NC_019471.2	48540074	48636816	-	8	1810	179
XR_001435925.1	101101922	--	sp|Q5E954|DNJA1_BOVIN DnaJ homolog subfamily A member 1 OS=Bos taurus GN=DNAJA1 PE=2 SV=2//0	misc_RNA	Annotated_lncRNA	NC_019474.2	33080672	33082027	+	1	1356	268
XR_001042246.2	105612882	--	-//-	lncRNA	Annotated_lncRNA	NC_019465.2	57017777	57051860	+	4	348	66
XR_001435775.1	106991632	--	sp|O00370|LORF2_HUMAN LINE-1 retrotransposable element ORF2 protein OS=Homo sapiens PE=1 SV=1//4.38908e-26	lncRNA	Annotated_lncRNA	NC_019472.2	2010329	2012084	-	2	1673	103
XR_001434457.1	105614865	--	-//-	lncRNA	Annotated_lncRNA	NC_019460.2	212879484	212884111	+	2	4541	171
XR_001041474.2	105613071	--	-//-	lncRNA	Annotated_lncRNA	NC_019464.2	21814904	21822807	+	2	1261	79
XR_001040833.2	105611815	--	-//-	lncRNA	Annotated_lncRNA	NC_019462.2	95351381	95359536	-	2	7388	135
XR_001436446.1	105611492	--	-//-	lncRNA	Annotated_lncRNA	NC_019478.2	12401737	12406806	+	3	3186	183
XR_001038896.1	105612685	--	sp|F1MHT9|NLRC4_BOVIN NLR family CARD domain-containing protein 4 OS=Bos taurus GN=NLRC4 PE=3 SV=3//3.2734e-17	lncRNA	Annotated_lncRNA	NC_019460.2	91421960	91426459	-	3	716	116
XR_001433951.1	105606552	--	-//-	lncRNA	Annotated_lncRNA	NC_019459.2	7761783	7762291	+	2	395	59
XR_001435915.1	105602693	--	-//-	lncRNA	Annotated_lncRNA	NC_019474.2	4200410	4202726	-	2	2238	126
XR_001434232.1	105607217	--	-//-	lncRNA	Annotated_lncRNA	NC_019460.2	2635933	2641325	+	5	1433	147
XR_001021810.2	105602936	--	-//-	lncRNA	Annotated_lncRNA	NC_019474.2	67906225	67911296	+	2	3350	133
XR_001434399.1	105609280	--	sp|Q8TD57|DYH3_HUMAN Dynein heavy chain 3, axonemal OS=Homo sapiens GN=DNAH3 PE=2 SV=1//5.46458e-13	lncRNA	Annotated_lncRNA	NC_019460.2	166477774	166586516	+	11	10393	129
XR_001023687.2	105604249	--	-//-	lncRNA	Annotated_lncRNA	NC_019479.2	20541086	20543203	+	3	532	82
XR_001043677.2	105606270	--	-//-	lncRNA	Annotated_lncRNA	NC_019468.2	50360984	50364242	+	2	1210	175
XR_001034230.1	105608205	--	-//-	lncRNA	Annotated_lncRNA	NC_019459.2	237780669	237782969	-	3	757	98
XR_001433752.1	105609231	--	-//-	lncRNA	Annotated_lncRNA	NC_019458.2	62780374	62782281	+	3	269	89
XR_001022322.2	101123329	--	-//-	lncRNA	Annotated_lncRNA	NC_019475.2	64335882	64350862	+	4	4648	151
XR_001021759.2	105602913	--	-//-	lncRNA	Annotated_lncRNA	NC_019474.2	61927848	62025955	+	10	1808	122
XR_001044144.2	105616575	--	-//-	lncRNA	Annotated_lncRNA	NC_019469.2	67668927	67751253	+	3	978	107
XR_001034079.2	105608219	--	-//-	lncRNA	Annotated_lncRNA	NC_019459.2	235119538	235135062	-	3	2326	127
XR_001435194.1	105608012	--	-//-	lncRNA	Annotated_lncRNA	NC_019467.2	19842871	19858879	+	3	1331	88
XR_001436044.1	105603094	--	-//-	lncRNA	Annotated_lncRNA	NC_019475.2	20604991	20626340	+	3	3966	160
XR_001433722.1	106990841	--	-//-	lncRNA	Annotated_lncRNA	NC_019458.2	26047239	26129664	+	5	1306	104
XR_001042619.1	105616014	--	-//-	lncRNA	Annotated_lncRNA	NC_019466.2	28925680	28937119	-	3	1054	104
XR_001433724.1	106990841	--	-//-	lncRNA	Annotated_lncRNA	NC_019458.2	26047239	26129664	+	7	1548	86
XR_001434150.1	106990382	--	-//-	lncRNA	Annotated_lncRNA	NC_019459.2	198226005	198234412	-	3	4787	94
XR_001021999.1	105603057	--	-//-	lncRNA	Annotated_lncRNA	NC_019475.2	11754230	11754722	-	2	441	60
XR_001434052.1	106990709	--	-//-	lncRNA	Annotated_lncRNA	NC_019459.2	85014541	85021125	-	3	3344	129
XR_001434702.1	106990587	--	-//-	lncRNA	Annotated_lncRNA	NC_019462.2	37812527	37822100	-	2	1144	152
XR_001024619.2	105605004	--	sp|P11369|LORF2_MOUSE LINE-1 retrotransposable element ORF2 protein OS=Mus musculus GN=Pol PE=1 SV=2//1.37046e-08	lncRNA	Annotated_lncRNA	NC_019458.2	270805043	270807715	+	2	2621	107
XR_001434236.1	105607253	--	-//-	misc_RNA	Annotated_lncRNA	NC_019460.2	3178382	3180141	-	3	308	102
XR_001433726.1	106990843	--	-//-	lncRNA	Annotated_lncRNA	NC_019458.2	33188966	33227527	+	3	3807	245
XR_001025406.2	105605770	--	sp|O95236|APOL3_HUMAN Apolipoprotein L3 OS=Homo sapiens GN=APOL3 PE=1 SV=3//3.10346e-07	misc_RNA	Annotated_lncRNA	NW_014639595.1	1	11886	-	7	708	116
XR_001433959.1	105606445	--	sp|Q1W6H9|F110C_HUMAN Protein FAM110C OS=Homo sapiens GN=FAM110C PE=1 SV=2//8.34697e-32	misc_RNA	Annotated_lncRNA	NC_019459.2	48260	55668	-	2	3298	189
XR_001434050.1	106990944	--	-//-	lncRNA	Annotated_lncRNA	NC_019459.2	83422782	83424094	+	2	513	67
XR_001434700.1	106990586	--	-//-	lncRNA	Annotated_lncRNA	NC_019462.2	37837699	37849759	+	3	5563	190
XR_001021446.2	105602706	--	-//-	lncRNA	Annotated_lncRNA	NC_019458.2	197651658	197657845	-	3	4059	165
XR_001043730.1	105616426	--	-//-	lncRNA	Annotated_lncRNA	NC_019468.2	54754225	54759714	-	2	5380	84
XR_173489.3	101104051	--	-//-	lncRNA	Annotated_lncRNA	NW_014639575.1	3252	9102	+	3	2149	159
XR_001436739.1	106991612	--	-//-	lncRNA	Annotated_lncRNA	NC_019482.2	32755962	32758047	-	2	1981	96
XR_001433746.1	106990846	--	-//-	lncRNA	Annotated_lncRNA	NC_019458.2	61953171	61957388	+	2	3127	132
XR_001023550.2	105604118	--	-//-	lncRNA	Annotated_lncRNA	NC_019478.2	43813009	43814610	-	2	1352	159
XR_001041081.1	105608876	--	-//-	lncRNA	Annotated_lncRNA	NC_019463.2	45181768	45183080	-	2	655	151
XR_001021763.2	105602913	--	-//-	lncRNA	Annotated_lncRNA	NC_019474.2	61927847	62025955	+	10	1738	124
XR_173415.3	101102683	--	-//-	misc_RNA	Annotated_lncRNA	NC_019478.2	48503972	48504713	+	3	579	157
XR_173471.2	101112291	--	-//-	lncRNA	Annotated_lncRNA	NC_019484.2	62537188	62559420	-	6	13932	188
XR_001434040.1	106990939	--	-//-	lncRNA	Annotated_lncRNA	NC_019459.2	70696697	70699396	+	2	1536	109
XR_001022280.2	105603234	--	-//-	lncRNA	Annotated_lncRNA	NC_019475.2	58999153	59002858	-	3	1611	158
XR_001434931.1	105610832	--	-//-	misc_RNA	Annotated_lncRNA	NC_019464.2	51134412	51169192	-	5	573	111
XR_001434042.1	105608018	--	sp|Q53H47|SETMR_HUMAN Histone-lysine N-methyltransferase SETMAR OS=Homo sapiens GN=SETMAR PE=1 SV=2//9.50329e-07	lncRNA	Annotated_lncRNA	NC_019459.2	72651134	72687801	+	3	7163	157
XR_001435024.1	105612030	--	-//-	lncRNA	Annotated_lncRNA	NC_019465.2	46712334	46754028	-	3	668	65
XR_001045248.1	105616902	--	sp|Q8SPP7|PGRP1_BOVIN Peptidoglycan recognition protein 1 OS=Bos taurus GN=PGLYRP1 PE=1 SV=1//7.04398e-21	lncRNA	Annotated_lncRNA	NC_019471.2	52477017	52478947	+	2	788	151
XR_001020631.2	105602046	--	-//-	lncRNA	Annotated_lncRNA	NC_019471.2	62499234	62516642	+	2	919	115
XR_001034200.1	101102543	--	-//-	lncRNA	Annotated_lncRNA	NC_019459.2	237721523	237724060	+	6	670	75
XR_001042214.1	105615883	--	-//-	lncRNA	Annotated_lncRNA	NC_019465.2	53623637	53624849	-	2	1136	90
XR_001434711.1	106990995	--	-//-	lncRNA	Annotated_lncRNA	NC_019462.2	40735095	40741857	-	2	1052	170
XR_001434901.1	105613564	--	-//-	lncRNA	Annotated_lncRNA	NC_019464.2	23921504	23926044	+	3	1829	97
XR_173149.2	101111091	--	sp|A4D0T7|YG055_HUMAN Putative transmembrane protein LINC00998 OS=Homo sapiens GN=LINC00998 PE=5 SV=2//8.47134e-13	lncRNA	Annotated_lncRNA	NC_019461.2	55326111	55328681	+	3	1635	95
XR_001022869.1	105603609	--	-//-	lncRNA	Annotated_lncRNA	NC_019476.2	59723314	59724095	-	4	492	106
XR_001032947.1	105610392	--	-//-	lncRNA	Annotated_lncRNA	NC_019459.2	208125450	208132280	-	2	3734	141
XR_001040449.2	105611547	--	sp|Q9Y5N5|HEMK2_HUMAN HemK methyltransferase family member 2 OS=Homo sapiens GN=N6AMT1 PE=1 SV=3//1.6096e-54	lncRNA	Annotated_lncRNA	NC_019462.2	36030042	36034123	+	2	1670	143
XR_001435438.1	101120180	--	-//-	lncRNA	Annotated_lncRNA	NC_019469.2	70175606	70191246	+	4	921	177
XR_001436910.1	105605611	--	-//-	lncRNA	Annotated_lncRNA	NC_019484.2	109686107	109711285	-	7	2931	122
XR_001040161.2	101101888	--	sp|Q8NHV1|GIMA7_HUMAN GTPase IMAP family member 7 OS=Homo sapiens GN=GIMAP7 PE=1 SV=1//1.45146e-89	misc_RNA	Annotated_lncRNA	NC_019461.2	112633043	112644142	+	2	1679	224
XR_001435491.1	106991516	--	sp|Q5VUG0|SMBT2_HUMAN Scm-like with four MBT domains protein 2 OS=Homo sapiens GN=SFMBT2 PE=1 SV=1//1.00938e-44	lncRNA	Annotated_lncRNA	NC_019470.2	11385459	11394438	-	2	5600	246
XR_001436227.1	105603449	--	-//-	lncRNA	Annotated_lncRNA	NC_019476.2	31701331	31707427	+	3	325	48
XR_001041266.1	105615546	--	-//-	lncRNA	Annotated_lncRNA	NC_019463.2	103172655	103175032	+	3	333	80
XR_001039473.2	105611784	--	-//-	lncRNA	Annotated_lncRNA	NC_019460.2	201759043	201762144	+	4	1745	153
XR_001435624.1	106990192	--	-//-	lncRNA	Annotated_lncRNA	NC_019471.2	3695981	3702205	-	3	783	86
XR_001044015.1	105606453	--	-//-	lncRNA	Annotated_lncRNA	NC_019469.2	40356980	40362260	-	3	3186	92
XR_001039471.2	105614840	--	-//-	lncRNA	Annotated_lncRNA	NC_019460.2	201761742	201776899	-	3	1481	131
XR_001436747.1	106991941	--	-//-	lncRNA	Annotated_lncRNA	NC_019482.2	40997144	41001375	+	3	4074	105
XR_001032261.2	105609981	--	-//-	lncRNA	Annotated_lncRNA	NC_019459.2	185924661	185929100	+	3	3227	148
XR_001436233.1	106991769	--	-//-	lncRNA	Annotated_lncRNA	NC_019476.2	36464251	36466702	-	2	1685	102
XR_001042096.1	105615846	--	-//-	lncRNA	Annotated_lncRNA	NC_019465.2	25298154	25303300	+	2	4988	127
XR_001028124.1	105607557	--	sp|P11369|LORF2_MOUSE LINE-1 retrotransposable element ORF2 protein OS=Mus musculus GN=Pol PE=1 SV=2//2.11757e-14	lncRNA	Annotated_lncRNA	NC_019459.2	48357140	48362429	+	2	5203	104
XR_001042519.2	105615993	--	sp|P11369|LORF2_MOUSE LINE-1 retrotransposable element ORF2 protein OS=Mus musculus GN=Pol PE=1 SV=2//2.6925e-12	lncRNA	Annotated_lncRNA	NC_019466.2	16125027	16132951	+	2	7875	174
XR_001039451.2	105611558	--	-//-	lncRNA	Annotated_lncRNA	NC_019460.2	195255281	195260548	+	2	1625	151
XR_001436448.1	106991833	--	-//-	lncRNA	Annotated_lncRNA	NC_019478.2	17720993	17722122	+	2	1097	71
XR_001045170.2	101108680	--	sp|Q6PG37|ZN790_HUMAN Zinc finger protein 790 OS=Homo sapiens GN=ZNF790 PE=2 SV=2//5.38667e-23	misc_RNA	Annotated_lncRNA	NC_019471.2	46632403	46650284	+	6	961	143
XR_001022857.2	105603595	--	-//-	lncRNA	Annotated_lncRNA	NC_019476.2	57984144	57989600	+	4	2129	122
XR_001021642.1	105602855	--	-//-	lncRNA	Annotated_lncRNA	NC_019474.2	49526392	49536635	-	3	1383	127
XR_001039377.1	105614803	--	-//-	lncRNA	Annotated_lncRNA	NC_019460.2	177232918	177237517	-	2	2415	109
XR_001434315.1	106991055	--	-//-	lncRNA	Annotated_lncRNA	NC_019460.2	81870311	81878769	-	3	764	107
XR_001045270.2	105612071	--	sp|Q9BT04|FUZZY_HUMAN Protein fuzzy homolog OS=Homo sapiens GN=FUZ PE=2 SV=1//2.08964e-06	lncRNA	Annotated_lncRNA	NC_019471.2	55078859	55079633	+	2	632	84
XR_001023461.1	105604058	--	sp|P08548|LIN1_NYCCO LINE-1 reverse transcriptase homolog OS=Nycticebus coucang PE=3 SV=1//2.5528e-15	lncRNA	Annotated_lncRNA	NC_019458.2	239964127	240010292	-	3	1640	95
XR_001043498.1	105616344	--	-//-	lncRNA	Annotated_lncRNA	NC_019468.2	32728106	32729840	-	4	628	84
XR_001044702.2	105606892	--	-//-	lncRNA	Annotated_lncRNA	NC_019470.2	65926806	65929512	-	2	521	77
XR_001434816.1	106991232	--	-//-	lncRNA	Annotated_lncRNA	NC_019463.2	25100536	25110737	+	2	2389	80
XR_001040526.1	105615264	--	-//-	lncRNA	Annotated_lncRNA	NC_019462.2	47147612	47149170	-	2	1457	151
XR_001435543.1	105616738	--	-//-	lncRNA	Annotated_lncRNA	NC_019470.2	65894437	65916542	-	2	282	93
XR_001434254.1	105610837	--	-//-	lncRNA	Annotated_lncRNA	NC_019460.2	7938073	7941673	+	2	415	122
XR_001023074.2	105603775	--	-//-	lncRNA	Annotated_lncRNA	NC_019477.2	26929754	26932758	+	2	2842	193
XR_001434675.1	105615227	--	-//-	lncRNA	Annotated_lncRNA	NC_019462.2	18287868	18328743	-	3	4507	131
XR_001025457.2	105605870	--	sp|Q969R2|OSBP2_HUMAN Oxysterol-binding protein 2 OS=Homo sapiens GN=OSBP2 PE=1 SV=2//4.01251e-68	lncRNA	Annotated_lncRNA	NW_014640778.1	1	710	-	3	389	129
XR_001434256.1	105611269	--	-//-	lncRNA	Annotated_lncRNA	NC_019460.2	11045660	11093277	-	4	2057	154
XR_001434651.1	105615181	--	-//-	lncRNA	Annotated_lncRNA	NC_019462.2	1021364	1032794	+	2	2322	148
XR_001434673.1	105615223	--	-//-	lncRNA	Annotated_lncRNA	NC_019462.2	16952646	16957244	+	3	1001	85
XR_001042187.2	105609768	--	-//-	lncRNA	Annotated_lncRNA	NC_019465.2	47832694	47834493	+	5	1142	115
XR_001435826.1	105607146	--	-//-	lncRNA	Annotated_lncRNA	NC_019472.2	71843678	71855626	+	2	3706	141
XR_001434671.1	106991184	--	-//-	lncRNA	Annotated_lncRNA	NC_019462.2	16356502	16361290	-	3	645	101
XR_001024094.2	105604543	--	-//-	lncRNA	Annotated_lncRNA	NC_019480.2	56134228	56155109	+	5	7811	118
XR_001436498.1	105604222	--	-//-	lncRNA	Annotated_lncRNA	NC_019479.2	11038260	11064754	-	3	2846	125
XR_001434083.1	106990360	--	-//-	lncRNA	Annotated_lncRNA	NC_019459.2	125688532	125692938	+	2	1080	82
XR_001434220.1	101120997	--	sp|D3ZQX4|APC15_RAT Anaphase-promoting complex subunit 15 OS=Rattus norvegicus GN=Anapc15 PE=3 SV=1//1.35852e-35	misc_RNA	Annotated_lncRNA	NC_019460.2	110195051	110195712	+	1	662	122
XR_001025372.2	101120392	--	-//-	lncRNA	Annotated_lncRNA	NW_014639071.1	394	1940	-	2	581	89
XR_001436124.1	105603269	--	-//-	lncRNA	Annotated_lncRNA	NC_019475.2	65092150	65095124	-	5	1494	166
XR_001042199.1	105615880	--	-//-	lncRNA	Annotated_lncRNA	NC_019465.2	51067992	51072441	-	2	4365	173
XR_001023410.2	105604031	--	-//-	lncRNA	Annotated_lncRNA	NC_019458.2	13798079	13803823	+	2	5684	164
XR_001043520.2	105616355	--	-//-	lncRNA	Annotated_lncRNA	NC_019468.2	35964995	35969800	+	3	4031	149
XR_001043171.1	105616202	--	-//-	lncRNA	Annotated_lncRNA	NC_019467.2	69065991	69069608	+	2	3580	160
XR_001436721.1	105604950	--	-//-	lncRNA	Annotated_lncRNA	NC_019482.2	17644617	17706742	-	4	799	94
XR_001020580.1	101107129	--	sp|Q8WV37|ZN480_HUMAN Zinc finger protein 480 OS=Homo sapiens GN=ZNF480 PE=1 SV=2//9.53497e-12	lncRNA	Annotated_lncRNA	NC_019471.2	57028876	57061908	-	4	652	88
XR_001434660.1	105610499	--	sp|Q9DAP7|ASF1B_MOUSE Histone chaperone ASF1B OS=Mus musculus GN=Asf1b PE=1 SV=1//9.71026e-12	lncRNA	Annotated_lncRNA	NC_019462.2	9634086	9639989	-	6	1379	137
XR_001433707.1	105616475	--	-//-	lncRNA	Annotated_lncRNA	NC_019458.2	7485453	7496644	+	2	2699	150
XR_001040528.2	105615265	--	-//-	lncRNA	Annotated_lncRNA	NC_019462.2	47175475	47189292	+	3	770	118
XR_001436727.1	105604981	--	-//-	lncRNA	Annotated_lncRNA	NC_019482.2	27880113	27882804	-	2	370	100
XR_001024822.2	105605187	--	-//-	lncRNA	Annotated_lncRNA	NC_019483.2	23708671	23717800	-	3	416	96
XR_001022861.2	105603597	--	-//-	lncRNA	Annotated_lncRNA	NC_019476.2	58648091	58650861	-	2	1104	128
XR_001436170.1	105603394	--	sp|Q8IYE1|CCD13_HUMAN Coiled-coil domain-containing protein 13 OS=Homo sapiens GN=CCDC13 PE=1 SV=2//1.01574e-08	lncRNA	Annotated_lncRNA	NC_019476.2	14768748	14809274	+	9	9756	205
XR_001021796.2	101105359	--	-//-	lncRNA	Annotated_lncRNA	NC_019474.2	65996011	66007196	+	6	4761	222
XR_001436891.1	105605573	--	-//-	lncRNA	Annotated_lncRNA	NC_019484.2	94388263	94418217	-	6	4490	155
XR_001037661.2	105608150	--	-//-	lncRNA	Annotated_lncRNA	NC_019460.2	43350248	43352709	-	2	1724	181
XR_001436176.1	105603394	--	sp|Q8IYE1|CCD13_HUMAN Coiled-coil domain-containing protein 13 OS=Homo sapiens GN=CCDC13 PE=1 SV=2//1.01574e-08	lncRNA	Annotated_lncRNA	NC_019476.2	14768747	14809274	+	9	9698	205
XR_001435609.1	101112508	--	-//-	misc_RNA	Annotated_lncRNA	NC_019471.2	61152843	61167047	+	6	1403	187
XR_001040546.2	105608309	--	-//-	lncRNA	Annotated_lncRNA	NC_019462.2	49712841	49716203	+	2	2055	119
XR_001435076.1	105615980	--	sp|A7E2Y6|MROH1_BOVIN Maestro heat-like repeat-containing protein family member 1 OS=Bos taurus GN=MROH1 PE=2 SV=1//6.86167e-11	lncRNA	Annotated_lncRNA	NC_019466.2	13574987	13590814	-	4	841	244
XR_001022376.1	105603323	--	-//-	lncRNA	Annotated_lncRNA	NC_019476.2	886991	887596	-	2	567	175
XR_001435290.1	106991418	--	sp|Q8IXM2|BAP18_HUMAN Chromatin complexes subunit BAP18 OS=Homo sapiens GN=BAP18 PE=1 SV=1//1.76166e-15	lncRNA	Annotated_lncRNA	NC_019468.2	26390457	26391668	-	2	953	138
XR_001022499.1	105603395	--	-//-	misc_RNA	Annotated_lncRNA	NC_019476.2	15049086	15061178	+	4	2851	119
XR_001030604.2	105608952	--	sp|P11369|LORF2_MOUSE LINE-1 retrotransposable element ORF2 protein OS=Mus musculus GN=Pol PE=1 SV=2//4.10997e-07	lncRNA	Annotated_lncRNA	NC_019459.2	129814943	129819509	+	2	4492	107
XR_001042505.2	105614076	--	-//-	lncRNA	Annotated_lncRNA	NC_019466.2	14402369	14405316	-	3	1547	124
XR_001044215.2	105611350	--	sp|Q5VUE5|CA053_HUMAN Uncharacterized protein C1orf53 OS=Homo sapiens GN=C1orf53 PE=2 SV=1//3.70222e-24	misc_RNA	Annotated_lncRNA	NC_019469.2	74869697	74876433	+	3	274	69
XR_001434577.1	105613666	--	-//-	lncRNA	Annotated_lncRNA	NC_019461.2	59058632	59136036	-	4	912	98
XR_001025558.1	105606074	--	-//-	lncRNA	Annotated_lncRNA	NW_014643411.1	10655	14255	-	4	715	203
XR_001024338.2	105604766	--	-//-	lncRNA	Annotated_lncRNA	NC_019481.2	32492328	32493822	-	2	1274	107
XR_001436687.1	106991922	--	-//-	lncRNA	Annotated_lncRNA	NC_019481.2	41598902	41600959	+	2	1886	153
XR_001433701.1	106990827	--	sp|P11369|LORF2_MOUSE LINE-1 retrotransposable element ORF2 protein OS=Mus musculus GN=Pol PE=1 SV=2//3.91855e-28	lncRNA	Annotated_lncRNA	NC_019458.2	2873549	2876815	-	3	2842	130
XR_001042197.1	105611302	--	-//-	lncRNA	Annotated_lncRNA	NC_019465.2	50874420	50877797	+	5	2726	93
XR_001027127.2	105607013	--	sp|P11260|LORF1_MOUSE LINE-1 retrotransposable element ORF1 protein OS=Mus musculus PE=1 SV=2//4.04247e-09	lncRNA	Annotated_lncRNA	NC_019459.2	26193646	26196894	-	2	3185	104
XR_001025227.2	105605515	--	-//-	lncRNA	Annotated_lncRNA	NC_019484.2	65874259	65880885	+	3	802	72
XR_001022926.1	105603669	--	-//-	lncRNA	Annotated_lncRNA	NC_019477.2	9493535	9494941	+	2	782	103
XR_001040782.2	101105819	--	-//-	lncRNA	Annotated_lncRNA	NC_019462.2	85470500	85489408	-	4	1922	132
XR_001028987.1	105607995	--	-//-	lncRNA	Annotated_lncRNA	NC_019458.2	19453945	19464567	+	4	780	111
XR_001435742.1	105608446	--	-//-	lncRNA	Annotated_lncRNA	NC_019471.2	52645301	52651486	-	3	3086	156
XR_001042956.1	105616128	--	-//-	lncRNA	Annotated_lncRNA	NC_019467.2	12694497	12696036	+	2	1472	85
XR_001435793.1	105602219	--	sp|P19378|HSP7C_CRIGR Heat shock cognate 71 kDa protein OS=Cricetulus griseus GN=HSPA8 PE=2 SV=1//7.99431e-10	lncRNA	Annotated_lncRNA	NC_019472.2	33160501	33161464	+	2	900	111
XR_001041245.2	101116315	--	-//-	lncRNA	Annotated_lncRNA	NC_019463.2	97226268	97234716	-	6	1648	86
XR_001044660.2	105611321	--	sp|Q53H47|SETMR_HUMAN Histone-lysine N-methyltransferase SETMAR OS=Homo sapiens GN=SETMAR PE=1 SV=2//1.1418e-30	lncRNA	Annotated_lncRNA	NC_019470.2	60355831	60364810	+	3	1738	113
XR_001044881.2	101117527	--	sp|P62896|CYC_SHEEP Cytochrome c OS=Ovis aries GN=CYCS PE=1 SV=2//1.24938e-67	misc_RNA	Annotated_lncRNA	NC_019471.2	2188092	2189062	-	1	971	121
XR_001433713.1	105606282	--	-//-	lncRNA	Annotated_lncRNA	NC_019458.2	15982247	15996207	-	3	2847	166
XR_001434896.1	105608561	--	-//-	lncRNA	Annotated_lncRNA	NC_019464.2	20419018	20421529	+	2	1727	127
XR_001435244.1	106991393	--	-//-	lncRNA	Annotated_lncRNA	NC_019467.2	84569488	84570561	+	2	457	72
XR_001434410.1	105614788	--	-//-	lncRNA	Annotated_lncRNA	NC_019460.2	172638338	172668648	+	3	340	92
XR_001025235.1	105605539	--	-//-	lncRNA	Annotated_lncRNA	NC_019484.2	76985174	76989753	-	3	1893	164
XR_001435212.1	105611533	--	-//-	lncRNA	Annotated_lncRNA	NC_019467.2	26654740	27140904	+	10	5324	164
XR_001028826.2	105607917	--	-//-	lncRNA	Annotated_lncRNA	NC_019459.2	67551700	67561462	+	3	5682	149
XR_001435953.1	106991706	--	-//-	lncRNA	Annotated_lncRNA	NC_019474.2	54859176	54865922	+	2	5665	204
XR_001435710.1	105607560	--	-//-	lncRNA	Annotated_lncRNA	NC_019471.2	43483417	43760768	-	5	2932	120
XR_001434282.1	106991042	--	-//-	lncRNA	Annotated_lncRNA	NC_019460.2	34559857	34564853	+	2	4242	163
XR_001024696.2	105605067	--	-//-	lncRNA	Annotated_lncRNA	NC_019482.2	43552196	43553406	-	2	925	108
XR_001040207.1	105615183	--	sp|O00370|LORF2_HUMAN LINE-1 retrotransposable element ORF2 protein OS=Homo sapiens PE=1 SV=1//1.80194e-23	lncRNA	Annotated_lncRNA	NC_019462.2	1408868	1410418	-	2	1442	123
XR_001040314.2	105615222	--	-//-	lncRNA	Annotated_lncRNA	NC_019462.2	16196828	16201073	+	2	2169	153
XR_001026146.2	105606460	--	-//-	lncRNA	Annotated_lncRNA	NC_019459.2	429926	443173	+	5	1509	133
XR_001435228.1	106991384	--	-//-	lncRNA	Annotated_lncRNA	NC_019467.2	51028149	51029788	+	2	1563	107
XR_001021689.2	105602878	--	-//-	lncRNA	Annotated_lncRNA	NC_019474.2	54087554	54094021	-	3	1172	133
XR_001027578.2	105607262	--	sp|Q5RBR3|CHMP5_PONAB Charged multivesicular body protein 5 OS=Pongo abelii GN=CHMP5 PE=2 SV=1//1.79697e-06	lncRNA	Annotated_lncRNA	NC_019459.2	37683849	37692684	+	3	927	82
XR_001020856.1	105602265	--	-//-	lncRNA	Annotated_lncRNA	NC_019472.2	45131502	45135700	-	2	3018	116
XR_001040239.1	105607968	--	sp|Q5T5A4|CA194_HUMAN Uncharacterized protein C1orf194 OS=Homo sapiens GN=C1orf194 PE=2 SV=1//1.71866e-09	lncRNA	Annotated_lncRNA	NC_019458.2	85477788	85479557	+	2	693	66
XR_001025088.1	105605370	--	-//-	lncRNA	Annotated_lncRNA	NC_019484.2	13111822	13121227	-	4	1192	110
XR_001043034.1	105608779	--	-//-	lncRNA	Annotated_lncRNA	NC_019467.2	22683696	22685010	+	2	657	75
XR_001040216.1	105615188	--	-//-	lncRNA	Annotated_lncRNA	NC_019462.2	2692182	2695601	+	2	3306	169
XR_001436021.1	101114216	--	-//-	lncRNA	Annotated_lncRNA	NC_019475.2	991683	1117934	+	21	11406	216
XR_001435216.1	106991378	--	-//-	lncRNA	Annotated_lncRNA	NC_019467.2	26971749	26980960	+	3	6638	102
XR_001435665.1	106991587	--	sp|Q53H47|SETMR_HUMAN Histone-lysine N-methyltransferase SETMAR OS=Homo sapiens GN=SETMAR PE=1 SV=2//4.98568e-22	lncRNA	Annotated_lncRNA	NC_019471.2	18035684	18041033	+	2	5288	110
XR_001042269.1	105615895	--	-//-	lncRNA	Annotated_lncRNA	NC_019465.2	61447443	61448433	-	2	933	81
XR_001434412.1	105614806	--	-//-	lncRNA	Annotated_lncRNA	NC_019460.2	178330752	178338821	-	2	707	111
XR_001435214.1	105611533	--	-//-	lncRNA	Annotated_lncRNA	NC_019467.2	26654740	27140904	+	11	5216	164
XR_001436293.1	105607765	--	-//-	lncRNA	Annotated_lncRNA	NC_019476.2	49356572	49358548	+	2	1883	136
XR_001022584.1	105603436	--	-//-	lncRNA	Annotated_lncRNA	NC_019476.2	28149722	28152157	-	2	984	119
XR_001044960.2	105616833	--	-//-	lncRNA	Annotated_lncRNA	NC_019471.2	10579971	10589497	+	2	6422	198
XR_001025179.1	105605459	--	sp|O00370|LORF2_HUMAN LINE-1 retrotransposable element ORF2 protein OS=Homo sapiens PE=1 SV=1//3.36805e-12	lncRNA	Annotated_lncRNA	NC_019484.2	49800380	49821933	-	3	1130	165
XR_001436566.1	106991867	--	-//-	lncRNA	Annotated_lncRNA	NC_019480.2	5756413	5792772	-	3	695	154
XR_001025554.1	105606066	--	sp|Q3KRC5|DUS3L_RAT tRNA-dihydrouridine(47) synthase [NAD(P)(+)]-like OS=Rattus norvegicus GN=Dus3l PE=2 SV=1//1.9312e-32	lncRNA	Annotated_lncRNA	NW_014643290.1	613	1000	+	2	266	82
XR_001043534.1	105608413	--	-//-	lncRNA	Annotated_lncRNA	NC_019468.2	36724993	36731672	-	3	374	67
XR_001435966.1	106991713	--	-//-	lncRNA	Annotated_lncRNA	NC_019474.2	67931849	67937150	+	2	1442	205
XR_001041235.2	105607825	--	sp|Q9NP50|FA60A_HUMAN Protein FAM60A OS=Homo sapiens GN=FAM60A PE=1 SV=1//2.12197e-107	misc_RNA	Annotated_lncRNA	NC_019463.2	94862004	94864748	+	1	2745	161
XR_001041134.2	101122601	--	sp|P62278|RS13_RAT 40S ribosomal protein S13 OS=Rattus norvegicus GN=Rps13 PE=1 SV=2//3.13848e-102	misc_RNA	Annotated_lncRNA	NC_019463.2	65813783	65814331	+	1	549	130
XR_001040285.1	105615214	--	sp|Q9NQ55|SSF1_HUMAN Suppressor of SWI4 1 homolog OS=Homo sapiens GN=PPAN PE=1 SV=1//8.77334e-28	lncRNA	Annotated_lncRNA	NC_019462.2	12291898	12293080	+	3	471	150
XR_001020697.2	105602152	--	-//-	lncRNA	Annotated_lncRNA	NC_019472.2	20971587	20974661	-	2	2468	154
XR_001039273.2	105612394	--	-//-	lncRNA	Annotated_lncRNA	NC_019460.2	162839344	162840644	-	2	604	100
XR_001022607.2	105603454	--	-//-	lncRNA	Annotated_lncRNA	NC_019476.2	33947990	33955135	+	2	6085	97
XR_001042049.2	105608239	--	-//-	lncRNA	Annotated_lncRNA	NC_019465.2	15517520	15550973	+	3	1151	92
XR_001435129.1	105611154	--	sp|Q2YDF2|MED30_BOVIN Mediator of RNA polymerase II transcription subunit 30 OS=Bos taurus GN=MED30 PE=2 SV=1//1.765e-07	lncRNA	Annotated_lncRNA	NC_019466.2	52494911	52503616	-	3	8493	119
XR_001041698.2	105610832	--	-//-	misc_RNA	Annotated_lncRNA	NC_019464.2	51134412	51169192	-	4	541	94
XR_001433855.1	106990871	--	-//-	lncRNA	Annotated_lncRNA	NC_019458.2	164286301	164287648	-	2	1284	116
XR_001434116.1	106990959	--	-//-	lncRNA	Annotated_lncRNA	NC_019459.2	149304905	149307860	+	2	1277	84
XR_001020882.2	105602287	--	-//-	lncRNA	Annotated_lncRNA	NC_019472.2	50669929	50670402	-	2	420	46
XR_001022353.2	101106466	--	-//-	misc_RNA	Annotated_lncRNA	NC_019475.2	68214117	68215373	+	3	821	158
XR_001023605.2	105604162	--	-//-	lncRNA	Annotated_lncRNA	NC_019478.2	49868919	49871695	-	2	2247	164
XR_001021443.1	105602708	--	sp|O00370|LORF2_HUMAN LINE-1 retrotransposable element ORF2 protein OS=Homo sapiens PE=1 SV=1//1.89567e-10	lncRNA	Annotated_lncRNA	NC_019474.2	7343632	7349841	+	2	6154	114
XR_001433982.1	105607012	--	-//-	lncRNA	Annotated_lncRNA	NC_019459.2	26034154	26056240	-	3	2968	256
XR_001436780.1	105605202	--	-//-	lncRNA	Annotated_lncRNA	NC_019483.2	24976785	24978122	-	2	496	77
XR_001044210.1	105611460	--	sp|O89026|ROBO1_MOUSE Roundabout homolog 1 OS=Mus musculus GN=Robo1 PE=1 SV=1//1.23524e-18	lncRNA	Annotated_lncRNA	NC_019458.2	144457165	144461485	+	2	396	108
XR_001032800.2	105609509	--	-//-	lncRNA	Annotated_lncRNA	NC_019458.2	26489007	26500586	+	3	551	121
XR_001436700.1	105604888	--	-//-	lncRNA	Annotated_lncRNA	NC_019482.2	718614	728479	+	4	8999	198
XR_001024168.1	101116622	--	-//-	lncRNA	Annotated_lncRNA	NC_019481.2	2288797	2290122	+	3	294	97
XR_001434426.1	105613005	--	-//-	lncRNA	Annotated_lncRNA	NC_019460.2	184778613	184811689	+	3	4215	117
XR_001040480.2	105607070	--	sp|P21796|VDAC1_HUMAN Voltage-dependent anion-selective channel protein 1 OS=Homo sapiens GN=VDAC1 PE=1 SV=2//7.86751e-26	lncRNA	Annotated_lncRNA	NC_019462.2	42953184	42960096	+	3	968	124
XR_001435471.1	105607883	--	sp|P11369|LORF2_MOUSE LINE-1 retrotransposable element ORF2 protein OS=Mus musculus GN=Pol PE=1 SV=2//6.1656e-07	lncRNA	Annotated_lncRNA	NC_019470.2	27321065	27342675	+	6	14553	158
XR_001041165.2	105611514	--	-//-	lncRNA	Annotated_lncRNA	NC_019463.2	71133957	71139832	-	3	578	81
XR_001435224.1	106990345	--	sp|Q5RAL1|KISHA_PONAB Protein kish-A OS=Pongo abelii GN=TMEM167A PE=3 SV=1//8.85065e-07	lncRNA	Annotated_lncRNA	NC_019467.2	36539294	36543083	+	3	1237	104
XR_001434079.1	106990948	--	sp|Q5RDJ7|CLCN3_PONAB H(+)/Cl(-) exchange transporter 3 OS=Pongo abelii GN=CLCN3 PE=2 SV=1//9.64308e-19	lncRNA	Annotated_lncRNA	NC_019459.2	110318059	110343195	-	2	769	76
XR_001433968.1	105601865	--	sp|P78318|IGBP1_HUMAN Immunoglobulin-binding protein 1 OS=Homo sapiens GN=IGBP1 PE=1 SV=1//2.98681e-176	misc_RNA	Annotated_lncRNA	NC_019459.2	11208148	11241757	+	3	1655	349
XR_001043991.1	105616523	--	-//-	lncRNA	Annotated_lncRNA	NC_019469.2	37175975	37180115	-	2	4095	174
XR_001433829.1	106990338	--	-//-	lncRNA	Annotated_lncRNA	NC_019458.2	111629829	111639696	+	2	6774	112
XR_001434384.1	106991080	--	sp|O00370|LORF2_HUMAN LINE-1 retrotransposable element ORF2 protein OS=Homo sapiens PE=1 SV=1//8.99607e-07	lncRNA	Annotated_lncRNA	NC_019460.2	156372557	156375218	+	2	2618	165
XR_001041512.1	105615660	--	-//-	lncRNA	Annotated_lncRNA	NC_019464.2	25602783	25606489	+	3	3616	123
XR_001040452.1	105611551	--	-//-	lncRNA	Annotated_lncRNA	NC_019462.2	36298924	36299844	+	2	226	75
XR_001039073.1	105607931	--	-//-	lncRNA	Annotated_lncRNA	NC_019460.2	129327266	129370288	-	2	1858	105
XR_001039844.1	105612006	--	-//-	lncRNA	Annotated_lncRNA	NC_019458.2	251677	254780	+	2	1900	139
XR_001039636.2	105614936	--	sp|Q5JPI9|MET10_HUMAN Protein-lysine N-methyltransferase METTL10 OS=Homo sapiens GN=METTL10 PE=1 SV=2//1.52012e-28	lncRNA	Annotated_lncRNA	NC_019461.2	6149915	6151115	+	2	872	110
XR_001436935.1	106991999	--	-//-	lncRNA	Annotated_lncRNA	NW_014639474.1	5288	8218	+	2	2443	125
XR_001435461.1	106991502	--	-//-	lncRNA	Annotated_lncRNA	NC_019469.2	77899391	77900567	-	2	1076	137
XR_001434077.1	105608625	--	-//-	lncRNA	Annotated_lncRNA	NC_019459.2	109818835	109828819	-	2	2971	122
XR_001040664.1	105615290	--	-//-	lncRNA	Annotated_lncRNA	NC_019462.2	64373627	64375722	+	3	2004	142
XR_001436685.1	106991919	--	-//-	lncRNA	Annotated_lncRNA	NC_019481.2	38715733	38720789	-	2	888	179
XR_001043719.1	105606290	--	-//-	lncRNA	Annotated_lncRNA	NC_019468.2	53742147	53744609	+	3	687	93
XR_001435441.1	105607676	--	sp|O18965|KCNH1_BOVIN Potassium voltage-gated channel subfamily H member 1 OS=Bos taurus GN=KCNH1 PE=2 SV=2//1.74431e-13	lncRNA	Annotated_lncRNA	NC_019469.2	70679684	70684372	-	3	2813	148
XR_001041197.1	105615517	--	-//-	lncRNA	Annotated_lncRNA	NC_019463.2	87124695	87125966	-	2	1217	76
XR_001436039.1	105603050	--	-//-	lncRNA	Annotated_lncRNA	NC_019475.2	10809343	10871467	-	6	2033	165
XR_001037301.1	105613099	--	-//-	lncRNA	Annotated_lncRNA	NC_019458.2	38737025	38742415	+	2	5296	129
XR_001022281.1	105603235	--	-//-	lncRNA	Annotated_lncRNA	NC_019475.2	59009003	59010951	-	2	1284	120
XR_001040308.2	105615220	--	sp|P11369|LORF2_MOUSE LINE-1 retrotransposable element ORF2 protein OS=Mus musculus GN=Pol PE=1 SV=2//2.06208e-10	lncRNA	Annotated_lncRNA	NC_019462.2	15632548	15634436	+	2	1297	165
XR_001434596.1	105606668	--	-//-	lncRNA	Annotated_lncRNA	NC_019461.2	78032688	78064281	+	3	8500	189
XR_001023364.1	105603995	--	-//-	lncRNA	Annotated_lncRNA	NC_019478.2	15935061	16339264	+	5	1192	148
XR_001436405.1	106990346	--	-//-	lncRNA	Annotated_lncRNA	NC_019477.2	35367290	35387593	+	3	8542	159
XR_001042626.2	105609069	--	-//-	lncRNA	Annotated_lncRNA	NC_019466.2	29464211	29466111	-	2	1555	109
XR_001043989.2	105606472	--	-//-	lncRNA	Annotated_lncRNA	NC_019469.2	37039431	37058489	-	3	433	63
XR_001025344.2	105605638	--	-//-	lncRNA	Annotated_lncRNA	NC_019484.2	122485261	122491561	+	4	377	115
XR_001035023.2	105608340	--	-//-	lncRNA	Annotated_lncRNA	NC_019458.2	30806759	30862009	-	5	3195	132
XR_001042223.1	105615890	--	-//-	lncRNA	Annotated_lncRNA	NC_019465.2	54188361	54194160	+	2	4099	118
XR_001436937.1	105605770	--	sp|O95236|APOL3_HUMAN Apolipoprotein L3 OS=Homo sapiens GN=APOL3 PE=1 SV=3//3.10346e-07	misc_RNA	Annotated_lncRNA	NW_014639595.1	1	12465	-	6	3244	164
XR_001039634.2	105614936	--	sp|Q5JPI9|MET10_HUMAN Protein-lysine N-methyltransferase METTL10 OS=Homo sapiens GN=METTL10 PE=1 SV=2//1.52012e-28	lncRNA	Annotated_lncRNA	NC_019461.2	6149915	6151115	+	2	984	87
XR_001434075.1	105608545	--	-//-	misc_RNA	Annotated_lncRNA	NC_019459.2	104021864	104050684	-	4	1074	193
XR_001436772.1	106991949	--	sp|P62859|RS28_RAT 40S ribosomal protein S28 OS=Rattus norvegicus GN=Rps28 PE=1 SV=1//9.507e-22	lncRNA	Annotated_lncRNA	NC_019483.2	15267663	15280589	+	2	1235	103
XR_001039351.2	101112471	--	sp|Q56JY1|RL35A_BOVIN 60S ribosomal protein L35a OS=Bos taurus GN=RPL35A PE=3 SV=1//3.58921e-74	misc_RNA	Annotated_lncRNA	NC_019460.2	172603803	172604245	-	1	443	122

## Sheet: Supplementary material 1B
Supplementary material 1B Total set of novel lncRNAs were identified from four groups.
Novel_lncRNA_ID	Novel_lncRNA_Gene_ID	Gene_Type	Status	Chromosome	Start	End	Strand	Exon_number	Length	ORF
LNC_019099	XLOC_534041	lincRNA	Novel_lncRNA	NW_014640440.1	2649	6819	+	3	749	122
LNC_015028	XLOC_420448	intronic_lncRNA	Novel_lncRNA	NC_019475.2	56990940	57001490	-	3	209	69
LNC_015029	XLOC_420449	intronic_lncRNA	Novel_lncRNA	NC_019475.2	57022128	57044791	-	7	1541	346
LNC_015026	XLOC_420438	intronic_lncRNA	Novel_lncRNA	NC_019475.2	56683950	56686549	-	3	929	146
LNC_015027	XLOC_420446	intronic_lncRNA	Novel_lncRNA	NC_019475.2	56936420	56940897	-	2	488	162
LNC_015024	XLOC_420394	intronic_lncRNA	Novel_lncRNA	NC_019475.2	56010465	56027949	-	7	1104	268
LNC_015025	XLOC_420404	intronic_lncRNA	Novel_lncRNA	NC_019475.2	56334023	56355630	-	10	1835	611
LNC_015022	XLOC_420387	lincRNA	Novel_lncRNA	NC_019475.2	55847351	55847642	-	2	234	65
LNC_015023	XLOC_420394	intronic_lncRNA	Novel_lncRNA	NC_019475.2	55870030	56007334	-	3	543	134
LNC_015020	XLOC_420309	lincRNA	Novel_lncRNA	NC_019475.2	54376532	54378857	-	3	2194	113
LNC_015021	XLOC_420309	lincRNA	Novel_lncRNA	NC_019475.2	54376532	54378934	-	3	2267	113
LNC_003902	XLOC_114973	antisense_lncRNA	Novel_lncRNA	NC_019460.2	85011360	85031027	+	3	409	66
LNC_003903	XLOC_114977	intronic_lncRNA	Novel_lncRNA	NC_019460.2	85071214	85074585	+	4	683	184
LNC_003900	XLOC_114719	lincRNA	Novel_lncRNA	NC_019460.2	82397481	82397898	+	2	318	77
LNC_003901	XLOC_114745	lincRNA	Novel_lncRNA	NC_019460.2	82501801	82502098	+	2	249	39
LNC_003906	XLOC_115169	intronic_lncRNA	Novel_lncRNA	NC_019460.2	86486423	86494976	+	4	688	133
LNC_003907	XLOC_115170	intronic_lncRNA	Novel_lncRNA	NC_019460.2	86501226	86508524	+	2	344	114
LNC_003904	XLOC_114980	intronic_lncRNA	Novel_lncRNA	NC_019460.2	85161627	85166162	+	3	990	172
LNC_003905	XLOC_114982	intronic_lncRNA	Novel_lncRNA	NC_019460.2	85220505	85273686	+	7	1646	358
LNC_008011	XLOC_232224	antisense_lncRNA	Novel_lncRNA	NC_019464.2	2997621	2999443	-	2	1352	163
LNC_008010	XLOC_232223	antisense_lncRNA	Novel_lncRNA	NC_019464.2	2774641	2805553	-	3	218	51
LNC_003908	XLOC_115180	intronic_lncRNA	Novel_lncRNA	NC_019460.2	86746524	86761850	+	9	3044	276
LNC_003909	XLOC_115203	intronic_lncRNA	Novel_lncRNA	NC_019460.2	87362912	87366587	+	2	380	115
LNC_008015	XLOC_232427	lincRNA	Novel_lncRNA	NC_019464.2	4093514	4094251	-	2	628	81
LNC_008014	XLOC_232388	lincRNA	Novel_lncRNA	NC_019464.2	4030368	4032124	-	2	1717	105
LNC_008017	XLOC_232472	intronic_lncRNA	Novel_lncRNA	NC_019464.2	4461533	4534272	-	8	834	178
LNC_008016	XLOC_232428	lincRNA	Novel_lncRNA	NC_019464.2	4094804	4095149	-	2	278	81
LNC_017558	XLOC_482686	intronic_lncRNA	Novel_lncRNA	NC_019481.2	13661444	13673115	-	9	751	250
LNC_017559	XLOC_482687	intronic_lncRNA	Novel_lncRNA	NC_019481.2	13674719	13679199	-	4	422	140
LNC_016705	XLOC_459112	lincRNA	Novel_lncRNA	NC_019479.2	11032147	11035303	-	2	3068	162
LNC_019098	XLOC_534008	lincRNA	Novel_lncRNA	NW_014640420.1	3502	22635	-	2	227	75
LNC_000256	XLOC_006125	intronic_lncRNA	Novel_lncRNA	NC_019458.2	69472688	69496523	+	5	7242	245
LNC_013113	XLOC_364085	intronic_lncRNA	Novel_lncRNA	NC_019472.2	49177523	49202412	+	14	2592	642
LNC_012926	XLOC_358740	intronic_lncRNA	Novel_lncRNA	NC_019471.2	57349914	57357395	-	2	432	112
LNC_017550	XLOC_482480	lincRNA	Novel_lncRNA	NC_019481.2	12367329	12368624	-	2	1241	143
LNC_017551	XLOC_482487	lincRNA	Novel_lncRNA	NC_019481.2	12378192	12380113	-	2	1852	108
LNC_017552	XLOC_482531	lincRNA	Novel_lncRNA	NC_019481.2	12491841	12492123	-	2	215	50
LNC_017553	XLOC_482634	lincRNA	Novel_lncRNA	NC_019481.2	12717116	12742062	-	2	24824	223
LNC_017554	XLOC_482636	intronic_lncRNA	Novel_lncRNA	NC_019481.2	12791403	12804587	-	3	435	145
LNC_017555	XLOC_482637	intronic_lncRNA	Novel_lncRNA	NC_019481.2	12814904	12826329	-	3	798	194
LNC_017489	XLOC_481449	lincRNA	Novel_lncRNA	NC_019481.2	912606	913223	-	2	450	149
LNC_017557	XLOC_482676	intronic_lncRNA	Novel_lncRNA	NC_019481.2	13537832	13552247	-	6	825	275
LNC_018212	XLOC_498512	lincRNA	Novel_lncRNA	NC_019483.2	1685893	1686200	-	2	265	35
LNC_014199	XLOC_398356	intronic_lncRNA	Novel_lncRNA	NC_019474.2	61076182	61088760	+	5	717	234
LNC_014198	XLOC_398351	intronic_lncRNA	Novel_lncRNA	NC_019474.2	60865158	60868435	+	2	664	221
LNC_014195	XLOC_398334	intronic_lncRNA	Novel_lncRNA	NC_019474.2	60655229	60667020	+	8	1187	342
LNC_014194	XLOC_398287	lincRNA	Novel_lncRNA	NC_019474.2	60396208	60396747	+	2	268	86
LNC_014197	XLOC_398349	intronic_lncRNA	Novel_lncRNA	NC_019474.2	60839240	60851082	+	12	1519	506
LNC_014196	XLOC_398339	intronic_lncRNA	Novel_lncRNA	NC_019474.2	60694991	60714229	+	9	1063	354
LNC_014191	XLOC_397908	lincRNA	Novel_lncRNA	NC_019474.2	57249288	57262912	+	3	13109	219
LNC_014190	XLOC_397908	lincRNA	Novel_lncRNA	NC_019474.2	57249287	57262912	+	3	13122	219
LNC_014193	XLOC_397940	intronic_lncRNA	Novel_lncRNA	NC_019474.2	57828472	57838112	+	4	492	106
LNC_014192	XLOC_397929	antisense_lncRNA	Novel_lncRNA	NC_019474.2	57609357	57614533	+	2	548	148
LNC_012690	XLOC_354843	intronic_lncRNA	Novel_lncRNA	NC_019471.2	24494279	24499808	-	5	369	122
LNC_012691	XLOC_354845	intronic_lncRNA	Novel_lncRNA	NC_019471.2	24596939	24599017	-	3	207	68
LNC_012692	XLOC_354859	intronic_lncRNA	Novel_lncRNA	NC_019471.2	24739221	24748434	-	3	710	236
LNC_012693	XLOC_354870	intronic_lncRNA	Novel_lncRNA	NC_019471.2	24811738	24816636	-	6	903	168
LNC_012694	XLOC_354872	intronic_lncRNA	Novel_lncRNA	NC_019471.2	24824627	24827191	-	4	1689	159
LNC_012695	XLOC_354893	intronic_lncRNA	Novel_lncRNA	NC_019471.2	24988976	24991585	-	3	488	162
LNC_012696	XLOC_354898	antisense_lncRNA	Novel_lncRNA	NC_019471.2	25054926	25058585	-	2	3285	156
LNC_012697	XLOC_354899	intronic_lncRNA	Novel_lncRNA	NC_019471.2	25058801	25072278	-	8	956	294
LNC_012698	XLOC_354905	lincRNA	Novel_lncRNA	NC_019471.2	25165553	25168946	-	2	2722	114
LNC_012699	XLOC_354912	intronic_lncRNA	Novel_lncRNA	NC_019471.2	25293402	25308636	-	6	1012	336
LNC_017794	XLOC_486881	lincRNA	Novel_lncRNA	NC_019482.2	14464104	14465038	+	2	783	118
LNC_015700	XLOC_433954	intronic_lncRNA	Novel_lncRNA	NC_019477.2	16945861	16947812	+	2	760	252
LNC_009715	XLOC_285915	intronic_lncRNA	Novel_lncRNA	NC_019467.2	21120479	21126964	+	4	1328	276
LNC_000109	XLOC_002052	intronic_lncRNA	Novel_lncRNA	NC_019458.2	23014711	23017094	+	2	291	97
LNC_000108	XLOC_002051	antisense_lncRNA	Novel_lncRNA	NC_019458.2	22854608	22887199	+	2	353	71
LNC_009714	XLOC_285915	intronic_lncRNA	Novel_lncRNA	NC_019467.2	21120386	21239233	+	19	4951	865
LNC_000103	XLOC_001866	intronic_lncRNA	Novel_lncRNA	NC_019458.2	20977257	20978242	+	2	366	81
LNC_000102	XLOC_001866	intronic_lncRNA	Novel_lncRNA	NC_019458.2	20958716	20983325	+	8	3296	238
LNC_000101	XLOC_001841	antisense_lncRNA	Novel_lncRNA	NC_019458.2	20642230	20643926	+	2	718	138
LNC_000100	XLOC_001840	intronic_lncRNA	Novel_lncRNA	NC_019458.2	20634146	20641865	+	3	592	183
LNC_000107	XLOC_002045	intronic_lncRNA	Novel_lncRNA	NC_019458.2	22643894	22684700	+	4	264	87
LNC_000106	XLOC_002044	intronic_lncRNA	Novel_lncRNA	NC_019458.2	22597316	22626240	+	4	573	190
LNC_000105	XLOC_001922	intronic_lncRNA	Novel_lncRNA	NC_019458.2	21575069	21583504	+	3	258	86
LNC_000104	XLOC_001868	intronic_lncRNA	Novel_lncRNA	NC_019458.2	20994027	21032619	+	11	5466	535
LNC_008019	XLOC_232472	intronic_lncRNA	Novel_lncRNA	NC_019464.2	4461533	4534693	-	6	1166	209
LNC_009716	XLOC_285915	intronic_lncRNA	Novel_lncRNA	NC_019467.2	21123265	21126964	+	2	1265	236
LNC_012713	XLOC_355947	lincRNA	Novel_lncRNA	NC_019471.2	32583230	32583795	-	2	216	49
LNC_008018	XLOC_232472	intronic_lncRNA	Novel_lncRNA	NC_019464.2	4461533	4534581	-	7	1095	178
LNC_009711	XLOC_285738	lincRNA	Novel_lncRNA	NC_019467.2	20173283	20175441	+	2	634	82
LNC_014041	XLOC_393143	intronic_lncRNA	Novel_lncRNA	NC_019474.2	14357538	14362636	+	2	395	131
LNC_019269	XLOC_538400	lincRNA	Novel_lncRNA	NW_014642789.1	429	1694	-	2	272	90
LNC_009710	XLOC_285666	lincRNA	Novel_lncRNA	NC_019467.2	19875844	19877852	+	2	735	86
LNC_016533	XLOC_454274	lincRNA	Novel_lncRNA	NC_019479.2	11561665	11562126	+	2	349	100
LNC_014040	XLOC_393111	intronic_lncRNA	Novel_lncRNA	NC_019474.2	14124193	14226041	+	5	4085	232
LNC_009713	XLOC_285915	intronic_lncRNA	Novel_lncRNA	NC_019467.2	21120386	21204675	+	16	3128	866
LNC_014047	XLOC_393202	lincRNA	Novel_lncRNA	NC_019474.2	14603821	14638192	+	4	1460	114
LNC_017285	XLOC_477724	lincRNA	Novel_lncRNA	NC_019481.2	4975273	4976176	+	2	842	81
LNC_009712	XLOC_285747	lincRNA	Novel_lncRNA	NC_019467.2	20219647	20220767	+	2	309	52
LNC_011034	XLOC_314523	lincRNA	Novel_lncRNA	NC_019469.2	12416790	12419120	+	2	278	42
LNC_015367	XLOC_427906	lincRNA	Novel_lncRNA	NC_019476.2	5358886	5558557	-	4	716	78
LNC_013170	XLOC_366835	intronic_lncRNA	Novel_lncRNA	NC_019472.2	74120806	74239271	+	7	613	82
LNC_014045	XLOC_393190	lincRNA	Novel_lncRNA	NC_019474.2	14575567	14576747	+	2	1129	103
LNC_011036	XLOC_314719	lincRNA	Novel_lncRNA	NC_019469.2	14420712	14421052	+	2	291	53
LNC_019207	XLOC_537199	lincRNA	Novel_lncRNA	NW_014641951.1	1	4869	-	3	1223	140
LNC_014519	XLOC_406600	lincRNA	Novel_lncRNA	NC_019474.2	69319601	69321921	-	2	602	109
LNC_019468	XLOC_539746	lincRNA	Novel_lncRNA	NW_014644388.1	74	1470	-	2	444	78
LNC_018467	XLOC_508127	intronic_lncRNA	Novel_lncRNA	NC_019484.2	48280846	48296982	+	9	857	285
LNC_012153	XLOC_342986	intronic_lncRNA	Novel_lncRNA	NC_019470.2	63633580	63664422	-	5	652	212
LNC_008851	XLOC_255788	intronic_lncRNA	Novel_lncRNA	NC_019465.2	32238151	32271436	-	6	545	181
LNC_019462	XLOC_539692	lincRNA	Novel_lncRNA	NW_014644339.1	35	1432	+	2	320	106
LNC_008998	XLOC_261426	lincRNA	Novel_lncRNA	NC_019465.2	81748734	81777065	-	7	16164	202
LNC_019460	XLOC_539687	intronic_lncRNA	Novel_lncRNA	NW_014644333.1	14626	15748	-	3	310	103
LNC_019461	XLOC_539691	lincRNA	Novel_lncRNA	NW_014644338.1	69	1161	-	2	421	96
LNC_019466	XLOC_539729	lincRNA	Novel_lncRNA	NW_014644370.1	1	2163	-	2	1032	59
LNC_008013	XLOC_232359	lincRNA	Novel_lncRNA	NC_019464.2	3973721	3990063	-	2	1003	123
LNC_019464	XLOC_539729	lincRNA	Novel_lncRNA	NW_014644370.1	1	2163	-	2	1032	67
LNC_008447	XLOC_241702	intronic_lncRNA	Novel_lncRNA	NC_019464.2	97073496	97117014	-	16	2522	723
LNC_011259	XLOC_319627	lincRNA	Novel_lncRNA	NC_019469.2	71082151	71091832	+	4	8716	175
LNC_011258	XLOC_319627	lincRNA	Novel_lncRNA	NC_019469.2	71082151	71091832	+	2	3339	131
LNC_008012	XLOC_232326	lincRNA	Novel_lncRNA	NC_019464.2	3901722	3902660	-	2	898	95
LNC_011251	XLOC_319453	intronic_lncRNA	Novel_lncRNA	NC_019469.2	68809881	68813521	+	2	1071	183
LNC_011250	XLOC_319445	intronic_lncRNA	Novel_lncRNA	NC_019469.2	68733924	68736601	+	4	325	107
LNC_011253	XLOC_319526	intronic_lncRNA	Novel_lncRNA	NC_019469.2	69250833	69256344	+	5	2404	204
LNC_011252	XLOC_319519	intronic_lncRNA	Novel_lncRNA	NC_019469.2	69196769	69200184	+	3	1091	113
LNC_011255	XLOC_319560	lincRNA	Novel_lncRNA	NC_019469.2	69818042	69823829	+	2	374	75
LNC_011254	XLOC_319527	intronic_lncRNA	Novel_lncRNA	NC_019469.2	69264686	69319665	+	5	927	248
LNC_011257	XLOC_319622	intronic_lncRNA	Novel_lncRNA	NC_019469.2	70981171	71043966	+	4	335	111
LNC_011256	XLOC_319621	intronic_lncRNA	Novel_lncRNA	NC_019469.2	70688880	70745108	+	2	703	152
LNC_010029	XLOC_296384	lincRNA	Novel_lncRNA	NC_019467.2	33251077	33252177	-	2	444	116
LNC_010028	XLOC_296340	lincRNA	Novel_lncRNA	NC_019467.2	32930038	32930878	-	2	601	167
LNC_019181	XLOC_536140	lincRNA	Novel_lncRNA	NW_014641463.1	5182	5508	+	2	259	86
LNC_012152	XLOC_342970	intronic_lncRNA	Novel_lncRNA	NC_019470.2	63339389	63356986	-	4	638	123
LNC_010021	XLOC_296239	intronic_lncRNA	Novel_lncRNA	NC_019467.2	31961529	31981433	-	3	293	97
LNC_010020	XLOC_296238	intronic_lncRNA	Novel_lncRNA	NC_019467.2	31924563	31938365	-	3	431	143
LNC_010023	XLOC_296308	intronic_lncRNA	Novel_lncRNA	NC_019467.2	32578097	32581956	-	2	235	78
LNC_010022	XLOC_296278	lincRNA	Novel_lncRNA	NC_019467.2	32415444	32415861	-	2	336	103
LNC_010025	XLOC_296332	lincRNA	Novel_lncRNA	NC_019467.2	32800234	32802577	-	3	331	58
LNC_008996	XLOC_261408	intronic_lncRNA	Novel_lncRNA	NC_019465.2	81503734	81519946	-	5	778	259
LNC_010027	XLOC_296338	intronic_lncRNA	Novel_lncRNA	NC_019467.2	32912602	32917463	-	3	1238	107
LNC_010026	XLOC_296336	antisense_lncRNA	Novel_lncRNA	NC_019467.2	32889758	32895607	-	2	4454	133
LNC_012794	XLOC_357467	intronic_lncRNA	Novel_lncRNA	NC_019471.2	45457584	45458830	-	2	213	71
LNC_004275	XLOC_124402	intronic_lncRNA	Novel_lncRNA	NC_019460.2	180699784	180703442	+	2	2003	422
LNC_008997	XLOC_261421	intronic_lncRNA	Novel_lncRNA	NC_019465.2	81574816	81617212	-	17	1645	479
LNC_007218	XLOC_208098	intronic_lncRNA	Novel_lncRNA	NC_019463.2	91964334	91982552	+	4	485	161
LNC_016159	XLOC_445909	intronic_lncRNA	Novel_lncRNA	NC_019478.2	21801602	21805952	+	3	393	130
LNC_004274	XLOC_124391	intronic_lncRNA	Novel_lncRNA	NC_019460.2	180517613	180518807	+	2	291	97
LNC_014301	XLOC_399793	lincRNA	Novel_lncRNA	NC_019474.2	4366301	4367237	-	2	852	72
LNC_007219	XLOC_208099	intronic_lncRNA	Novel_lncRNA	NC_019463.2	92009209	92015362	+	3	406	122
LNC_010203	XLOC_302727	antisense_lncRNA	Novel_lncRNA	NC_019468.2	8809418	8814171	+	4	2569	640
LNC_012151	XLOC_342970	intronic_lncRNA	Novel_lncRNA	NC_019470.2	63322258	63339609	-	6	8044	168
LNC_010202	XLOC_302727	antisense_lncRNA	Novel_lncRNA	NC_019468.2	8809327	8814171	+	4	2603	679
LNC_010205	XLOC_302727	antisense_lncRNA	Novel_lncRNA	NC_019468.2	8809799	8814171	+	3	2909	610
LNC_018136	XLOC_496625	intronic_lncRNA	Novel_lncRNA	NC_019483.2	27879949	27882188	+	3	220	73
LNC_010204	XLOC_302727	antisense_lncRNA	Novel_lncRNA	NC_019468.2	8809418	8814171	+	5	2159	273
LNC_014854	XLOC_415348	lincRNA	Novel_lncRNA	NC_019475.2	10087439	10091208	-	2	3670	79
LNC_009135	XLOC_265876	intronic_lncRNA	Novel_lncRNA	NC_019466.2	34237215	34240618	+	2	754	137
LNC_014856	XLOC_415657	lincRNA	Novel_lncRNA	NC_019475.2	11541682	11542159	-	2	346	57
LNC_014857	XLOC_415763	lincRNA	Novel_lncRNA	NC_019475.2	12485413	12485798	-	2	274	54
LNC_014850	XLOC_415281	lincRNA	Novel_lncRNA	NC_019475.2	9932011	9933854	-	3	1718	93
LNC_010207	XLOC_302736	intronic_lncRNA	Novel_lncRNA	NC_019468.2	8844701	8852332	+	6	3074	200
LNC_014852	XLOC_415303	lincRNA	Novel_lncRNA	NC_019475.2	9988804	9989340	-	2	468	63
LNC_009134	XLOC_265875	intronic_lncRNA	Novel_lncRNA	NC_019466.2	34218630	34235060	+	11	4538	1002
LNC_007212	XLOC_208001	lincRNA	Novel_lncRNA	NC_019463.2	90769538	90769851	+	2	233	77
LNC_010206	XLOC_302727	antisense_lncRNA	Novel_lncRNA	NC_019468.2	8810029	8814171	+	4	2574	663
LNC_014858	XLOC_415829	lincRNA	Novel_lncRNA	NC_019475.2	12887736	12891146	-	2	778	70
LNC_009137	XLOC_265932	intronic_lncRNA	Novel_lncRNA	NC_019466.2	34580506	34627035	+	14	2032	483
LNC_007213	XLOC_208004	intronic_lncRNA	Novel_lncRNA	NC_019463.2	90824163	90834895	+	6	798	266
LNC_012150	XLOC_342969	intronic_lncRNA	Novel_lncRNA	NC_019470.2	63286845	63300641	-	6	892	265
LNC_010209	XLOC_302738	intronic_lncRNA	Novel_lncRNA	NC_019468.2	8977108	8990401	+	11	4270	835
LNC_009136	XLOC_265876	intronic_lncRNA	Novel_lncRNA	NC_019466.2	34237215	34243398	+	3	457	151
LNC_007379	XLOC_213007	lincRNA	Novel_lncRNA	NC_019463.2	25241452	25242010	-	2	500	126
LNC_007378	XLOC_212992	intronic_lncRNA	Novel_lncRNA	NC_019463.2	25077187	25088067	-	3	350	116
LNC_010208	XLOC_302737	intronic_lncRNA	Novel_lncRNA	NC_019468.2	8862358	8865189	+	3	1571	204
LNC_007375	XLOC_212860	intronic_lncRNA	Novel_lncRNA	NC_019463.2	24323171	24344397	-	5	453	79
LNC_007374	XLOC_212859	intronic_lncRNA	Novel_lncRNA	NC_019463.2	24218802	24320392	-	5	430	142
LNC_007377	XLOC_212958	intronic_lncRNA	Novel_lncRNA	NC_019463.2	24757294	24818329	-	14	13523	427
LNC_007376	XLOC_212956	intronic_lncRNA	Novel_lncRNA	NC_019463.2	24753485	24756032	-	5	1239	141
LNC_007371	XLOC_212684	intronic_lncRNA	Novel_lncRNA	NC_019463.2	22221025	22225217	-	2	289	96
LNC_007370	XLOC_212683	intronic_lncRNA	Novel_lncRNA	NC_019463.2	22165512	22188778	-	4	437	145
LNC_007373	XLOC_212828	lincRNA	Novel_lncRNA	NC_019463.2	23820730	23839612	-	2	1424	115
LNC_007372	XLOC_212713	intronic_lncRNA	Novel_lncRNA	NC_019463.2	22527909	22565348	-	2	252	83
LNC_000819	XLOC_022680	lincRNA	Novel_lncRNA	NC_019458.2	233890284	233890589	+	2	257	43
LNC_000818	XLOC_022644	intronic_lncRNA	Novel_lncRNA	NC_019458.2	233314608	233469686	+	9	3211	390
LNC_001432	XLOC_037845	intronic_lncRNA	Novel_lncRNA	NC_019458.2	112243212	112252466	-	6	873	290
LNC_001433	XLOC_037848	intronic_lncRNA	Novel_lncRNA	NC_019458.2	112276480	112282570	-	3	228	75
LNC_001434	XLOC_037984	lincRNA	Novel_lncRNA	NC_019458.2	113383551	113384029	-	2	377	64
LNC_001435	XLOC_037985	lincRNA	Novel_lncRNA	NC_019458.2	113385829	113386201	-	2	306	64
LNC_001436	XLOC_038114	intronic_lncRNA	Novel_lncRNA	NC_019458.2	114430833	114726817	-	9	1633	347
LNC_001437	XLOC_038228	intronic_lncRNA	Novel_lncRNA	NC_019458.2	115634750	115656762	-	6	630	156
LNC_000811	XLOC_022240	intronic_lncRNA	Novel_lncRNA	NC_019458.2	230507664	230545302	+	4	502	85
LNC_000810	XLOC_022239	intronic_lncRNA	Novel_lncRNA	NC_019458.2	230455283	230482953	+	7	624	208
LNC_000813	XLOC_022311	lincRNA	Novel_lncRNA	NC_019458.2	231635718	231734354	+	3	1196	134
LNC_000812	XLOC_022311	lincRNA	Novel_lncRNA	NC_019458.2	231583548	231749529	+	3	889	99
LNC_000815	XLOC_022529	lincRNA	Novel_lncRNA	NC_019458.2	232511712	232512050	+	2	285	54
LNC_000814	XLOC_022372	lincRNA	Novel_lncRNA	NC_019458.2	231893801	231897714	+	2	3828	134
LNC_000817	XLOC_022626	lincRNA	Novel_lncRNA	NC_019458.2	233060253	233060625	+	2	254	37
LNC_000816	XLOC_022604	lincRNA	Novel_lncRNA	NC_019458.2	232905454	232905915	+	2	431	128
LNC_006112	XLOC_175190	intronic_lncRNA	Novel_lncRNA	NC_019462.2	12555692	12567237	+	8	1978	381
LNC_018629	XLOC_514796	intronic_lncRNA	Novel_lncRNA	NC_019484.2	110631135	110663460	+	10	1378	459
LNC_019090	XLOC_533892	lincRNA	Novel_lncRNA	NW_014640365.1	2644	3226	+	2	295	97
LNC_017556	XLOC_482638	antisense_lncRNA	Novel_lncRNA	NC_019481.2	13098410	13185326	-	3	853	104
LNC_011648	XLOC_328615	lincRNA	Novel_lncRNA	NC_019470.2	5422701	5614053	+	3	206	45
LNC_006113	XLOC_175211	intronic_lncRNA	Novel_lncRNA	NC_019462.2	12693178	12696885	+	10	1037	345
LNC_011646	XLOC_328300	lincRNA	Novel_lncRNA	NC_019470.2	3902323	3903437	+	2	480	69
LNC_011647	XLOC_328582	lincRNA	Novel_lncRNA	NC_019470.2	5242970	5258497	+	2	1468	97
LNC_011644	XLOC_328168	lincRNA	Novel_lncRNA	NC_019470.2	3646127	3999048	+	3	2135	137
LNC_011645	XLOC_328276	lincRNA	Novel_lncRNA	NC_019470.2	3871064	3871725	+	2	616	87
LNC_011642	XLOC_328128	lincRNA	Novel_lncRNA	NC_019470.2	3440153	3446532	+	2	4013	145
LNC_006110	XLOC_175185	antisense_lncRNA	Novel_lncRNA	NC_019462.2	12522864	12523231	+	2	271	90
LNC_011640	XLOC_328126	intronic_lncRNA	Novel_lncRNA	NC_019470.2	3408618	3419514	+	18	2016	655
LNC_011641	XLOC_328127	intronic_lncRNA	Novel_lncRNA	NC_019470.2	3425173	3439609	+	4	573	190
LNC_004482	XLOC_128242	intronic_lncRNA	Novel_lncRNA	NC_019460.2	2528023	2530604	-	6	866	243
LNC_004483	XLOC_128244	antisense_lncRNA	Novel_lncRNA	NC_019460.2	2535936	2541489	-	4	1878	209
LNC_004480	XLOC_128218	antisense_lncRNA	Novel_lncRNA	NC_019460.2	2200213	2203303	-	2	2922	250
LNC_004481	XLOC_128238	antisense_lncRNA	Novel_lncRNA	NC_019460.2	2433980	2435429	-	2	1427	188
LNC_004486	XLOC_128244	antisense_lncRNA	Novel_lncRNA	NC_019460.2	2535936	2541586	-	2	4025	235
LNC_004487	XLOC_128244	antisense_lncRNA	Novel_lncRNA	NC_019460.2	2535936	2541586	-	3	3637	235
LNC_004484	XLOC_128244	antisense_lncRNA	Novel_lncRNA	NC_019460.2	2535936	2541491	-	2	1666	133
LNC_004485	XLOC_128244	antisense_lncRNA	Novel_lncRNA	NC_019460.2	2535936	2541506	-	3	1767	215
LNC_006116	XLOC_175244	lincRNA	Novel_lncRNA	NC_019462.2	13229495	13231139	+	2	257	85
LNC_004488	XLOC_128244	antisense_lncRNA	Novel_lncRNA	NC_019460.2	2535936	2541586	-	2	5263	245
LNC_004489	XLOC_128244	antisense_lncRNA	Novel_lncRNA	NC_019460.2	2535936	2541586	-	2	4877	235
LNC_012156	XLOC_343008	intronic_lncRNA	Novel_lncRNA	NC_019470.2	64157953	64164988	-	8	820	273
LNC_013893	XLOC_387385	intronic_lncRNA	Novel_lncRNA	NC_019473.2	29105342	29425651	-	4	1695	482
LNC_006117	XLOC_175246	antisense_lncRNA	Novel_lncRNA	NC_019462.2	13231275	13237741	+	3	705	154
LNC_006035	XLOC_173953	lincRNA	Novel_lncRNA	NC_019461.2	118615442	118616959	-	2	1448	109
LNC_018220	XLOC_498881	intronic_lncRNA	Novel_lncRNA	NC_019483.2	6413563	6420020	-	4	380	126
LNC_006114	XLOC_175212	intronic_lncRNA	Novel_lncRNA	NC_019462.2	12700145	12702269	+	2	1162	155
LNC_006034	XLOC_173952	lincRNA	Novel_lncRNA	NC_019461.2	118596519	118596959	-	2	314	104
LNC_018227	XLOC_499354	intronic_lncRNA	Novel_lncRNA	NC_019483.2	12503688	12510764	-	3	893	297
LNC_006115	XLOC_175243	intronic_lncRNA	Novel_lncRNA	NC_019462.2	13204832	13221410	+	10	3167	452
LNC_006037	XLOC_173983	lincRNA	Novel_lncRNA	NC_019461.2	118696055	118696425	-	2	318	106
LNC_018226	XLOC_499353	intronic_lncRNA	Novel_lncRNA	NC_019483.2	12425431	12502219	-	15	3710	1174
LNC_016434	XLOC_452775	lincRNA	Novel_lncRNA	NC_019478.2	43550963	43559208	-	2	240	76
LNC_012874	XLOC_358254	intronic_lncRNA	Novel_lncRNA	NC_019471.2	52902636	53013612	-	7	4776	1514
LNC_006036	XLOC_173980	lincRNA	Novel_lncRNA	NC_019461.2	118683683	118690297	-	2	6319	242
LNC_018225	XLOC_499353	intronic_lncRNA	Novel_lncRNA	NC_019483.2	12395192	12439970	-	4	850	250
LNC_016435	XLOC_452795	lincRNA	Novel_lncRNA	NC_019478.2	43697758	43700069	-	2	1572	179
LNC_006031	XLOC_173949	lincRNA	Novel_lncRNA	NC_019461.2	118488964	118489660	-	2	538	103
LNC_012155	XLOC_342997	intronic_lncRNA	Novel_lncRNA	NC_019470.2	63901979	63902539	-	2	296	98
LNC_018224	XLOC_499353	intronic_lncRNA	Novel_lncRNA	NC_019483.2	12395192	12424754	-	4	374	124
LNC_016436	XLOC_452795	lincRNA	Novel_lncRNA	NC_019478.2	43697758	43700085	-	3	946	177
LNC_017494	XLOC_481501	intronic_lncRNA	Novel_lncRNA	NC_019481.2	1325266	1327160	-	4	395	131
LNC_006030	XLOC_173933	lincRNA	Novel_lncRNA	NC_019461.2	118196263	118197188	-	2	236	62
LNC_016437	XLOC_452795	lincRNA	Novel_lncRNA	NC_019478.2	43697758	43700102	-	3	1219	177
LNC_006033	XLOC_173951	lincRNA	Novel_lncRNA	NC_019461.2	118593404	118595408	-	2	1933	173
LNC_005035	XLOC_143392	intronic_lncRNA	Novel_lncRNA	NC_019460.2	139864004	139877952	-	11	1780	358
LNC_016430	XLOC_452765	intronic_lncRNA	Novel_lncRNA	NC_019478.2	43336074	43347711	-	19	2407	757
LNC_006032	XLOC_173950	lincRNA	Novel_lncRNA	NC_019461.2	118552805	118553597	-	2	358	82
LNC_016431	XLOC_452767	intronic_lncRNA	Novel_lncRNA	NC_019478.2	43473901	43482748	-	5	451	150
LNC_007599	XLOC_222290	lincRNA	Novel_lncRNA	NC_019463.2	115401419	115407880	-	2	6165	167
LNC_007036	XLOC_201661	intronic_lncRNA	Novel_lncRNA	NC_019463.2	26015118	26030716	+	4	553	150
LNC_013030	XLOC_361819	intronic_lncRNA	Novel_lncRNA	NC_019472.2	27350270	27358967	+	4	437	144
LNC_017315	XLOC_478229	intronic_lncRNA	Novel_lncRNA	NC_019481.2	10457447	10462305	+	6	715	166
LNC_017312	XLOC_478224	intronic_lncRNA	Novel_lncRNA	NC_019481.2	10377121	10380115	+	3	316	105
LNC_013112	XLOC_364076	lincRNA	Novel_lncRNA	NC_019472.2	49106485	49109654	+	2	527	140
LNC_017310	XLOC_478210	intronic_lncRNA	Novel_lncRNA	NC_019481.2	10229901	10264867	+	4	1423	181
LNC_007037	XLOC_201688	lincRNA	Novel_lncRNA	NC_019463.2	26447581	26447935	+	2	302	64
LNC_007591	XLOC_222074	antisense_lncRNA	Novel_lncRNA	NC_019463.2	113314757	113318262	-	3	2565	129
LNC_007590	XLOC_222074	antisense_lncRNA	Novel_lncRNA	NC_019463.2	113314757	113318249	-	3	2674	167
LNC_007593	XLOC_222075	intronic_lncRNA	Novel_lncRNA	NC_019463.2	113360205	113364918	-	3	239	79
LNC_007592	XLOC_222074	intronic_lncRNA	Novel_lncRNA	NC_019463.2	113314757	113332135	-	5	2774	190
LNC_007595	XLOC_222100	lincRNA	Novel_lncRNA	NC_019463.2	113743606	113744540	-	2	843	162
LNC_007034	XLOC_201560	intronic_lncRNA	Novel_lncRNA	NC_019463.2	24836480	24856967	+	3	622	117
LNC_007597	XLOC_222194	intronic_lncRNA	Novel_lncRNA	NC_019463.2	114649036	114656697	-	3	494	164
LNC_007596	XLOC_222190	lincRNA	Novel_lncRNA	NC_019463.2	114587036	114588094	-	2	641	119
LNC_003289	XLOC_098837	lincRNA	Novel_lncRNA	NC_019459.2	184603317	184603715	-	2	309	59
LNC_003288	XLOC_098824	intronic_lncRNA	Novel_lncRNA	NC_019459.2	184314432	184411169	-	15	1612	459
LNC_007035	XLOC_201620	intronic_lncRNA	Novel_lncRNA	NC_019463.2	25423354	25439985	+	6	1404	228
LNC_009629	XLOC_283279	lincRNA	Novel_lncRNA	NC_019466.2	92640527	92661013	-	4	13753	152
LNC_009628	XLOC_283279	lincRNA	Novel_lncRNA	NC_019466.2	92640527	92661013	-	3	13370	152
LNC_009999	XLOC_295655	intronic_lncRNA	Novel_lncRNA	NC_019467.2	24865427	24869617	-	5	454	150
LNC_009998	XLOC_295638	lincRNA	Novel_lncRNA	NC_019467.2	24804114	24855372	-	2	260	86
LNC_003281	XLOC_098771	intronic_lncRNA	Novel_lncRNA	NC_019459.2	183701377	183703424	-	2	719	77
LNC_003280	XLOC_098517	lincRNA	Novel_lncRNA	NC_019459.2	182042569	182043030	-	2	384	54
LNC_003283	XLOC_098776	lincRNA	Novel_lncRNA	NC_019459.2	183650589	183651721	-	2	1103	120
LNC_003282	XLOC_098772	lincRNA	Novel_lncRNA	NC_019459.2	183640821	183641803	-	2	795	76
LNC_003285	XLOC_098813	lincRNA	Novel_lncRNA	NC_019459.2	184034865	184038752	-	2	217	54
LNC_003284	XLOC_098783	lincRNA	Novel_lncRNA	NC_019459.2	183669442	183671101	-	2	1554	97
LNC_003287	XLOC_098819	intronic_lncRNA	Novel_lncRNA	NC_019459.2	184149347	184216520	-	13	1706	499
LNC_003286	XLOC_098818	intronic_lncRNA	Novel_lncRNA	NC_019459.2	184074991	184140326	-	8	1125	222
LNC_008572	XLOC_246144	lincRNA	Novel_lncRNA	NC_019465.2	34820523	34821111	+	2	219	47
LNC_008573	XLOC_246215	lincRNA	Novel_lncRNA	NC_019465.2	36099266	36099784	+	2	456	63
LNC_008570	XLOC_246123	lincRNA	Novel_lncRNA	NC_019465.2	34689487	34690038	+	2	407	62
LNC_008571	XLOC_246134	lincRNA	Novel_lncRNA	NC_019465.2	34766940	34767472	+	2	426	67
LNC_008576	XLOC_246604	lincRNA	Novel_lncRNA	NC_019465.2	38199794	38200432	+	2	505	113
LNC_007030	XLOC_201377	lincRNA	Novel_lncRNA	NC_019463.2	23494042	23538944	+	3	37239	115
LNC_008574	XLOC_246404	lincRNA	Novel_lncRNA	NC_019465.2	37615125	37615650	+	2	476	82
LNC_008575	XLOC_246524	lincRNA	Novel_lncRNA	NC_019465.2	38024496	38279571	+	3	560	45
LNC_013118	XLOC_364122	lincRNA	Novel_lncRNA	NC_019472.2	49941681	49943043	+	2	360	110
LNC_008578	XLOC_246759	lincRNA	Novel_lncRNA	NC_019465.2	39485531	39486061	+	2	479	56
LNC_007031	XLOC_201401	lincRNA	Novel_lncRNA	NC_019463.2	23914473	23928331	+	2	418	95
LNC_013119	XLOC_364132	intronic_lncRNA	Novel_lncRNA	NC_019472.2	49999896	50131741	+	11	1319	439
LNC_000741	XLOC_019877	intronic_lncRNA	Novel_lncRNA	NC_019458.2	204135049	204210079	+	17	7889	654
LNC_000740	XLOC_019838	lincRNA	Novel_lncRNA	NC_019458.2	203826132	203826509	+	2	294	97
LNC_000743	XLOC_019877	intronic_lncRNA	Novel_lncRNA	NC_019458.2	204140989	204159884	+	7	1273	377
LNC_000742	XLOC_019877	intronic_lncRNA	Novel_lncRNA	NC_019458.2	204138333	204210079	+	16	4513	572
LNC_000745	XLOC_019910	intronic_lncRNA	Novel_lncRNA	NC_019458.2	204463614	204471307	+	10	2216	447
LNC_000744	XLOC_019910	intronic_lncRNA	Novel_lncRNA	NC_019458.2	204462307	204468050	+	5	1736	460
LNC_000747	XLOC_020018	intronic_lncRNA	Novel_lncRNA	NC_019458.2	205413432	205415013	+	2	225	75
LNC_000746	XLOC_020017	intronic_lncRNA	Novel_lncRNA	NC_019458.2	205405237	205407237	+	2	266	88
LNC_000749	XLOC_020039	intronic_lncRNA	Novel_lncRNA	NC_019458.2	205815095	205817666	+	2	535	82
LNC_000748	XLOC_020036	intronic_lncRNA	Novel_lncRNA	NC_019458.2	205763494	205798563	+	18	3595	750
LNC_005999	XLOC_173483	lincRNA	Novel_lncRNA	NC_019461.2	113192895	113193435	-	2	442	134
LNC_005998	XLOC_173470	intronic_lncRNA	Novel_lncRNA	NC_019461.2	113032323	113079417	-	11	1257	418
LNC_011701	XLOC_330322	lincRNA	Novel_lncRNA	NC_019470.2	25794741	25801771	+	2	5839	200
LNC_013036	XLOC_361906	intronic_lncRNA	Novel_lncRNA	NC_019472.2	28670598	28674449	+	3	293	97
LNC_002523	XLOC_074732	intronic_lncRNA	Novel_lncRNA	NC_019459.2	197528237	197566854	+	7	669	222
LNC_002522	XLOC_074716	intronic_lncRNA	Novel_lncRNA	NC_019459.2	197264603	197298342	+	5	327	109
LNC_002521	XLOC_074715	intronic_lncRNA	Novel_lncRNA	NC_019459.2	197230524	197237143	+	3	328	109
LNC_002520	XLOC_074714	intronic_lncRNA	Novel_lncRNA	NC_019459.2	197221159	197229592	+	3	383	127
LNC_002527	XLOC_074754	intronic_lncRNA	Novel_lncRNA	NC_019459.2	198166343	198197338	+	8	1044	335
LNC_002526	XLOC_074754	intronic_lncRNA	Novel_lncRNA	NC_019459.2	198165598	198176771	+	5	442	138
LNC_002525	XLOC_074753	intronic_lncRNA	Novel_lncRNA	NC_019459.2	198129163	198134448	+	4	321	106
LNC_002524	XLOC_074749	intronic_lncRNA	Novel_lncRNA	NC_019459.2	198078966	198085863	+	5	861	246
LNC_012845	XLOC_357884	antisense_lncRNA	Novel_lncRNA	NC_019471.2	49821156	49855868	-	3	1686	202
LNC_007528	XLOC_219495	lincRNA	Novel_lncRNA	NC_019463.2	87753911	87756251	-	2	2282	98
LNC_002529	XLOC_074757	intronic_lncRNA	Novel_lncRNA	NC_019459.2	198363425	198438855	+	7	863	287
LNC_002528	XLOC_074756	intronic_lncRNA	Novel_lncRNA	NC_019459.2	198253080	198266842	+	8	667	221
LNC_012841	XLOC_357868	antisense_lncRNA	Novel_lncRNA	NC_019471.2	49537548	49544145	-	2	2838	112
LNC_012840	XLOC_357852	intronic_lncRNA	Novel_lncRNA	NC_019471.2	49378063	49383803	-	3	1352	145
LNC_012843	XLOC_357870	intronic_lncRNA	Novel_lncRNA	NC_019471.2	49553535	49558554	-	3	585	194
LNC_007529	XLOC_219524	lincRNA	Novel_lncRNA	NC_019463.2	88354535	88354886	-	2	299	39
LNC_003133	XLOC_093681	intronic_lncRNA	Novel_lncRNA	NC_019459.2	128987131	128992773	-	2	884	243
LNC_003132	XLOC_093680	intronic_lncRNA	Novel_lncRNA	NC_019459.2	128973045	128983419	-	5	339	112
LNC_003131	XLOC_093678	intronic_lncRNA	Novel_lncRNA	NC_019459.2	128927777	128967730	-	9	967	296
LNC_003130	XLOC_093505	lincRNA	Novel_lncRNA	NC_019459.2	127903138	127903965	-	2	749	62
LNC_003137	XLOC_093706	intronic_lncRNA	Novel_lncRNA	NC_019459.2	129976896	130002622	-	3	261	86
LNC_003136	XLOC_093705	intronic_lncRNA	Novel_lncRNA	NC_019459.2	129918022	129920891	-	2	217	52
LNC_003135	XLOC_093701	intronic_lncRNA	Novel_lncRNA	NC_019459.2	129801935	129857235	-	6	636	212
LNC_003134	XLOC_093686	antisense_lncRNA	Novel_lncRNA	NC_019459.2	129446577	129462374	-	2	324	100
LNC_003139	XLOC_093709	intronic_lncRNA	Novel_lncRNA	NC_019459.2	130096178	130117649	-	8	1150	382
LNC_003138	XLOC_093708	antisense_lncRNA	Novel_lncRNA	NC_019459.2	130015581	130017736	-	2	2134	292
LNC_013035	XLOC_361870	intronic_lncRNA	Novel_lncRNA	NC_019472.2	28317550	28332651	+	4	870	220
LNC_009199	XLOC_268330	lincRNA	Novel_lncRNA	NC_019466.2	55412850	55413612	+	2	685	59
LNC_009198	XLOC_268249	lincRNA	Novel_lncRNA	NC_019466.2	54826313	54826640	+	2	289	51
LNC_008716	XLOC_251441	lincRNA	Novel_lncRNA	NC_019465.2	81844825	81845096	+	2	211	48
LNC_008717	XLOC_251600	lincRNA	Novel_lncRNA	NC_019465.2	85391959	85393946	+	3	854	106
LNC_005199	XLOC_147823	intronic_lncRNA	Novel_lncRNA	NC_019460.2	186406742	186413409	-	2	653	157
LNC_005198	XLOC_147659	intronic_lncRNA	Novel_lncRNA	NC_019460.2	184731472	184773637	-	14	1554	385
LNC_008712	XLOC_251393	intronic_lncRNA	Novel_lncRNA	NC_019465.2	81261229	81289587	+	9	815	226
LNC_008713	XLOC_251422	lincRNA	Novel_lncRNA	NC_019465.2	81571313	81572908	+	2	1554	100
LNC_008710	XLOC_251350	intronic_lncRNA	Novel_lncRNA	NC_019465.2	80498657	80539995	+	4	614	141
LNC_008711	XLOC_251357	lincRNA	Novel_lncRNA	NC_019465.2	80557906	80558322	+	2	358	79
LNC_005193	XLOC_147523	intronic_lncRNA	Novel_lncRNA	NC_019460.2	183384536	183396703	-	5	1046	240
LNC_005192	XLOC_147522	intronic_lncRNA	Novel_lncRNA	NC_019460.2	183364380	183365522	-	2	693	106
LNC_005191	XLOC_147518	intronic_lncRNA	Novel_lncRNA	NC_019460.2	183291124	183294464	-	3	1070	265
LNC_005190	XLOC_147490	lincRNA	Novel_lncRNA	NC_019460.2	183105211	183106926	-	2	600	82
LNC_005197	XLOC_147657	antisense_lncRNA	Novel_lncRNA	NC_019460.2	184629967	184641684	-	2	418	88
LNC_005196	XLOC_147654	intronic_lncRNA	Novel_lncRNA	NC_019460.2	184607036	184614035	-	2	492	111
LNC_005195	XLOC_147653	intronic_lncRNA	Novel_lncRNA	NC_019460.2	184432384	184458248	-	2	215	71
LNC_005194	XLOC_147648	intronic_lncRNA	Novel_lncRNA	NC_019460.2	184286886	184313295	-	2	448	149
LNC_017767	XLOC_486292	intronic_lncRNA	Novel_lncRNA	NC_019482.2	7922005	7925982	+	2	1206	333
LNC_017766	XLOC_486292	intronic_lncRNA	Novel_lncRNA	NC_019482.2	7915608	7925982	+	5	1428	476
LNC_017765	XLOC_486291	intronic_lncRNA	Novel_lncRNA	NC_019482.2	7892943	7909548	+	9	859	286
LNC_017764	XLOC_486290	lincRNA	Novel_lncRNA	NC_019482.2	7884277	7887525	+	2	1929	90
LNC_017763	XLOC_486208	lincRNA	Novel_lncRNA	NC_019482.2	7314969	7316059	+	2	762	76
LNC_017762	XLOC_486197	intronic_lncRNA	Novel_lncRNA	NC_019482.2	7261441	7262862	+	2	381	72
LNC_002428	XLOC_069671	intronic_lncRNA	Novel_lncRNA	NC_019459.2	149438917	149627329	+	7	981	254
LNC_002429	XLOC_069721	intronic_lncRNA	Novel_lncRNA	NC_019459.2	149874980	149918154	+	12	2570	622
LNC_002426	XLOC_069669	intronic_lncRNA	Novel_lncRNA	NC_019459.2	149387298	149430190	+	14	1863	620
LNC_002427	XLOC_069670	intronic_lncRNA	Novel_lncRNA	NC_019459.2	149430350	149432516	+	2	439	146
LNC_002424	XLOC_069517	intronic_lncRNA	Novel_lncRNA	NC_019459.2	147259919	147365183	+	12	4406	315
LNC_002425	XLOC_069525	intronic_lncRNA	Novel_lncRNA	NC_019459.2	147426232	147503238	+	8	1522	421
LNC_002422	XLOC_069446	intronic_lncRNA	Novel_lncRNA	NC_019459.2	146328840	146343313	+	7	671	200
LNC_002423	XLOC_069501	lincRNA	Novel_lncRNA	NC_019459.2	147215315	147217254	+	2	373	45
LNC_002420	XLOC_069124	lincRNA	Novel_lncRNA	NC_019459.2	144622876	144636946	+	2	1284	85
LNC_002421	XLOC_069208	lincRNA	Novel_lncRNA	NC_019459.2	145054085	145285912	+	3	289	95
LNC_018545	XLOC_510717	lincRNA	Novel_lncRNA	NC_019484.2	79861314	79861868	+	2	488	56
LNC_011616	XLOC_327784	intronic_lncRNA	Novel_lncRNA	NC_019469.2	77966466	78029471	-	23	3688	1228
LNC_005429	XLOC_153735	intronic_lncRNA	Novel_lncRNA	NC_019461.2	25154223	25175855	+	7	2055	345
LNC_018655	XLOC_516293	intronic_lncRNA	Novel_lncRNA	NC_019484.2	126013763	126016172	+	3	919	155
LNC_005428	XLOC_153715	intronic_lncRNA	Novel_lncRNA	NC_019461.2	24775983	24980679	+	7	791	263
LNC_008666	XLOC_249553	intronic_lncRNA	Novel_lncRNA	NC_019465.2	63189277	63233398	+	3	389	129
LNC_018279	XLOC_501474	lincRNA	Novel_lncRNA	NC_019483.2	28956787	28957257	-	2	362	48
LNC_008667	XLOC_249569	lincRNA	Novel_lncRNA	NC_019465.2	63439503	63469272	+	3	557	118
LNC_008664	XLOC_249402	intronic_lncRNA	Novel_lncRNA	NC_019465.2	62051512	62075471	+	7	1911	495
LNC_005423	XLOC_153589	intronic_lncRNA	Novel_lncRNA	NC_019461.2	22165015	22216399	+	5	311	103
LNC_008665	XLOC_249552	intronic_lncRNA	Novel_lncRNA	NC_019465.2	63177239	63185113	+	2	485	161
LNC_005422	XLOC_153498	lincRNA	Novel_lncRNA	NC_019461.2	21501246	21501643	+	2	337	65
LNC_008662	XLOC_249353	intronic_lncRNA	Novel_lncRNA	NC_019465.2	61352699	61388341	+	7	716	230
LNC_010086	XLOC_298997	lincRNA	Novel_lncRNA	NC_019467.2	58854388	58856260	-	2	377	53
LNC_005421	XLOC_153439	lincRNA	Novel_lncRNA	NC_019461.2	21062652	21063171	+	2	228	75
LNC_008663	XLOC_249353	intronic_lncRNA	Novel_lncRNA	NC_019465.2	61358646	61484809	+	7	4433	251
LNC_005420	XLOC_153353	lincRNA	Novel_lncRNA	NC_019461.2	20710219	20710945	+	2	686	64
LNC_008192	XLOC_236516	intronic_lncRNA	Novel_lncRNA	NC_019464.2	42828952	42831131	-	2	225	75
LNC_005427	XLOC_153713	lincRNA	Novel_lncRNA	NC_019461.2	24549714	24557873	+	5	454	76
LNC_008661	XLOC_249353	intronic_lncRNA	Novel_lncRNA	NC_019465.2	61326177	61342917	+	10	1969	446
LNC_005426	XLOC_153609	antisense_lncRNA	Novel_lncRNA	NC_019461.2	22552167	22640086	+	3	985	77
LNC_018032	XLOC_492343	intronic_lncRNA	Novel_lncRNA	NC_019482.2	33479612	33485401	-	6	1031	136
LNC_018033	XLOC_492343	intronic_lncRNA	Novel_lncRNA	NC_019482.2	33479612	33485430	-	7	1078	137
LNC_018030	XLOC_492308	lincRNA	Novel_lncRNA	NC_019482.2	33068752	33070169	-	2	709	89
LNC_018031	XLOC_492317	lincRNA	Novel_lncRNA	NC_019482.2	33145339	33146007	-	2	356	98
LNC_016548	XLOC_454689	intronic_lncRNA	Novel_lncRNA	NC_019479.2	16333657	16348687	+	5	888	254
LNC_005425	XLOC_153608	intronic_lncRNA	Novel_lncRNA	NC_019461.2	22426223	23035661	+	15	3186	504
LNC_018034	XLOC_492343	intronic_lncRNA	Novel_lncRNA	NC_019482.2	33479612	33485430	-	5	1035	137
LNC_018035	XLOC_492343	intronic_lncRNA	Novel_lncRNA	NC_019482.2	33479858	33484955	-	6	746	146
LNC_016544	XLOC_454658	antisense_lncRNA	Novel_lncRNA	NC_019479.2	15833143	15863216	+	2	630	106
LNC_016545	XLOC_454688	antisense_lncRNA	Novel_lncRNA	NC_019479.2	16310144	16315568	+	2	2322	102
LNC_016546	XLOC_454688	intronic_lncRNA	Novel_lncRNA	NC_019479.2	16312285	16319319	+	3	3630	182
LNC_005424	XLOC_153608	intronic_lncRNA	Novel_lncRNA	NC_019461.2	22426223	23035514	+	15	3157	494
LNC_016540	XLOC_454584	intronic_lncRNA	Novel_lncRNA	NC_019479.2	14377642	14411812	+	13	1741	386
LNC_016541	XLOC_454593	intronic_lncRNA	Novel_lncRNA	NC_019479.2	14551712	14557750	+	4	912	198
LNC_016542	XLOC_454597	intronic_lncRNA	Novel_lncRNA	NC_019479.2	14669090	14674086	+	4	269	89
LNC_016543	XLOC_454634	intronic_lncRNA	Novel_lncRNA	NC_019479.2	15313960	15316834	+	3	1300	118
LNC_019251	XLOC_538264	lincRNA	Novel_lncRNA	NW_014642585.1	710	2050	-	2	210	44
LNC_019250	XLOC_538248	lincRNA	Novel_lncRNA	NW_014642560.1	22	1419	+	2	621	107
LNC_019253	XLOC_538266	lincRNA	Novel_lncRNA	NW_014642586.1	481	1886	-	2	275	53
LNC_019252	XLOC_538265	lincRNA	Novel_lncRNA	NW_014642585.1	775	2116	-	2	211	66
LNC_019255	XLOC_538301	lincRNA	Novel_lncRNA	NW_014642647.1	12299	16167	+	2	3284	154
LNC_019254	XLOC_538271	lincRNA	Novel_lncRNA	NW_014642600.1	2	1191	-	2	261	80
LNC_018752	XLOC_520158	antisense_lncRNA	Novel_lncRNA	NC_019484.2	31761207	31835777	-	2	1737	115
LNC_019256	XLOC_538306	lincRNA	Novel_lncRNA	NW_014642664.1	107	1515	+	2	563	101
LNC_019259	XLOC_538380	lincRNA	Novel_lncRNA	NW_014642768.1	1	1691	+	2	780	155
LNC_019258	XLOC_538353	intronic_lncRNA	Novel_lncRNA	NW_014642741.1	1196	2543	+	2	513	171
LNC_004248	XLOC_123951	lincRNA	Novel_lncRNA	NC_019460.2	176574851	176627926	+	3	865	79
LNC_004249	XLOC_123951	antisense_lncRNA	Novel_lncRNA	NC_019460.2	176574851	176692895	+	3	6938	157
LNC_011006	XLOC_313339	intronic_lncRNA	Novel_lncRNA	NC_019469.2	2239773	2247274	+	4	1826	149
LNC_011007	XLOC_313351	antisense_lncRNA	Novel_lncRNA	NC_019469.2	2409440	2410677	+	2	1161	213
LNC_011000	XLOC_313176	antisense_lncRNA	Novel_lncRNA	NC_019469.2	867854	870417	+	2	2544	220
LNC_011001	XLOC_313186	lincRNA	Novel_lncRNA	NC_019469.2	1037203	1038625	+	2	1373	121
LNC_011002	XLOC_313257	intronic_lncRNA	Novel_lncRNA	NC_019469.2	1450563	1455422	+	2	2078	553
LNC_011003	XLOC_313329	lincRNA	Novel_lncRNA	NC_019469.2	2108816	2109673	+	2	779	97
LNC_004240	XLOC_123678	intronic_lncRNA	Novel_lncRNA	NC_019460.2	172614961	172638222	+	4	11943	182
LNC_004241	XLOC_123718	lincRNA	Novel_lncRNA	NC_019460.2	173177075	173177494	+	2	381	63
LNC_004242	XLOC_123728	intronic_lncRNA	Novel_lncRNA	NC_019460.2	173281224	173339581	+	4	498	165
LNC_004243	XLOC_123781	lincRNA	Novel_lncRNA	NC_019460.2	173880662	173967552	+	3	772	89
LNC_004244	XLOC_123841	lincRNA	Novel_lncRNA	NC_019460.2	174400435	174407128	+	2	6633	176
LNC_004245	XLOC_123860	lincRNA	Novel_lncRNA	NC_019460.2	174492858	174494611	+	2	1645	78
LNC_004246	XLOC_123897	intronic_lncRNA	Novel_lncRNA	NC_019460.2	175124042	175187808	+	13	3844	553
LNC_004247	XLOC_123927	intronic_lncRNA	Novel_lncRNA	NC_019460.2	175860863	175881366	+	11	3567	470
LNC_010234	XLOC_302978	intronic_lncRNA	Novel_lncRNA	NC_019468.2	13398880	13411438	+	5	980	326
LNC_010235	XLOC_302979	intronic_lncRNA	Novel_lncRNA	NC_019468.2	13413834	13449810	+	8	939	312
LNC_010236	XLOC_302979	intronic_lncRNA	Novel_lncRNA	NC_019468.2	13421509	13449810	+	4	527	121
LNC_010237	XLOC_302980	intronic_lncRNA	Novel_lncRNA	NC_019468.2	13457462	13462917	+	5	372	121
LNC_010230	XLOC_302969	intronic_lncRNA	Novel_lncRNA	NC_019468.2	13149125	13174949	+	9	1232	410
LNC_010231	XLOC_302975	antisense_lncRNA	Novel_lncRNA	NC_019468.2	13361467	13363687	+	2	2002	151
LNC_001199	XLOC_031445	lincRNA	Novel_lncRNA	NC_019458.2	52546657	52556358	-	2	278	67
LNC_001198	XLOC_031437	lincRNA	Novel_lncRNA	NC_019458.2	52532358	52533300	-	2	923	82
LNC_001197	XLOC_031363	lincRNA	Novel_lncRNA	NC_019458.2	52288755	52289078	-	2	230	45
LNC_001196	XLOC_031354	antisense_lncRNA	Novel_lncRNA	NC_019458.2	51615348	51671325	-	2	604	200
LNC_001195	XLOC_031302	lincRNA	Novel_lncRNA	NC_019458.2	51198067	51205019	-	2	6618	154
LNC_001194	XLOC_031207	intronic_lncRNA	Novel_lncRNA	NC_019458.2	50489516	50504196	-	3	377	125
LNC_001193	XLOC_031185	antisense_lncRNA	Novel_lncRNA	NC_019458.2	49889690	49941755	-	2	390	112
LNC_001192	XLOC_031184	intronic_lncRNA	Novel_lncRNA	NC_019458.2	49863534	49868862	-	3	1495	498
LNC_001191	XLOC_031044	lincRNA	Novel_lncRNA	NC_019458.2	49261629	49262264	-	2	576	71
LNC_001190	XLOC_031033	lincRNA	Novel_lncRNA	NC_019458.2	49295818	49319310	-	3	1171	96
LNC_018256	XLOC_500673	intronic_lncRNA	Novel_lncRNA	NC_019483.2	24291264	24319753	-	13	2147	586
LNC_018257	XLOC_500768	lincRNA	Novel_lncRNA	NC_019483.2	24784297	24785014	-	2	568	95
LNC_018254	XLOC_500567	lincRNA	Novel_lncRNA	NC_019483.2	23638302	23659563	-	2	2564	86
LNC_018255	XLOC_500583	intronic_lncRNA	Novel_lncRNA	NC_019483.2	23721524	23728400	-	3	1121	143
LNC_018252	XLOC_500482	lincRNA	Novel_lncRNA	NC_019483.2	23019268	23019822	-	2	518	53
LNC_018253	XLOC_500530	lincRNA	Novel_lncRNA	NC_019483.2	23306414	23306944	-	2	453	64
LNC_018250	XLOC_500451	intronic_lncRNA	Novel_lncRNA	NC_019483.2	22581157	22585532	-	3	1918	570
LNC_018251	XLOC_500474	intronic_lncRNA	Novel_lncRNA	NC_019483.2	22929706	22933985	-	3	791	263
LNC_018258	XLOC_500805	lincRNA	Novel_lncRNA	NC_019483.2	24953574	24953845	-	2	216	71
LNC_018259	XLOC_500808	intronic_lncRNA	Novel_lncRNA	NC_019483.2	24978255	24999526	-	8	1082	195
LNC_019075	XLOC_533113	lincRNA	Novel_lncRNA	NW_014639998.1	665	3253	+	2	293	97
LNC_019074	XLOC_533112	lincRNA	Novel_lncRNA	NW_014639995.1	29	370	-	2	319	66
LNC_019077	XLOC_533129	intronic_lncRNA	Novel_lncRNA	NW_014640004.1	15682	16649	-	3	431	143
LNC_019076	XLOC_533128	intronic_lncRNA	Novel_lncRNA	NW_014640004.1	14654	15043	-	2	207	69
LNC_019071	XLOC_533058	lincRNA	Novel_lncRNA	NW_014639971.1	4281	6743	+	2	1187	188
LNC_017691	XLOC_484896	intronic_lncRNA	Novel_lncRNA	NC_019481.2	38269395	38273314	-	3	230	76
LNC_015916	XLOC_438796	lincRNA	Novel_lncRNA	NC_019477.2	10997973	11040698	-	2	285	65
LNC_019072	XLOC_533059	lincRNA	Novel_lncRNA	NW_014639971.1	4280	6299	-	2	744	163
LNC_000113	XLOC_002123	intronic_lncRNA	Novel_lncRNA	NC_019458.2	24661468	25148617	+	19	2398	663
LNC_017690	XLOC_484894	intronic_lncRNA	Novel_lncRNA	NC_019481.2	38253257	38255098	-	3	331	97
LNC_019079	XLOC_533216	intronic_lncRNA	Novel_lncRNA	NW_014640059.1	18148	18851	+	3	202	67
LNC_019078	XLOC_533215	lincRNA	Novel_lncRNA	NW_014640059.1	11232	12224	+	3	501	67
LNC_004107	XLOC_120043	intronic_lncRNA	Novel_lncRNA	NC_019460.2	136404944	136447284	+	4	706	150
LNC_004106	XLOC_119999	antisense_lncRNA	Novel_lncRNA	NC_019460.2	135977301	136021385	+	3	710	94
LNC_004105	XLOC_119973	intronic_lncRNA	Novel_lncRNA	NC_019460.2	135521553	135563450	+	8	1393	290
LNC_004104	XLOC_119973	intronic_lncRNA	Novel_lncRNA	NC_019460.2	135496392	135563450	+	16	4000	757
LNC_004103	XLOC_119959	lincRNA	Novel_lncRNA	NC_019460.2	135412847	135413186	+	2	275	76
LNC_004102	XLOC_119958	intronic_lncRNA	Novel_lncRNA	NC_019460.2	135300798	135361469	+	10	1584	448
LNC_004101	XLOC_119958	intronic_lncRNA	Novel_lncRNA	NC_019460.2	135296565	135302818	+	4	398	132
LNC_004100	XLOC_119956	intronic_lncRNA	Novel_lncRNA	NC_019460.2	135258890	135265567	+	5	513	170
LNC_017683	XLOC_484854	intronic_lncRNA	Novel_lncRNA	NC_019481.2	37536063	37563720	-	7	672	223
LNC_018584	XLOC_513149	intronic_lncRNA	Novel_lncRNA	NC_019484.2	99089656	99093408	+	6	1058	203
LNC_004109	XLOC_120059	lincRNA	Novel_lncRNA	NC_019460.2	136664498	136668593	+	2	608	104
LNC_004108	XLOC_120056	lincRNA	Novel_lncRNA	NC_019460.2	136631794	136632526	+	2	604	80
LNC_001997	XLOC_054857	antisense_lncRNA	Novel_lncRNA	NC_019459.2	136268	141992	+	2	398	132
LNC_001996	XLOC_054598	antisense_lncRNA	Novel_lncRNA	NC_019458.2	275067375	275069596	-	2	2198	111
LNC_001995	XLOC_054598	antisense_lncRNA	Novel_lncRNA	NC_019458.2	275067375	275069595	-	3	1903	111
LNC_001994	XLOC_054585	lincRNA	Novel_lncRNA	NC_019458.2	274930526	274958586	-	2	2106	114
LNC_001993	XLOC_054535	lincRNA	Novel_lncRNA	NC_019458.2	274062031	274062370	-	2	299	84
LNC_001992	XLOC_054387	lincRNA	Novel_lncRNA	NC_019458.2	272922533	272923016	-	2	423	56
LNC_001991	XLOC_054373	lincRNA	Novel_lncRNA	NC_019458.2	272866161	272866838	-	2	572	61
LNC_001990	XLOC_054332	antisense_lncRNA	Novel_lncRNA	NC_019458.2	271915335	271963785	-	2	1177	130
LNC_015014	XLOC_420278	intronic_lncRNA	Novel_lncRNA	NC_019475.2	53687154	53721856	-	14	2799	669
LNC_001999	XLOC_054901	intronic_lncRNA	Novel_lncRNA	NC_019459.2	488584	492089	+	4	1138	217
LNC_001998	XLOC_054859	intronic_lncRNA	Novel_lncRNA	NC_019459.2	139155	161610	+	4	250	83
LNC_018940	XLOC_528457	lincRNA	Novel_lncRNA	NC_019484.2	109962477	109980137	-	3	824	135
LNC_018353	XLOC_503752	lincRNA	Novel_lncRNA	NC_019484.2	5424733	5430096	+	2	1164	121
LNC_017699	XLOC_484978	intronic_lncRNA	Novel_lncRNA	NC_019481.2	38979889	39011678	-	2	396	132
LNC_017698	XLOC_484977	intronic_lncRNA	Novel_lncRNA	NC_019481.2	38943794	38954516	-	4	295	98
LNC_013259	XLOC_369281	intronic_lncRNA	Novel_lncRNA	NC_019472.2	21333716	21443245	-	12	1871	623
LNC_006900	XLOC_195046	intronic_lncRNA	Novel_lncRNA	NC_019462.2	77721013	77743372	-	7	893	297
LNC_018352	XLOC_503751	lincRNA	Novel_lncRNA	NC_019484.2	5344368	5347112	+	2	2704	111
LNC_016178	XLOC_446510	intronic_lncRNA	Novel_lncRNA	NC_019478.2	27412740	27419372	+	3	898	298
LNC_016706	XLOC_459115	intronic_lncRNA	Novel_lncRNA	NC_019479.2	11064903	11080843	-	4	432	143
LNC_018751	XLOC_520155	antisense_lncRNA	Novel_lncRNA	NC_019484.2	31742354	31816434	-	2	1706	122
LNC_003739	XLOC_108956	intronic_lncRNA	Novel_lncRNA	NC_019460.2	31640517	31690441	+	21	2649	879
LNC_003738	XLOC_108956	intronic_lncRNA	Novel_lncRNA	NC_019460.2	31640517	31690441	+	20	2568	852
LNC_017845	XLOC_488106	intronic_lncRNA	Novel_lncRNA	NC_019482.2	27973304	28006531	+	3	250	82
LNC_003731	XLOC_108922	lincRNA	Novel_lncRNA	NC_019460.2	31001144	31002866	+	2	1214	104
LNC_003730	XLOC_108904	lincRNA	Novel_lncRNA	NC_019460.2	30539267	30561381	+	3	1693	90
LNC_003733	XLOC_108947	intronic_lncRNA	Novel_lncRNA	NC_019460.2	31338703	31371967	+	5	1019	336
LNC_003732	XLOC_108946	intronic_lncRNA	Novel_lncRNA	NC_019460.2	31312980	31316099	+	3	265	88
LNC_003735	XLOC_108948	intronic_lncRNA	Novel_lncRNA	NC_019460.2	31390028	31407327	+	4	729	128
LNC_003734	XLOC_108948	intronic_lncRNA	Novel_lncRNA	NC_019460.2	31387994	31417734	+	11	1167	388
LNC_003737	XLOC_108953	intronic_lncRNA	Novel_lncRNA	NC_019460.2	31622499	31636850	+	8	4465	287
LNC_003736	XLOC_108951	intronic_lncRNA	Novel_lncRNA	NC_019460.2	31493550	31499347	+	3	864	287
LNC_016968	XLOC_467923	lincRNA	Novel_lncRNA	NC_019480.2	40110742	40111661	+	2	817	77
LNC_016969	XLOC_467933	intronic_lncRNA	Novel_lncRNA	NC_019480.2	40247932	40255586	+	7	1011	336
LNC_016966	XLOC_467811	intronic_lncRNA	Novel_lncRNA	NC_019480.2	39158597	39250348	+	21	4029	929
LNC_016967	XLOC_467849	lincRNA	Novel_lncRNA	NC_019480.2	39584695	39585383	+	2	583	53
LNC_016964	XLOC_467716	lincRNA	Novel_lncRNA	NC_019480.2	37693159	37696345	+	3	3106	222
LNC_016965	XLOC_467737	lincRNA	Novel_lncRNA	NC_019480.2	37813233	37814737	+	2	1114	206
LNC_016962	XLOC_467634	lincRNA	Novel_lncRNA	NC_019480.2	36884008	36884383	+	2	303	101
LNC_016963	XLOC_467682	intronic_lncRNA	Novel_lncRNA	NC_019480.2	37153009	37156192	+	2	240	79
LNC_016960	XLOC_467510	intronic_lncRNA	Novel_lncRNA	NC_019480.2	35836280	35844229	+	3	267	89
LNC_016961	XLOC_467511	intronic_lncRNA	Novel_lncRNA	NC_019480.2	35847269	35876905	+	10	3895	447
LNC_017722	XLOC_485394	lincRNA	Novel_lncRNA	NC_019481.2	41487758	41489897	-	2	2041	289
LNC_012877	XLOC_358293	lincRNA	Novel_lncRNA	NC_019471.2	53225558	53226286	-	2	323	107
LNC_014560	XLOC_407453	intronic_lncRNA	Novel_lncRNA	NC_019475.2	5973741	6163138	+	10	3821	494
LNC_007296	XLOC_210123	intronic_lncRNA	Novel_lncRNA	NC_019463.2	115471146	115472172	+	2	432	144
LNC_007297	XLOC_210123	intronic_lncRNA	Novel_lncRNA	NC_019463.2	115480524	115493255	+	3	575	102
LNC_007294	XLOC_210120	intronic_lncRNA	Novel_lncRNA	NC_019463.2	115325177	115331555	+	3	326	108
LNC_007295	XLOC_210123	intronic_lncRNA	Novel_lncRNA	NC_019463.2	115469121	115493255	+	7	2280	211
LNC_007292	XLOC_210097	intronic_lncRNA	Novel_lncRNA	NC_019463.2	114978553	115022503	+	12	1501	500
LNC_007293	XLOC_210119	intronic_lncRNA	Novel_lncRNA	NC_019463.2	115294326	115309888	+	4	1240	339
LNC_007290	XLOC_210095	lincRNA	Novel_lncRNA	NC_019463.2	114899726	114901568	+	2	483	111
LNC_007291	XLOC_210096	intronic_lncRNA	Novel_lncRNA	NC_019463.2	114955874	114959349	+	3	255	84
LNC_012067	XLOC_340643	intronic_lncRNA	Novel_lncRNA	NC_019470.2	41840933	41859445	-	17	4930	625
LNC_012066	XLOC_340642	intronic_lncRNA	Novel_lncRNA	NC_019470.2	41823783	41838203	-	4	530	176
LNC_012065	XLOC_340639	intronic_lncRNA	Novel_lncRNA	NC_019470.2	41796641	41806574	-	11	1276	355
LNC_012064	XLOC_340638	intronic_lncRNA	Novel_lncRNA	NC_019470.2	41790960	41794230	-	3	578	125
LNC_007748	XLOC_225138	intronic_lncRNA	Novel_lncRNA	NC_019464.2	27813996	27825529	+	3	340	62
LNC_007749	XLOC_225139	intronic_lncRNA	Novel_lncRNA	NC_019464.2	27894112	28003332	+	4	849	174
LNC_007298	XLOC_210164	lincRNA	Novel_lncRNA	NC_019463.2	115828637	115829430	+	2	201	67
LNC_007299	XLOC_210168	lincRNA	Novel_lncRNA	NC_019463.2	115836893	115842831	+	3	4001	201
LNC_003454	XLOC_103540	intronic_lncRNA	Novel_lncRNA	NC_019459.2	233449782	233461186	-	6	1336	319
LNC_003455	XLOC_103567	intronic_lncRNA	Novel_lncRNA	NC_019459.2	233738914	233761596	-	7	1468	211
LNC_003456	XLOC_103582	intronic_lncRNA	Novel_lncRNA	NC_019459.2	233819996	233825095	-	4	728	242
LNC_003457	XLOC_103594	intronic_lncRNA	Novel_lncRNA	NC_019459.2	233897075	233900034	-	3	396	131
LNC_003450	XLOC_103521	intronic_lncRNA	Novel_lncRNA	NC_019459.2	232752555	232806586	-	5	604	201
LNC_003451	XLOC_103535	intronic_lncRNA	Novel_lncRNA	NC_019459.2	233276690	233289375	-	4	402	99
LNC_003452	XLOC_103540	intronic_lncRNA	Novel_lncRNA	NC_019459.2	233431723	233460216	-	7	2696	388
LNC_003453	XLOC_103540	intronic_lncRNA	Novel_lncRNA	NC_019459.2	233449782	233460216	-	6	2460	290
LNC_018357	XLOC_503817	lincRNA	Novel_lncRNA	NC_019484.2	5723390	5730091	+	2	3165	201
LNC_003458	XLOC_103596	intronic_lncRNA	Novel_lncRNA	NC_019459.2	233938822	233970376	-	13	2528	558
LNC_003459	XLOC_103621	intronic_lncRNA	Novel_lncRNA	NC_019459.2	234083064	234095499	-	7	1235	179
LNC_012183	XLOC_343253	intronic_lncRNA	Novel_lncRNA	NC_019470.2	67123557	67185937	-	3	865	166
LNC_005676	XLOC_161762	intronic_lncRNA	Novel_lncRNA	NC_019461.2	113156177	113169794	+	15	2451	703
LNC_005677	XLOC_161765	lincRNA	Novel_lncRNA	NC_019461.2	113192895	113193396	+	2	403	132
LNC_005674	XLOC_161743	intronic_lncRNA	Novel_lncRNA	NC_019461.2	112909804	112911808	+	3	226	75
LNC_005675	XLOC_161752	intronic_lncRNA	Novel_lncRNA	NC_019461.2	113001305	113005663	+	12	1182	333
LNC_005672	XLOC_161621	intronic_lncRNA	Novel_lncRNA	NC_019461.2	112095535	112098478	+	6	608	178
LNC_005673	XLOC_161621	intronic_lncRNA	Novel_lncRNA	NC_019461.2	112095535	112098478	+	6	599	175
LNC_005670	XLOC_161564	intronic_lncRNA	Novel_lncRNA	NC_019461.2	111566804	111569034	+	2	235	77
LNC_005671	XLOC_161592	intronic_lncRNA	Novel_lncRNA	NC_019461.2	111832902	111846728	+	4	1257	190
LNC_019132	XLOC_534833	lincRNA	Novel_lncRNA	NW_014640799.1	130	1322	-	2	505	86
LNC_005678	XLOC_161787	lincRNA	Novel_lncRNA	NC_019461.2	113345151	113347238	+	2	421	91
LNC_005679	XLOC_161789	intronic_lncRNA	Novel_lncRNA	NC_019461.2	113349503	113351127	+	2	230	76
LNC_007128	XLOC_205706	intronic_lncRNA	Novel_lncRNA	NC_019463.2	67070626	67076340	+	4	595	198
LNC_007129	XLOC_205707	intronic_lncRNA	Novel_lncRNA	NC_019463.2	67095975	67107890	+	8	1496	498
LNC_018543	XLOC_510529	intronic_lncRNA	Novel_lncRNA	NC_019484.2	78150319	78156481	+	3	296	60
LNC_018941	XLOC_528537	intronic_lncRNA	Novel_lncRNA	NC_019484.2	111032206	111152025	-	7	2805	647
LNC_007120	XLOC_205493	lincRNA	Novel_lncRNA	NC_019463.2	64040708	64041026	+	2	258	48
LNC_007121	XLOC_205554	intronic_lncRNA	Novel_lncRNA	NC_019463.2	64472218	64487534	+	3	967	208
LNC_007122	XLOC_205555	intronic_lncRNA	Novel_lncRNA	NC_019463.2	64487677	64554943	+	6	826	255
LNC_007123	XLOC_205556	antisense_lncRNA	Novel_lncRNA	NC_019463.2	64514939	64573141	+	2	453	151
LNC_007124	XLOC_205622	lincRNA	Novel_lncRNA	NC_019463.2	65079919	65080197	+	2	220	41
LNC_007125	XLOC_205671	intronic_lncRNA	Novel_lncRNA	NC_019463.2	66213736	66226153	+	3	231	77
LNC_007126	XLOC_205672	intronic_lncRNA	Novel_lncRNA	NC_019463.2	66513853	66523555	+	5	720	183
LNC_007127	XLOC_205673	intronic_lncRNA	Novel_lncRNA	NC_019463.2	66526747	66528787	+	3	245	81
LNC_016129	XLOC_444459	intronic_lncRNA	Novel_lncRNA	NC_019478.2	8590523	8623655	+	5	898	212
LNC_018355	XLOC_503768	lincRNA	Novel_lncRNA	NC_019484.2	5516354	5516745	+	2	339	101
LNC_017286	XLOC_477728	lincRNA	Novel_lncRNA	NC_019481.2	4994306	4997945	+	2	1883	87
LNC_015362	XLOC_427667	lincRNA	Novel_lncRNA	NC_019476.2	1255525	1256154	-	2	569	47
LNC_016122	XLOC_444353	lincRNA	Novel_lncRNA	NC_019478.2	7424859	7425136	+	2	227	67
LNC_018750	XLOC_520057	antisense_lncRNA	Novel_lncRNA	NC_019484.2	29564576	29572385	-	2	2341	149
LNC_019469	XLOC_539757	lincRNA	Novel_lncRNA	NW_014644399.1	1	1842	+	2	901	116
LNC_013253	XLOC_369074	intronic_lncRNA	Novel_lncRNA	NC_019472.2	19676326	19678945	-	2	633	96
LNC_016123	XLOC_444389	lincRNA	Novel_lncRNA	NC_019478.2	7655901	7656374	+	2	419	118
LNC_016120	XLOC_444307	lincRNA	Novel_lncRNA	NC_019478.2	7270809	7271348	+	2	478	57
LNC_016121	XLOC_444318	lincRNA	Novel_lncRNA	NC_019478.2	7287958	7305180	+	3	262	75
LNC_018576	XLOC_512916	lincRNA	Novel_lncRNA	NC_019484.2	97564437	97564968	+	2	476	66
LNC_016126	XLOC_444395	intronic_lncRNA	Novel_lncRNA	NC_019478.2	7678772	7686312	+	3	227	75
LNC_016127	XLOC_444451	lincRNA	Novel_lncRNA	NC_019478.2	8512144	8512886	+	2	687	49
LNC_010832	XLOC_310890	intronic_lncRNA	Novel_lncRNA	NC_019468.2	38838438	38845767	-	5	1223	205
LNC_010833	XLOC_310891	intronic_lncRNA	Novel_lncRNA	NC_019468.2	38847663	38850539	-	6	665	221
LNC_005372	XLOC_151683	lincRNA	Novel_lncRNA	NC_019461.2	3493696	3493980	+	2	245	42
LNC_010831	XLOC_310856	intronic_lncRNA	Novel_lncRNA	NC_019468.2	38639325	38648141	-	5	228	69
LNC_010836	XLOC_310893	intronic_lncRNA	Novel_lncRNA	NC_019468.2	38858746	38861873	-	4	744	151
LNC_010837	XLOC_310911	intronic_lncRNA	Novel_lncRNA	NC_019468.2	38983379	39025642	-	8	3862	429
LNC_010834	XLOC_310892	intronic_lncRNA	Novel_lncRNA	NC_019468.2	38851771	38858258	-	4	4484	241
LNC_010835	XLOC_310892	intronic_lncRNA	Novel_lncRNA	NC_019468.2	38853435	38858258	-	2	4408	185
LNC_010838	XLOC_310936	intronic_lncRNA	Novel_lncRNA	NC_019468.2	39405139	39417738	-	5	1396	464
LNC_010839	XLOC_310947	intronic_lncRNA	Novel_lncRNA	NC_019468.2	39527137	39535497	-	5	1603	168
LNC_013338	XLOC_370768	intronic_lncRNA	Novel_lncRNA	NC_019472.2	33936003	33974120	-	14	4030	456
LNC_013339	XLOC_370768	intronic_lncRNA	Novel_lncRNA	NC_019472.2	33936003	33974133	-	13	3936	466
LNC_017498	XLOC_481508	intronic_lncRNA	Novel_lncRNA	NC_019481.2	1350223	1351650	-	4	314	104
LNC_013334	XLOC_370742	intronic_lncRNA	Novel_lncRNA	NC_019472.2	33629035	33728207	-	19	8306	745
LNC_013335	XLOC_370761	intronic_lncRNA	Novel_lncRNA	NC_019472.2	33897947	33909698	-	8	754	251
LNC_013336	XLOC_370763	intronic_lncRNA	Novel_lncRNA	NC_019472.2	33917401	33918842	-	2	436	117
LNC_013337	XLOC_370768	intronic_lncRNA	Novel_lncRNA	NC_019472.2	33936003	33974120	-	12	4394	466
LNC_013330	XLOC_370635	lincRNA	Novel_lncRNA	NC_019472.2	32519404	32520075	-	2	625	101
LNC_013331	XLOC_370694	lincRNA	Novel_lncRNA	NC_019472.2	33159864	33160892	-	2	965	59
LNC_013332	XLOC_370742	antisense_lncRNA	Novel_lncRNA	NC_019472.2	33629035	33688275	-	4	1314	177
LNC_013333	XLOC_370742	intronic_lncRNA	Novel_lncRNA	NC_019472.2	33629035	33728207	-	21	8351	760
LNC_011783	XLOC_333099	intronic_lncRNA	Novel_lncRNA	NC_019470.2	51224238	51233180	+	7	726	190
LNC_011782	XLOC_333099	intronic_lncRNA	Novel_lncRNA	NC_019470.2	51219988	51233180	+	8	1088	212
LNC_011781	XLOC_333064	intronic_lncRNA	Novel_lncRNA	NC_019470.2	50529019	50545092	+	6	1332	249
LNC_011780	XLOC_333046	intronic_lncRNA	Novel_lncRNA	NC_019470.2	50196961	50233217	+	7	2403	561
LNC_011787	XLOC_333242	intronic_lncRNA	Novel_lncRNA	NC_019470.2	52434607	52476869	+	8	2006	515
LNC_011786	XLOC_333242	intronic_lncRNA	Novel_lncRNA	NC_019470.2	52434359	52456478	+	5	1285	192
LNC_011785	XLOC_333214	lincRNA	Novel_lncRNA	NC_019470.2	52316523	52325311	+	2	239	54
LNC_011784	XLOC_333113	intronic_lncRNA	Novel_lncRNA	NC_019470.2	51367045	51369191	+	2	768	102
LNC_011789	XLOC_333303	intronic_lncRNA	Novel_lncRNA	NC_019470.2	52919843	52928687	+	7	1180	277
LNC_011788	XLOC_333302	intronic_lncRNA	Novel_lncRNA	NC_019470.2	52886842	52902785	+	6	3612	374
LNC_013217	XLOC_368086	lincRNA	Novel_lncRNA	NC_019472.2	6832869	6833701	-	2	528	87
LNC_012184	XLOC_343253	intronic_lncRNA	Novel_lncRNA	NC_019470.2	67123557	67187939	-	4	651	199
LNC_013250	XLOC_368986	lincRNA	Novel_lncRNA	NC_019472.2	19163084	19163546	-	2	406	103
LNC_006659	XLOC_188410	intronic_lncRNA	Novel_lncRNA	NC_019462.2	20461699	20471338	-	4	461	153
LNC_006658	XLOC_188407	lincRNA	Novel_lncRNA	NC_019462.2	20319721	20319987	-	2	240	39
LNC_010786	XLOC_310316	intronic_lncRNA	Novel_lncRNA	NC_019468.2	33284763	33293822	-	5	563	115
LNC_010787	XLOC_310321	intronic_lncRNA	Novel_lncRNA	NC_019468.2	33355231	33364621	-	8	1058	352
LNC_010780	XLOC_310294	antisense_lncRNA	Novel_lncRNA	NC_019468.2	32786582	32789801	-	2	2495	148
LNC_010781	XLOC_310295	intronic_lncRNA	Novel_lncRNA	NC_019468.2	32877071	32927593	-	19	2752	472
LNC_001609	XLOC_044718	intronic_lncRNA	Novel_lncRNA	NC_019458.2	176496875	176500593	-	4	249	82
LNC_001608	XLOC_044713	intronic_lncRNA	Novel_lncRNA	NC_019458.2	176140853	176144498	-	3	277	92
LNC_001607	XLOC_044693	intronic_lncRNA	Novel_lncRNA	NC_019458.2	175907254	175912650	-	4	435	145
LNC_001606	XLOC_044616	intronic_lncRNA	Novel_lncRNA	NC_019458.2	175313460	175321272	-	3	275	91
LNC_001605	XLOC_044599	intronic_lncRNA	Novel_lncRNA	NC_019458.2	174964989	174979159	-	4	947	218
LNC_001604	XLOC_044596	intronic_lncRNA	Novel_lncRNA	NC_019458.2	174941587	174955778	-	5	1211	305
LNC_001603	XLOC_044585	lincRNA	Novel_lncRNA	NC_019458.2	174613199	174613553	-	2	279	51
LNC_001602	XLOC_044532	intronic_lncRNA	Novel_lncRNA	NC_019458.2	174171820	174187788	-	4	792	263
LNC_001601	XLOC_044532	intronic_lncRNA	Novel_lncRNA	NC_019458.2	174171820	174184065	-	3	1183	244
LNC_001600	XLOC_044516	lincRNA	Novel_lncRNA	NC_019458.2	174033814	174034060	-	2	207	28
LNC_015968	XLOC_440240	antisense_lncRNA	Novel_lncRNA	NC_019477.2	24993211	24996680	-	2	3420	161
LNC_008969	XLOC_260461	lincRNA	Novel_lncRNA	NC_019465.2	71219385	71220320	-	2	868	62
LNC_008968	XLOC_260451	lincRNA	Novel_lncRNA	NC_019465.2	71195002	71197160	-	2	2108	73
LNC_008965	XLOC_260376	antisense_lncRNA	Novel_lncRNA	NC_019465.2	70944229	71061583	-	5	4135	144
LNC_008964	XLOC_260315	lincRNA	Novel_lncRNA	NC_019465.2	69763007	69764016	-	2	795	145
LNC_008967	XLOC_260450	lincRNA	Novel_lncRNA	NC_019465.2	71191764	71194931	-	2	3123	91
LNC_008966	XLOC_260394	lincRNA	Novel_lncRNA	NC_019465.2	71019746	71023975	-	2	2732	104
LNC_008961	XLOC_260179	intronic_lncRNA	Novel_lncRNA	NC_019465.2	69012659	69021474	-	3	940	143
LNC_008960	XLOC_260177	intronic_lncRNA	Novel_lncRNA	NC_019465.2	68774381	68818920	-	7	1349	383
LNC_008963	XLOC_260213	lincRNA	Novel_lncRNA	NC_019465.2	69262908	69263310	-	2	348	51
LNC_008962	XLOC_260179	intronic_lncRNA	Novel_lncRNA	NC_019465.2	69012659	69062143	-	11	1551	444
LNC_011875	XLOC_334569	intronic_lncRNA	Novel_lncRNA	NC_019470.2	66476637	66508900	+	13	2663	512
LNC_011874	XLOC_334523	lincRNA	Novel_lncRNA	NC_019470.2	65994161	66015531	+	2	1590	89
LNC_006902	XLOC_195066	intronic_lncRNA	Novel_lncRNA	NC_019462.2	77832216	77843052	-	5	1138	379
LNC_011876	XLOC_334577	intronic_lncRNA	Novel_lncRNA	NC_019470.2	66578477	66582783	+	2	232	76
LNC_011871	XLOC_334485	intronic_lncRNA	Novel_lncRNA	NC_019470.2	65513949	65515402	+	2	489	124
LNC_011870	XLOC_334482	lincRNA	Novel_lncRNA	NC_019470.2	65443358	65447925	+	2	3935	111
LNC_011873	XLOC_334493	antisense_lncRNA	Novel_lncRNA	NC_019470.2	65667367	65667725	+	2	309	72
LNC_011872	XLOC_334493	antisense_lncRNA	Novel_lncRNA	NC_019470.2	65667358	65667725	+	2	316	75
LNC_011879	XLOC_334892	lincRNA	Novel_lncRNA	NC_019470.2	68806494	68806853	+	2	288	79
LNC_011475	XLOC_325316	intronic_lncRNA	Novel_lncRNA	NC_019469.2	48582140	48585591	-	2	622	148
LNC_006539	XLOC_187499	intronic_lncRNA	Novel_lncRNA	NC_019462.2	10660655	10663143	-	5	679	226
LNC_009382	XLOC_274418	lincRNA	Novel_lncRNA	NC_019466.2	18959196	18961429	-	2	2180	200
LNC_009383	XLOC_274435	lincRNA	Novel_lncRNA	NC_019466.2	19166184	19166548	-	2	235	78
LNC_009380	XLOC_274170	lincRNA	Novel_lncRNA	NC_019466.2	17487211	17496428	-	3	1830	170
LNC_009381	XLOC_274183	lincRNA	Novel_lncRNA	NC_019466.2	17579881	17595647	-	2	311	79
LNC_009386	XLOC_274578	intronic_lncRNA	Novel_lncRNA	NC_019466.2	20053778	20076724	-	4	659	219
LNC_009387	XLOC_274692	lincRNA	Novel_lncRNA	NC_019466.2	20930423	20930725	-	2	256	57
LNC_009384	XLOC_274445	lincRNA	Novel_lncRNA	NC_019466.2	19201242	19202814	-	2	204	47
LNC_009385	XLOC_274561	lincRNA	Novel_lncRNA	NC_019466.2	19951459	19952056	-	2	550	89
LNC_009388	XLOC_274722	intronic_lncRNA	Novel_lncRNA	NC_019466.2	21202912	21225120	-	6	946	260
LNC_009389	XLOC_274731	lincRNA	Novel_lncRNA	NC_019466.2	21498877	21499513	-	2	497	98
LNC_016245	XLOC_448033	lincRNA	Novel_lncRNA	NC_019478.2	42875690	42885578	+	4	9718	143
LNC_018130	XLOC_496232	intronic_lncRNA	Novel_lncRNA	NC_019483.2	25570601	25581461	+	6	1061	259
LNC_012310	XLOC_346348	intronic_lncRNA	Novel_lncRNA	NC_019471.2	13531235	13532131	+	3	205	68
LNC_017735	XLOC_485579	intronic_lncRNA	Novel_lncRNA	NC_019482.2	799823	803473	+	3	237	78
LNC_017826	XLOC_487746	intronic_lncRNA	Novel_lncRNA	NC_019482.2	24501673	24521000	+	12	1165	387
LNC_018575	XLOC_512908	intronic_lncRNA	Novel_lncRNA	NC_019484.2	97486619	97488518	+	4	341	84
LNC_008261	XLOC_237495	antisense_lncRNA	Novel_lncRNA	NC_019464.2	56721369	56747255	-	2	242	80
LNC_012218	XLOC_344309	intronic_lncRNA	Novel_lncRNA	NC_019470.2	76595868	76603407	-	8	1039	346
LNC_013255	XLOC_369095	intronic_lncRNA	Novel_lncRNA	NC_019472.2	19900679	19928100	-	3	1984	133
LNC_014977	XLOC_418821	intronic_lncRNA	Novel_lncRNA	NC_019475.2	41367310	41437509	-	7	4652	1495
LNC_013130	XLOC_364242	intronic_lncRNA	Novel_lncRNA	NC_019472.2	51651627	51664252	+	3	670	210
LNC_013021	XLOC_361537	lincRNA	Novel_lncRNA	NC_019472.2	25068226	25093393	+	2	295	89
LNC_011859	XLOC_334395	intronic_lncRNA	Novel_lncRNA	NC_019470.2	64338295	64340326	+	4	699	138
LNC_005139	XLOC_146632	intronic_lncRNA	Novel_lncRNA	NC_019460.2	173558215	173561469	-	3	1016	112
LNC_012219	XLOC_344310	intronic_lncRNA	Novel_lncRNA	NC_019470.2	76608412	76611215	-	3	264	87
LNC_013254	XLOC_369085	lincRNA	Novel_lncRNA	NC_019472.2	19848511	19849073	-	2	502	86
LNC_000458	XLOC_010309	intronic_lncRNA	Novel_lncRNA	NC_019458.2	109491874	109495968	+	6	881	267
LNC_010919	XLOC_311857	intronic_lncRNA	Novel_lncRNA	NC_019468.2	50278548	50298561	-	7	660	220
LNC_008389	XLOC_239844	intronic_lncRNA	Novel_lncRNA	NC_019464.2	78927246	78941444	-	4	688	95
LNC_008388	XLOC_239843	antisense_lncRNA	Novel_lncRNA	NC_019464.2	78919334	78956223	-	2	859	150
LNC_013216	XLOC_368008	intronic_lncRNA	Novel_lncRNA	NC_019472.2	5854163	5859572	-	3	1641	185
LNC_008381	XLOC_239781	intronic_lncRNA	Novel_lncRNA	NC_019464.2	78066690	78110336	-	4	1123	166
LNC_008380	XLOC_239779	intronic_lncRNA	Novel_lncRNA	NC_019464.2	78005081	78028326	-	9	2878	324
LNC_008383	XLOC_239807	intronic_lncRNA	Novel_lncRNA	NC_019464.2	78382275	78384937	-	5	1250	117
LNC_008382	XLOC_239797	intronic_lncRNA	Novel_lncRNA	NC_019464.2	78284453	78331737	-	5	967	301
LNC_008385	XLOC_239807	intronic_lncRNA	Novel_lncRNA	NC_019464.2	78382275	78386754	-	9	1163	245
LNC_008384	XLOC_239807	intronic_lncRNA	Novel_lncRNA	NC_019464.2	78382275	78385007	-	6	1373	99
LNC_008387	XLOC_239807	intronic_lncRNA	Novel_lncRNA	NC_019464.2	78382275	78387150	-	8	1373	245
LNC_008386	XLOC_239807	intronic_lncRNA	Novel_lncRNA	NC_019464.2	78382275	78387150	-	8	1377	245
LNC_013132	XLOC_364265	lincRNA	Novel_lncRNA	NC_019472.2	52047384	52048603	+	2	1143	102
LNC_016910	XLOC_464808	lincRNA	Novel_lncRNA	NC_019480.2	13529780	13530667	+	2	211	34
LNC_005078	XLOC_145459	intronic_lncRNA	Novel_lncRNA	NC_019460.2	161341127	161361257	-	8	2214	271
LNC_005079	XLOC_145477	intronic_lncRNA	Novel_lncRNA	NC_019460.2	161638905	161643088	-	11	2063	404
LNC_000554	XLOC_014886	lincRNA	Novel_lncRNA	NC_019458.2	156044057	156044390	+	2	280	48
LNC_000555	XLOC_014946	intronic_lncRNA	Novel_lncRNA	NC_019458.2	156575825	156592314	+	6	456	151
LNC_000556	XLOC_014950	antisense_lncRNA	Novel_lncRNA	NC_019458.2	156671713	156674065	+	2	2320	80
LNC_000557	XLOC_014951	antisense_lncRNA	Novel_lncRNA	NC_019458.2	156675938	156681238	+	2	5196	94
LNC_000550	XLOC_014754	lincRNA	Novel_lncRNA	NC_019458.2	154621916	154622471	+	2	512	46
LNC_005071	XLOC_144928	lincRNA	Novel_lncRNA	NC_019460.2	156337644	156338294	-	2	579	68
LNC_000552	XLOC_014825	lincRNA	Novel_lncRNA	NC_019458.2	155180790	155181124	+	2	241	80
LNC_000553	XLOC_014858	lincRNA	Novel_lncRNA	NC_019458.2	155436774	155437320	+	2	444	77
LNC_000451	XLOC_010279	antisense_lncRNA	Novel_lncRNA	NC_019458.2	109138960	109143777	+	2	432	144
LNC_014209	XLOC_398427	lincRNA	Novel_lncRNA	NC_019474.2	62322538	62325080	+	2	1797	184
LNC_014208	XLOC_398426	intronic_lncRNA	Novel_lncRNA	NC_019474.2	62312150	62321378	+	6	422	140
LNC_000450	XLOC_010272	antisense_lncRNA	Novel_lncRNA	NC_019458.2	109070058	109094695	+	2	1399	210
LNC_014205	XLOC_398418	intronic_lncRNA	Novel_lncRNA	NC_019474.2	62179995	62188438	+	4	278	92
LNC_014204	XLOC_398417	intronic_lncRNA	Novel_lncRNA	NC_019474.2	62174245	62179341	+	7	553	184
LNC_014207	XLOC_398426	intronic_lncRNA	Novel_lncRNA	NC_019474.2	62307603	62321378	+	8	625	207
LNC_014206	XLOC_398424	antisense_lncRNA	Novel_lncRNA	NC_019474.2	62281864	62288583	+	2	3235	122
LNC_014201	XLOC_398405	intronic_lncRNA	Novel_lncRNA	NC_019474.2	61900411	61927693	+	13	1916	588
LNC_005133	XLOC_146581	lincRNA	Novel_lncRNA	NC_019460.2	172615003	172619482	-	2	4439	182
LNC_014203	XLOC_398414	intronic_lncRNA	Novel_lncRNA	NC_019474.2	62124178	62141545	+	4	5632	222
LNC_014202	XLOC_398414	antisense_lncRNA	Novel_lncRNA	NC_019474.2	62124174	62141159	+	3	8018	210
LNC_013929	XLOC_388223	intronic_lncRNA	Novel_lncRNA	NC_019473.2	37040106	37042937	-	2	355	118
LNC_013928	XLOC_388222	intronic_lncRNA	Novel_lncRNA	NC_019473.2	37032845	37039723	-	6	543	180
LNC_015002	XLOC_419824	lincRNA	Novel_lncRNA	NC_019475.2	50710061	50710602	-	2	491	72
LNC_005132	XLOC_146577	intronic_lncRNA	Novel_lncRNA	NC_019460.2	172499546	172502793	-	3	412	137
LNC_015004	XLOC_419940	lincRNA	Novel_lncRNA	NC_019475.2	51421588	51438733	-	5	382	126
LNC_015005	XLOC_419940	lincRNA	Novel_lncRNA	NC_019475.2	51429688	51436902	-	2	553	101
LNC_015006	XLOC_419950	lincRNA	Novel_lncRNA	NC_019475.2	51470824	51471292	-	2	273	50
LNC_015007	XLOC_420004	lincRNA	Novel_lncRNA	NC_019475.2	51910717	51911191	-	2	395	34
LNC_013921	XLOC_388217	intronic_lncRNA	Novel_lncRNA	NC_019473.2	36915566	36948133	-	24	3012	926
LNC_000455	XLOC_010308	intronic_lncRNA	Novel_lncRNA	NC_019458.2	109460651	109464962	+	3	728	213
LNC_013923	XLOC_388217	intronic_lncRNA	Novel_lncRNA	NC_019473.2	36932030	36940024	-	8	1079	282
LNC_013922	XLOC_388217	intronic_lncRNA	Novel_lncRNA	NC_019473.2	36932030	36935292	-	4	698	137
LNC_013925	XLOC_388219	intronic_lncRNA	Novel_lncRNA	NC_019473.2	36953570	36954470	-	2	261	80
LNC_012314	XLOC_346403	intronic_lncRNA	Novel_lncRNA	NC_019471.2	13821016	13824525	+	3	955	318
LNC_013927	XLOC_388221	intronic_lncRNA	Novel_lncRNA	NC_019473.2	37020116	37028956	-	7	801	266
LNC_000454	XLOC_010307	intronic_lncRNA	Novel_lncRNA	NC_019458.2	109437257	109459667	+	10	3167	357
LNC_003924	XLOC_115613	intronic_lncRNA	Novel_lncRNA	NC_019460.2	91521531	91529788	+	3	1354	82
LNC_003925	XLOC_115641	lincRNA	Novel_lncRNA	NC_019460.2	91795578	91795921	+	2	299	49
LNC_003926	XLOC_115644	lincRNA	Novel_lncRNA	NC_019460.2	91809352	91809697	+	2	291	67
LNC_003927	XLOC_115677	lincRNA	Novel_lncRNA	NC_019460.2	92141227	92141533	+	2	228	62
LNC_003920	XLOC_115599	intronic_lncRNA	Novel_lncRNA	NC_019460.2	91212563	91217106	+	4	720	237
LNC_005137	XLOC_146630	intronic_lncRNA	Novel_lncRNA	NC_019460.2	173510618	173520068	-	6	719	190
LNC_003922	XLOC_115605	intronic_lncRNA	Novel_lncRNA	NC_019460.2	91351448	91389090	+	6	1281	274
LNC_003923	XLOC_115612	intronic_lncRNA	Novel_lncRNA	NC_019460.2	91465177	91481524	+	2	356	118
LNC_008039	XLOC_232868	lincRNA	Novel_lncRNA	NC_019464.2	8739867	8740188	-	2	258	59
LNC_005136	XLOC_146629	intronic_lncRNA	Novel_lncRNA	NC_019460.2	173505211	173510336	-	5	377	125
LNC_003928	XLOC_115731	intronic_lncRNA	Novel_lncRNA	NC_019460.2	92518281	92529244	+	4	480	160
LNC_003929	XLOC_115754	intronic_lncRNA	Novel_lncRNA	NC_019460.2	92824423	92826729	+	3	246	81
LNC_016030	XLOC_441701	lincRNA	Novel_lncRNA	NC_019477.2	36917558	36917882	-	2	223	52
LNC_017827	XLOC_487748	intronic_lncRNA	Novel_lncRNA	NC_019482.2	24589233	24595224	+	3	229	76
LNC_018574	XLOC_512842	antisense_lncRNA	Novel_lncRNA	NC_019484.2	96617533	96684453	+	2	429	133
LNC_018101	XLOC_494915	intronic_lncRNA	Novel_lncRNA	NC_019483.2	15150353	15162189	+	10	3301	1100
LNC_018106	XLOC_495175	lincRNA	Novel_lncRNA	NC_019483.2	16430213	16430669	+	2	348	56
LNC_009789	XLOC_287604	intronic_lncRNA	Novel_lncRNA	NC_019467.2	36066825	36071480	+	4	405	134
LNC_016497	XLOC_453338	antisense_lncRNA	Novel_lncRNA	NC_019478.2	49331484	49337161	-	3	4407	390
LNC_018104	XLOC_495109	lincRNA	Novel_lncRNA	NC_019483.2	16080753	16081081	+	2	257	64
LNC_012316	XLOC_346472	intronic_lncRNA	Novel_lncRNA	NC_019471.2	14441349	14455568	+	6	2785	247
LNC_019178	XLOC_536111	lincRNA	Novel_lncRNA	NW_014641454.1	239	1354	-	2	490	157
LNC_018454	XLOC_507876	antisense_lncRNA	Novel_lncRNA	NC_019484.2	44227257	44290796	+	2	330	110
LNC_000169	XLOC_002953	lincRNA	Novel_lncRNA	NC_019458.2	35863391	35865202	+	2	1773	87
LNC_000168	XLOC_002952	lincRNA	Novel_lncRNA	NC_019458.2	35842147	35844496	+	2	2276	87
LNC_014367	XLOC_403341	lincRNA	Novel_lncRNA	NC_019474.2	36996493	36996794	-	2	211	52
LNC_000165	XLOC_002949	lincRNA	Novel_lncRNA	NC_019458.2	35776803	35779040	+	2	2180	140
LNC_000164	XLOC_002920	lincRNA	Novel_lncRNA	NC_019458.2	35160669	35160940	+	2	222	45
LNC_005447	XLOC_154607	intronic_lncRNA	Novel_lncRNA	NC_019461.2	31593075	31625492	+	4	435	92
LNC_000166	XLOC_002950	lincRNA	Novel_lncRNA	NC_019458.2	35803407	35804591	+	3	1073	74
LNC_000161	XLOC_002733	intronic_lncRNA	Novel_lncRNA	NC_019458.2	33088657	33104321	+	8	1336	426
LNC_000160	XLOC_002725	intronic_lncRNA	Novel_lncRNA	NC_019458.2	32949733	32956476	+	3	438	146
LNC_000163	XLOC_002848	lincRNA	Novel_lncRNA	NC_019458.2	34660115	34700553	+	3	640	111
LNC_000162	XLOC_002811	lincRNA	Novel_lncRNA	NC_019458.2	33357971	33370248	+	3	550	112
LNC_012078	XLOC_341058	lincRNA	Novel_lncRNA	NC_019470.2	44741731	44742075	-	2	258	85
LNC_018109	XLOC_495358	lincRNA	Novel_lncRNA	NC_019483.2	17370905	17371360	+	2	397	67
LNC_016267	XLOC_448156	intronic_lncRNA	Novel_lncRNA	NC_019478.2	44068301	44144295	+	3	341	113
LNC_012079	XLOC_341188	intronic_lncRNA	Novel_lncRNA	NC_019470.2	45570322	45578350	-	6	1747	318
LNC_018450	XLOC_507657	intronic_lncRNA	Novel_lncRNA	NC_019484.2	41599618	41610885	+	5	995	189
LNC_014363	XLOC_403301	lincRNA	Novel_lncRNA	NC_019474.2	35798599	35798953	-	2	293	63
LNC_017687	XLOC_484864	intronic_lncRNA	Novel_lncRNA	NC_019481.2	37818439	37825321	-	5	1835	159
LNC_018452	XLOC_507823	lincRNA	Novel_lncRNA	NC_019484.2	43055436	43088381	+	4	1897	120
LNC_018015	XLOC_492098	intronic_lncRNA	Novel_lncRNA	NC_019482.2	27683733	27695838	-	3	325	108
LNC_014361	XLOC_403253	lincRNA	Novel_lncRNA	NC_019474.2	35223187	35226010	-	2	458	58
LNC_018800	XLOC_522250	intronic_lncRNA	Novel_lncRNA	NC_019484.2	52647257	52648767	-	5	466	154
LNC_019135	XLOC_534923	intronic_lncRNA	Novel_lncRNA	NW_014640860.1	1	1888	-	4	304	101
LNC_012274	XLOC_345692	lincRNA	Novel_lncRNA	NC_019471.2	5817014	5822289	+	2	3527	216
LNC_017429	XLOC_480781	intronic_lncRNA	Novel_lncRNA	NC_019481.2	36751549	36752850	+	2	346	114
LNC_018127	XLOC_496123	lincRNA	Novel_lncRNA	NC_019483.2	24565165	24565453	+	2	227	47
LNC_012070	XLOC_340712	antisense_lncRNA	Novel_lncRNA	NC_019470.2	42699318	42752050	-	2	353	81
LNC_019448	XLOC_539526	lincRNA	Novel_lncRNA	NW_014644157.1	442	1900	-	2	353	117
LNC_019449	XLOC_539541	lincRNA	Novel_lncRNA	NW_014644180.1	11	1675	+	2	779	127
LNC_017708	XLOC_485277	lincRNA	Novel_lncRNA	NC_019481.2	40445101	40445947	-	2	545	166
LNC_012071	XLOC_340815	lincRNA	Novel_lncRNA	NC_019470.2	43447726	43463792	-	3	560	109
LNC_019444	XLOC_539509	lincRNA	Novel_lncRNA	NW_014644131.1	1	1301	+	2	598	153
LNC_015369	XLOC_427906	lincRNA	Novel_lncRNA	NC_019476.2	5515901	5617899	-	4	581	82
LNC_019446	XLOC_539509	lincRNA	Novel_lncRNA	NW_014644131.1	1	1301	+	2	598	153
LNC_019447	XLOC_539510	lincRNA	Novel_lncRNA	NW_014644132.1	32	2028	+	2	840	116
LNC_019440	XLOC_539488	lincRNA	Novel_lncRNA	NW_014644113.1	8672	9846	-	2	216	71
LNC_019441	XLOC_539491	lincRNA	Novel_lncRNA	NW_014644115.1	332	1228	+	2	233	68
LNC_019442	XLOC_539492	lincRNA	Novel_lncRNA	NW_014644116.1	14	1537	+	2	637	107
LNC_015368	XLOC_427906	lincRNA	Novel_lncRNA	NC_019476.2	5358886	5606183	-	6	887	78
LNC_011273	XLOC_319983	lincRNA	Novel_lncRNA	NC_019469.2	74042329	74043280	+	2	344	49
LNC_011272	XLOC_319961	intronic_lncRNA	Novel_lncRNA	NC_019469.2	73643730	73656143	+	4	461	134
LNC_011271	XLOC_319961	intronic_lncRNA	Novel_lncRNA	NC_019469.2	73635917	73656143	+	4	422	140
LNC_011270	XLOC_319957	lincRNA	Novel_lncRNA	NC_019469.2	73597090	73604966	+	2	6936	273
LNC_011277	XLOC_319991	intronic_lncRNA	Novel_lncRNA	NC_019469.2	74132757	74141232	+	4	1279	177
LNC_011276	XLOC_319991	intronic_lncRNA	Novel_lncRNA	NC_019469.2	74132007	74145119	+	6	1279	365
LNC_011275	XLOC_319985	antisense_lncRNA	Novel_lncRNA	NC_019469.2	74091826	74094977	+	2	505	112
LNC_011274	XLOC_319985	antisense_lncRNA	Novel_lncRNA	NC_019469.2	74091275	74112456	+	4	622	117
LNC_011279	XLOC_320103	antisense_lncRNA	Novel_lncRNA	NC_019469.2	75414879	75461094	+	2	549	109
LNC_011278	XLOC_319992	intronic_lncRNA	Novel_lncRNA	NC_019469.2	74155329	74169246	+	4	769	256
LNC_011851	XLOC_334333	intronic_lncRNA	Novel_lncRNA	NC_019470.2	63678464	63681503	+	3	971	152
LNC_010003	XLOC_295872	lincRNA	Novel_lncRNA	NC_019467.2	27687102	27687655	-	2	497	91
LNC_010002	XLOC_295753	intronic_lncRNA	Novel_lncRNA	NC_019467.2	25548436	25819355	-	7	1381	403
LNC_001388	XLOC_036938	intronic_lncRNA	Novel_lncRNA	NC_019458.2	103660741	103664496	-	3	643	103
LNC_001389	XLOC_036942	antisense_lncRNA	Novel_lncRNA	NC_019458.2	103681541	103693399	-	2	220	73
LNC_010007	XLOC_295953	intronic_lncRNA	Novel_lncRNA	NC_019467.2	28750113	28767040	-	6	2447	583
LNC_010006	XLOC_295896	intronic_lncRNA	Novel_lncRNA	NC_019467.2	28240431	28245375	-	3	348	116
LNC_010005	XLOC_295895	intronic_lncRNA	Novel_lncRNA	NC_019467.2	28215862	28227505	-	2	407	135
LNC_010004	XLOC_295883	lincRNA	Novel_lncRNA	NC_019467.2	27729794	27731109	-	2	1263	70
LNC_001382	XLOC_036854	intronic_lncRNA	Novel_lncRNA	NC_019458.2	102533176	102536009	-	2	1188	133
LNC_001383	XLOC_036858	intronic_lncRNA	Novel_lncRNA	NC_019458.2	102557797	102559352	-	4	856	138
LNC_001380	XLOC_036852	intronic_lncRNA	Novel_lncRNA	NC_019458.2	102522123	102525680	-	3	520	133
LNC_001381	XLOC_036854	intronic_lncRNA	Novel_lncRNA	NC_019458.2	102528206	102536935	-	6	2237	255
LNC_001386	XLOC_036883	intronic_lncRNA	Novel_lncRNA	NC_019458.2	103019412	103021989	-	7	1084	280
LNC_001387	XLOC_036903	intronic_lncRNA	Novel_lncRNA	NC_019458.2	103274000	103275041	-	2	286	94
LNC_001384	XLOC_036867	intronic_lncRNA	Novel_lncRNA	NC_019458.2	102630459	102635868	-	4	422	137
LNC_001385	XLOC_036881	intronic_lncRNA	Novel_lncRNA	NC_019458.2	102974281	103000672	-	12	1260	385
LNC_013801	XLOC_384142	antisense_lncRNA	Novel_lncRNA	NC_019473.2	1844501	1854822	-	2	10300	182
LNC_011965	XLOC_337489	intronic_lncRNA	Novel_lncRNA	NC_019470.2	10620481	10644515	-	15	1702	500
LNC_019126	XLOC_534725	lincRNA	Novel_lncRNA	NW_014640757.1	3563	6831	-	2	3235	218
LNC_014855	XLOC_415476	lincRNA	Novel_lncRNA	NC_019475.2	10678835	10679196	-	2	305	58
LNC_013806	XLOC_384386	intronic_lncRNA	Novel_lncRNA	NC_019473.2	4816026	4868972	-	9	2507	685
LNC_011850	XLOC_334331	intronic_lncRNA	Novel_lncRNA	NC_019470.2	63619385	63620709	+	3	242	80
LNC_013807	XLOC_384386	intronic_lncRNA	Novel_lncRNA	NC_019473.2	4861557	4868890	-	2	641	112
LNC_009078	XLOC_263378	intronic_lncRNA	Novel_lncRNA	NC_019466.2	14475957	14477901	+	2	558	185
LNC_016433	XLOC_452771	intronic_lncRNA	Novel_lncRNA	NC_019478.2	43519500	43524774	-	6	1746	253
LNC_013804	XLOC_384363	intronic_lncRNA	Novel_lncRNA	NC_019473.2	4448918	4470664	-	2	322	107
LNC_014838	XLOC_414817	intronic_lncRNA	Novel_lncRNA	NC_019475.2	7158199	7176241	-	6	878	292
LNC_009079	XLOC_263379	lincRNA	Novel_lncRNA	NC_019466.2	14478142	14481021	+	2	2818	297
LNC_014836	XLOC_414776	intronic_lncRNA	Novel_lncRNA	NC_019475.2	6696464	6701814	-	2	219	73
LNC_014340	XLOC_402029	lincRNA	Novel_lncRNA	NC_019474.2	27490423	27490949	-	2	463	40
LNC_014834	XLOC_414663	lincRNA	Novel_lncRNA	NC_019475.2	4310300	4310827	-	2	430	101
LNC_013805	XLOC_384385	intronic_lncRNA	Novel_lncRNA	NC_019473.2	4774918	4802659	-	4	455	93
LNC_014832	XLOC_414660	intronic_lncRNA	Novel_lncRNA	NC_019475.2	4114571	4237396	-	3	476	135
LNC_011969	XLOC_337693	lincRNA	Novel_lncRNA	NC_019470.2	12325909	12326411	-	2	393	54
LNC_014830	XLOC_414581	lincRNA	Novel_lncRNA	NC_019475.2	2457884	2458160	-	2	217	39
LNC_014831	XLOC_414656	lincRNA	Novel_lncRNA	NC_019475.2	3134873	3142086	-	3	5165	125
LNC_004712	XLOC_134460	intronic_lncRNA	Novel_lncRNA	NC_019460.2	56184896	56188917	-	4	401	133
LNC_004713	XLOC_134461	intronic_lncRNA	Novel_lncRNA	NC_019460.2	56198663	56208109	-	4	788	262
LNC_004710	XLOC_134458	intronic_lncRNA	Novel_lncRNA	NC_019460.2	56080411	56097089	-	4	781	213
LNC_004711	XLOC_134459	intronic_lncRNA	Novel_lncRNA	NC_019460.2	56162766	56178293	-	5	707	235
LNC_004716	XLOC_134485	lincRNA	Novel_lncRNA	NC_019460.2	56475592	56476461	-	3	312	104
LNC_004717	XLOC_134499	intronic_lncRNA	Novel_lncRNA	NC_019460.2	56599132	56631459	-	6	2014	435
LNC_004714	XLOC_134462	intronic_lncRNA	Novel_lncRNA	NC_019460.2	56216860	56218051	-	2	661	110
LNC_004715	XLOC_134463	intronic_lncRNA	Novel_lncRNA	NC_019460.2	56235060	56262452	-	9	1162	387
LNC_004718	XLOC_134520	antisense_lncRNA	Novel_lncRNA	NC_019460.2	56997638	57003630	-	2	1026	203
LNC_004719	XLOC_134554	antisense_lncRNA	Novel_lncRNA	NC_019460.2	57127160	57129039	-	2	1311	131
LNC_009537	XLOC_281103	intronic_lncRNA	Novel_lncRNA	NC_019466.2	72564844	72604896	-	4	604	200
LNC_007357	XLOC_212602	lincRNA	Novel_lncRNA	NC_019463.2	21260173	21260479	-	2	256	85
LNC_007356	XLOC_212533	intronic_lncRNA	Novel_lncRNA	NC_019463.2	20794844	20819669	-	2	5257	211
LNC_007355	XLOC_212531	antisense_lncRNA	Novel_lncRNA	NC_019463.2	20791576	20794501	-	2	440	133
LNC_007354	XLOC_212418	lincRNA	Novel_lncRNA	NC_019463.2	20272715	20273037	-	2	264	57
LNC_007353	XLOC_212392	lincRNA	Novel_lncRNA	NC_019463.2	20094227	20098095	-	2	3843	123
LNC_007352	XLOC_212375	lincRNA	Novel_lncRNA	NC_019463.2	19807724	19808409	-	2	460	72
LNC_007351	XLOC_212370	lincRNA	Novel_lncRNA	NC_019463.2	19800954	19801921	-	2	876	173
LNC_007350	XLOC_212340	lincRNA	Novel_lncRNA	NC_019463.2	19279470	19279810	-	2	299	50
LNC_014309	XLOC_400151	lincRNA	Novel_lncRNA	NC_019474.2	8758822	8760314	-	2	381	57
LNC_018112	XLOC_495471	intronic_lncRNA	Novel_lncRNA	NC_019483.2	18414889	18423193	+	2	4379	112
LNC_007359	XLOC_212655	lincRNA	Novel_lncRNA	NC_019463.2	21675959	21676361	-	2	334	97
LNC_007358	XLOC_212646	lincRNA	Novel_lncRNA	NC_019463.2	21620310	21620668	-	2	205	39
LNC_000833	XLOC_022967	lincRNA	Novel_lncRNA	NC_019458.2	235958135	235958764	+	2	578	56
LNC_000832	XLOC_022952	lincRNA	Novel_lncRNA	NC_019458.2	235880549	235881073	+	2	447	74
LNC_000831	XLOC_022945	lincRNA	Novel_lncRNA	NC_019458.2	235862138	235862460	+	2	267	59
LNC_000830	XLOC_022886	intronic_lncRNA	Novel_lncRNA	NC_019458.2	235567251	235568595	+	2	396	132
LNC_000837	XLOC_023064	intronic_lncRNA	Novel_lncRNA	NC_019458.2	237049829	237082954	+	5	1440	250
LNC_000836	XLOC_023021	lincRNA	Novel_lncRNA	NC_019458.2	236629812	236638231	+	3	921	144
LNC_000835	XLOC_022990	lincRNA	Novel_lncRNA	NC_019458.2	236237871	236239563	+	2	1558	148
LNC_000834	XLOC_022989	intronic_lncRNA	Novel_lncRNA	NC_019458.2	236141104	236207782	+	6	623	182
LNC_000839	XLOC_023065	lincRNA	Novel_lncRNA	NC_019458.2	237088205	237098742	+	2	2078	101
LNC_000838	XLOC_023065	lincRNA	Novel_lncRNA	NC_019458.2	237088205	237098742	+	3	2257	107
LNC_006408	XLOC_183426	lincRNA	Novel_lncRNA	NC_019462.2	85247047	85249970	+	2	758	63
LNC_006409	XLOC_183499	intronic_lncRNA	Novel_lncRNA	NC_019462.2	85526917	85534879	+	3	674	131
LNC_014859	XLOC_415831	lincRNA	Novel_lncRNA	NC_019475.2	12908239	12919229	-	2	227	64
LNC_011660	XLOC_328956	lincRNA	Novel_lncRNA	NC_019470.2	11649746	11654127	+	2	843	90
LNC_011661	XLOC_328975	intronic_lncRNA	Novel_lncRNA	NC_019470.2	11834596	11843025	+	5	601	199
LNC_011662	XLOC_329234	lincRNA	Novel_lncRNA	NC_019470.2	13381757	13382059	+	2	262	87
LNC_011663	XLOC_329293	lincRNA	Novel_lncRNA	NC_019470.2	13658106	13658554	+	2	388	59
LNC_011664	XLOC_329430	lincRNA	Novel_lncRNA	NC_019470.2	14499309	14500353	+	2	364	62
LNC_011665	XLOC_329434	lincRNA	Novel_lncRNA	NC_019470.2	14515509	14515815	+	2	265	50
LNC_011666	XLOC_329448	intronic_lncRNA	Novel_lncRNA	NC_019470.2	15236213	15248296	+	4	259	86
LNC_011667	XLOC_329468	intronic_lncRNA	Novel_lncRNA	NC_019470.2	15587323	15620533	+	9	2751	414
LNC_011668	XLOC_329468	intronic_lncRNA	Novel_lncRNA	NC_019470.2	15587323	15682125	+	22	5144	1292
LNC_011669	XLOC_329468	intronic_lncRNA	Novel_lncRNA	NC_019470.2	15659590	15682125	+	6	1960	579
LNC_016831	XLOC_461935	lincRNA	Novel_lncRNA	NC_019479.2	39835723	39845673	-	3	560	115
LNC_018013	XLOC_492021	lincRNA	Novel_lncRNA	NC_019482.2	26682230	26682629	-	2	320	64
LNC_014741	XLOC_412789	intronic_lncRNA	Novel_lncRNA	NC_019475.2	54087266	54118545	+	14	3276	1005
LNC_009522	XLOC_280407	lincRNA	Novel_lncRNA	NC_019466.2	67901430	67905667	-	2	727	55
LNC_009523	XLOC_280428	lincRNA	Novel_lncRNA	NC_019466.2	67930575	67981342	-	2	392	62
LNC_015643	XLOC_433037	intronic_lncRNA	Novel_lncRNA	NC_019477.2	6705206	6709105	+	3	247	75
LNC_019431	XLOC_539397	lincRNA	Novel_lncRNA	NW_014644021.1	1	1323	+	2	612	168
LNC_009252	XLOC_270785	intronic_lncRNA	Novel_lncRNA	NC_019466.2	76986143	76991664	+	4	558	186
LNC_009521	XLOC_280398	lincRNA	Novel_lncRNA	NC_019466.2	67828357	67828626	-	2	234	77
LNC_009526	XLOC_280496	lincRNA	Novel_lncRNA	NC_019466.2	68092636	68093763	-	2	1059	100
LNC_018577	XLOC_512942	lincRNA	Novel_lncRNA	NC_019484.2	97637937	97639776	+	2	459	80
LNC_009527	XLOC_280512	lincRNA	Novel_lncRNA	NC_019466.2	68138441	68139007	-	2	507	96
LNC_017338	XLOC_478669	lincRNA	Novel_lncRNA	NC_019481.2	15137949	15138259	+	2	268	64
LNC_017339	XLOC_478704	lincRNA	Novel_lncRNA	NC_019481.2	15211469	15211871	+	2	335	77
LNC_017848	XLOC_488121	intronic_lncRNA	Novel_lncRNA	NC_019482.2	28352013	28401651	+	4	1167	214
LNC_017849	XLOC_488180	intronic_lncRNA	Novel_lncRNA	NC_019482.2	28976742	29009235	+	14	3529	665
LNC_018223	XLOC_499351	antisense_lncRNA	Novel_lncRNA	NC_019483.2	12182944	12349660	-	3	550	120
LNC_009524	XLOC_280463	lincRNA	Novel_lncRNA	NC_019466.2	68238146	68250335	-	4	2188	115
LNC_017330	XLOC_478426	intronic_lncRNA	Novel_lncRNA	NC_019481.2	14040736	14048527	+	3	764	229
LNC_017331	XLOC_478429	intronic_lncRNA	Novel_lncRNA	NC_019481.2	14116365	14120312	+	5	870	289
LNC_017332	XLOC_478430	intronic_lncRNA	Novel_lncRNA	NC_019481.2	14145103	14199669	+	8	812	270
LNC_009525	XLOC_280463	lincRNA	Novel_lncRNA	NC_019466.2	68249250	68250335	-	2	980	81
LNC_017334	XLOC_478451	lincRNA	Novel_lncRNA	NC_019481.2	14610234	14761810	+	2	891	136
LNC_017335	XLOC_478455	lincRNA	Novel_lncRNA	NC_019481.2	14629018	14629853	+	2	786	86
LNC_017336	XLOC_478648	lincRNA	Novel_lncRNA	NC_019481.2	15094063	15094823	+	2	705	73
LNC_017337	XLOC_478667	lincRNA	Novel_lncRNA	NC_019481.2	15134126	15136228	+	2	429	80
LNC_002093	XLOC_058260	intronic_lncRNA	Novel_lncRNA	NC_019459.2	31507891	31580818	+	2	339	78
LNC_002092	XLOC_058159	intronic_lncRNA	Novel_lncRNA	NC_019459.2	30186043	30221835	+	5	892	297
LNC_002091	XLOC_058158	intronic_lncRNA	Novel_lncRNA	NC_019459.2	30110946	30185977	+	11	2006	668
LNC_002090	XLOC_058157	intronic_lncRNA	Novel_lncRNA	NC_019459.2	30074226	30110886	+	4	1541	492
LNC_002097	XLOC_058299	intronic_lncRNA	Novel_lncRNA	NC_019459.2	31951831	32101251	+	6	1587	244
LNC_002096	XLOC_058299	intronic_lncRNA	Novel_lncRNA	NC_019459.2	31949455	31952065	+	4	309	103
LNC_002095	XLOC_058298	intronic_lncRNA	Novel_lncRNA	NC_019459.2	31941617	31945169	+	4	386	128
LNC_002094	XLOC_058296	intronic_lncRNA	Novel_lncRNA	NC_019459.2	31896089	31903181	+	4	522	173
LNC_002099	XLOC_058473	intronic_lncRNA	Novel_lncRNA	NC_019459.2	33611142	33613112	+	3	689	142
LNC_002098	XLOC_058380	lincRNA	Novel_lncRNA	NC_019459.2	32701853	32702926	+	2	800	153
LNC_017022	XLOC_468766	intronic_lncRNA	Novel_lncRNA	NC_019480.2	50077717	50079780	+	5	872	272
LNC_009607	XLOC_282752	intronic_lncRNA	Novel_lncRNA	NC_019466.2	88687019	88696270	-	5	616	161
LNC_009606	XLOC_282720	lincRNA	Novel_lncRNA	NC_019466.2	87662950	87663676	-	2	692	92
LNC_009605	XLOC_282717	lincRNA	Novel_lncRNA	NC_019466.2	87654239	87725151	-	2	5080	137
LNC_009604	XLOC_282644	intronic_lncRNA	Novel_lncRNA	NC_019466.2	87222766	87239314	-	3	718	177
LNC_009603	XLOC_282643	intronic_lncRNA	Novel_lncRNA	NC_019466.2	87136110	87139180	-	2	806	159
LNC_009602	XLOC_282623	lincRNA	Novel_lncRNA	NC_019466.2	86742177	86742592	-	2	342	61
LNC_009601	XLOC_282605	lincRNA	Novel_lncRNA	NC_019466.2	86625852	86626261	-	2	354	41
LNC_009600	XLOC_282572	intronic_lncRNA	Novel_lncRNA	NC_019466.2	86269644	86286901	-	6	586	161
LNC_009979	XLOC_294977	intronic_lncRNA	Novel_lncRNA	NC_019467.2	18549097	18556723	-	3	4218	119
LNC_009978	XLOC_294975	intronic_lncRNA	Novel_lncRNA	NC_019467.2	18476768	18496115	-	10	896	298
LNC_017475	XLOC_481288	lincRNA	Novel_lncRNA	NC_019481.2	41628257	41632793	+	2	2263	192
LNC_009609	XLOC_282810	lincRNA	Novel_lncRNA	NC_019466.2	89178957	89179374	-	2	310	45
LNC_009608	XLOC_282753	intronic_lncRNA	Novel_lncRNA	NC_019466.2	88699007	88702456	-	3	220	64
LNC_008554	XLOC_245318	intronic_lncRNA	Novel_lncRNA	NC_019465.2	27554388	27568578	+	5	527	175
LNC_001430	XLOC_037840	intronic_lncRNA	Novel_lncRNA	NC_019458.2	112018358	112032833	-	6	1403	280
LNC_000769	XLOC_020871	intronic_lncRNA	Novel_lncRNA	NC_019458.2	216424308	216482013	+	4	724	120
LNC_000768	XLOC_020870	intronic_lncRNA	Novel_lncRNA	NC_019458.2	216386299	216396167	+	2	343	72
LNC_008550	XLOC_245204	intronic_lncRNA	Novel_lncRNA	NC_019465.2	26515705	26536124	+	9	2323	348
LNC_008551	XLOC_245313	antisense_lncRNA	Novel_lncRNA	NC_019465.2	27434907	27486667	+	2	211	70
LNC_008552	XLOC_245316	intronic_lncRNA	Novel_lncRNA	NC_019465.2	27513052	27518508	+	4	463	148
LNC_001431	XLOC_037844	intronic_lncRNA	Novel_lncRNA	NC_019458.2	112088547	112115114	-	2	514	83
LNC_000763	XLOC_020645	intronic_lncRNA	Novel_lncRNA	NC_019458.2	213102208	213107145	+	4	443	147
LNC_000762	XLOC_020644	intronic_lncRNA	Novel_lncRNA	NC_019458.2	213084556	213094221	+	4	558	185
LNC_000761	XLOC_020634	lincRNA	Novel_lncRNA	NC_019458.2	212956877	212958281	+	2	1233	54
LNC_000760	XLOC_020613	lincRNA	Novel_lncRNA	NC_019458.2	212722984	212723702	+	2	665	71
LNC_000767	XLOC_020816	intronic_lncRNA	Novel_lncRNA	NC_019458.2	215463405	215466287	+	3	368	122
LNC_000766	XLOC_020777	intronic_lncRNA	Novel_lncRNA	NC_019458.2	214925509	214945695	+	4	1836	507
LNC_000765	XLOC_020647	intronic_lncRNA	Novel_lncRNA	NC_019458.2	213184582	213393745	+	6	746	218
LNC_000764	XLOC_020646	intronic_lncRNA	Novel_lncRNA	NC_019458.2	213135796	213184500	+	3	256	85
LNC_013033	XLOC_361825	lincRNA	Novel_lncRNA	NC_019472.2	27531792	27532080	+	2	254	58
LNC_006353	XLOC_180371	intronic_lncRNA	Novel_lncRNA	NC_019462.2	59178561	59186103	+	9	1374	335
LNC_019183	XLOC_536291	lincRNA	Novel_lncRNA	NW_014641526.1	2019	2398	-	2	270	47
LNC_013032	XLOC_361823	lincRNA	Novel_lncRNA	NC_019472.2	27528157	27528746	+	2	521	84
LNC_006354	XLOC_180395	intronic_lncRNA	Novel_lncRNA	NC_019462.2	59491823	59497313	+	7	1180	364
LNC_019182	XLOC_536196	lincRNA	Novel_lncRNA	NW_014641484.1	1	2311	-	2	2279	128
LNC_013031	XLOC_361822	lincRNA	Novel_lncRNA	NC_019472.2	27526744	27527061	+	2	257	85
LNC_006355	XLOC_180397	intronic_lncRNA	Novel_lncRNA	NC_019462.2	59509051	59541901	+	13	3829	459
LNC_002545	XLOC_075164	lincRNA	Novel_lncRNA	NC_019459.2	201270772	201274708	+	2	3840	110
LNC_002544	XLOC_075162	lincRNA	Novel_lncRNA	NC_019459.2	201265787	201269225	+	2	3248	142
LNC_002547	XLOC_075253	intronic_lncRNA	Novel_lncRNA	NC_019459.2	202171263	202177582	+	10	3189	351
LNC_002546	XLOC_075253	intronic_lncRNA	Novel_lncRNA	NC_019459.2	202171263	202174629	+	8	1544	309
LNC_002541	XLOC_075155	intronic_lncRNA	Novel_lncRNA	NC_019459.2	201216567	201224500	+	4	252	83
LNC_002540	XLOC_074942	lincRNA	Novel_lncRNA	NC_019459.2	199746393	199746916	+	2	449	82
LNC_002543	XLOC_075161	lincRNA	Novel_lncRNA	NC_019459.2	201269757	201372827	+	3	1153	93
LNC_002542	XLOC_075161	lincRNA	Novel_lncRNA	NC_019459.2	201258310	201366767	+	2	270	86
LNC_012319	XLOC_346475	intronic_lncRNA	Novel_lncRNA	NC_019471.2	14455833	14479036	+	13	1632	543
LNC_012318	XLOC_346472	intronic_lncRNA	Novel_lncRNA	NC_019471.2	14450749	14455568	+	3	2914	196
LNC_019137	XLOC_534989	lincRNA	Novel_lncRNA	NW_014640897.1	2961	4768	+	2	892	93
LNC_006357	XLOC_180397	intronic_lncRNA	Novel_lncRNA	NC_019462.2	59511031	59519046	+	3	1120	160
LNC_002549	XLOC_075254	antisense_lncRNA	Novel_lncRNA	NC_019459.2	202194916	202196721	+	4	236	37
LNC_002548	XLOC_075253	intronic_lncRNA	Novel_lncRNA	NC_019459.2	202171263	202177582	+	11	2197	351
LNC_012869	XLOC_358213	intronic_lncRNA	Novel_lncRNA	NC_019471.2	52557470	52575820	-	9	1253	417
LNC_012868	XLOC_358169	intronic_lncRNA	Novel_lncRNA	NC_019471.2	52065801	52074677	-	4	840	191
LNC_003155	XLOC_094033	intronic_lncRNA	Novel_lncRNA	NC_019459.2	133012426	133107082	-	13	2472	430
LNC_001438	XLOC_038228	intronic_lncRNA	Novel_lncRNA	NC_019458.2	115634750	115656762	-	6	621	173
LNC_003157	XLOC_094163	antisense_lncRNA	Novel_lncRNA	NC_019459.2	133814835	133838489	-	3	1071	143
LNC_003156	XLOC_094033	intronic_lncRNA	Novel_lncRNA	NC_019459.2	133017382	133094948	-	11	1362	349
LNC_003151	XLOC_093810	lincRNA	Novel_lncRNA	NC_019459.2	131572503	131574717	-	2	2162	199
LNC_003150	XLOC_093784	antisense_lncRNA	Novel_lncRNA	NC_019459.2	131291581	131455410	-	3	6540	264
LNC_003153	XLOC_093818	intronic_lncRNA	Novel_lncRNA	NC_019459.2	131602150	131611290	-	3	685	114
LNC_003152	XLOC_093814	antisense_lncRNA	Novel_lncRNA	NC_019459.2	131590210	131600722	-	2	3761	108
LNC_019287	XLOC_538549	lincRNA	Novel_lncRNA	NW_014642976.1	1	1078	-	2	423	132
LNC_013034	XLOC_361832	intronic_lncRNA	Novel_lncRNA	NC_019472.2	27948465	27953953	+	6	1321	167
LNC_003159	XLOC_094171	intronic_lncRNA	Novel_lncRNA	NC_019459.2	133836347	133881066	-	7	2394	146
LNC_003158	XLOC_094165	intronic_lncRNA	Novel_lncRNA	NC_019459.2	133820383	133823632	-	5	856	211
LNC_006429	XLOC_184562	intronic_lncRNA	Novel_lncRNA	NC_019462.2	92997071	93049494	+	14	6095	835
LNC_000499	XLOC_011240	intronic_lncRNA	Novel_lncRNA	NC_019458.2	120380010	120386335	+	3	294	97
LNC_000498	XLOC_011214	intronic_lncRNA	Novel_lncRNA	NC_019458.2	119855940	119868774	+	4	327	108
LNC_000495	XLOC_011182	intronic_lncRNA	Novel_lncRNA	NC_019458.2	119441270	119507476	+	3	830	225
LNC_000494	XLOC_011133	intronic_lncRNA	Novel_lncRNA	NC_019458.2	119161203	119169940	+	3	466	98
LNC_000497	XLOC_011213	intronic_lncRNA	Novel_lncRNA	NC_019458.2	119779630	119854338	+	20	3029	909
LNC_000496	XLOC_011213	intronic_lncRNA	Novel_lncRNA	NC_019458.2	119779630	119854338	+	19	3014	904
LNC_000491	XLOC_011112	intronic_lncRNA	Novel_lncRNA	NC_019458.2	118801816	118814715	+	4	693	157
LNC_000490	XLOC_011074	lincRNA	Novel_lncRNA	NC_019458.2	118466158	118467742	+	2	351	116
LNC_000493	XLOC_011118	lincRNA	Novel_lncRNA	NC_019458.2	118966365	119016434	+	2	3444	208
LNC_000492	XLOC_011113	intronic_lncRNA	Novel_lncRNA	NC_019458.2	118814799	118859853	+	3	382	126
LNC_002400	XLOC_068478	intronic_lncRNA	Novel_lncRNA	NC_019459.2	136722592	136742870	+	5	1111	198
LNC_002401	XLOC_068494	intronic_lncRNA	Novel_lncRNA	NC_019459.2	136903668	136958331	+	16	2485	658
LNC_002402	XLOC_068494	intronic_lncRNA	Novel_lncRNA	NC_019459.2	136903798	136958331	+	17	2415	678
LNC_002403	XLOC_068494	intronic_lncRNA	Novel_lncRNA	NC_019459.2	136920507	136958331	+	13	1838	545
LNC_002404	XLOC_068514	antisense_lncRNA	Novel_lncRNA	NC_019459.2	137054846	137056570	+	2	1334	121
LNC_002405	XLOC_068515	intronic_lncRNA	Novel_lncRNA	NC_019459.2	137056713	137072439	+	3	2026	220
LNC_002406	XLOC_068548	intronic_lncRNA	Novel_lncRNA	NC_019459.2	137644163	137674044	+	10	1562	360
LNC_002407	XLOC_068608	intronic_lncRNA	Novel_lncRNA	NC_019459.2	138694926	138713002	+	3	4072	463
LNC_002408	XLOC_068611	intronic_lncRNA	Novel_lncRNA	NC_019459.2	138737534	138743270	+	5	1369	248
LNC_002409	XLOC_068613	intronic_lncRNA	Novel_lncRNA	NC_019459.2	138773725	138794110	+	10	3162	454
LNC_015851	XLOC_437690	intronic_lncRNA	Novel_lncRNA	NC_019477.2	49353648	49354826	+	2	443	119
LNC_010649	XLOC_308405	antisense_lncRNA	Novel_lncRNA	NC_019468.2	9923383	10069860	-	3	739	185
LNC_010648	XLOC_308394	intronic_lncRNA	Novel_lncRNA	NC_019468.2	9828660	9890447	-	5	1663	265
LNC_012171	XLOC_343081	antisense_lncRNA	Novel_lncRNA	NC_019470.2	65377866	65379362	-	2	1453	130
LNC_011953	XLOC_337353	lincRNA	Novel_lncRNA	NC_019470.2	9442671	9442983	-	2	257	63
LNC_012116	XLOC_341922	antisense_lncRNA	Novel_lncRNA	NC_019470.2	53563526	53576560	-	4	7737	266
LNC_010641	XLOC_308265	lincRNA	Novel_lncRNA	NC_019468.2	8064806	8065294	-	2	324	85
LNC_010640	XLOC_308260	intronic_lncRNA	Novel_lncRNA	NC_019468.2	8006956	8034707	-	4	4073	169
LNC_010643	XLOC_308317	antisense_lncRNA	Novel_lncRNA	NC_019468.2	8711219	8764015	-	3	481	118
LNC_010642	XLOC_308280	lincRNA	Novel_lncRNA	NC_019468.2	8264293	8269889	-	2	5571	152
LNC_010645	XLOC_308382	antisense_lncRNA	Novel_lncRNA	NC_019468.2	9689746	9691199	-	2	1013	84
LNC_010644	XLOC_308317	antisense_lncRNA	Novel_lncRNA	NC_019468.2	8711591	8761949	-	2	345	114
LNC_010647	XLOC_308387	intronic_lncRNA	Novel_lncRNA	NC_019468.2	9754962	9761612	-	4	413	92
LNC_010646	XLOC_308386	intronic_lncRNA	Novel_lncRNA	NC_019468.2	9713777	9731038	-	2	354	69
LNC_008785	XLOC_253678	lincRNA	Novel_lncRNA	NC_019465.2	11635081	11641248	-	2	1667	131
LNC_012114	XLOC_341922	intronic_lncRNA	Novel_lncRNA	NC_019470.2	53554998	53576560	-	7	6809	316
LNC_012113	XLOC_341922	intronic_lncRNA	Novel_lncRNA	NC_019470.2	53554998	53576560	-	7	6925	316
LNC_012112	XLOC_341911	intronic_lncRNA	Novel_lncRNA	NC_019470.2	53433214	53441043	-	7	896	298
LNC_012170	XLOC_343060	intronic_lncRNA	Novel_lncRNA	NC_019470.2	65057645	65086527	-	3	411	134
LNC_012111	XLOC_341899	intronic_lncRNA	Novel_lncRNA	NC_019470.2	53346688	53355685	-	7	737	212
LNC_015180	XLOC_423766	antisense_lncRNA	Novel_lncRNA	NC_019476.2	16892256	16893922	+	2	568	130
LNC_011649	XLOC_328646	lincRNA	Novel_lncRNA	NC_019470.2	5531738	5532172	+	2	332	65
LNC_015183	XLOC_423770	intronic_lncRNA	Novel_lncRNA	NC_019476.2	16949537	16978020	+	10	904	300
LNC_015182	XLOC_423769	intronic_lncRNA	Novel_lncRNA	NC_019476.2	16943616	16948285	+	6	542	180
LNC_015185	XLOC_423778	intronic_lncRNA	Novel_lncRNA	NC_019476.2	17089801	17095670	+	4	573	190
LNC_012173	XLOC_343094	lincRNA	Novel_lncRNA	NC_019470.2	65724257	65731648	-	3	833	112
LNC_001018	XLOC_027531	intronic_lncRNA	Novel_lncRNA	NC_019458.2	10101714	10155391	-	17	2818	783
LNC_001019	XLOC_027571	intronic_lncRNA	Novel_lncRNA	NC_019458.2	10497836	10521421	-	14	1840	613
LNC_015475	XLOC_431003	intronic_lncRNA	Novel_lncRNA	NC_019476.2	38589204	38930519	-	29	4442	1169
LNC_015187	XLOC_423976	lincRNA	Novel_lncRNA	NC_019476.2	18511011	18511490	+	2	388	57
LNC_001012	XLOC_027215	intronic_lncRNA	Novel_lncRNA	NC_019458.2	7190454	7196083	-	4	342	104
LNC_001013	XLOC_027216	intronic_lncRNA	Novel_lncRNA	NC_019458.2	7205795	7214088	-	3	229	76
LNC_001010	XLOC_027099	lincRNA	Novel_lncRNA	NC_019458.2	6308327	6309258	-	2	279	76
LNC_001011	XLOC_027113	lincRNA	Novel_lncRNA	NC_019458.2	6359142	6359824	-	2	401	76
LNC_001016	XLOC_027223	lincRNA	Novel_lncRNA	NC_019458.2	7441588	7443397	-	2	1496	127
LNC_001017	XLOC_027530	intronic_lncRNA	Novel_lncRNA	NC_019458.2	10082869	10083644	-	2	425	84
LNC_001014	XLOC_027217	intronic_lncRNA	Novel_lncRNA	NC_019458.2	7226197	7261596	-	17	2145	360
LNC_001015	XLOC_027221	lincRNA	Novel_lncRNA	NC_019458.2	7433690	7439010	-	2	5118	170
LNC_008738	XLOC_252145	lincRNA	Novel_lncRNA	NC_019465.2	90270821	90273826	+	3	607	172
LNC_008739	XLOC_252171	lincRNA	Novel_lncRNA	NC_019465.2	90374451	90377935	+	2	2714	177
LNC_016524	XLOC_454044	lincRNA	Novel_lncRNA	NC_019479.2	9032312	9033128	+	2	630	95
LNC_016525	XLOC_454048	intronic_lncRNA	Novel_lncRNA	NC_019479.2	9146938	9184096	+	9	3123	377
LNC_016522	XLOC_454007	intronic_lncRNA	Novel_lncRNA	NC_019479.2	8517365	8775350	+	5	1142	186
LNC_016523	XLOC_454043	lincRNA	Novel_lncRNA	NC_019479.2	9028528	9029152	+	2	548	65
LNC_016520	XLOC_453974	intronic_lncRNA	Novel_lncRNA	NC_019479.2	6823614	7200418	+	6	965	150
LNC_015188	XLOC_423984	lincRNA	Novel_lncRNA	NC_019476.2	19481978	19487559	+	2	225	74
LNC_008730	XLOC_251962	lincRNA	Novel_lncRNA	NC_019465.2	88629188	88629645	+	2	402	105
LNC_008731	XLOC_252066	lincRNA	Novel_lncRNA	NC_019465.2	89561114	89561805	+	2	579	85
LNC_008732	XLOC_252110	antisense_lncRNA	Novel_lncRNA	NC_019465.2	89982754	89987048	+	3	2090	143
LNC_008733	XLOC_252111	antisense_lncRNA	Novel_lncRNA	NC_019465.2	89984890	89988852	+	2	3233	179
LNC_008734	XLOC_252113	intronic_lncRNA	Novel_lncRNA	NC_019465.2	90011886	90025566	+	8	1672	341
LNC_008735	XLOC_252114	lincRNA	Novel_lncRNA	NC_019465.2	90028614	90037155	+	3	2584	119
LNC_008736	XLOC_252114	antisense_lncRNA	Novel_lncRNA	NC_019465.2	90028646	90039202	+	2	3153	314
LNC_008737	XLOC_252136	lincRNA	Novel_lncRNA	NC_019465.2	90189970	90190419	+	2	334	111
LNC_014018	XLOC_392184	intronic_lncRNA	Novel_lncRNA	NC_019474.2	4546290	4552076	+	3	352	117
LNC_014019	XLOC_392186	intronic_lncRNA	Novel_lncRNA	NC_019474.2	4601150	4634396	+	2	1672	141
LNC_007903	XLOC_229561	intronic_lncRNA	Novel_lncRNA	NC_019464.2	73784536	73791220	+	3	396	132
LNC_011068	XLOC_315952	intronic_lncRNA	Novel_lncRNA	NC_019469.2	26514882	26517419	+	3	233	77
LNC_011069	XLOC_315953	intronic_lncRNA	Novel_lncRNA	NC_019469.2	26528861	26534208	+	4	425	141
LNC_011066	XLOC_315889	intronic_lncRNA	Novel_lncRNA	NC_019469.2	25584793	25588738	+	4	1491	163
LNC_011067	XLOC_315910	lincRNA	Novel_lncRNA	NC_019469.2	25744794	25745213	+	2	373	88
LNC_011064	XLOC_315885	intronic_lncRNA	Novel_lncRNA	NC_019469.2	25436169	25451538	+	3	374	65
LNC_011065	XLOC_315887	intronic_lncRNA	Novel_lncRNA	NC_019469.2	25505737	25520210	+	8	960	285
LNC_011062	XLOC_315851	intronic_lncRNA	Novel_lncRNA	NC_019469.2	25006998	25013684	+	5	294	97
LNC_011063	XLOC_315856	intronic_lncRNA	Novel_lncRNA	NC_019469.2	25187884	25191419	+	4	551	183
LNC_011060	XLOC_315822	intronic_lncRNA	Novel_lncRNA	NC_019469.2	24714343	24746222	+	3	353	117
LNC_011061	XLOC_315823	intronic_lncRNA	Novel_lncRNA	NC_019469.2	24767062	24845101	+	3	654	180
LNC_011133	XLOC_317052	intronic_lncRNA	Novel_lncRNA	NC_019469.2	40215208	40220215	+	4	364	120
LNC_010258	XLOC_303370	intronic_lncRNA	Novel_lncRNA	NC_019468.2	18247276	18253085	+	4	904	251
LNC_010259	XLOC_303373	intronic_lncRNA	Novel_lncRNA	NC_019468.2	18313865	18336050	+	7	1854	291
LNC_010256	XLOC_303362	intronic_lncRNA	Novel_lncRNA	NC_019468.2	18097735	18101555	+	4	721	145
LNC_010257	XLOC_303369	intronic_lncRNA	Novel_lncRNA	NC_019468.2	18229780	18246659	+	12	1482	493
LNC_010254	XLOC_303300	lincRNA	Novel_lncRNA	NC_019468.2	17935516	17963605	+	2	509	137
LNC_010255	XLOC_303336	intronic_lncRNA	Novel_lncRNA	NC_019468.2	18048618	18049997	+	2	356	102
LNC_010252	XLOC_303278	antisense_lncRNA	Novel_lncRNA	NC_019468.2	17655459	17657685	+	2	377	85
LNC_010253	XLOC_303281	intronic_lncRNA	Novel_lncRNA	NC_019468.2	17748058	17763697	+	3	8967	137
LNC_010250	XLOC_303270	intronic_lncRNA	Novel_lncRNA	NC_019468.2	17584490	17589668	+	3	381	127
LNC_010251	XLOC_303272	intronic_lncRNA	Novel_lncRNA	NC_019468.2	17612909	17628889	+	4	370	122
LNC_001171	XLOC_030365	intronic_lncRNA	Novel_lncRNA	NC_019458.2	41880401	41932937	-	5	649	216
LNC_001170	XLOC_030363	intronic_lncRNA	Novel_lncRNA	NC_019458.2	41813503	41824262	-	4	232	77
LNC_001173	XLOC_030374	intronic_lncRNA	Novel_lncRNA	NC_019458.2	42141140	42186630	-	11	2315	511
LNC_001172	XLOC_030374	intronic_lncRNA	Novel_lncRNA	NC_019458.2	42136484	42174403	-	7	663	220
LNC_001175	XLOC_030446	lincRNA	Novel_lncRNA	NC_019458.2	42717770	42723077	-	2	1275	184
LNC_001174	XLOC_030374	intronic_lncRNA	Novel_lncRNA	NC_019458.2	42182306	42186630	-	2	1920	163
LNC_001177	XLOC_030547	lincRNA	Novel_lncRNA	NC_019458.2	43460518	43472898	-	2	360	80
LNC_001176	XLOC_030473	intronic_lncRNA	Novel_lncRNA	NC_019458.2	42844469	42847613	-	4	1373	230
LNC_001179	XLOC_030767	intronic_lncRNA	Novel_lncRNA	NC_019458.2	45522554	45546962	-	4	497	165
LNC_001178	XLOC_030547	lincRNA	Novel_lncRNA	NC_019458.2	43472042	43473059	-	2	905	139
LNC_018272	XLOC_501248	lincRNA	Novel_lncRNA	NC_019483.2	27629069	27630067	-	2	946	83
LNC_018273	XLOC_501265	lincRNA	Novel_lncRNA	NC_019483.2	27664690	27666154	-	2	1154	109
LNC_018274	XLOC_501274	lincRNA	Novel_lncRNA	NC_019483.2	27684251	27687358	-	2	3059	131
LNC_016174	XLOC_446222	intronic_lncRNA	Novel_lncRNA	NC_019478.2	25078324	25088914	+	7	820	273
LNC_018276	XLOC_501303	lincRNA	Novel_lncRNA	NC_019483.2	27911899	27913499	-	2	1578	99
LNC_018277	XLOC_501339	lincRNA	Novel_lncRNA	NC_019483.2	28202011	28202395	-	2	324	76
LNC_018239	XLOC_500130	intronic_lncRNA	Novel_lncRNA	NC_019483.2	17893944	17927086	-	14	5622	432
LNC_019114	XLOC_534560	intronic_lncRNA	Novel_lncRNA	NW_014640667.1	845	2989	-	4	310	103
LNC_013285	XLOC_370161	intronic_lncRNA	Novel_lncRNA	NC_019472.2	28473180	28474706	-	3	345	114
LNC_014863	XLOC_415873	lincRNA	Novel_lncRNA	NC_019475.2	13048827	13049186	-	2	314	77
LNC_018578	XLOC_513078	lincRNA	Novel_lncRNA	NC_019484.2	98505979	98506837	+	2	667	53
LNC_016177	XLOC_446496	intronic_lncRNA	Novel_lncRNA	NC_019478.2	27297116	27310249	+	3	278	92
LNC_017837	XLOC_488012	lincRNA	Novel_lncRNA	NC_019482.2	27099228	27117623	+	2	1782	208
LNC_010754	XLOC_309694	intronic_lncRNA	Novel_lncRNA	NC_019468.2	26815157	26820117	-	4	1369	357
LNC_016176	XLOC_446427	lincRNA	Novel_lncRNA	NC_019478.2	26816006	26818341	+	2	372	70
LNC_018658	XLOC_516327	intronic_lncRNA	Novel_lncRNA	NC_019484.2	126464086	126465600	+	2	234	77
LNC_015552	XLOC_431784	intronic_lncRNA	Novel_lncRNA	NC_019476.2	51307675	51309435	-	3	218	72
LNC_004279	XLOC_124469	intronic_lncRNA	Novel_lncRNA	NC_019460.2	181751949	181857467	+	8	1512	453
LNC_019279	XLOC_538503	lincRNA	Novel_lncRNA	NW_014642915.1	261	1615	+	2	498	97
LNC_019278	XLOC_538502	lincRNA	Novel_lncRNA	NW_014642914.1	78	1502	+	2	440	104
LNC_007188	XLOC_207590	lincRNA	Novel_lncRNA	NC_019463.2	86640952	86641392	+	2	353	52
LNC_019112	XLOC_534489	lincRNA	Novel_lncRNA	NW_014640639.1	1416	3503	+	2	1679	149
LNC_016062	XLOC_442715	lincRNA	Novel_lncRNA	NC_019477.2	43811080	43813149	-	2	1881	86
LNC_019272	XLOC_538440	lincRNA	Novel_lncRNA	NW_014642835.1	280	1178	+	2	218	72
LNC_015474	XLOC_431003	intronic_lncRNA	Novel_lncRNA	NC_019476.2	38589204	38814377	-	16	2240	746
LNC_019270	XLOC_538408	intronic_lncRNA	Novel_lncRNA	NW_014642804.1	540	2854	+	4	1229	168
LNC_019277	XLOC_538496	lincRNA	Novel_lncRNA	NW_014642911.1	7568	8205	+	2	579	83
LNC_019276	XLOC_538475	lincRNA	Novel_lncRNA	NW_014642889.1	1	1285	+	2	551	100
LNC_019275	XLOC_538475	lincRNA	Novel_lncRNA	NW_014642889.1	1	1285	+	2	552	87
LNC_018117	XLOC_495607	lincRNA	Novel_lncRNA	NC_019483.2	19899519	19901565	+	2	276	43
LNC_016171	XLOC_446083	intronic_lncRNA	Novel_lncRNA	NC_019478.2	23843918	23845182	+	2	688	97
LNC_004278	XLOC_124468	intronic_lncRNA	Novel_lncRNA	NC_019460.2	181723460	181749238	+	8	889	295
LNC_016532	XLOC_454232	lincRNA	Novel_lncRNA	NC_019479.2	11282602	11283131	+	2	392	68
LNC_015769	XLOC_435455	intronic_lncRNA	Novel_lncRNA	NC_019477.2	30384989	30393016	+	2	2478	186
LNC_015768	XLOC_435413	lincRNA	Novel_lncRNA	NC_019477.2	30152890	30153498	+	2	540	59
LNC_018908	XLOC_526611	lincRNA	Novel_lncRNA	NC_019484.2	94774862	94776505	-	2	1593	103
LNC_018909	XLOC_526612	intronic_lncRNA	Novel_lncRNA	NC_019484.2	94797170	94885817	-	7	2846	227
LNC_014032	XLOC_392810	intronic_lncRNA	Novel_lncRNA	NC_019474.2	11877208	11892688	+	5	1552	127
LNC_018409	XLOC_505436	intronic_lncRNA	Novel_lncRNA	NC_019484.2	21180320	21249333	+	9	1114	159
LNC_015761	XLOC_435242	lincRNA	Novel_lncRNA	NC_019477.2	28949911	28952754	+	3	314	104
LNC_015760	XLOC_435197	lincRNA	Novel_lncRNA	NC_019477.2	28616280	28616864	+	2	323	48
LNC_015763	XLOC_435276	antisense_lncRNA	Novel_lncRNA	NC_019477.2	29116940	29133005	+	3	206	67
LNC_015030	XLOC_420450	intronic_lncRNA	Novel_lncRNA	NC_019475.2	57062242	57065714	-	3	378	125
LNC_015765	XLOC_435303	intronic_lncRNA	Novel_lncRNA	NC_019477.2	29373666	29385339	+	2	370	84
LNC_015764	XLOC_435303	intronic_lncRNA	Novel_lncRNA	NC_019477.2	29373666	29375009	+	2	627	107
LNC_015767	XLOC_435373	lincRNA	Novel_lncRNA	NC_019477.2	29905645	29908753	+	3	1171	104
LNC_015766	XLOC_435303	antisense_lncRNA	Novel_lncRNA	NC_019477.2	29384950	29387603	+	2	660	154
LNC_003713	XLOC_108146	intronic_lncRNA	Novel_lncRNA	NC_019460.2	25619242	25631698	+	8	732	243
LNC_003712	XLOC_108145	intronic_lncRNA	Novel_lncRNA	NC_019460.2	25587154	25592344	+	3	279	93
LNC_003711	XLOC_108138	lincRNA	Novel_lncRNA	NC_019460.2	25413567	25414286	+	2	674	68
LNC_003710	XLOC_108081	lincRNA	Novel_lncRNA	NC_019460.2	25075086	25075532	+	2	256	55
LNC_003717	XLOC_108486	antisense_lncRNA	Novel_lncRNA	NC_019460.2	27587390	27594928	+	2	1845	112
LNC_003716	XLOC_108486	intronic_lncRNA	Novel_lncRNA	NC_019460.2	27581567	27598210	+	5	2516	137
LNC_003715	XLOC_108354	lincRNA	Novel_lncRNA	NC_019460.2	26890692	26891080	+	2	323	42
LNC_003714	XLOC_108272	antisense_lncRNA	Novel_lncRNA	NC_019460.2	26328396	26332387	+	2	825	210
LNC_018153	XLOC_497518	lincRNA	Novel_lncRNA	NC_019483.2	35280229	35282277	+	3	539	114
LNC_003719	XLOC_108488	intronic_lncRNA	Novel_lncRNA	NC_019460.2	27598804	27648093	+	25	3423	1012
LNC_003718	XLOC_108486	antisense_lncRNA	Novel_lncRNA	NC_019460.2	27587390	27595245	+	3	885	112
LNC_005386	XLOC_152309	lincRNA	Novel_lncRNA	NC_019461.2	10166848	10167841	+	2	928	82
LNC_005387	XLOC_152331	antisense_lncRNA	Novel_lncRNA	NC_019461.2	10370722	10419117	+	3	305	72
LNC_005384	XLOC_152281	intronic_lncRNA	Novel_lncRNA	NC_019461.2	9718725	9721001	+	3	226	74
LNC_005385	XLOC_152282	intronic_lncRNA	Novel_lncRNA	NC_019461.2	9721248	9746155	+	6	1384	446
LNC_005382	XLOC_152278	lincRNA	Novel_lncRNA	NC_019461.2	9663780	9668809	+	2	4986	195
LNC_005383	XLOC_152279	intronic_lncRNA	Novel_lncRNA	NC_019461.2	9687171	9692598	+	2	1457	169
LNC_005380	XLOC_152270	intronic_lncRNA	Novel_lncRNA	NC_019461.2	9419107	9426294	+	3	1230	130
LNC_005381	XLOC_152271	intronic_lncRNA	Novel_lncRNA	NC_019461.2	9434352	9444818	+	4	3047	178
LNC_016948	XLOC_467247	intronic_lncRNA	Novel_lncRNA	NC_019480.2	32517561	32545218	+	11	2885	429
LNC_016949	XLOC_467252	intronic_lncRNA	Novel_lncRNA	NC_019480.2	32788485	32802812	+	2	5234	425
LNC_019055	XLOC_532568	intronic_lncRNA	Novel_lncRNA	NW_014639729.1	46939	47501	-	3	423	141
LNC_019054	XLOC_532566	intronic_lncRNA	Novel_lncRNA	NW_014639729.1	28010	28769	-	2	651	215
LNC_019053	XLOC_532562	antisense_lncRNA	Novel_lncRNA	NW_014639729.1	19009	19732	-	2	674	199
LNC_019052	XLOC_532561	intronic_lncRNA	Novel_lncRNA	NW_014639729.1	15275	18887	-	3	2491	336
LNC_005388	XLOC_152341	intronic_lncRNA	Novel_lncRNA	NC_019461.2	10656681	10666391	+	4	356	118
LNC_005389	XLOC_152425	intronic_lncRNA	Novel_lncRNA	NC_019461.2	11076389	11080447	+	4	1388	152
LNC_018482	XLOC_508614	lincRNA	Novel_lncRNA	NC_019484.2	53595142	53601564	+	2	237	79
LNC_007728	XLOC_224830	lincRNA	Novel_lncRNA	NC_019464.2	24376544	24377093	+	2	399	50
LNC_007729	XLOC_224904	lincRNA	Novel_lncRNA	NC_019464.2	24995535	24996134	+	2	474	78
LNC_007726	XLOC_224756	intronic_lncRNA	Novel_lncRNA	NC_019464.2	23898453	23910411	+	10	959	319
LNC_007727	XLOC_224792	lincRNA	Novel_lncRNA	NC_019464.2	24153112	24153470	+	2	233	52
LNC_007724	XLOC_224750	intronic_lncRNA	Novel_lncRNA	NC_019464.2	23781553	23783873	+	4	1474	132
LNC_007725	XLOC_224752	intronic_lncRNA	Novel_lncRNA	NC_019464.2	23813467	23815570	+	5	925	303
LNC_007722	XLOC_224680	intronic_lncRNA	Novel_lncRNA	NC_019464.2	23288878	23292024	+	3	328	63
LNC_007723	XLOC_224685	antisense_lncRNA	Novel_lncRNA	NC_019464.2	23331637	23337040	+	2	1451	91
LNC_007720	XLOC_224661	intronic_lncRNA	Novel_lncRNA	NC_019464.2	23235098	23237973	+	5	1694	564
LNC_007721	XLOC_224679	intronic_lncRNA	Novel_lncRNA	NC_019464.2	23287025	23288438	+	2	256	85
LNC_012081	XLOC_341211	intronic_lncRNA	Novel_lncRNA	NC_019470.2	45778578	45848393	-	16	1909	636
LNC_012080	XLOC_341201	lincRNA	Novel_lncRNA	NC_019470.2	45625762	45626258	-	2	390	71
LNC_012083	XLOC_341275	lincRNA	Novel_lncRNA	NC_019470.2	46607705	46608707	-	2	794	105
LNC_012082	XLOC_341212	intronic_lncRNA	Novel_lncRNA	NC_019470.2	45911888	45920864	-	4	589	190
LNC_012085	XLOC_341336	intronic_lncRNA	Novel_lncRNA	NC_019470.2	47258748	47280077	-	6	2453	717
LNC_012084	XLOC_341324	antisense_lncRNA	Novel_lncRNA	NC_019470.2	47096384	47105968	-	2	1005	101
LNC_003438	XLOC_103149	antisense_lncRNA	Novel_lncRNA	NC_019459.2	228575469	228591728	-	2	357	114
LNC_003439	XLOC_103153	intronic_lncRNA	Novel_lncRNA	NC_019459.2	228595026	228619858	-	8	1553	268
LNC_003436	XLOC_102889	lincRNA	Novel_lncRNA	NC_019459.2	226190375	226190835	-	2	401	61
LNC_003437	XLOC_102893	lincRNA	Novel_lncRNA	NC_019459.2	226196123	226198965	-	2	2779	91
LNC_003434	XLOC_102731	lincRNA	Novel_lncRNA	NC_019459.2	224815135	224825517	-	2	362	48
LNC_003435	XLOC_102775	intronic_lncRNA	Novel_lncRNA	NC_019459.2	225088908	225094257	-	3	691	162
LNC_003432	XLOC_102707	lincRNA	Novel_lncRNA	NC_019459.2	224669648	224752939	-	2	751	130
LNC_003433	XLOC_102729	lincRNA	Novel_lncRNA	NC_019459.2	224804681	224805629	-	2	733	96
LNC_003430	XLOC_102618	intronic_lncRNA	Novel_lncRNA	NC_019459.2	224024488	224096164	-	15	4211	726
LNC_003431	XLOC_102658	lincRNA	Novel_lncRNA	NC_019459.2	224384225	224384629	-	2	314	60
LNC_005658	XLOC_161410	lincRNA	Novel_lncRNA	NC_019461.2	108717876	108726860	+	3	8863	109
LNC_005659	XLOC_161414	lincRNA	Novel_lncRNA	NC_019461.2	108908698	108934843	+	3	26055	208
LNC_013016	XLOC_361299	intronic_lncRNA	Novel_lncRNA	NC_019472.2	23381151	23389096	+	4	681	227
LNC_005650	XLOC_161071	lincRNA	Novel_lncRNA	NC_019461.2	106159041	106159803	+	2	569	123
LNC_005651	XLOC_161110	lincRNA	Novel_lncRNA	NC_019461.2	106409673	106415774	+	3	3290	236
LNC_005652	XLOC_161110	intronic_lncRNA	Novel_lncRNA	NC_019461.2	106409914	106436881	+	5	1026	228
LNC_005653	XLOC_161110	lincRNA	Novel_lncRNA	NC_019461.2	106409965	106415774	+	3	3221	207
LNC_005654	XLOC_161110	lincRNA	Novel_lncRNA	NC_019461.2	106416100	106423302	+	2	7137	159
LNC_005655	XLOC_161207	lincRNA	Novel_lncRNA	NC_019461.2	106997748	106998019	+	2	247	59
LNC_005656	XLOC_161221	intronic_lncRNA	Novel_lncRNA	NC_019461.2	107061142	107220469	+	3	972	138
LNC_005657	XLOC_161224	lincRNA	Novel_lncRNA	NC_019461.2	107517669	107518945	+	2	295	98
LNC_002390	XLOC_068398	intronic_lncRNA	Novel_lncRNA	NC_019459.2	135585782	135698260	+	11	2533	455
LNC_002391	XLOC_068399	antisense_lncRNA	Novel_lncRNA	NC_019459.2	135665163	135705188	+	2	292	42
LNC_002392	XLOC_068409	intronic_lncRNA	Novel_lncRNA	NC_019459.2	135840143	135846105	+	3	430	114
LNC_002393	XLOC_068411	antisense_lncRNA	Novel_lncRNA	NC_019459.2	135997070	136040680	+	2	344	114
LNC_002394	XLOC_068441	intronic_lncRNA	Novel_lncRNA	NC_019459.2	136177786	136218826	+	10	1593	351
LNC_002395	XLOC_068441	intronic_lncRNA	Novel_lncRNA	NC_019459.2	136207741	136213155	+	5	664	155
LNC_002396	XLOC_068442	intronic_lncRNA	Novel_lncRNA	NC_019459.2	136220194	136222863	+	3	448	119
LNC_002397	XLOC_068446	intronic_lncRNA	Novel_lncRNA	NC_019459.2	136235993	136257542	+	9	3017	297
LNC_002398	XLOC_068447	intronic_lncRNA	Novel_lncRNA	NC_019459.2	136257733	136273744	+	9	1251	357
LNC_002399	XLOC_068478	intronic_lncRNA	Novel_lncRNA	NC_019459.2	136705057	136745181	+	11	1971	441
LNC_015404	XLOC_428526	lincRNA	Novel_lncRNA	NC_019476.2	12487927	12489837	-	2	1475	124
LNC_003380	XLOC_101293	intronic_lncRNA	Novel_lncRNA	NC_019459.2	210245528	210356664	-	7	1617	194
LNC_003381	XLOC_101293	intronic_lncRNA	Novel_lncRNA	NC_019459.2	210245528	210394878	-	14	6156	503
LNC_003382	XLOC_101293	intronic_lncRNA	Novel_lncRNA	NC_019459.2	210245528	210394878	-	14	6050	503
LNC_003383	XLOC_101293	intronic_lncRNA	Novel_lncRNA	NC_019459.2	210245528	210394878	-	12	6159	472
LNC_003384	XLOC_101293	intronic_lncRNA	Novel_lncRNA	NC_019459.2	210245528	210394878	-	14	6152	503
LNC_003385	XLOC_101293	intronic_lncRNA	Novel_lncRNA	NC_019459.2	210357317	210367882	-	5	3460	1152
LNC_003386	XLOC_101293	intronic_lncRNA	Novel_lncRNA	NC_019459.2	210357317	210395373	-	8	8345	1380
LNC_003387	XLOC_101305	intronic_lncRNA	Novel_lncRNA	NC_019459.2	210466589	210469808	-	3	241	80
LNC_003388	XLOC_101306	intronic_lncRNA	Novel_lncRNA	NC_019459.2	210473678	210482120	-	3	447	148
LNC_003389	XLOC_101306	intronic_lncRNA	Novel_lncRNA	NC_019459.2	210473678	210585051	-	31	4629	1542
LNC_013210	XLOC_367911	lincRNA	Novel_lncRNA	NC_019472.2	4378848	4379298	-	2	340	59
LNC_016376	XLOC_451695	intronic_lncRNA	Novel_lncRNA	NC_019478.2	31297763	31319689	-	4	523	173
LNC_019041	XLOC_532317	lincRNA	Novel_lncRNA	NW_014639631.1	1139	2319	+	2	761	93
LNC_013688	XLOC_378971	lincRNA	Novel_lncRNA	NC_019473.2	26345378	26346458	+	2	1022	62
LNC_013689	XLOC_379078	lincRNA	Novel_lncRNA	NC_019473.2	26747165	26747569	+	2	356	55
LNC_013684	XLOC_378895	intronic_lncRNA	Novel_lncRNA	NC_019473.2	25450976	25565166	+	5	1291	202
LNC_013685	XLOC_378958	intronic_lncRNA	Novel_lncRNA	NC_019473.2	26061674	26064576	+	3	294	98
LNC_013686	XLOC_378962	intronic_lncRNA	Novel_lncRNA	NC_019473.2	26170624	26193998	+	11	1266	422
LNC_013687	XLOC_378963	intronic_lncRNA	Novel_lncRNA	NC_019473.2	26213773	26218811	+	3	590	128
LNC_013680	XLOC_378720	lincRNA	Novel_lncRNA	NC_019473.2	24121852	24122317	+	2	397	52
LNC_013681	XLOC_378736	lincRNA	Novel_lncRNA	NC_019473.2	24219101	24219401	+	2	223	70
LNC_013682	XLOC_378805	lincRNA	Novel_lncRNA	NC_019473.2	24584181	24591779	+	2	750	85
LNC_013683	XLOC_378808	lincRNA	Novel_lncRNA	NC_019473.2	24598131	24599538	+	2	386	51
LNC_012231	XLOC_344389	intronic_lncRNA	Novel_lncRNA	NC_019470.2	77431148	77441924	-	5	371	123
LNC_018566	XLOC_512572	intronic_lncRNA	Novel_lncRNA	NC_019484.2	94093923	94100016	+	5	799	266
LNC_018303	XLOC_502072	lincRNA	Novel_lncRNA	NC_019483.2	33744099	33744931	-	2	799	83
LNC_008838	XLOC_255485	lincRNA	Novel_lncRNA	NC_019465.2	29072549	29075033	-	3	981	69
LNC_010814	XLOC_310588	intronic_lncRNA	Novel_lncRNA	NC_019468.2	35996715	36014874	-	10	6393	564
LNC_010815	XLOC_310631	lincRNA	Novel_lncRNA	NC_019468.2	36349499	36349897	-	2	335	68
LNC_010816	XLOC_310638	intronic_lncRNA	Novel_lncRNA	NC_019468.2	36407118	36414381	-	9	1727	357
LNC_010817	XLOC_310641	intronic_lncRNA	Novel_lncRNA	NC_019468.2	36491141	36506118	-	7	1484	287
LNC_010810	XLOC_310553	lincRNA	Novel_lncRNA	NC_019468.2	35672585	35674567	-	2	452	109
LNC_010811	XLOC_310560	intronic_lncRNA	Novel_lncRNA	NC_019468.2	35792034	35795077	-	3	682	126
LNC_006099	XLOC_175028	intronic_lncRNA	Novel_lncRNA	NC_019462.2	10512766	10524835	+	3	264	88
LNC_006098	XLOC_174968	intronic_lncRNA	Novel_lncRNA	NC_019462.2	9817317	9819899	+	6	502	166
LNC_006097	XLOC_174967	intronic_lncRNA	Novel_lncRNA	NC_019462.2	9813607	9816742	+	8	653	217
LNC_006096	XLOC_174959	intronic_lncRNA	Novel_lncRNA	NC_019462.2	9701713	9704101	+	2	236	78
LNC_006095	XLOC_174918	intronic_lncRNA	Novel_lncRNA	NC_019462.2	9396619	9403500	+	10	1338	445
LNC_006094	XLOC_174912	intronic_lncRNA	Novel_lncRNA	NC_019462.2	9354555	9361241	+	3	436	145
LNC_006093	XLOC_174911	intronic_lncRNA	Novel_lncRNA	NC_019462.2	9346718	9353361	+	4	373	124
LNC_006092	XLOC_174910	intronic_lncRNA	Novel_lncRNA	NC_019462.2	9340613	9342916	+	4	1348	232
LNC_006091	XLOC_174888	intronic_lncRNA	Novel_lncRNA	NC_019462.2	9116311	9118276	+	2	267	88
LNC_006090	XLOC_174629	intronic_lncRNA	Novel_lncRNA	NC_019462.2	6601710	6615666	+	7	2077	204
LNC_013356	XLOC_371117	intronic_lncRNA	Novel_lncRNA	NC_019472.2	37737941	37744663	-	5	641	170
LNC_013357	XLOC_371117	intronic_lncRNA	Novel_lncRNA	NC_019472.2	37737941	37744668	-	5	647	172
LNC_013354	XLOC_370950	lincRNA	Novel_lncRNA	NC_019472.2	36500373	36500766	-	2	352	57
LNC_013355	XLOC_371114	intronic_lncRNA	Novel_lncRNA	NC_019472.2	37715946	37731466	-	10	3190	289
LNC_013352	XLOC_370833	intronic_lncRNA	Novel_lncRNA	NC_019472.2	35167327	35177529	-	7	814	257
LNC_013353	XLOC_370931	lincRNA	Novel_lncRNA	NC_019472.2	36393020	36393312	-	2	240	65
LNC_013350	XLOC_370831	intronic_lncRNA	Novel_lncRNA	NC_019472.2	35109674	35116938	-	3	432	143
LNC_013351	XLOC_370832	intronic_lncRNA	Novel_lncRNA	NC_019472.2	35153183	35154951	-	3	414	124
LNC_013358	XLOC_371118	intronic_lncRNA	Novel_lncRNA	NC_019472.2	37744749	37771369	-	18	2526	757
LNC_013359	XLOC_371136	intronic_lncRNA	Novel_lncRNA	NC_019472.2	37931402	37943949	-	5	676	169
LNC_004529	XLOC_128671	lincRNA	Novel_lncRNA	NC_019460.2	7188533	7197609	-	3	659	100
LNC_004528	XLOC_128615	lincRNA	Novel_lncRNA	NC_019460.2	6985540	6990800	-	2	2789	152
LNC_016179	XLOC_446522	intronic_lncRNA	Novel_lncRNA	NC_019478.2	27526916	27527637	+	2	208	69
LNC_004521	XLOC_128567	intronic_lncRNA	Novel_lncRNA	NC_019460.2	6610066	6618856	-	9	1671	281
LNC_004520	XLOC_128564	intronic_lncRNA	Novel_lncRNA	NC_019460.2	6549020	6555442	-	3	437	121
LNC_004523	XLOC_128595	lincRNA	Novel_lncRNA	NC_019460.2	6928494	6929864	-	2	862	138
LNC_004522	XLOC_128575	intronic_lncRNA	Novel_lncRNA	NC_019460.2	6792644	6794318	-	3	532	177
LNC_004525	XLOC_128615	lincRNA	Novel_lncRNA	NC_019460.2	6985540	6988485	-	2	2477	150
LNC_004524	XLOC_128605	lincRNA	Novel_lncRNA	NC_019460.2	6954735	6985486	-	3	6726	157
LNC_004527	XLOC_128615	lincRNA	Novel_lncRNA	NC_019460.2	6985540	6990777	-	3	2297	150
LNC_004526	XLOC_128615	lincRNA	Novel_lncRNA	NC_019460.2	6985540	6988902	-	2	3265	178
LNC_009012	XLOC_261757	lincRNA	Novel_lncRNA	NC_019465.2	86484576	86487528	-	2	2929	100
LNC_009013	XLOC_261775	lincRNA	Novel_lncRNA	NC_019465.2	86578824	86580470	-	2	775	73
LNC_009010	XLOC_261752	lincRNA	Novel_lncRNA	NC_019465.2	86493176	86544806	-	3	1278	92
LNC_009011	XLOC_261752	lincRNA	Novel_lncRNA	NC_019465.2	86493176	86544823	-	2	1203	98
LNC_009016	XLOC_261917	lincRNA	Novel_lncRNA	NC_019465.2	88112669	88113250	-	2	532	140
LNC_009017	XLOC_261918	lincRNA	Novel_lncRNA	NC_019465.2	88158693	88160349	-	2	1610	128
LNC_009014	XLOC_261791	lincRNA	Novel_lncRNA	NC_019465.2	86664182	86664642	-	2	345	103
LNC_007598	XLOC_222195	intronic_lncRNA	Novel_lncRNA	NC_019463.2	114657633	114659486	-	3	552	184
LNC_009018	XLOC_261919	lincRNA	Novel_lncRNA	NC_019465.2	88161727	88162273	-	2	431	75
LNC_009019	XLOC_261920	lincRNA	Novel_lncRNA	NC_019465.2	88168460	88169354	-	2	795	160
LNC_017314	XLOC_478228	intronic_lncRNA	Novel_lncRNA	NC_019481.2	10455400	10457268	+	3	370	123
LNC_006673	XLOC_188863	intronic_lncRNA	Novel_lncRNA	NC_019462.2	24726915	24769514	-	18	3940	541
LNC_006672	XLOC_188843	lincRNA	Novel_lncRNA	NC_019462.2	24559740	24560164	-	2	383	55
LNC_006671	XLOC_188842	lincRNA	Novel_lncRNA	NC_019462.2	24385491	24388038	-	2	2502	86
LNC_006670	XLOC_188841	intronic_lncRNA	Novel_lncRNA	NC_019462.2	24369564	24373298	-	2	3085	106
LNC_006677	XLOC_188878	lincRNA	Novel_lncRNA	NC_019462.2	25342532	25346037	-	2	2501	71
LNC_006676	XLOC_188872	lincRNA	Novel_lncRNA	NC_019462.2	25280600	25286707	-	3	6007	105
LNC_006675	XLOC_188866	lincRNA	Novel_lncRNA	NC_019462.2	25295399	25387833	-	4	2689	112
LNC_006674	XLOC_188863	intronic_lncRNA	Novel_lncRNA	NC_019462.2	24726915	24769514	-	18	3940	541
LNC_013235	XLOC_368818	intronic_lncRNA	Novel_lncRNA	NC_019472.2	17318627	17325817	-	2	246	81
LNC_013234	XLOC_368788	intronic_lncRNA	Novel_lncRNA	NC_019472.2	16591426	16605547	-	3	1119	135
LNC_006679	XLOC_188885	lincRNA	Novel_lncRNA	NC_019462.2	25647294	25647826	-	2	395	73
LNC_006678	XLOC_188878	lincRNA	Novel_lncRNA	NC_019462.2	25342532	25346360	-	2	2819	71
LNC_013231	XLOC_368754	intronic_lncRNA	Novel_lncRNA	NC_019472.2	15516928	15673862	-	18	4583	913
LNC_013230	XLOC_368712	intronic_lncRNA	Novel_lncRNA	NC_019472.2	14914799	14922914	-	7	1289	232
LNC_013233	XLOC_368779	intronic_lncRNA	Novel_lncRNA	NC_019472.2	16549587	16585075	-	6	505	168
LNC_013232	XLOC_368766	intronic_lncRNA	Novel_lncRNA	NC_019472.2	15781949	16232895	-	8	2003	659
LNC_008947	XLOC_259456	intronic_lncRNA	Novel_lncRNA	NC_019465.2	63081282	63090790	-	3	292	97
LNC_008946	XLOC_259454	intronic_lncRNA	Novel_lncRNA	NC_019465.2	63063065	63076076	-	5	520	173
LNC_008945	XLOC_259453	intronic_lncRNA	Novel_lncRNA	NC_019465.2	63032165	63047453	-	4	1014	337
LNC_008944	XLOC_259452	intronic_lncRNA	Novel_lncRNA	NC_019465.2	63008675	63014521	-	3	228	75
LNC_008943	XLOC_259273	intronic_lncRNA	Novel_lncRNA	NC_019465.2	61776524	61850446	-	9	1751	287
LNC_008942	XLOC_259180	antisense_lncRNA	Novel_lncRNA	NC_019465.2	60348260	60348672	-	2	390	129
LNC_008941	XLOC_259163	intronic_lncRNA	Novel_lncRNA	NC_019465.2	60178921	60180451	-	2	236	78
LNC_008940	XLOC_259098	lincRNA	Novel_lncRNA	NC_019465.2	59678051	59678551	-	2	466	79
LNC_011857	XLOC_334375	intronic_lncRNA	Novel_lncRNA	NC_019470.2	64300091	64331729	+	12	1128	252
LNC_011856	XLOC_334356	intronic_lncRNA	Novel_lncRNA	NC_019470.2	64021526	64115393	+	10	1824	294
LNC_011855	XLOC_334356	intronic_lncRNA	Novel_lncRNA	NC_019470.2	64019872	64115393	+	11	923	274
LNC_011854	XLOC_334343	intronic_lncRNA	Novel_lncRNA	NC_019470.2	63843623	63850241	+	3	319	106
LNC_011853	XLOC_334340	antisense_lncRNA	Novel_lncRNA	NC_019470.2	63824194	63855803	+	3	984	138
LNC_011852	XLOC_334333	intronic_lncRNA	Novel_lncRNA	NC_019470.2	63678464	63703068	+	13	1947	479
LNC_008949	XLOC_259475	lincRNA	Novel_lncRNA	NC_019465.2	63338873	63383133	-	2	44219	205
LNC_008948	XLOC_259466	intronic_lncRNA	Novel_lncRNA	NC_019465.2	63151820	63158663	-	4	1377	220
LNC_013751	XLOC_380858	intronic_lncRNA	Novel_lncRNA	NC_019473.2	41864885	41884271	+	9	1211	403
LNC_018391	XLOC_504891	antisense_lncRNA	Novel_lncRNA	NC_019484.2	15677489	15677886	+	2	344	55
LNC_016988	XLOC_468321	intronic_lncRNA	Novel_lncRNA	NC_019480.2	45817339	45821171	+	2	201	66
LNC_018390	XLOC_504755	lincRNA	Novel_lncRNA	NC_019484.2	14871476	14878659	+	2	7111	122
LNC_016161	XLOC_445911	intronic_lncRNA	Novel_lncRNA	NC_019478.2	21835610	21846745	+	3	210	69
LNC_016989	XLOC_468322	intronic_lncRNA	Novel_lncRNA	NC_019480.2	45851090	45858940	+	3	390	129
LNC_019119	XLOC_534598	lincRNA	Novel_lncRNA	NW_014640692.1	1	6404	+	3	5262	151
LNC_019372	XLOC_539081	lincRNA	Novel_lncRNA	NW_014643613.1	1	2934	-	2	2833	127
LNC_015012	XLOC_420278	intronic_lncRNA	Novel_lncRNA	NC_019475.2	53687154	53700658	-	2	764	120
LNC_019016	XLOC_531831	lincRNA	Novel_lncRNA	NW_014639433.1	31	53039	-	2	1950	160
LNC_007594	XLOC_222081	lincRNA	Novel_lncRNA	NC_019463.2	113516315	113517196	-	2	805	80
LNC_018487	XLOC_508685	intronic_lncRNA	Novel_lncRNA	NC_019484.2	54168205	54169442	+	3	529	175
LNC_018143	XLOC_497000	lincRNA	Novel_lncRNA	NC_019483.2	30579712	30580129	+	2	366	63
LNC_018485	XLOC_508683	intronic_lncRNA	Novel_lncRNA	NC_019484.2	54164272	54164668	+	2	297	98
LNC_018484	XLOC_508665	antisense_lncRNA	Novel_lncRNA	NC_019484.2	54019659	54038850	+	2	564	187
LNC_018483	XLOC_508653	intronic_lncRNA	Novel_lncRNA	NC_019484.2	53850933	53853937	+	4	409	136
LNC_017318	XLOC_478253	lincRNA	Novel_lncRNA	NC_019481.2	10609687	10610194	+	2	458	72
LNC_018481	XLOC_508571	antisense_lncRNA	Novel_lncRNA	NC_019484.2	53254616	53255118	+	2	479	126
LNC_018480	XLOC_508562	intronic_lncRNA	Novel_lncRNA	NC_019484.2	53214646	53216570	+	4	429	104
LNC_017319	XLOC_478260	lincRNA	Novel_lncRNA	NC_019481.2	10671673	10673216	+	2	416	99
LNC_016986	XLOC_468177	lincRNA	Novel_lncRNA	NC_019480.2	43836722	43837049	+	2	236	62
LNC_018489	XLOC_508688	intronic_lncRNA	Novel_lncRNA	NC_019484.2	54207526	54231559	+	23	2857	884
LNC_018488	XLOC_508687	intronic_lncRNA	Novel_lncRNA	NC_019484.2	54180093	54180586	+	2	366	57
LNC_016987	XLOC_468320	intronic_lncRNA	Novel_lncRNA	NC_019480.2	45762565	45767764	+	3	417	138
LNC_019374	XLOC_539084	lincRNA	Novel_lncRNA	NW_014643615.1	1	1221	+	2	555	93
LNC_013260	XLOC_369286	intronic_lncRNA	Novel_lncRNA	NC_019472.2	21622385	21626002	-	4	594	154
LNC_015644	XLOC_433038	intronic_lncRNA	Novel_lncRNA	NC_019477.2	6729942	6768158	+	3	209	69
LNC_019430	XLOC_539397	lincRNA	Novel_lncRNA	NW_014644021.1	1	1323	+	2	612	168
LNC_019375	XLOC_539135	lincRNA	Novel_lncRNA	NW_014643690.1	1	883	+	2	285	95
LNC_017618	XLOC_483813	lincRNA	Novel_lncRNA	NC_019481.2	27737663	27738686	-	2	1003	116
LNC_013328	XLOC_370633	lincRNA	Novel_lncRNA	NC_019472.2	32513072	32514205	-	2	1069	69
LNC_015998	XLOC_440558	antisense_lncRNA	Novel_lncRNA	NC_019477.2	27826967	27828761	-	2	227	72
LNC_015999	XLOC_440561	lincRNA	Novel_lncRNA	NC_019477.2	27831670	27845398	-	2	1530	162
LNC_015992	XLOC_440501	intronic_lncRNA	Novel_lncRNA	NC_019477.2	27286009	27286859	-	3	650	215
LNC_015993	XLOC_440509	intronic_lncRNA	Novel_lncRNA	NC_019477.2	27307835	27313923	-	8	1551	516
LNC_015990	XLOC_440495	intronic_lncRNA	Novel_lncRNA	NC_019477.2	27257984	27268027	-	12	1684	420
LNC_015991	XLOC_440499	intronic_lncRNA	Novel_lncRNA	NC_019477.2	27278761	27280426	-	3	1291	429
LNC_015996	XLOC_440536	intronic_lncRNA	Novel_lncRNA	NC_019477.2	27725884	27735468	-	7	2790	473
LNC_015997	XLOC_440557	antisense_lncRNA	Novel_lncRNA	NC_019477.2	27820720	27826357	-	2	4456	138
LNC_015994	XLOC_440512	intronic_lncRNA	Novel_lncRNA	NC_019477.2	27344790	27352869	-	4	985	133
LNC_015995	XLOC_440533	antisense_lncRNA	Novel_lncRNA	NC_019477.2	27706541	27716153	-	2	5812	112
LNC_012625	XLOC_353624	antisense_lncRNA	Novel_lncRNA	NC_019471.2	12592753	12623612	-	3	481	160
LNC_019014	XLOC_531821	lincRNA	Novel_lncRNA	NW_014639432.1	1	2487	-	2	291	97
LNC_008714	XLOC_251426	intronic_lncRNA	Novel_lncRNA	NC_019465.2	81730299	81745605	+	7	1146	372
LNC_009625	XLOC_283279	lincRNA	Novel_lncRNA	NC_019466.2	92640527	92655408	-	2	13608	152
LNC_017054	XLOC_469719	lincRNA	Novel_lncRNA	NC_019480.2	59186357	59186966	+	2	521	77
LNC_009624	XLOC_283279	lincRNA	Novel_lncRNA	NC_019466.2	92608822	92661023	-	5	34217	215
LNC_018372	XLOC_503926	lincRNA	Novel_lncRNA	NC_019484.2	7086079	7092781	+	6	1582	148
LNC_014659	XLOC_409885	intronic_lncRNA	Novel_lncRNA	NC_019475.2	27482471	27551465	+	8	1083	325
LNC_009627	XLOC_283279	lincRNA	Novel_lncRNA	NC_019466.2	92640527	92661013	-	3	13526	152
LNC_005016	XLOC_143079	intronic_lncRNA	Novel_lncRNA	NC_019460.2	137047543	137050726	-	4	1395	199
LNC_000537	XLOC_013477	lincRNA	Novel_lncRNA	NC_019458.2	141285202	141285714	+	2	447	75
LNC_000534	XLOC_013236	intronic_lncRNA	Novel_lncRNA	NC_019458.2	139447952	139451354	+	2	517	131
LNC_000535	XLOC_013440	lincRNA	Novel_lncRNA	NC_019458.2	140678918	140679355	+	2	391	54
LNC_000532	XLOC_013236	intronic_lncRNA	Novel_lncRNA	NC_019458.2	139436924	139445816	+	2	529	101
LNC_000533	XLOC_013236	intronic_lncRNA	Novel_lncRNA	NC_019458.2	139447932	139470805	+	8	943	314
LNC_000530	XLOC_013236	intronic_lncRNA	Novel_lncRNA	NC_019458.2	139392215	139465307	+	16	2720	806
LNC_000531	XLOC_013236	intronic_lncRNA	Novel_lncRNA	NC_019458.2	139396802	139447201	+	6	839	155
LNC_009621	XLOC_283019	lincRNA	Novel_lncRNA	NC_019466.2	90499218	90501207	-	2	1894	98
LNC_017048	XLOC_469623	antisense_lncRNA	Novel_lncRNA	NC_019480.2	58473208	58478762	+	2	1664	104
LNC_017049	XLOC_469623	antisense_lncRNA	Novel_lncRNA	NC_019480.2	58473215	58478762	+	2	5455	129
LNC_014391	XLOC_404738	intronic_lncRNA	Novel_lncRNA	NC_019474.2	50421745	50422260	-	2	220	73
LNC_000538	XLOC_013598	lincRNA	Novel_lncRNA	NC_019458.2	141836199	141836998	+	2	742	58
LNC_000539	XLOC_013671	lincRNA	Novel_lncRNA	NC_019458.2	143752444	143753083	+	2	517	75
LNC_014227	XLOC_398740	intronic_lncRNA	Novel_lncRNA	NC_019474.2	65903291	65946258	+	3	576	191
LNC_012925	XLOC_358702	intronic_lncRNA	Novel_lncRNA	NC_019471.2	57079951	57082879	-	2	294	98
LNC_014225	XLOC_398709	lincRNA	Novel_lncRNA	NC_019474.2	65603912	65604756	+	2	793	61
LNC_014224	XLOC_398590	lincRNA	Novel_lncRNA	NC_019474.2	64410715	64411949	+	2	1149	103
LNC_014223	XLOC_398588	intronic_lncRNA	Novel_lncRNA	NC_019474.2	64290444	64300917	+	3	1229	409
LNC_009623	XLOC_283279	lincRNA	Novel_lncRNA	NC_019466.2	92608822	92661023	-	6	34203	215
LNC_014221	XLOC_398525	intronic_lncRNA	Novel_lncRNA	NC_019474.2	63521978	63523244	+	2	223	74
LNC_014220	XLOC_398523	lincRNA	Novel_lncRNA	NC_019474.2	63514586	63515898	+	2	315	87
LNC_014397	XLOC_404801	intronic_lncRNA	Novel_lncRNA	NC_019474.2	51008604	51011777	-	2	296	98
LNC_016067	XLOC_442752	antisense_lncRNA	Novel_lncRNA	NC_019477.2	44300311	44301019	-	2	656	116
LNC_009622	XLOC_283279	lincRNA	Novel_lncRNA	NC_019466.2	92518812	92563398	-	2	33190	305
LNC_014229	XLOC_398892	intronic_lncRNA	Novel_lncRNA	NC_019474.2	66975833	67036318	+	11	911	276
LNC_014228	XLOC_398892	intronic_lncRNA	Novel_lncRNA	NC_019474.2	66973541	67036318	+	11	1967	277
LNC_013903	XLOC_387824	antisense_lncRNA	Novel_lncRNA	NC_019473.2	33127673	33217936	-	2	413	47
LNC_013902	XLOC_387784	lincRNA	Novel_lncRNA	NC_019473.2	32945077	32947527	-	2	240	47
LNC_013901	XLOC_387752	intronic_lncRNA	Novel_lncRNA	NC_019473.2	32647699	32699920	-	6	738	190
LNC_013568	XLOC_375750	intronic_lncRNA	Novel_lncRNA	NC_019472.2	78955675	78983733	-	10	1517	440
LNC_013907	XLOC_387855	lincRNA	Novel_lncRNA	NC_019473.2	33253110	33256961	-	3	3712	86
LNC_013906	XLOC_387855	lincRNA	Novel_lncRNA	NC_019473.2	33253110	33256961	-	3	3709	86
LNC_003948	XLOC_116038	lincRNA	Novel_lncRNA	NC_019460.2	96431930	96437806	+	2	257	45
LNC_003949	XLOC_116074	intronic_lncRNA	Novel_lncRNA	NC_019460.2	97003868	97012704	+	3	1079	217
LNC_003946	XLOC_116034	lincRNA	Novel_lncRNA	NC_019460.2	96406920	96407428	+	2	455	79
LNC_003947	XLOC_116034	lincRNA	Novel_lncRNA	NC_019460.2	96407074	96407428	+	2	296	38
LNC_003944	XLOC_116010	antisense_lncRNA	Novel_lncRNA	NC_019460.2	96156668	96158919	+	3	2159	155
LNC_003945	XLOC_116015	intronic_lncRNA	Novel_lncRNA	NC_019460.2	96173433	96176364	+	12	1404	424
LNC_003942	XLOC_116005	antisense_lncRNA	Novel_lncRNA	NC_019460.2	96147931	96151736	+	2	264	77
LNC_003943	XLOC_116010	intronic_lncRNA	Novel_lncRNA	NC_019460.2	96154996	96158919	+	9	2711	274
LNC_003940	XLOC_115990	intronic_lncRNA	Novel_lncRNA	NC_019460.2	96019704	96038587	+	29	4302	1298
LNC_003941	XLOC_115990	intronic_lncRNA	Novel_lncRNA	NC_019460.2	96021803	96038587	+	26	3474	1113
LNC_008055	XLOC_233106	intronic_lncRNA	Novel_lncRNA	NC_019464.2	11393670	11429634	-	6	547	182
LNC_008054	XLOC_233104	intronic_lncRNA	Novel_lncRNA	NC_019464.2	11275563	11300333	-	6	355	118
LNC_008057	XLOC_233108	intronic_lncRNA	Novel_lncRNA	NC_019464.2	11468480	11473839	-	2	786	147
LNC_008056	XLOC_233107	intronic_lncRNA	Novel_lncRNA	NC_019464.2	11440348	11457185	-	6	724	241
LNC_008051	XLOC_233013	intronic_lncRNA	Novel_lncRNA	NC_019464.2	10361831	10373843	-	5	678	174
LNC_008050	XLOC_233013	intronic_lncRNA	Novel_lncRNA	NC_019464.2	10359715	10373843	-	5	717	174
LNC_008053	XLOC_233015	intronic_lncRNA	Novel_lncRNA	NC_019464.2	10480468	10483522	-	2	223	74
LNC_008052	XLOC_233014	intronic_lncRNA	Novel_lncRNA	NC_019464.2	10394130	10406581	-	4	358	106
LNC_008059	XLOC_233186	intronic_lncRNA	Novel_lncRNA	NC_019464.2	12516287	12534949	-	5	1165	235
LNC_008058	XLOC_233151	lincRNA	Novel_lncRNA	NC_019464.2	11966098	11971060	-	2	476	84
LNC_008577	XLOC_246651	lincRNA	Novel_lncRNA	NC_019465.2	38366610	38458578	+	2	453	112
LNC_017594	XLOC_483649	intronic_lncRNA	Novel_lncRNA	NC_019481.2	25919543	25922744	-	3	379	125
LNC_017595	XLOC_483676	intronic_lncRNA	Novel_lncRNA	NC_019481.2	26186509	26192251	-	8	1808	383
LNC_017596	XLOC_483678	intronic_lncRNA	Novel_lncRNA	NC_019481.2	26199616	26203149	-	5	1130	202
LNC_008122	XLOC_234642	lincRNA	Novel_lncRNA	NC_019464.2	24904828	24906004	-	2	1118	54
LNC_017590	XLOC_483353	intronic_lncRNA	Novel_lncRNA	NC_019481.2	22463186	22471045	-	6	481	160
LNC_017591	XLOC_483354	intronic_lncRNA	Novel_lncRNA	NC_019481.2	22484389	22487116	-	3	263	87
LNC_017592	XLOC_483370	intronic_lncRNA	Novel_lncRNA	NC_019481.2	22724839	22766575	-	10	1052	289
LNC_016332	XLOC_450176	intronic_lncRNA	Novel_lncRNA	NC_019478.2	17315962	17322714	-	2	998	120
LNC_017598	XLOC_483686	intronic_lncRNA	Novel_lncRNA	NC_019481.2	26349095	26353459	-	3	897	181
LNC_017599	XLOC_483688	intronic_lncRNA	Novel_lncRNA	NC_019481.2	26371545	26377287	-	2	219	73
LNC_016362	XLOC_451343	antisense_lncRNA	Novel_lncRNA	NC_019478.2	27990139	27994782	-	2	3026	141
LNC_015512	XLOC_431544	intronic_lncRNA	Novel_lncRNA	NC_019476.2	48057252	48057850	-	3	320	106
LNC_015645	XLOC_433092	intronic_lncRNA	Novel_lncRNA	NC_019477.2	7244125	7246658	+	5	985	227
LNC_010551	XLOC_306785	intronic_lncRNA	Novel_lncRNA	NC_019468.2	54744993	54766272	+	2	3457	176
LNC_008579	XLOC_246766	intronic_lncRNA	Novel_lncRNA	NC_019465.2	39709352	39772981	+	3	553	152
LNC_010550	XLOC_306772	intronic_lncRNA	Novel_lncRNA	NC_019468.2	54596539	54597126	+	2	258	86
LNC_014419	XLOC_404958	intronic_lncRNA	Novel_lncRNA	NC_019474.2	52632045	52675849	-	14	1930	563
LNC_010553	XLOC_306791	intronic_lncRNA	Novel_lncRNA	NC_019468.2	54788126	54788505	+	2	235	78
LNC_000147	XLOC_002413	intronic_lncRNA	Novel_lncRNA	NC_019458.2	28994474	29028094	+	9	4010	588
LNC_000146	XLOC_002408	lincRNA	Novel_lncRNA	NC_019458.2	28909133	28916622	+	2	7447	126
LNC_000145	XLOC_002408	lincRNA	Novel_lncRNA	NC_019458.2	28907966	28916622	+	3	3495	115
LNC_000144	XLOC_002408	intronic_lncRNA	Novel_lncRNA	NC_019458.2	28906597	28908953	+	3	1039	123
LNC_000143	XLOC_002379	lincRNA	Novel_lncRNA	NC_019458.2	28671687	28677316	+	2	281	64
LNC_000142	XLOC_002368	intronic_lncRNA	Novel_lncRNA	NC_019458.2	28457693	28505400	+	5	423	141
LNC_005461	XLOC_155331	lincRNA	Novel_lncRNA	NC_019461.2	40868443	40871946	+	2	3242	108
LNC_005460	XLOC_155259	lincRNA	Novel_lncRNA	NC_019461.2	39894736	39895182	+	2	320	53
LNC_010555	XLOC_306793	intronic_lncRNA	Novel_lncRNA	NC_019468.2	54825377	54858085	+	11	2236	290
LNC_000149	XLOC_002426	intronic_lncRNA	Novel_lncRNA	NC_019458.2	29123208	29128543	+	6	640	200
LNC_000148	XLOC_002425	intronic_lncRNA	Novel_lncRNA	NC_019458.2	29107442	29119323	+	6	865	190
LNC_014483	XLOC_405942	antisense_lncRNA	Novel_lncRNA	NC_019474.2	62555603	62555879	-	2	225	75
LNC_005993	XLOC_173445	lincRNA	Novel_lncRNA	NC_019461.2	112933832	112935094	-	2	505	168
LNC_014481	XLOC_405919	intronic_lncRNA	Novel_lncRNA	NC_019474.2	62379509	62382180	-	3	1298	137
LNC_014480	XLOC_405915	lincRNA	Novel_lncRNA	NC_019474.2	62357529	62359809	-	2	281	68
LNC_014487	XLOC_405987	lincRNA	Novel_lncRNA	NC_019474.2	63103868	63112352	-	3	7682	215
LNC_010557	XLOC_306796	antisense_lncRNA	Novel_lncRNA	NC_019468.2	54894111	54894626	+	2	444	147
LNC_014485	XLOC_405948	intronic_lncRNA	Novel_lncRNA	NC_019474.2	62623278	62625106	-	4	1024	218
LNC_005992	XLOC_173366	antisense_lncRNA	Novel_lncRNA	NC_019461.2	112136582	112154126	-	5	587	102
LNC_014489	XLOC_406011	intronic_lncRNA	Novel_lncRNA	NC_019474.2	63291080	63292586	-	3	628	87
LNC_010556	XLOC_306795	intronic_lncRNA	Novel_lncRNA	NC_019468.2	54874914	54875968	+	2	638	158
LNC_005991	XLOC_173356	intronic_lncRNA	Novel_lncRNA	NC_019461.2	112058469	112067070	-	5	5434	199
LNC_018379	XLOC_503926	lincRNA	Novel_lncRNA	NC_019484.2	7086087	7093558	+	4	2358	148
LNC_017600	XLOC_483689	intronic_lncRNA	Novel_lncRNA	NC_019481.2	26378446	26379286	-	2	213	71
LNC_005990	XLOC_173355	intronic_lncRNA	Novel_lncRNA	NC_019461.2	112037893	112053997	-	4	905	108
LNC_017668	XLOC_484623	intronic_lncRNA	Novel_lncRNA	NC_019481.2	35440272	35446145	-	3	940	285
LNC_017601	XLOC_483689	intronic_lncRNA	Novel_lncRNA	NC_019481.2	26378446	26383342	-	5	1595	302
LNC_005997	XLOC_173467	intronic_lncRNA	Novel_lncRNA	NC_019461.2	113014468	113017229	-	2	1517	132
LNC_013273	XLOC_369872	lincRNA	Novel_lncRNA	NC_019472.2	26066997	26102296	-	6	664	95
LNC_005996	XLOC_173467	intronic_lncRNA	Novel_lncRNA	NC_019461.2	113014126	113017374	-	2	1781	192
LNC_017603	XLOC_483727	lincRNA	Novel_lncRNA	NC_019481.2	26734476	26737328	-	2	2818	140
LNC_005995	XLOC_173466	intronic_lncRNA	Novel_lncRNA	NC_019461.2	113007321	113009879	-	2	282	94
LNC_017604	XLOC_483727	lincRNA	Novel_lncRNA	NC_019481.2	26734476	26737337	-	2	2827	140
LNC_005994	XLOC_173456	intronic_lncRNA	Novel_lncRNA	NC_019461.2	112964057	112964569	-	2	406	135
LNC_018378	XLOC_503926	lincRNA	Novel_lncRNA	NC_019484.2	7086087	7092781	+	4	1574	148
LNC_017605	XLOC_483736	intronic_lncRNA	Novel_lncRNA	NC_019481.2	26793486	26794106	-	2	330	109
LNC_016066	XLOC_442746	intronic_lncRNA	Novel_lncRNA	NC_019477.2	44210988	44230419	-	6	710	186
LNC_006642	XLOC_188274	antisense_lncRNA	Novel_lncRNA	NC_019462.2	18743256	18752821	-	3	5173	185
LNC_016887	XLOC_463298	lincRNA	Novel_lncRNA	NC_019480.2	1446130	1446651	+	2	382	127
LNC_016886	XLOC_463283	lincRNA	Novel_lncRNA	NC_019480.2	1375045	1375687	+	2	542	71
LNC_016881	XLOC_463196	lincRNA	Novel_lncRNA	NC_019480.2	1015539	1018561	+	2	2497	216
LNC_016880	XLOC_463196	lincRNA	Novel_lncRNA	NC_019480.2	1015454	1018561	+	3	2562	227
LNC_016883	XLOC_463197	lincRNA	Novel_lncRNA	NC_019480.2	1024831	1053493	+	4	7166	203
LNC_006643	XLOC_188275	antisense_lncRNA	Novel_lncRNA	NC_019462.2	18765214	18771757	-	2	777	116
LNC_013272	XLOC_369649	lincRNA	Novel_lncRNA	NC_019472.2	24599841	24600177	-	2	273	69
LNC_016889	XLOC_463412	lincRNA	Novel_lncRNA	NC_019480.2	2137700	2138112	+	2	354	57
LNC_006640	XLOC_188267	intronic_lncRNA	Novel_lncRNA	NC_019462.2	18651777	18652701	-	3	709	202
LNC_019428	XLOC_539397	lincRNA	Novel_lncRNA	NW_014644021.1	1	1323	+	2	612	168
LNC_019429	XLOC_539397	lincRNA	Novel_lncRNA	NW_014644021.1	1	1323	+	2	612	168
LNC_011215	XLOC_318272	lincRNA	Novel_lncRNA	NC_019469.2	56574311	56621209	+	3	636	105
LNC_011214	XLOC_318272	lincRNA	Novel_lncRNA	NC_019469.2	56574311	56621209	+	2	569	91
LNC_011217	XLOC_318420	antisense_lncRNA	Novel_lncRNA	NC_019469.2	57736453	57738276	+	2	1759	115
LNC_006641	XLOC_188268	intronic_lncRNA	Novel_lncRNA	NC_019462.2	18652866	18655291	-	5	1131	171
LNC_007914	XLOC_229876	intronic_lncRNA	Novel_lncRNA	NC_019464.2	77554811	77565060	+	4	321	107
LNC_011210	XLOC_318181	intronic_lncRNA	Novel_lncRNA	NC_019469.2	55242776	55252952	+	4	673	149
LNC_011213	XLOC_318262	intronic_lncRNA	Novel_lncRNA	NC_019469.2	56226487	56396156	+	7	1246	415
LNC_011212	XLOC_318261	intronic_lncRNA	Novel_lncRNA	NC_019469.2	56143614	56153003	+	3	345	115
LNC_006646	XLOC_188308	intronic_lncRNA	Novel_lncRNA	NC_019462.2	19097929	19175141	-	18	3429	832
LNC_018457	XLOC_507924	intronic_lncRNA	Novel_lncRNA	NC_019484.2	45520850	45540482	+	10	1949	598
LNC_017908	XLOC_489406	lincRNA	Novel_lncRNA	NC_019482.2	43152335	43158314	+	4	4295	106
LNC_011219	XLOC_318512	intronic_lncRNA	Novel_lncRNA	NC_019469.2	59054778	59087949	+	4	824	195
LNC_011218	XLOC_318494	intronic_lncRNA	Novel_lncRNA	NC_019469.2	58490983	58493372	+	3	394	131
LNC_006647	XLOC_188308	intronic_lncRNA	Novel_lncRNA	NC_019462.2	19097929	19175392	-	17	3671	829
LNC_001812	XLOC_049740	intronic_lncRNA	Novel_lncRNA	NC_019458.2	225310469	225316938	-	8	749	249
LNC_001813	XLOC_049741	intronic_lncRNA	Novel_lncRNA	NC_019458.2	225323032	225330982	-	5	1994	204
LNC_001810	XLOC_049695	intronic_lncRNA	Novel_lncRNA	NC_019458.2	224815881	224863588	-	13	1543	426
LNC_001811	XLOC_049695	intronic_lncRNA	Novel_lncRNA	NC_019458.2	224815881	224876913	-	17	3452	562
LNC_001816	XLOC_050110	lincRNA	Novel_lncRNA	NC_019458.2	226848079	226848465	-	2	334	83
LNC_001817	XLOC_050221	lincRNA	Novel_lncRNA	NC_019458.2	227944691	227945020	-	2	287	33
LNC_001814	XLOC_049952	lincRNA	Novel_lncRNA	NC_019458.2	226029909	226031773	-	2	1689	99
LNC_001815	XLOC_050061	lincRNA	Novel_lncRNA	NC_019458.2	226550353	226551163	-	2	724	52
LNC_006844	XLOC_192535	intronic_lncRNA	Novel_lncRNA	NC_019462.2	58405529	58410209	-	3	459	152
LNC_006845	XLOC_192536	intronic_lncRNA	Novel_lncRNA	NC_019462.2	58413099	58420592	-	3	2936	202
LNC_001818	XLOC_050244	antisense_lncRNA	Novel_lncRNA	NC_019458.2	228367203	228381958	-	2	4445	221
LNC_001819	XLOC_050244	antisense_lncRNA	Novel_lncRNA	NC_019458.2	228377858	228381958	-	2	4014	123
LNC_006840	XLOC_192396	intronic_lncRNA	Novel_lncRNA	NC_019462.2	57285794	57294245	-	7	2852	313
LNC_006841	XLOC_192432	antisense_lncRNA	Novel_lncRNA	NC_019462.2	57651796	57722256	-	2	298	99
LNC_006842	XLOC_192508	intronic_lncRNA	Novel_lncRNA	NC_019462.2	58180256	58191041	-	4	4662	225
LNC_006843	XLOC_192518	lincRNA	Novel_lncRNA	NC_019462.2	58230247	58248513	-	3	318	105
LNC_016364	XLOC_451360	intronic_lncRNA	Novel_lncRNA	NC_019478.2	28197360	28209322	-	11	2202	500
LNC_017904	XLOC_489380	antisense_lncRNA	Novel_lncRNA	NC_019482.2	42748308	42748997	+	2	639	155
LNC_016089	XLOC_443252	lincRNA	Novel_lncRNA	NC_019477.2	47854059	47854354	-	2	220	59
LNC_016088	XLOC_443200	lincRNA	Novel_lncRNA	NC_019477.2	47449153	47465103	-	2	1494	173
LNC_013588	XLOC_376175	lincRNA	Novel_lncRNA	NC_019473.2	2235175	2256240	+	2	2498	138
LNC_016365	XLOC_451386	intronic_lncRNA	Novel_lncRNA	NC_019478.2	28447857	28456650	-	3	328	109
LNC_016085	XLOC_443109	lincRNA	Novel_lncRNA	NC_019477.2	46840118	46847323	-	5	528	175
LNC_009734	XLOC_286544	intronic_lncRNA	Novel_lncRNA	NC_019467.2	26388367	26451717	+	12	2167	642
LNC_016087	XLOC_443136	lincRNA	Novel_lncRNA	NC_019477.2	47072042	47117189	-	2	217	38
LNC_016086	XLOC_443129	lincRNA	Novel_lncRNA	NC_019477.2	47029037	47035523	-	2	6163	127
LNC_016081	XLOC_443046	lincRNA	Novel_lncRNA	NC_019477.2	46400053	46401359	-	2	1213	144
LNC_016080	XLOC_443041	antisense_lncRNA	Novel_lncRNA	NC_019477.2	46340262	46361119	-	2	2060	152
LNC_016083	XLOC_443089	lincRNA	Novel_lncRNA	NC_019477.2	46629687	46630608	-	2	886	82
LNC_016082	XLOC_443069	lincRNA	Novel_lncRNA	NC_019477.2	46504080	46508592	-	3	4327	144
LNC_014810	XLOC_414319	intronic_lncRNA	Novel_lncRNA	NC_019475.2	67771872	67773237	+	2	1000	134
LNC_014811	XLOC_414351	lincRNA	Novel_lncRNA	NC_019475.2	68041654	68043874	+	2	435	64
LNC_014812	XLOC_414374	lincRNA	Novel_lncRNA	NC_019475.2	68216213	68219461	+	2	3104	233
LNC_014813	XLOC_414442	lincRNA	Novel_lncRNA	NC_019475.2	636998	638349	-	2	1026	65
LNC_014814	XLOC_414474	intronic_lncRNA	Novel_lncRNA	NC_019475.2	955543	965607	-	4	1356	100
LNC_014815	XLOC_414474	intronic_lncRNA	Novel_lncRNA	NC_019475.2	955543	965607	-	3	1222	101
LNC_014816	XLOC_414474	intronic_lncRNA	Novel_lncRNA	NC_019475.2	955543	965616	-	3	1219	97
LNC_014817	XLOC_414474	intronic_lncRNA	Novel_lncRNA	NC_019475.2	955543	967284	-	4	1897	97
LNC_014818	XLOC_414474	intronic_lncRNA	Novel_lncRNA	NC_019475.2	957086	965607	-	4	1247	67
LNC_012849	XLOC_358018	intronic_lncRNA	Novel_lncRNA	NC_019471.2	50757421	50761701	-	6	984	224
LNC_016739	XLOC_459674	intronic_lncRNA	Novel_lncRNA	NC_019479.2	16692812	16710798	-	3	221	58
LNC_012848	XLOC_358010	antisense_lncRNA	Novel_lncRNA	NC_019471.2	50705290	50733900	-	2	259	54
LNC_004734	XLOC_134864	lincRNA	Novel_lncRNA	NC_019460.2	60005973	60008637	-	2	667	108
LNC_004735	XLOC_134865	lincRNA	Novel_lncRNA	NC_019460.2	60051586	60059550	-	2	7114	155
LNC_004736	XLOC_134870	lincRNA	Novel_lncRNA	NC_019460.2	60182591	60183320	-	2	345	93
LNC_004737	XLOC_134907	lincRNA	Novel_lncRNA	NC_019460.2	60435218	60435588	-	2	227	60
LNC_004730	XLOC_134738	intronic_lncRNA	Novel_lncRNA	NC_019460.2	59112262	59117697	-	3	219	72
LNC_004731	XLOC_134773	lincRNA	Novel_lncRNA	NC_019460.2	59309395	59310114	-	2	659	99
LNC_004732	XLOC_134785	lincRNA	Novel_lncRNA	NC_019460.2	59361239	59361776	-	2	479	86
LNC_004733	XLOC_134843	antisense_lncRNA	Novel_lncRNA	NC_019460.2	59884863	59937569	-	3	675	70
LNC_013243	XLOC_368826	intronic_lncRNA	Novel_lncRNA	NC_019472.2	17413847	17417322	-	3	373	124
LNC_004738	XLOC_134914	intronic_lncRNA	Novel_lncRNA	NC_019460.2	60532215	60584586	-	4	2104	282
LNC_004739	XLOC_134921	lincRNA	Novel_lncRNA	NC_019460.2	60591505	60593652	-	3	311	87
LNC_015817	XLOC_436600	intronic_lncRNA	Novel_lncRNA	NC_019477.2	40388819	40456419	+	3	346	115
LNC_014421	XLOC_404958	intronic_lncRNA	Novel_lncRNA	NC_019474.2	52633112	52675293	-	12	1967	517
LNC_007417	XLOC_214565	lincRNA	Novel_lncRNA	NC_019463.2	42693495	42693863	-	2	307	82
LNC_012844	XLOC_357884	antisense_lncRNA	Novel_lncRNA	NC_019471.2	49759607	49855890	-	3	885	78
LNC_007410	XLOC_214113	lincRNA	Novel_lncRNA	NC_019463.2	38166085	38192999	-	4	968	96
LNC_012847	XLOC_357918	intronic_lncRNA	Novel_lncRNA	NC_019471.2	49926596	49929553	-	5	1011	217
LNC_007411	XLOC_214262	lincRNA	Novel_lncRNA	NC_019463.2	39000721	39001433	-	2	661	93
LNC_000855	XLOC_023805	lincRNA	Novel_lncRNA	NC_019458.2	243965076	243965931	+	2	752	54
LNC_000854	XLOC_023791	intronic_lncRNA	Novel_lncRNA	NC_019458.2	243868246	243872127	+	6	508	169
LNC_000857	XLOC_023839	lincRNA	Novel_lncRNA	NC_019458.2	244885859	244888256	+	2	2338	128
LNC_000856	XLOC_023823	antisense_lncRNA	Novel_lncRNA	NC_019458.2	244155996	244156783	+	2	278	79
LNC_000851	XLOC_023580	lincRNA	Novel_lncRNA	NC_019458.2	241594252	241612613	+	2	307	65
LNC_000850	XLOC_023559	lincRNA	Novel_lncRNA	NC_019458.2	241467350	241467812	+	2	254	35
LNC_000853	XLOC_023738	lincRNA	Novel_lncRNA	NC_019458.2	242846809	242847406	+	2	443	63
LNC_000852	XLOC_023728	intronic_lncRNA	Novel_lncRNA	NC_019458.2	242764219	242783528	+	3	1502	253
LNC_013248	XLOC_368934	lincRNA	Novel_lncRNA	NC_019472.2	18775910	18776336	-	2	346	45
LNC_007413	XLOC_214378	intronic_lncRNA	Novel_lncRNA	NC_019463.2	39890376	40019738	-	29	5398	1272
LNC_000859	XLOC_023857	intronic_lncRNA	Novel_lncRNA	NC_019458.2	245074068	245083076	+	3	3260	169
LNC_000858	XLOC_023843	intronic_lncRNA	Novel_lncRNA	NC_019458.2	244909149	244937403	+	5	828	262
LNC_013249	XLOC_368959	lincRNA	Novel_lncRNA	NC_019472.2	18987904	18988567	-	2	619	73
LNC_014973	XLOC_418478	lincRNA	Novel_lncRNA	NC_019475.2	37710626	37711108	-	2	419	77
LNC_015263	XLOC_426581	intronic_lncRNA	Novel_lncRNA	NC_019476.2	50181792	50206157	+	25	3263	820
LNC_015811	XLOC_436520	lincRNA	Novel_lncRNA	NC_019477.2	39286936	39293234	+	2	6227	125
LNC_014972	XLOC_418244	lincRNA	Novel_lncRNA	NC_019475.2	35864130	35864418	-	2	233	44
LNC_015264	XLOC_426581	intronic_lncRNA	Novel_lncRNA	NC_019476.2	50192186	50206157	+	9	932	155
LNC_012842	XLOC_357868	antisense_lncRNA	Novel_lncRNA	NC_019471.2	49539939	49544126	-	2	3786	142
LNC_014971	XLOC_418219	lincRNA	Novel_lncRNA	NC_019475.2	35539828	35549516	-	3	9561	130
LNC_015265	XLOC_426581	intronic_lncRNA	Novel_lncRNA	NC_019476.2	50196824	50202664	+	3	1392	158
LNC_009197	XLOC_268027	lincRNA	Novel_lncRNA	NC_019466.2	53026677	53027182	+	2	447	50
LNC_012748	XLOC_356594	intronic_lncRNA	Novel_lncRNA	NC_019471.2	38575346	38593312	-	3	408	136
LNC_012749	XLOC_356595	intronic_lncRNA	Novel_lncRNA	NC_019471.2	38599230	38600762	-	2	237	79
LNC_015266	XLOC_426582	intronic_lncRNA	Novel_lncRNA	NC_019476.2	50209508	50293877	+	21	4105	1122
LNC_009196	XLOC_268016	lincRNA	Novel_lncRNA	NC_019466.2	52971117	52971463	+	2	262	60
LNC_012742	XLOC_356378	intronic_lncRNA	Novel_lncRNA	NC_019471.2	36000235	36010869	-	3	786	93
LNC_007418	XLOC_214639	lincRNA	Novel_lncRNA	NC_019463.2	43031138	43031463	-	2	265	88
LNC_012740	XLOC_356359	intronic_lncRNA	Novel_lncRNA	NC_019471.2	35799058	35823768	-	6	4230	182
LNC_012741	XLOC_356377	intronic_lncRNA	Novel_lncRNA	NC_019471.2	35978074	35979925	-	2	236	52
LNC_012746	XLOC_356570	intronic_lncRNA	Novel_lncRNA	NC_019471.2	38242499	38244319	-	2	454	69
LNC_009195	XLOC_267854	lincRNA	Novel_lncRNA	NC_019466.2	51756514	51756875	+	2	306	94
LNC_012744	XLOC_356408	lincRNA	Novel_lncRNA	NC_019471.2	36376189	36377870	-	2	566	101
LNC_007419	XLOC_214681	lincRNA	Novel_lncRNA	NC_019463.2	43906610	43912221	-	2	5559	122
LNC_013279	XLOC_370002	lincRNA	Novel_lncRNA	NC_019472.2	26566066	26569198	-	2	3082	135
LNC_016666	XLOC_457934	lincRNA	Novel_lncRNA	NC_019479.2	48384744	48431477	+	3	563	136
LNC_009194	XLOC_267847	lincRNA	Novel_lncRNA	NC_019466.2	51735698	51735993	+	2	235	52
LNC_014975	XLOC_418776	intronic_lncRNA	Novel_lncRNA	NC_019475.2	40253795	40263077	-	4	302	63
LNC_015269	XLOC_426599	intronic_lncRNA	Novel_lncRNA	NC_019476.2	50474076	50475213	+	3	561	140
LNC_009193	XLOC_267734	lincRNA	Novel_lncRNA	NC_019466.2	50859232	50859497	+	2	216	49
LNC_014974	XLOC_418775	intronic_lncRNA	Novel_lncRNA	NC_019475.2	40160689	40226182	-	16	1545	477
LNC_009192	XLOC_267603	intronic_lncRNA	Novel_lncRNA	NC_019466.2	49910048	49929113	+	4	756	125
LNC_017270	XLOC_477572	intronic_lncRNA	Novel_lncRNA	NC_019481.2	3528643	3534599	+	5	853	128
LNC_009191	XLOC_267595	intronic_lncRNA	Novel_lncRNA	NC_019466.2	49826867	49878569	+	4	323	107
LNC_018973	XLOC_529947	intronic_lncRNA	Novel_lncRNA	NC_019484.2	124884979	124885528	-	2	266	88
LNC_009190	XLOC_267594	intronic_lncRNA	Novel_lncRNA	NC_019466.2	49814431	49826318	+	3	964	77
LNC_018037	XLOC_492469	lincRNA	Novel_lncRNA	NC_019482.2	34305599	34436707	-	4	894	87
LNC_013278	XLOC_369938	lincRNA	Novel_lncRNA	NC_019472.2	26353559	26353838	-	2	245	50
LNC_017431	XLOC_480794	intronic_lncRNA	Novel_lncRNA	NC_019481.2	36889173	36897550	+	3	527	134
LNC_017869	XLOC_488405	intronic_lncRNA	Novel_lncRNA	NC_019482.2	32377891	32391164	+	4	898	220
LNC_017864	XLOC_488307	lincRNA	Novel_lncRNA	NC_019482.2	30905705	30906457	+	2	634	154
LNC_017865	XLOC_488315	lincRNA	Novel_lncRNA	NC_019482.2	30929033	30931723	+	2	1317	111
LNC_017866	XLOC_488335	lincRNA	Novel_lncRNA	NC_019482.2	32133379	32134321	+	2	882	82
LNC_017867	XLOC_488405	intronic_lncRNA	Novel_lncRNA	NC_019482.2	32372116	32391164	+	3	6615	157
LNC_017860	XLOC_488204	lincRNA	Novel_lncRNA	NC_019482.2	29446268	29456357	+	2	3407	128
LNC_017861	XLOC_488210	intronic_lncRNA	Novel_lncRNA	NC_019482.2	29483071	29489160	+	5	2714	167
LNC_017862	XLOC_488210	intronic_lncRNA	Novel_lncRNA	NC_019482.2	29489455	29538243	+	17	1901	468
LNC_009733	XLOC_286489	intronic_lncRNA	Novel_lncRNA	NC_019467.2	25328105	25329189	+	3	439	146
LNC_009959	XLOC_294620	lincRNA	Novel_lncRNA	NC_019467.2	15297977	15365136	-	3	2157	97
LNC_009958	XLOC_294571	lincRNA	Novel_lncRNA	NC_019467.2	14896192	14902741	-	3	786	93
LNC_014644	XLOC_409706	lincRNA	Novel_lncRNA	NC_019475.2	25739667	25741106	+	2	1399	132
LNC_009953	XLOC_294472	intronic_lncRNA	Novel_lncRNA	NC_019467.2	14432627	14443933	-	6	3697	427
LNC_009952	XLOC_294445	lincRNA	Novel_lncRNA	NC_019467.2	14312069	14312715	-	2	598	113
LNC_009951	XLOC_294442	lincRNA	Novel_lncRNA	NC_019467.2	14239872	14245494	-	2	702	132
LNC_009950	XLOC_294421	antisense_lncRNA	Novel_lncRNA	NC_019467.2	13576401	13578634	-	2	1802	134
LNC_009957	XLOC_294571	lincRNA	Novel_lncRNA	NC_019467.2	14894821	14902741	-	3	598	105
LNC_000259	XLOC_006157	intronic_lncRNA	Novel_lncRNA	NC_019458.2	70163518	70168606	+	2	689	94
LNC_009955	XLOC_294489	lincRNA	Novel_lncRNA	NC_019467.2	14523610	14535354	-	2	486	67
LNC_009954	XLOC_294489	lincRNA	Novel_lncRNA	NC_019467.2	14521643	14524069	-	2	976	124
LNC_003787	XLOC_110087	lincRNA	Novel_lncRNA	NC_019460.2	42597534	42597894	+	2	307	95
LNC_019414	XLOC_539341	lincRNA	Novel_lncRNA	NW_014643965.1	1	1347	-	2	329	106
LNC_006468	XLOC_186727	intronic_lncRNA	Novel_lncRNA	NC_019462.2	660192	688720	-	6	1000	249
LNC_006469	XLOC_186727	intronic_lncRNA	Novel_lncRNA	NC_019462.2	681612	692393	-	6	1500	171
LNC_006466	XLOC_186666	lincRNA	Novel_lncRNA	NC_019462.2	107830932	107833992	+	3	1205	126
LNC_006467	XLOC_186716	lincRNA	Novel_lncRNA	NC_019462.2	546768	553480	-	2	2021	544
LNC_006464	XLOC_186400	lincRNA	Novel_lncRNA	NC_019462.2	104674885	104676897	+	3	1356	98
LNC_006465	XLOC_186483	intronic_lncRNA	Novel_lncRNA	NC_019462.2	105568996	105647832	+	10	5260	720
LNC_006462	XLOC_186392	lincRNA	Novel_lncRNA	NC_019462.2	104621102	104636260	+	2	2162	145
LNC_006463	XLOC_186394	lincRNA	Novel_lncRNA	NC_019462.2	104640064	104640549	+	2	202	66
LNC_006460	XLOC_186390	antisense_lncRNA	Novel_lncRNA	NC_019462.2	104523061	104574893	+	2	271	76
LNC_006461	XLOC_186391	antisense_lncRNA	Novel_lncRNA	NC_019462.2	104114594	104131161	+	2	368	53
LNC_000709	XLOC_019144	lincRNA	Novel_lncRNA	NC_019458.2	197706786	197707123	+	2	270	41
LNC_000708	XLOC_019089	lincRNA	Novel_lncRNA	NC_019458.2	197463795	197464099	+	2	257	48
LNC_000705	XLOC_019017	lincRNA	Novel_lncRNA	NC_019458.2	196443124	196443383	+	2	204	43
LNC_000704	XLOC_018866	lincRNA	Novel_lncRNA	NC_019458.2	195014696	195015062	+	2	310	72
LNC_000707	XLOC_019032	intronic_lncRNA	Novel_lncRNA	NC_019458.2	197194593	197265185	+	2	3313	246
LNC_000706	XLOC_019031	intronic_lncRNA	Novel_lncRNA	NC_019458.2	196709072	196804622	+	2	229	76
LNC_000701	XLOC_018749	intronic_lncRNA	Novel_lncRNA	NC_019458.2	194062470	194137035	+	11	1022	302
LNC_000700	XLOC_018749	intronic_lncRNA	Novel_lncRNA	NC_019458.2	194061874	194077537	+	6	1359	165
LNC_000703	XLOC_018848	intronic_lncRNA	Novel_lncRNA	NC_019458.2	194718909	194738270	+	4	557	185
LNC_000702	XLOC_018749	intronic_lncRNA	Novel_lncRNA	NC_019458.2	194064055	194071434	+	4	370	123
LNC_005373	XLOC_151730	lincRNA	Novel_lncRNA	NC_019461.2	3866743	3867008	+	2	231	41
LNC_012339	XLOC_347005	lincRNA	Novel_lncRNA	NC_019471.2	19108888	19111122	+	2	2146	119
LNC_008715	XLOC_251426	intronic_lncRNA	Novel_lncRNA	NC_019465.2	81730513	81745605	+	6	1142	265
LNC_002569	XLOC_075803	intronic_lncRNA	Novel_lncRNA	NC_019459.2	208995564	209017604	+	2	762	253
LNC_002568	XLOC_075802	intronic_lncRNA	Novel_lncRNA	NC_019459.2	208951448	208995203	+	3	535	178
LNC_002567	XLOC_075710	lincRNA	Novel_lncRNA	NC_019459.2	208250033	208250540	+	2	462	61
LNC_002566	XLOC_075685	intronic_lncRNA	Novel_lncRNA	NC_019459.2	208094571	208152515	+	3	261	87
LNC_002565	XLOC_075623	lincRNA	Novel_lncRNA	NC_019459.2	207437579	207437840	+	2	211	25
LNC_002564	XLOC_075374	intronic_lncRNA	Novel_lncRNA	NC_019459.2	204394469	204457671	+	6	987	304
LNC_002563	XLOC_075373	intronic_lncRNA	Novel_lncRNA	NC_019459.2	204367955	204384598	+	7	769	238
LNC_002562	XLOC_075372	intronic_lncRNA	Novel_lncRNA	NC_019459.2	204362543	204367893	+	3	882	108
LNC_002561	XLOC_075365	intronic_lncRNA	Novel_lncRNA	NC_019459.2	203930484	203938496	+	4	519	103
LNC_002560	XLOC_075364	intronic_lncRNA	Novel_lncRNA	NC_019459.2	203913645	203929496	+	9	1226	309
LNC_005746	XLOC_164412	lincRNA	Novel_lncRNA	NC_019461.2	20219551	20341786	-	2	762	72
LNC_000250	XLOC_005773	intronic_lncRNA	Novel_lncRNA	NC_019458.2	65872759	65875014	+	4	642	174
LNC_009489	XLOC_278290	intronic_lncRNA	Novel_lncRNA	NC_019466.2	51045798	51052256	-	4	474	132
LNC_009488	XLOC_278289	intronic_lncRNA	Novel_lncRNA	NC_019466.2	51043405	51045742	-	4	339	112
LNC_003179	XLOC_094508	intronic_lncRNA	Novel_lncRNA	NC_019459.2	137569725	137576481	-	5	745	179
LNC_003178	XLOC_094507	intronic_lncRNA	Novel_lncRNA	NC_019459.2	137536176	137540424	-	3	666	140
LNC_003177	XLOC_094480	intronic_lncRNA	Novel_lncRNA	NC_019459.2	137236263	137247506	-	4	345	114
LNC_005377	XLOC_152162	intronic_lncRNA	Novel_lncRNA	NC_019461.2	7614105	7622190	+	3	276	92
LNC_003175	XLOC_094461	lincRNA	Novel_lncRNA	NC_019459.2	136896013	136900940	-	2	4821	108
LNC_003174	XLOC_094253	intronic_lncRNA	Novel_lncRNA	NC_019459.2	134935645	134982210	-	4	2854	688
LNC_003173	XLOC_094233	intronic_lncRNA	Novel_lncRNA	NC_019459.2	134675717	134822649	-	9	1559	362
LNC_003172	XLOC_094215	intronic_lncRNA	Novel_lncRNA	NC_019459.2	134541131	134573269	-	9	1840	312
LNC_003171	XLOC_094213	intronic_lncRNA	Novel_lncRNA	NC_019459.2	134474091	134477606	-	3	502	130
LNC_003170	XLOC_094212	intronic_lncRNA	Novel_lncRNA	NC_019459.2	134460029	134463506	-	3	423	69
LNC_005745	XLOC_164331	lincRNA	Novel_lncRNA	NC_019461.2	19466226	19466701	-	2	438	75
LNC_000255	XLOC_006111	intronic_lncRNA	Novel_lncRNA	NC_019458.2	68904351	69104765	+	18	2368	708
LNC_018708	XLOC_518057	intronic_lncRNA	Novel_lncRNA	NC_019484.2	8669792	8678677	-	6	1869	312
LNC_005742	XLOC_164196	lincRNA	Novel_lncRNA	NC_019461.2	18439163	18439585	-	2	339	41
LNC_000254	XLOC_006095	intronic_lncRNA	Novel_lncRNA	NC_019458.2	68638861	68648743	+	3	624	202
LNC_015472	XLOC_431002	intronic_lncRNA	Novel_lncRNA	NC_019476.2	38451791	38580223	-	2	317	91
LNC_005743	XLOC_164198	lincRNA	Novel_lncRNA	NC_019461.2	18444682	18445126	-	2	360	73
LNC_001302	XLOC_035012	intronic_lncRNA	Novel_lncRNA	NC_019458.2	85990693	86076916	-	8	1631	235
LNC_015160	XLOC_423451	intronic_lncRNA	Novel_lncRNA	NC_019476.2	14287968	14308719	+	8	920	271
LNC_005740	XLOC_164133	lincRNA	Novel_lncRNA	NC_019461.2	17972228	17972521	-	2	234	56
LNC_001303	XLOC_035012	intronic_lncRNA	Novel_lncRNA	NC_019458.2	86057510	86076549	-	8	733	227
LNC_005741	XLOC_164179	lincRNA	Novel_lncRNA	NC_019461.2	18299909	18300173	-	2	227	71
LNC_001300	XLOC_034994	intronic_lncRNA	Novel_lncRNA	NC_019458.2	85852354	85856172	-	2	3144	111
LNC_019046	XLOC_532413	intronic_lncRNA	Novel_lncRNA	NW_014639667.1	758	6047	-	4	1002	243
LNC_001301	XLOC_035012	intronic_lncRNA	Novel_lncRNA	NC_019458.2	85990693	86003423	-	8	4337	235
LNC_008718	XLOC_251654	lincRNA	Novel_lncRNA	NC_019465.2	85894036	85906456	+	2	12159	154
LNC_001306	XLOC_035067	intronic_lncRNA	Novel_lncRNA	NC_019458.2	86327520	86368529	-	17	3488	560
LNC_008719	XLOC_251678	lincRNA	Novel_lncRNA	NC_019465.2	86041223	86044931	+	2	343	114
LNC_001307	XLOC_035067	intronic_lncRNA	Novel_lncRNA	NC_019458.2	86327520	86368703	-	17	3523	521
LNC_010663	XLOC_308593	intronic_lncRNA	Novel_lncRNA	NC_019468.2	12236405	12270491	-	3	644	149
LNC_010662	XLOC_308592	lincRNA	Novel_lncRNA	NC_019468.2	12126736	12130187	-	2	2029	108
LNC_006288	XLOC_179055	lincRNA	Novel_lncRNA	NC_019462.2	45415153	45435730	+	2	2015	122
LNC_006289	XLOC_179055	intronic_lncRNA	Novel_lncRNA	NC_019462.2	45667614	45680445	+	3	595	151
LNC_010667	XLOC_308610	intronic_lncRNA	Novel_lncRNA	NC_019468.2	12441209	12472815	-	13	2663	713
LNC_001304	XLOC_035012	intronic_lncRNA	Novel_lncRNA	NC_019458.2	86063577	86076509	-	5	826	194
LNC_010665	XLOC_308607	intronic_lncRNA	Novel_lncRNA	NC_019468.2	12391024	12397499	-	4	432	124
LNC_010664	XLOC_308594	intronic_lncRNA	Novel_lncRNA	NC_019468.2	12305658	12307721	-	3	675	218
LNC_006282	XLOC_179050	lincRNA	Novel_lncRNA	NC_019462.2	45318391	45321719	+	3	229	47
LNC_006283	XLOC_179055	lincRNA	Novel_lncRNA	NC_019462.2	45381657	45462610	+	5	1884	117
LNC_006280	XLOC_178945	lincRNA	Novel_lncRNA	NC_019462.2	44521185	44528297	+	2	6803	174
LNC_001305	XLOC_035035	lincRNA	Novel_lncRNA	NC_019458.2	86193094	86194103	-	2	356	77
LNC_006286	XLOC_179055	lincRNA	Novel_lncRNA	NC_019462.2	45381806	45557349	+	2	321	106
LNC_006287	XLOC_179055	lincRNA	Novel_lncRNA	NC_019462.2	45405272	45462610	+	5	2009	156
LNC_006284	XLOC_179055	lincRNA	Novel_lncRNA	NC_019462.2	45381657	45462610	+	2	1351	104
LNC_006285	XLOC_179055	lincRNA	Novel_lncRNA	NC_019462.2	45381667	45462610	+	4	5169	165
LNC_008538	XLOC_244733	lincRNA	Novel_lncRNA	NC_019465.2	23618909	23620210	+	2	247	78
LNC_008539	XLOC_244743	lincRNA	Novel_lncRNA	NC_019465.2	23658340	23716685	+	2	2913	90
LNC_008536	XLOC_244396	lincRNA	Novel_lncRNA	NC_019465.2	20985872	20988941	+	3	2336	99
LNC_008537	XLOC_244712	lincRNA	Novel_lncRNA	NC_019465.2	23543272	23547384	+	2	4012	93
LNC_008534	XLOC_244395	intronic_lncRNA	Novel_lncRNA	NC_019465.2	20971939	20980446	+	5	1113	371
LNC_008535	XLOC_244396	lincRNA	Novel_lncRNA	NC_019465.2	20985872	20988941	+	3	2922	99
LNC_008532	XLOC_244391	intronic_lncRNA	Novel_lncRNA	NC_019465.2	20897459	20903251	+	3	935	131
LNC_008533	XLOC_244392	intronic_lncRNA	Novel_lncRNA	NC_019465.2	20908558	20945309	+	9	1072	331
LNC_008530	XLOC_244273	lincRNA	Novel_lncRNA	NC_019465.2	19312437	19312873	+	2	271	49
LNC_008531	XLOC_244334	antisense_lncRNA	Novel_lncRNA	NC_019465.2	20273389	20279235	+	2	4336	189
LNC_006277	XLOC_178904	antisense_lncRNA	Novel_lncRNA	NC_019462.2	44610207	44656186	+	5	45521	175
LNC_007908	XLOC_229782	lincRNA	Novel_lncRNA	NC_019464.2	76232371	76232680	+	2	252	47
LNC_006276	XLOC_178904	antisense_lncRNA	Novel_lncRNA	NC_019462.2	44610207	44656186	+	3	42134	175
LNC_007909	XLOC_229786	intronic_lncRNA	Novel_lncRNA	NC_019464.2	76374588	76388896	+	4	1290	202
LNC_006275	XLOC_178904	antisense_lncRNA	Novel_lncRNA	NC_019462.2	44610207	44656186	+	3	45491	175
LNC_009229	XLOC_270295	intronic_lncRNA	Novel_lncRNA	NC_019466.2	73014115	73040420	+	3	639	93
LNC_007906	XLOC_229777	intronic_lncRNA	Novel_lncRNA	NC_019464.2	76076423	76087801	+	8	846	247
LNC_006274	XLOC_178891	lincRNA	Novel_lncRNA	NC_019462.2	44181145	44206153	+	2	691	74
LNC_017279	XLOC_477657	lincRNA	Novel_lncRNA	NC_019481.2	4665697	4666612	+	2	835	114
LNC_007907	XLOC_229779	intronic_lncRNA	Novel_lncRNA	NC_019464.2	76187606	76197572	+	2	318	86
LNC_009221	XLOC_269989	lincRNA	Novel_lncRNA	NC_019466.2	69955771	69957803	+	2	756	113
LNC_006273	XLOC_178834	lincRNA	Novel_lncRNA	NC_019462.2	43858853	43859226	+	2	275	91
LNC_009223	XLOC_270071	intronic_lncRNA	Novel_lncRNA	NC_019466.2	70384006	70405134	+	7	2774	294
LNC_009222	XLOC_270070	lincRNA	Novel_lncRNA	NC_019466.2	70383285	70383920	+	2	460	79
LNC_009225	XLOC_270127	lincRNA	Novel_lncRNA	NC_019466.2	71314986	71315291	+	3	202	66
LNC_007904	XLOC_229575	intronic_lncRNA	Novel_lncRNA	NC_019464.2	74060256	74083805	+	5	880	199
LNC_009227	XLOC_270295	intronic_lncRNA	Novel_lncRNA	NC_019466.2	72945614	73056069	+	6	1256	250
LNC_006272	XLOC_178819	antisense_lncRNA	Novel_lncRNA	NC_019462.2	43756951	43757342	+	2	335	111
LNC_016508	XLOC_453394	lincRNA	Novel_lncRNA	NC_019478.2	49792039	49796115	-	2	3866	366
LNC_016509	XLOC_453394	lincRNA	Novel_lncRNA	NC_019478.2	49792039	49796115	-	2	4018	334
LNC_007905	XLOC_229575	intronic_lncRNA	Novel_lncRNA	NC_019464.2	74060372	74083805	+	4	737	190
LNC_001038	XLOC_027958	intronic_lncRNA	Novel_lncRNA	NC_019458.2	13485716	13495747	-	4	1634	143
LNC_001039	XLOC_027958	intronic_lncRNA	Novel_lncRNA	NC_019458.2	13489307	13495742	-	3	1563	129
LNC_018078	XLOC_493822	antisense_lncRNA	Novel_lncRNA	NC_019483.2	2043448	2092422	+	2	283	94
LNC_018079	XLOC_493823	intronic_lncRNA	Novel_lncRNA	NC_019483.2	2059935	2062206	+	3	414	91
LNC_001034	XLOC_027784	lincRNA	Novel_lncRNA	NC_019458.2	12337270	12343431	-	2	641	151
LNC_001035	XLOC_027797	intronic_lncRNA	Novel_lncRNA	NC_019458.2	12355860	12356441	-	2	330	109
LNC_001036	XLOC_027957	intronic_lncRNA	Novel_lncRNA	NC_019458.2	13469585	13481337	-	5	3621	158
LNC_001037	XLOC_027958	intronic_lncRNA	Novel_lncRNA	NC_019458.2	13485716	13495742	-	4	1561	149
LNC_001030	XLOC_027608	intronic_lncRNA	Novel_lncRNA	NC_019458.2	10910702	10920468	-	7	1613	277
LNC_001031	XLOC_027648	lincRNA	Novel_lncRNA	NC_019458.2	11236648	11248957	-	2	1381	167
LNC_001032	XLOC_027648	lincRNA	Novel_lncRNA	NC_019458.2	11242611	11248957	-	2	5948	144
LNC_001033	XLOC_027664	lincRNA	Novel_lncRNA	NC_019458.2	11284567	11286665	-	3	406	88
LNC_008280	XLOC_237766	lincRNA	Novel_lncRNA	NC_019464.2	59969484	59971264	-	2	401	61
LNC_007670	XLOC_223638	intronic_lncRNA	Novel_lncRNA	NC_019464.2	13007230	13008779	+	2	245	81
LNC_008282	XLOC_237779	lincRNA	Novel_lncRNA	NC_019464.2	60163641	60164890	-	2	1199	85
LNC_008283	XLOC_237780	lincRNA	Novel_lncRNA	NC_019464.2	60165817	60166606	-	2	371	41
LNC_008284	XLOC_237786	lincRNA	Novel_lncRNA	NC_019464.2	60212385	60212980	-	2	558	72
LNC_007900	XLOC_229513	lincRNA	Novel_lncRNA	NC_019464.2	73272285	73272703	+	2	352	65
LNC_008286	XLOC_238050	lincRNA	Novel_lncRNA	NC_019464.2	61900827	61902192	-	2	1255	199
LNC_007671	XLOC_223728	lincRNA	Novel_lncRNA	NC_019464.2	13742132	13747517	+	2	5306	150
LNC_008288	XLOC_238052	intronic_lncRNA	Novel_lncRNA	NC_019464.2	61925449	61928437	-	4	794	214
LNC_008289	XLOC_238078	lincRNA	Novel_lncRNA	NC_019464.2	62094915	62095267	-	2	267	59
LNC_007901	XLOC_229540	lincRNA	Novel_lncRNA	NC_019464.2	73638452	73638882	+	2	402	73
LNC_007672	XLOC_223751	lincRNA	Novel_lncRNA	NC_019464.2	14448224	14481850	+	2	213	71
LNC_011040	XLOC_315038	intronic_lncRNA	Novel_lncRNA	NC_019469.2	17466537	17470019	+	2	300	99
LNC_011041	XLOC_315039	intronic_lncRNA	Novel_lncRNA	NC_019469.2	17602238	17624356	+	3	213	70
LNC_011042	XLOC_315041	intronic_lncRNA	Novel_lncRNA	NC_019469.2	17681327	17685035	+	2	291	96
LNC_007673	XLOC_223790	intronic_lncRNA	Novel_lncRNA	NC_019464.2	14798621	14804711	+	2	4521	136
LNC_011044	XLOC_315124	intronic_lncRNA	Novel_lncRNA	NC_019469.2	19038036	19175416	+	7	1301	413
LNC_011045	XLOC_315124	intronic_lncRNA	Novel_lncRNA	NC_019469.2	19151358	19175416	+	6	1750	387
LNC_011046	XLOC_315434	lincRNA	Novel_lncRNA	NC_019469.2	21451230	21464777	+	2	1327	70
LNC_011047	XLOC_315434	lincRNA	Novel_lncRNA	NC_019469.2	21451332	21480019	+	2	6888	196
LNC_011048	XLOC_315438	lincRNA	Novel_lncRNA	NC_019469.2	21484157	21491065	+	2	359	56
LNC_007674	XLOC_223792	antisense_lncRNA	Novel_lncRNA	NC_019464.2	14821198	14822267	+	2	785	101
LNC_007675	XLOC_223821	lincRNA	Novel_lncRNA	NC_019464.2	15146668	15147039	+	2	351	105
LNC_004284	XLOC_124517	intronic_lncRNA	Novel_lncRNA	NC_019460.2	182766274	182772892	+	2	2559	159
LNC_004285	XLOC_124702	lincRNA	Novel_lncRNA	NC_019460.2	185089488	185094932	+	2	318	68
LNC_001159	XLOC_030295	intronic_lncRNA	Novel_lncRNA	NC_019458.2	40395406	40539162	-	12	1574	524
LNC_001158	XLOC_030292	intronic_lncRNA	Novel_lncRNA	NC_019458.2	40346627	40354259	-	3	3515	132
LNC_004280	XLOC_124469	intronic_lncRNA	Novel_lncRNA	NC_019460.2	181752008	181828602	+	8	1382	460
LNC_004281	XLOC_124470	lincRNA	Novel_lncRNA	NC_019460.2	181975321	181979767	+	2	1355	117
LNC_004282	XLOC_124473	intronic_lncRNA	Novel_lncRNA	NC_019460.2	182029718	182040335	+	2	1590	457
LNC_004283	XLOC_124505	intronic_lncRNA	Novel_lncRNA	NC_019460.2	182429465	182452023	+	3	1842	545
LNC_001153	XLOC_030257	intronic_lncRNA	Novel_lncRNA	NC_019458.2	39602127	39660087	-	5	534	177
LNC_001152	XLOC_030230	intronic_lncRNA	Novel_lncRNA	NC_019458.2	39184905	39191124	-	3	205	45
LNC_001151	XLOC_030230	intronic_lncRNA	Novel_lncRNA	NC_019458.2	39184418	39237749	-	7	554	184
LNC_001150	XLOC_030226	intronic_lncRNA	Novel_lncRNA	NC_019458.2	38969100	39123427	-	4	685	217
LNC_004288	XLOC_124784	intronic_lncRNA	Novel_lncRNA	NC_019460.2	185706993	186137077	+	13	2247	443
LNC_004289	XLOC_124818	lincRNA	Novel_lncRNA	NC_019460.2	186344682	186345022	+	2	274	48
LNC_001155	XLOC_030272	intronic_lncRNA	Novel_lncRNA	NC_019458.2	39867459	39880775	-	4	500	166
LNC_001154	XLOC_030271	intronic_lncRNA	Novel_lncRNA	NC_019458.2	39786924	39837577	-	3	430	142
LNC_018292	XLOC_501895	intronic_lncRNA	Novel_lncRNA	NC_019483.2	31929321	31938413	-	3	511	145
LNC_018293	XLOC_501897	intronic_lncRNA	Novel_lncRNA	NC_019483.2	31941410	31942457	-	2	949	159
LNC_018290	XLOC_501893	intronic_lncRNA	Novel_lncRNA	NC_019483.2	31914353	31928445	-	9	963	262
LNC_018291	XLOC_501893	intronic_lncRNA	Novel_lncRNA	NC_019483.2	31914353	31929251	-	9	1045	289
LNC_015647	XLOC_433121	intronic_lncRNA	Novel_lncRNA	NC_019477.2	7444531	7445450	+	2	211	70
LNC_018297	XLOC_501987	intronic_lncRNA	Novel_lncRNA	NC_019483.2	32562024	32588610	-	11	1084	333
LNC_018294	XLOC_501906	intronic_lncRNA	Novel_lncRNA	NC_019483.2	32004086	32007952	-	3	1534	276
LNC_018295	XLOC_501969	antisense_lncRNA	Novel_lncRNA	NC_019483.2	32468172	32561916	-	3	833	262
LNC_018298	XLOC_501987	intronic_lncRNA	Novel_lncRNA	NC_019483.2	32562024	32588610	-	11	1171	362
LNC_014984	XLOC_418836	intronic_lncRNA	Novel_lncRNA	NC_019475.2	42017746	42062269	-	2	1000	333
LNC_007019	XLOC_200921	intronic_lncRNA	Novel_lncRNA	NC_019463.2	19999508	20016420	+	4	673	223
LNC_008817	XLOC_254644	antisense_lncRNA	Novel_lncRNA	NC_019465.2	21427415	21437950	-	2	8530	447
LNC_018309	XLOC_502328	antisense_lncRNA	Novel_lncRNA	NC_019483.2	35650107	35656653	-	2	454	80
LNC_016710	XLOC_459335	intronic_lncRNA	Novel_lncRNA	NC_019479.2	12509291	12531689	-	3	483	87
LNC_003883	XLOC_114375	intronic_lncRNA	Novel_lncRNA	NC_019460.2	80292019	80310390	+	4	612	155
LNC_003882	XLOC_114372	intronic_lncRNA	Novel_lncRNA	NC_019460.2	80247724	80278806	+	11	899	299
LNC_003881	XLOC_114372	intronic_lncRNA	Novel_lncRNA	NC_019460.2	80241738	80279011	+	13	1271	378
LNC_003880	XLOC_114344	intronic_lncRNA	Novel_lncRNA	NC_019460.2	79840874	79863851	+	5	500	166
LNC_003887	XLOC_114494	intronic_lncRNA	Novel_lncRNA	NC_019460.2	81526404	81532524	+	2	5246	231
LNC_003886	XLOC_114469	intronic_lncRNA	Novel_lncRNA	NC_019460.2	81187537	81250447	+	10	1545	409
LNC_003885	XLOC_114410	lincRNA	Novel_lncRNA	NC_019460.2	80863286	80874892	+	2	254	81
LNC_003884	XLOC_114376	intronic_lncRNA	Novel_lncRNA	NC_019460.2	80341406	80346551	+	3	484	161
LNC_003889	XLOC_114495	intronic_lncRNA	Novel_lncRNA	NC_019460.2	81550489	81609812	+	14	1608	535
LNC_003888	XLOC_114495	intronic_lncRNA	Novel_lncRNA	NC_019460.2	81532674	81594692	+	17	2099	623
LNC_006967	XLOC_198412	lincRNA	Novel_lncRNA	NC_019462.2	104094220	104102057	-	2	7749	135
LNC_017679	XLOC_484801	intronic_lncRNA	Novel_lncRNA	NC_019481.2	37208357	37223590	-	8	3345	370
LNC_017678	XLOC_484779	antisense_lncRNA	Novel_lncRNA	NC_019481.2	36838575	36840077	-	2	575	91
LNC_019219	XLOC_537600	intronic_lncRNA	Novel_lncRNA	NW_014642192.1	295	4746	-	5	677	208
LNC_019218	XLOC_537476	lincRNA	Novel_lncRNA	NW_014642132.1	35	1048	-	2	901	159
LNC_017671	XLOC_484675	intronic_lncRNA	Novel_lncRNA	NC_019481.2	35835637	35839267	-	2	259	86
LNC_017670	XLOC_484672	antisense_lncRNA	Novel_lncRNA	NC_019481.2	35795480	35796952	-	2	254	84
LNC_017673	XLOC_484687	intronic_lncRNA	Novel_lncRNA	NC_019481.2	35948394	35950388	-	3	1398	274
LNC_017672	XLOC_484687	antisense_lncRNA	Novel_lncRNA	NC_019481.2	35948394	35949766	-	2	883	198
LNC_017675	XLOC_484728	intronic_lncRNA	Novel_lncRNA	NC_019481.2	36261822	36265869	-	2	2342	502
LNC_017674	XLOC_484724	intronic_lncRNA	Novel_lncRNA	NC_019481.2	36238114	36242332	-	9	1389	296
LNC_017677	XLOC_484773	intronic_lncRNA	Novel_lncRNA	NC_019481.2	36773322	36778665	-	2	648	181
LNC_017676	XLOC_484744	intronic_lncRNA	Novel_lncRNA	NC_019481.2	36372767	36373822	-	2	379	115
LNC_017057	XLOC_469900	intronic_lncRNA	Novel_lncRNA	NC_019480.2	60735295	60738726	+	3	312	93
LNC_011878	XLOC_334856	lincRNA	Novel_lncRNA	NC_019470.2	68608852	68609244	+	2	336	101
LNC_011054	XLOC_315554	lincRNA	Novel_lncRNA	NC_019469.2	22611503	22611952	+	2	388	81
LNC_016058	XLOC_442486	lincRNA	Novel_lncRNA	NC_019477.2	42133753	42135408	-	2	1624	160
LNC_012531	XLOC_351621	antisense_lncRNA	Novel_lncRNA	NC_019471.2	56545007	56553285	+	3	708	112
LNC_012530	XLOC_351603	antisense_lncRNA	Novel_lncRNA	NC_019471.2	56303387	56307973	+	3	1596	128
LNC_012533	XLOC_351703	intronic_lncRNA	Novel_lncRNA	NC_019471.2	57827375	57844783	+	4	1123	374
LNC_012532	XLOC_351666	intronic_lncRNA	Novel_lncRNA	NC_019471.2	57235158	57337869	+	6	1108	249
LNC_012535	XLOC_351720	antisense_lncRNA	Novel_lncRNA	NC_019471.2	57915631	57945700	+	2	884	274
LNC_012534	XLOC_351705	antisense_lncRNA	Novel_lncRNA	NC_019471.2	57834226	57834937	+	2	595	79
LNC_012537	XLOC_351737	lincRNA	Novel_lncRNA	NC_019471.2	58024074	58024364	+	2	239	61
LNC_012536	XLOC_351721	intronic_lncRNA	Novel_lncRNA	NC_019471.2	57933644	57935885	+	3	210	54
LNC_012539	XLOC_351828	lincRNA	Novel_lncRNA	NC_019471.2	59000536	59003395	+	2	2768	108
LNC_012538	XLOC_351788	lincRNA	Novel_lncRNA	NC_019471.2	58618826	58619411	+	2	549	59
LNC_015749	XLOC_435012	intronic_lncRNA	Novel_lncRNA	NC_019477.2	27129495	27133724	+	4	433	144
LNC_015748	XLOC_435011	antisense_lncRNA	Novel_lncRNA	NC_019477.2	27128461	27128843	+	2	225	75
LNC_013298	XLOC_370248	intronic_lncRNA	Novel_lncRNA	NC_019472.2	29249982	29287347	-	3	556	185
LNC_018921	XLOC_527426	intronic_lncRNA	Novel_lncRNA	NC_019484.2	102040784	102067308	-	6	1698	455
LNC_011559	XLOC_326550	intronic_lncRNA	Novel_lncRNA	NC_019469.2	66048498	66057791	-	2	247	81
LNC_018923	XLOC_527885	lincRNA	Novel_lncRNA	NC_019484.2	106515755	106562322	-	3	308	72
LNC_000288	XLOC_007723	intronic_lncRNA	Novel_lncRNA	NC_019458.2	84106495	84180366	+	5	359	119
LNC_003774	XLOC_109448	intronic_lncRNA	Novel_lncRNA	NC_019460.2	37911868	37925973	+	6	3967	405
LNC_003777	XLOC_109500	intronic_lncRNA	Novel_lncRNA	NC_019460.2	38305742	38313435	+	5	823	169
LNC_003776	XLOC_109499	intronic_lncRNA	Novel_lncRNA	NC_019460.2	38260107	38268062	+	5	1074	149
LNC_003771	XLOC_109395	lincRNA	Novel_lncRNA	NC_019460.2	37303939	37304327	+	2	301	63
LNC_003770	XLOC_109384	lincRNA	Novel_lncRNA	NC_019460.2	37040974	37041532	+	2	484	107
LNC_003773	XLOC_109448	intronic_lncRNA	Novel_lncRNA	NC_019460.2	37911868	37925717	+	6	4186	519
LNC_003772	XLOC_109448	intronic_lncRNA	Novel_lncRNA	NC_019460.2	37911868	37925132	+	6	4163	499
LNC_000280	XLOC_007057	lincRNA	Novel_lncRNA	NC_019458.2	77702463	77704990	+	2	340	82
LNC_000281	XLOC_007063	lincRNA	Novel_lncRNA	NC_019458.2	77786761	77788062	+	2	1243	86
LNC_000282	XLOC_007064	lincRNA	Novel_lncRNA	NC_019458.2	77857561	77858142	+	2	520	84
LNC_000283	XLOC_007065	lincRNA	Novel_lncRNA	NC_019458.2	77858667	77860289	+	2	1558	95
LNC_003779	XLOC_109562	intronic_lncRNA	Novel_lncRNA	NC_019460.2	39058865	39153674	+	10	870	267
LNC_003778	XLOC_109536	antisense_lncRNA	Novel_lncRNA	NC_019460.2	38816461	38944803	+	3	475	110
LNC_000286	XLOC_007206	intronic_lncRNA	Novel_lncRNA	NC_019458.2	79345132	79379587	+	3	687	131
LNC_000287	XLOC_007722	intronic_lncRNA	Novel_lncRNA	NC_019458.2	84022798	84076138	+	7	2465	198
LNC_016052	XLOC_442389	lincRNA	Novel_lncRNA	NC_019477.2	41549885	41575287	-	4	2152	97
LNC_002828	XLOC_083071	intronic_lncRNA	Novel_lncRNA	NC_019459.2	29498310	29499235	-	2	379	58
LNC_002829	XLOC_083072	intronic_lncRNA	Novel_lncRNA	NC_019459.2	29525957	29548526	-	7	966	253
LNC_019437	XLOC_539482	lincRNA	Novel_lncRNA	NW_014644108.1	1	1928	-	2	672	142
LNC_013573	XLOC_375929	lincRNA	Novel_lncRNA	NC_019472.2	80546566	80553006	-	2	6405	302
LNC_002822	XLOC_083059	intronic_lncRNA	Novel_lncRNA	NC_019459.2	29199507	29205060	-	8	1388	335
LNC_002823	XLOC_083059	intronic_lncRNA	Novel_lncRNA	NC_019459.2	29199964	29205060	-	9	1679	335
LNC_002820	XLOC_083030	intronic_lncRNA	Novel_lncRNA	NC_019459.2	28904390	28936693	-	16	2254	610
LNC_002821	XLOC_083049	lincRNA	Novel_lncRNA	NC_019459.2	29126512	29131649	-	2	281	56
LNC_002826	XLOC_083069	intronic_lncRNA	Novel_lncRNA	NC_019459.2	29360216	29365359	-	2	293	52
LNC_002827	XLOC_083071	intronic_lncRNA	Novel_lncRNA	NC_019459.2	29496210	29525549	-	8	1511	226
LNC_002824	XLOC_083065	intronic_lncRNA	Novel_lncRNA	NC_019459.2	29244882	29308981	-	4	329	109
LNC_002825	XLOC_083067	antisense_lncRNA	Novel_lncRNA	NC_019459.2	29348636	29352672	-	3	1624	157
LNC_007252	XLOC_208735	intronic_lncRNA	Novel_lncRNA	NC_019463.2	100343204	100445376	+	6	852	195
LNC_007253	XLOC_208735	intronic_lncRNA	Novel_lncRNA	NC_019463.2	100369586	100620450	+	12	1345	396
LNC_007250	XLOC_208721	lincRNA	Novel_lncRNA	NC_019463.2	99382190	99382664	+	2	414	52
LNC_007251	XLOC_208735	intronic_lncRNA	Novel_lncRNA	NC_019463.2	100341500	100727623	+	14	3507	444
LNC_007256	XLOC_208807	intronic_lncRNA	Novel_lncRNA	NC_019463.2	101731480	101778954	+	7	1893	265
LNC_007257	XLOC_208810	lincRNA	Novel_lncRNA	NC_019463.2	101927833	101941871	+	2	517	95
LNC_007254	XLOC_208791	intronic_lncRNA	Novel_lncRNA	NC_019463.2	101579194	101590772	+	6	1183	394
LNC_007255	XLOC_208804	antisense_lncRNA	Novel_lncRNA	NC_019463.2	101692025	101700875	+	2	290	70
LNC_007708	XLOC_224387	intronic_lncRNA	Novel_lncRNA	NC_019464.2	21206533	21209408	+	3	1817	201
LNC_007709	XLOC_224394	intronic_lncRNA	Novel_lncRNA	NC_019464.2	21371038	21372709	+	2	208	69
LNC_007258	XLOC_208844	intronic_lncRNA	Novel_lncRNA	NC_019463.2	102419991	102449226	+	8	1075	338
LNC_007259	XLOC_208853	intronic_lncRNA	Novel_lncRNA	NC_019463.2	102481226	102482461	+	2	214	71
LNC_016057	XLOC_442480	intronic_lncRNA	Novel_lncRNA	NC_019477.2	42087723	42106897	-	5	815	213
LNC_003410	XLOC_102003	intronic_lncRNA	Novel_lncRNA	NC_019459.2	219394709	219398308	-	2	2911	148
[truncated: 17,574 more rows]
