# Supplementary material for: Pineal gland transcriptomic profiling reveals the differential regulation of lncRNA and mRNA related to prolificacy in STH sheep with two FecB genotypes
Source: BMC Genom Data. 2021 Feb 18;22:9. doi: 10.1186/s12863-020-00957-w (PMC7893892; doi:10.1186/s12863-020-00957-w)
Supplement: Supplementary file 12 — Additional file 12: Supplementary material 2. Total set of mRNAs were identified from four groups. [file 12863_2020_957_MOESM12_ESM.xls]

## Sheet: Supplementary material 2
Supplementary material 2 Total set of mRNAs were identified from four groups.
mRNA_ID	mRNA_Gene_ID	mRNA_Gene_Name	mRNA_Gene_Description	Gene_Type	Status	Chromosome	Start	End	Strand	Exon_number	Length	ORF
XM_004017928.3	101107139	--	sp|Q8IWY8|ZSC29_HUMAN Zinc finger and SCAN domain-containing protein 29 OS=Homo sapiens GN=ZSCAN29 PE=1 SV=2//0	protein_coding	mRNA	NC_019475.2	53994415	54005813	-	5	5430	850
XM_004018977.2	101104535	--	sp|Q8HZ60|CCHCR_PANTR Coiled-coil alpha-helical rod protein 1 OS=Pan troglodytes GN=CCHCR1 PE=3 SV=1//0	protein_coding	mRNA	NC_019477.2	26980432	26992201	+	18	2660	NA
XM_012132536.2	101122837	--	sp|Q8WZ42|TITIN_HUMAN Titin OS=Homo sapiens GN=TTN PE=1 SV=4//9.62665e-06	protein_coding	mRNA	NC_019459.2	130206206	130270286	+	46	17245	37160
XM_012095696.2	101116170	--	sp|P35712|SOX6_HUMAN Transcription factor SOX-6 OS=Homo sapiens GN=SOX6 PE=1 SV=3//0	protein_coding	mRNA	NC_019472.2	35313655	36032287	+	17	9551	NA
XM_012103012.2	101107650	--	sp|Q2KHW7|RGS10_BOVIN Regulator of G-protein signaling 10 OS=Bos taurus GN=RGS10 PE=2 SV=1//1.99222e-56	protein_coding	mRNA	NC_019479.2	38543392	38568756	-	3	2409	333
XM_012105551.2	101119875	--	sp|D3Z3C6|ZFAN4_MOUSE AN1-type zinc finger protein 4 OS=Mus musculus GN=Zfand4 PE=3 SV=2//0	protein_coding	mRNA	NC_019482.2	43601603	43676555	+	10	3650	NA
XM_004014161.3	101110528	--	sp|Q9H6P5|TASP1_HUMAN Threonine aspartase 1 OS=Homo sapiens GN=TASP1 PE=1 SV=1//0	protein_coding	mRNA	NC_019470.2	6438639	6709132	-	14	2369	420
XM_012178452.2	101117758	--	sp|Q5RF83|CIRBP_PONAB Cold-inducible RNA-binding protein OS=Pongo abelii GN=CIRBP PE=2 SV=1//4.90326e-52	protein_coding	mRNA	NC_019462.2	41035817	41039731	+	6	1319	NA
XM_015103781.1	101122069	--	sp|Q9Y4E6|WDR7_HUMAN WD repeat-containing protein 7 OS=Homo sapiens GN=WDR7 PE=1 SV=2//0	protein_coding	mRNA	NC_019480.2	56158240	56519182	+	28	10600	NA
NM_001166183.1	678682	--	sp|C8BKC7|MYD88_SHEEP Myeloid differentiation primary response protein MyD88 OS=Ovis aries GN=MYD88 PE=2 SV=2//0	protein_coding	mRNA	NC_019476.2	11556591	11564420	+	13	870	289
XR_001022761.2	101114910	--	sp|Q9Y5R4|HEMK1_HUMAN HemK methyltransferase family member 1 OS=Homo sapiens GN=HEMK1 PE=1 SV=1//3.93755e-127	protein_coding	mRNA	NC_019476.2	49721121	49755160	-	13	2666	NA
NM_001267886.1	443171	--	sp|Q1HE26|SMAD4_BOVIN Mothers against decapentaplegic homolog 4 OS=Bos taurus GN=SMAD4 PE=2 SV=1//0	protein_coding	mRNA	NC_019480.2	50690082	50720127	+	12	1683	560
XM_012097453.2	101105106	--	sp|A6NG13|MGT4D_HUMAN Alpha-1,3-mannosyl-glycoprotein 4-beta-N-acetylglucosaminyltransferase-like protein MGAT4D OS=Homo sapiens GN=MGAT4D PE=2 SV=3//2.217e-180	protein_coding	mRNA	NC_019474.2	16885664	16941913	+	12	3756	376
XM_012136790.2	101113467	--	sp|O60759|CYTIP_HUMAN Cytohesin-interacting protein OS=Homo sapiens GN=CYTIP PE=1 SV=2//1.91325e-158	protein_coding	mRNA	NC_019459.2	151125888	151215371	+	11	4180	NA
XM_015093071.1	101117225	--	sp|Q9D772|F219A_MOUSE Protein FAM219A OS=Mus musculus GN=Fam219a PE=2 SV=2//1.21278e-51	protein_coding	mRNA	NC_019459.2	36926062	36986641	+	6	3653	185
XM_015092139.1	101120981	--	sp|P11181|ODB2_BOVIN Lipoamide acyltransferase component of branched-chain alpha-keto acid dehydrogenase complex, mitochondrial OS=Bos taurus GN=DBT PE=1 SV=2//0	protein_coding	mRNA	NC_019458.2	76629419	76671051	-	12	2824	482
XM_015103610.1	101118405	--	sp|Q32LN5|RN138_BOVIN E3 ubiquitin-protein ligase RNF138 OS=Bos taurus GN=RNF138 PE=2 SV=1//2.34498e-138	protein_coding	mRNA	NC_019480.2	25306957	25327892	-	5	6606	NA
XM_004010580.3	101119478	--	sp|Q61286|HTF4_MOUSE Transcription factor 12 OS=Mus musculus GN=Tcf12 PE=1 SV=2//0	protein_coding	mRNA	NC_019464.2	49970044	50039686	-	13	12205	779
XM_004011661.3	101108840	--	sp|Q86UY5|FA83A_HUMAN Protein FAM83A OS=Homo sapiens GN=FAM83A PE=1 SV=1//0	protein_coding	mRNA	NC_019466.2	29345089	29365975	-	4	3979	435
XM_015098896.1	101111643	--	sp|O35910|MOT4_RAT Monocarboxylate transporter 4 OS=Rattus norvegicus GN=Slc16a3 PE=2 SV=1//0	protein_coding	mRNA	NC_019468.2	49746753	49750100	-	4	1702	461
XM_015093350.1	101110651	--	sp|Q5R9A7|GP155_PONAB Integral membrane protein GPR155 OS=Pongo abelii GN=GPR155 PE=2 SV=1//0	protein_coding	mRNA	NC_019459.2	134460086	134498177	+	16	5943	865
XR_001434197.1	101109152	--	sp|B0BMY1|LAAT1_RAT Lysosomal amino acid transporter 1 homolog OS=Rattus norvegicus GN=Pqlc2 PE=1 SV=1//1.51365e-21	protein_coding	mRNA	NC_019459.2	246156532	246171721	-	8	3549	NA
XM_015101458.1	106991690	--	sp|Q53GT1|KLH22_HUMAN Kelch-like protein 22 OS=Homo sapiens GN=KLHL22 PE=1 SV=2//2.08233e-57	protein_coding	mRNA	NC_019474.2	71720311	71724123	+	3	696	229
XM_012105025.2	101116797	--	sp|Q4JIJ3|METH_BOVIN Methionine synthase OS=Bos taurus GN=MTR PE=2 SV=1//9.48697e-64	protein_coding	mRNA	NC_019482.2	9393190	9513356	+	33	4508	NA
XM_012182067.2	101107707	--	sp|Q9BGW4|ZC21C_MACFA Zinc finger C2HC domain-containing protein 1C OS=Macaca fascicularis GN=ZC2HC1C PE=2 SV=2//0	protein_coding	mRNA	NC_019464.2	83172566	83182571	+	3	3158	530
XM_015098248.1	101110423	--	sp|Q9BZ29|DOCK9_HUMAN Dedicator of cytokinesis protein 9 OS=Homo sapiens GN=DOCK9 PE=1 SV=2//0	protein_coding	mRNA	NC_019467.2	74991443	75170910	-	53	9320	NA
XM_015100804.1	101103591	--	sp|Q9Y365|PCTL_HUMAN PCTP-like protein OS=Homo sapiens GN=STARD10 PE=1 SV=2//6.05755e-140	protein_coding	mRNA	NC_019472.2	50406159	50445518	-	11	2378	583
XM_015091856.1	101116009	--	sp|Q6VUC0|AP2E_HUMAN Transcription factor AP-2-epsilon OS=Homo sapiens GN=TFAP2E PE=2 SV=1//2.38319e-145	protein_coding	mRNA	NC_019458.2	10302188	10314551	+	4	8601	241
XM_012177186.2	101123114	--	sp|O95628|CNOT4_HUMAN CCR4-NOT transcription complex subunit 4 OS=Homo sapiens GN=CNOT4 PE=1 SV=3//0	protein_coding	mRNA	NC_019461.2	98934062	99014500	-	10	4868	713
XM_004010729.3	101112903	--	sp|Q2YDE8|FA71D_BOVIN Protein FAM71D OS=Bos taurus GN=FAM71D PE=2 SV=1//0	protein_coding	mRNA	NC_019464.2	75946163	75976439	+	8	1701	NA
NM_001009787.1	443356	--	sp|P79362|CTHL2_SHEEP Cathelicidin-2 OS=Ovis aries GN=CATHL2 PE=2 SV=1//1.79998e-65	protein_coding	mRNA	NC_019476.2	51582000	51583467	-	4	627	176
XM_004016396.3	100307035	--	sp|P00432|CATA_BOVIN Catalase OS=Bos taurus GN=CAT PE=1 SV=3//0	protein_coding	mRNA	NC_019472.2	63062665	63099586	+	13	2324	527
XM_004022366.3	101117307	--	sp|Q3ZBB1|SH21A_BOVIN SH2 domain-containing protein 1A OS=Bos taurus GN=SH2D1A PE=2 SV=1//4.07449e-86	protein_coding	mRNA	NC_019484.2	102481417	102501894	+	4	894	128
XM_012185714.1	101110775	--	sp|Q1RMJ5|DRS7C_BOVIN Dehydrogenase/reductase SDR family member 7C OS=Bos taurus GN=DHRS7C PE=2 SV=2//0	protein_coding	mRNA	NC_019468.2	28472239	28484146	-	7	1157	NA
XM_004008130.3	101114011	--	sp|P60986|PIP_BOVIN Prolactin-inducible protein homolog OS=Bos taurus GN=PIP PE=3 SV=1//1.03989e-09	protein_coding	mRNA	NC_019461.2	105902233	105909263	+	4	1073	146
XM_012178464.2	101119210	--	sp|Q6ZMM2|ATL5_HUMAN ADAMTS-like protein 5 OS=Homo sapiens GN=ADAMTSL5 PE=1 SV=3//0	protein_coding	mRNA	NC_019462.2	41234996	41241317	-	14	1889	472
XM_012181171.1	101112323	--	sp|Q7Z699|SPRE1_HUMAN Sprouty-related, EVH1 domain-containing protein 1 OS=Homo sapiens GN=SPRED1 PE=1 SV=2//0	protein_coding	mRNA	NC_019464.2	30892450	30960126	+	6	9602	445
XM_015101422.1	101121457	--	sp|Q92737|RSLAA_HUMAN Ras-like protein family member 10A OS=Homo sapiens GN=RASL10A PE=1 SV=1//1.15753e-115	protein_coding	mRNA	NC_019474.2	68113230	68117155	-	6	1441	311
XM_012177841.2	101105410	--	sp|Q8NGA0|OR7G1_HUMAN Olfactory receptor 7G1 OS=Homo sapiens GN=OR7G1 PE=3 SV=2//1.2158e-148	protein_coding	mRNA	NC_019462.2	11346276	11347307	-	3	936	311
XM_015101713.1	101123498	--	sp|Q9Y6U7|RN215_HUMAN RING finger protein 215 OS=Homo sapiens GN=RNF215 PE=3 SV=2//3.63754e-171	protein_coding	mRNA	NC_019474.2	68906480	68910327	-	9	1773	283
XM_015100017.1	101104773	--	sp|P09086|PO2F2_HUMAN POU domain, class 2, transcription factor 2 OS=Homo sapiens GN=POU2F2 PE=1 SV=3//0	protein_coding	mRNA	NC_019471.2	50088903	50108361	+	10	2184	NA
XR_001435885.1	101107551	--	sp|Q32LB0|WDR70_BOVIN WD repeat-containing protein 70 OS=Bos taurus GN=WDR70 PE=2 SV=1//0	protein_coding	mRNA	NC_019473.2	36580632	36898685	-	21	3124	NA
XM_012098940.2	101113176	--	sp|Q15643|TRIPB_HUMAN Thyroid receptor-interacting protein 11 OS=Homo sapiens GN=TRIP11 PE=1 SV=3//0	protein_coding	mRNA	NC_019475.2	55529993	55598668	-	21	9550	NA
XM_004006070.3	101111700	--	sp|Q925N0|SFXN5_MOUSE Sideroflexin-5 OS=Mus musculus GN=Sfxn5 PE=1 SV=2//0	protein_coding	mRNA	NC_019460.2	94742485	94871910	-	14	4045	340
XM_004017262.3	101122465	--	sp|Q2YDD9|ADT4_BOVIN ADP/ATP translocase 4 OS=Bos taurus GN=SLC25A31 PE=2 SV=1//0	protein_coding	mRNA	NC_019474.2	29604666	29637168	-	6	3462	323
XM_012127295.2	101107668	--	sp|Q91903|ELAV2_XENLA ELAV-like protein 2 OS=Xenopus laevis GN=elavl2 PE=1 SV=2//0	protein_coding	mRNA	NC_019459.2	91398309	91482429	-	6	7425	NA
XM_015105042.1	101123613	--	sp|Q8NI27|THOC2_HUMAN THO complex subunit 2 OS=Homo sapiens GN=THOC2 PE=1 SV=2//0	protein_coding	mRNA	NC_019484.2	101814463	101917797	-	38	7895	NA
XM_012104755.2	101120292	--	sp|O43749|OR1F1_HUMAN Olfactory receptor 1F1 OS=Homo sapiens GN=OR1F1 PE=2 SV=1//5.11689e-149	protein_coding	mRNA	NC_019481.2	2660781	2670388	+	2	903	300
XM_015092206.1	101111062	--	sp|Q5TEC3|ZN697_HUMAN Zinc finger protein 697 OS=Homo sapiens GN=ZNF697 PE=2 SV=2//0	protein_coding	mRNA	NC_019458.2	95975096	95979030	-	3	2081	532
XM_012187337.2	101114715	--	sp|O00273|DFFA_HUMAN DNA fragmentation factor subunit alpha OS=Homo sapiens GN=DFFA PE=1 SV=1//4.40593e-135	protein_coding	mRNA	NC_019469.2	41170374	41183858	+	7	4329	NA
XM_012177061.2	101106002	--	sp|Q8HXA6|ASB15_BOVIN Ankyrin repeat and SOCS box protein 15 OS=Bos taurus GN=ASB15 PE=2 SV=2//0	protein_coding	mRNA	NC_019461.2	87869310	87911014	+	10	3025	NA
XM_004009658.3	101106011	--	sp|Q3T046|BDH2_BOVIN 3-hydroxybutyrate dehydrogenase type 2 OS=Bos taurus GN=BDH2 PE=2 SV=1//1.78191e-122	protein_coding	mRNA	NC_019463.2	21797238	21825176	+	10	1182	NA
XM_004022818.3	101111944	--	sp|Q9NQN1|OR2S1_HUMAN Olfactory receptor 2S2 OS=Homo sapiens GN=OR2S2 PE=2 SV=2//8.90129e-112	protein_coding	mRNA	NW_014639767.1	361	1344	-	1	984	327
XM_012186333.2	100303608	--	sp|P51866|PECA1_BOVIN Platelet endothelial cell adhesion molecule OS=Bos taurus GN=PECAM1 PE=1 SV=1//0	protein_coding	mRNA	NC_019468.2	47888341	47954927	-	14	3358	NA
XM_012096844.2	101103840	--	sp|Q9UKP5|ATS6_HUMAN A disintegrin and metalloproteinase with thrombospondin motifs 6 OS=Homo sapiens GN=ADAMTS6 PE=2 SV=2//1.87093e-62	protein_coding	mRNA	NC_019473.2	14042806	14330578	+	26	5353	NA
XM_012105031.2	101109588	--	sp|P50747|BPL1_HUMAN Biotin--protein ligase OS=Homo sapiens GN=HLCS PE=1 SV=1//0	protein_coding	mRNA	NC_019458.2	266871060	267088474	-	12	5792	NA
XM_004006544.3	101121588	--	sp|P58166|INHBE_HUMAN Inhibin beta E chain OS=Homo sapiens GN=INHBE PE=1 SV=1//4.42661e-170	protein_coding	mRNA	NC_019460.2	161700591	161704054	-	2	3214	348
XM_012177231.2	101105324	--	sp|Q9Y383|LC7L2_HUMAN Putative RNA-binding protein Luc7-like 2 OS=Homo sapiens GN=LUC7L2 PE=1 SV=2//4.13309e-128	protein_coding	mRNA	NC_019461.2	102652872	102697136	+	10	5482	358
XM_012186290.2	101102073	--	sp|Q9HCD6|TANC2_HUMAN Protein TANC2 OS=Homo sapiens GN=TANC2 PE=1 SV=3//3.3274e-21	protein_coding	mRNA	NC_019468.2	46757504	47124700	+	28	9294	NA
XR_001436878.1	105605487	--	sp|P61553|SYCY2_CALJA Syncytin-2 OS=Callithrix jacchus GN=ERVFRD-1 PE=3 SV=1//1.55826e-13	protein_coding	mRNA	NC_019484.2	54900022	54959799	+	6	4909	NA
XM_004008146.3	101118181	--	sp|Q8NGT7|O2A12_HUMAN Olfactory receptor 2A12 OS=Homo sapiens GN=OR2A12 PE=3 SV=1//2.6468e-163	protein_coding	mRNA	NC_019461.2	106691722	106692654	+	1	933	310
XM_012190166.2	101105940	--	sp|Q96DB9|FXYD5_HUMAN FXYD domain-containing ion transport regulator 5 OS=Homo sapiens GN=FXYD5 PE=1 SV=2//1.44066e-31	protein_coding	mRNA	NC_019471.2	44873788	44885281	+	9	1027	NA
XM_004009285.2	101111632	--	sp|Q6IFN5|O7E24_HUMAN Olfactory receptor 7E24 OS=Homo sapiens GN=OR7E24 PE=2 SV=1//5.25323e-169	protein_coding	mRNA	NC_019462.2	11694776	11695771	-	1	996	276
XM_012104223.2	101122244	--	sp|Q5E9V1|DCNL3_BOVIN DCN1-like protein 3 OS=Bos taurus GN=DCUN1D3 PE=2 SV=1//0	protein_coding	mRNA	NC_019481.2	18619927	18671738	-	6	3161	NA
XM_004016689.3	101118050	--	sp|A6NGY5|O51F1_HUMAN Olfactory receptor 51F1 OS=Homo sapiens GN=OR51F1 PE=3 SV=1//1.27541e-136	protein_coding	mRNA	NC_019472.2	48503310	48509805	+	2	942	313
XM_012182091.2	101101844	--	sp|Q3UZ39|LRRF1_MOUSE Leucine-rich repeat flightless-interacting protein 1 OS=Mus musculus GN=Lrrfip1 PE=1 SV=2//3.21377e-86	protein_coding	mRNA	NC_019458.2	3188721	3268421	-	15	4286	NA
XM_004021191.3	101114581	--	sp|A6NCI4|VWA3A_HUMAN von Willebrand factor A domain-containing protein 3A OS=Homo sapiens GN=VWA3A PE=2 SV=3//0	protein_coding	mRNA	NC_019481.2	19827339	19885625	+	33	8595	NA
XM_012183793.2	101122444	--	sp|Q5R7A7|SGK3_PONAB Serine/threonine-protein kinase Sgk3 OS=Pongo abelii GN=SGK3 PE=2 SV=1//0	protein_coding	mRNA	NC_019466.2	43653794	43736666	+	17	4482	NA
XM_012175308.2	101117662	--	sp|Q5U649|CL060_HUMAN Uncharacterized protein C12orf60 OS=Homo sapiens GN=C12orf60 PE=2 SV=2//1.27341e-91	protein_coding	mRNA	NC_019460.2	199697029	199715016	-	3	1781	238
XM_012107726.2	105605654	--	sp|Q13156|RFA4_HUMAN Replication protein A 30 kDa subunit OS=Homo sapiens GN=RPA4 PE=1 SV=2//4.6265e-79	protein_coding	mRNA	NC_019484.2	130512682	130520776	-	6	8086	251
XM_015103668.1	101106482	--	sp|Q08AE8|SPIR1_HUMAN Protein spire homolog 1 OS=Homo sapiens GN=SPIRE1 PE=1 SV=3//0	protein_coding	mRNA	NC_019480.2	43192187	43289401	-	16	4816	NA
XM_004017058.2	101112421	--	sp|Q5R7X9|RAD1_PONAB Cell cycle checkpoint protein RAD1 OS=Pongo abelii GN=RAD1 PE=2 SV=1//0	protein_coding	mRNA	NC_019473.2	39162499	39171505	+	7	3115	291
XM_015105074.1	101104461	--	sp|Q496Y0|LONF3_HUMAN LON peptidase N-terminal domain and RING finger protein 3 OS=Homo sapiens GN=LONRF3 PE=1 SV=1//0	protein_coding	mRNA	NC_019484.2	109576330	109613615	-	12	6622	811
XM_004006364.3	101119894	--	sp|Q5EA88|GPDA_BOVIN Glycerol-3-phosphate dehydrogenase [NAD(+)], cytoplasmic OS=Bos taurus GN=GPD1 PE=2 SV=3//0	protein_coding	mRNA	NC_019460.2	135854041	135859910	-	8	1939	454
XM_012101583.2	101120451	--	sp|Q9Y3Q0|NALD2_HUMAN N-acetylated-alpha-linked acidic dipeptidase 2 OS=Homo sapiens GN=NAALAD2 PE=1 SV=1//0	protein_coding	mRNA	NC_019478.2	4627591	4662627	-	16	2118	752
XM_012107187.1	101102681	--	sp|Q5E9X1|NFYC_BOVIN Nuclear transcription factor Y subunit gamma OS=Bos taurus GN=NFYC PE=2 SV=1//4.42049e-128	protein_coding	mRNA	NC_019458.2	14998209	15050951	+	11	10311	NA
XM_012174608.2	101115273	--	sp|Q9Y616|IRAK3_HUMAN Interleukin-1 receptor-associated kinase 3 OS=Homo sapiens GN=IRAK3 PE=1 SV=2//0	protein_coding	mRNA	NC_019460.2	153265623	153321387	-	12	3809	618
XM_012105739.1	101111772	--	sp|Q2KJH5|CFA97_BOVIN Cilia- and flagella-associated protein 97 OS=Bos taurus GN=CFAP97 PE=2 SV=1//0	protein_coding	mRNA	NC_019483.2	14210737	14238778	-	5	6137	526
XM_004002393.3	101112362	--	sp|Q4KM74|SC22B_RAT Vesicle-trafficking protein SEC22b OS=Rattus norvegicus GN=Sec22b PE=1 SV=3//2.73715e-131	protein_coding	mRNA	NC_019458.2	96561392	96584469	-	5	3680	215
XR_001024584.2	101114845	--	sp|Q58DR2|DJB12_BOVIN DnaJ homolog subfamily B member 12 OS=Bos taurus GN=DNAJB12 PE=2 SV=1//0	protein_coding	mRNA	NC_019482.2	28138906	28157660	-	11	2476	NA
XM_015094233.1	101105564	--	sp|A2RRP1|NBAS_HUMAN Neuroblastoma-amplified sequence OS=Homo sapiens GN=NBAS PE=1 SV=2//0	protein_coding	mRNA	NC_019460.2	23408474	23705623	-	43	6451	2252
XM_015098962.1	101122963	--	sp|Q14681|KCTD2_HUMAN BTB/POZ domain-containing protein KCTD2 OS=Homo sapiens GN=KCTD2 PE=1 SV=3//1.50296e-125	protein_coding	mRNA	NC_019468.2	55319525	55331254	-	6	1349	254
XM_012145270.2	101103788	--	sp|Q9UKS7|IKZF2_HUMAN Zinc finger protein Helios OS=Homo sapiens GN=IKZF2 PE=1 SV=2//0	protein_coding	mRNA	NC_019459.2	213901638	214085331	-	9	14142	NA
XM_012096849.1	101104603	--	sp|Q5RJP9|SR1IP_RAT Protein SREK1IP1 OS=Rattus norvegicus GN=Srek1ip1 PE=2 SV=1//5.48594e-24	protein_coding	mRNA	NC_019473.2	14721905	14757061	+	6	5899	NA
XM_012174789.2	101114432	--	sp|Q9D1J3|SARNP_MOUSE SAP domain-containing ribonucleoprotein OS=Mus musculus GN=Sarnp PE=1 SV=3//1.0029e-82	protein_coding	mRNA	NC_019460.2	163162127	163210259	+	12	984	238
XM_004009065.3	101102481	--	sp|Q13426|XRCC4_HUMAN DNA repair protein XRCC4 OS=Homo sapiens GN=XRCC4 PE=1 SV=2//1.13277e-162	protein_coding	mRNA	NC_019462.2	80170728	80460327	+	8	1878	NA
XM_015092833.1	101113658	--	sp|Q14623|IHH_HUMAN Indian hedgehog protein OS=Homo sapiens GN=IHH PE=1 SV=4//0	protein_coding	mRNA	NC_019459.2	219977761	219985524	-	5	3179	550
XM_012095450.1	101110264	--	sp|Q155Q3|DIXC1_HUMAN Dixin OS=Homo sapiens GN=DIXDC1 PE=1 SV=2//0	protein_coding	mRNA	NC_019472.2	21660343	21692081	+	5	689	684
XM_004016992.2	101117363	--	sp|P49863|GRAK_HUMAN Granzyme K OS=Homo sapiens GN=GZMK PE=1 SV=1//2.82297e-140	protein_coding	mRNA	NC_019473.2	24142529	24152995	-	5	1226	260
XM_004004266.3	101112539	--	sp|Q9BX68|HINT2_HUMAN Histidine triad nucleotide-binding protein 2, mitochondrial OS=Homo sapiens GN=HINT2 PE=1 SV=1//3.51786e-75	protein_coding	mRNA	NC_019459.2	52475315	52477894	+	5	912	NA
XM_012095287.2	101115566	--	sp|Q8NAB2|KBTB3_HUMAN Kelch repeat and BTB domain-containing protein 3 OS=Homo sapiens GN=KBTBD3 PE=2 SV=2//0	protein_coding	mRNA	NC_019472.2	1200832	1220810	+	3	7882	NA
XM_012095555.2	101105355	--	sp|O43826|G6PT1_HUMAN Glucose-6-phosphate translocase OS=Homo sapiens GN=SLC37A4 PE=1 SV=1//0	protein_coding	mRNA	NC_019472.2	29045353	29050734	-	11	1898	NA
XM_004004372.3	101117476	--	sp|P23378|GCSP_HUMAN Glycine dehydrogenase (decarboxylating), mitochondrial OS=Homo sapiens GN=GLDC PE=1 SV=2//0	protein_coding	mRNA	NC_019459.2	74007695	74096579	-	25	3598	1020
XM_012142659.2	101109592	--	sp|Q96Q42|ALS2_HUMAN Alsin OS=Homo sapiens GN=ALS2 PE=1 SV=2//0	protein_coding	mRNA	NC_019459.2	202932839	202992952	-	35	6856	NA
XM_015099999.1	101109384	--	sp|A0JNB1|ZN227_BOVIN Zinc finger protein 227 OS=Bos taurus GN=ZNF227 PE=2 SV=1//0	protein_coding	mRNA	NC_019471.2	51094058	51111908	+	4	4632	NA
XR_001040384.2	105613133	--	sp|Q66LM6|F170A_MOUSE Protein FAM170A OS=Mus musculus GN=Fam170a PE=1 SV=1//1.01659e-21	protein_coding	mRNA	NC_019462.2	30163930	30215188	-	5	925	NA
XM_012106988.1	101108552	--	sp|P82970|HMGN5_HUMAN High mobility group nucleosome-binding domain-containing protein 5 OS=Homo sapiens GN=HMGN5 PE=1 SV=1//3.01241e-34	protein_coding	mRNA	NC_019484.2	68194772	68202943	-	6	464	114
XM_012107605.2	101116384	--	sp|Q0IIM8|TBC8B_HUMAN TBC1 domain family member 8B OS=Homo sapiens GN=TBC1D8B PE=1 SV=2//0	protein_coding	mRNA	NC_019484.2	121241072	121317959	-	21	6302	1120
XM_012182085.2	101107485	--	sp|Q8TEY5|CR3L4_HUMAN Cyclic AMP-responsive element-binding protein 3-like protein 4 OS=Homo sapiens GN=CREB3L4 PE=1 SV=1//0	protein_coding	mRNA	NC_019458.2	102806984	102811627	+	8	1811	NA
XM_004007604.2	101116044	--	sp|Q86V24|ADR2_HUMAN Adiponectin receptor protein 2 OS=Homo sapiens GN=ADIPOR2 PE=1 SV=1//0	protein_coding	mRNA	NC_019460.2	211941473	211979522	+	8	1768	NA
XM_012181719.2	101122697	--	sp|P29374|ARI4A_HUMAN AT-rich interactive domain-containing protein 4A OS=Homo sapiens GN=ARID4A PE=1 SV=3//0	protein_coding	mRNA	NC_019464.2	67459988	67518849	+	24	5810	NA
XM_012103470.1	101119268	--	sp|Q710D7|CABYR_VULVU Calcium-binding tyrosine phosphorylation-regulated protein OS=Vulpes vulpes GN=CABYR PE=1 SV=1//0	protein_coding	mRNA	NC_019480.2	32784984	32802095	-	5	1991	NA
XM_012100181.2	101117199	--	sp|Q0II78|CCRL2_BOVIN Chemokine C-C motif receptor-like 2 OS=Bos taurus GN=CCRL2 PE=2 SV=1//0	protein_coding	mRNA	NC_019476.2	52928593	52930238	-	2	1216	NA
XM_015092564.1	101119099	--	sp|Q9UJ42|GP160_HUMAN Probable G-protein coupled receptor 160 OS=Homo sapiens GN=GPR160 PE=2 SV=1//8.42107e-160	protein_coding	mRNA	NC_019458.2	215198705	215223781	-	2	816	112
XM_015098755.1	101103077	--	sp|P07516|PPR1B_BOVIN Protein phosphatase 1 regulatory subunit 1B OS=Bos taurus GN=PPP1R1B PE=1 SV=1//1.72119e-65	protein_coding	mRNA	NC_019468.2	39527524	39535136	+	7	1531	167
XM_004022380.3	101121574	--	sp|O95831|AIFM1_HUMAN Apoptosis-inducing factor 1, mitochondrial OS=Homo sapiens GN=AIFM1 PE=1 SV=1//0	protein_coding	mRNA	NC_019484.2	108106027	108134472	-	16	2229	656
XM_004005934.3	101120398	--	sp|Q96PX6|CC85A_HUMAN Coiled-coil domain-containing protein 85A OS=Homo sapiens GN=CCDC85A PE=2 SV=3//0	protein_coding	mRNA	NC_019460.2	67477090	67696146	-	7	3452	551
XM_015097133.1	101121427	--	sp|Q9ULM0|PKHH1_HUMAN Pleckstrin homology domain-containing family H member 1 OS=Homo sapiens GN=PLEKHH1 PE=2 SV=2//0	protein_coding	mRNA	NC_019464.2	76245075	76302197	+	31	7737	1378
XR_001433906.1	101122241	--	sp|Q969F9|HPS3_HUMAN Hermansky-Pudlak syndrome 3 protein OS=Homo sapiens GN=HPS3 PE=1 SV=1//2.02106e-32	protein_coding	mRNA	NC_019458.2	236914145	236950005	-	16	2994	NA
XM_015099156.1	101102323	--	sp|P62510|ERR3_RAT Estrogen-related receptor gamma OS=Rattus norvegicus GN=Esrrg PE=2 SV=1//0	protein_coding	mRNA	NC_019469.2	17964298	18601200	-	10	11884	NA
XM_015102237.1	101107739	--	sp|Q9Y608|LRRF2_HUMAN Leucine-rich repeat flightless-interacting protein 2 OS=Homo sapiens GN=LRRFIP2 PE=1 SV=1//0	protein_coding	mRNA	NC_019476.2	10303647	10412590	+	26	2223	NA
XM_012185507.2	101110951	--	sp|Q53F19|CQ085_HUMAN Uncharacterized protein C17orf85 OS=Homo sapiens GN=C17orf85 PE=1 SV=2//0	protein_coding	mRNA	NC_019468.2	24028071	24056795	-	13	7154	NA
XM_015100876.1	101122133	--	sp|Q9P2H0|CE126_HUMAN Centrosomal protein of 126 kDa OS=Homo sapiens GN=CEP126 PE=1 SV=3//0	protein_coding	mRNA	NC_019472.2	6333881	6381483	-	8	7484	1123
XM_015098161.1	101115042	--	sp|Q32KZ1|IF3M_BOVIN Translation initiation factor IF-3, mitochondrial OS=Bos taurus GN=MTIF3 PE=2 SV=1//3.9026e-167	protein_coding	mRNA	NC_019467.2	32673204	32686532	+	6	1983	NA
XM_015101971.1	101116939	--	sp|O43586|PPIP1_HUMAN Proline-serine-threonine phosphatase-interacting protein 1 OS=Homo sapiens GN=PSTPIP1 PE=1 SV=1//0	protein_coding	mRNA	NC_019475.2	31129803	31153130	+	14	3628	NA
XM_004008956.3	101119723	--	sp|Q0P5H1|PCYXL_BOVIN Prenylcysteine oxidase-like OS=Bos taurus GN=PCYOX1L PE=2 SV=1//0	protein_coding	mRNA	NC_019462.2	58192648	58205353	+	6	1848	NA
XM_012100338.2	105603623	--	sp|Q3V5L5|MGT5B_HUMAN Alpha-1,6-mannosylglycoprotein 6-beta-N-acetylglucosaminyltransferase B OS=Homo sapiens GN=MGAT5B PE=1 SV=2//6.79763e-12	protein_coding	mRNA	NC_019476.2	24751094	24753709	+	4	544	145
XM_012173874.2	101116556	--	sp|Q9QY53|NPHP1_MOUSE Nephrocystin-1 OS=Mus musculus GN=Nphp1 PE=1 SV=1//0	protein_coding	mRNA	NC_019460.2	104492735	104562711	-	20	4030	NA
XM_012095426.2	101109663	--	sp|O75417|DPOLQ_HUMAN DNA polymerase theta OS=Homo sapiens GN=POLQ PE=1 SV=2//3.15735e-17	protein_coding	mRNA	NC_019458.2	184098198	184172489	-	22	7223	2187
XM_004008096.3	101104057	--	sp|Q9HBG4|VPP4_HUMAN V-type proton ATPase 116 kDa subunit a isoform 4 OS=Homo sapiens GN=ATP6V0A4 PE=1 SV=2//0	protein_coding	mRNA	NC_019461.2	102137990	102187558	-	21	3132	834
XM_012104165.2	101116112	--	sp|Q2TBW2|COQ7_BOVIN 5-demethoxyubiquinone hydroxylase, mitochondrial OS=Bos taurus GN=COQ7 PE=2 SV=1//2.16496e-123	protein_coding	mRNA	NC_019481.2	16857177	16870315	-	6	818	179
XM_004008835.3	101110758	--	sp|Q6Q311|RS25_SHEEP 40S ribosomal protein S25 OS=Ovis aries GN=RPS25 PE=2 SV=1//5.15493e-45	protein_coding	mRNA	NC_019462.2	47057409	47057905	+	1	497	125
XM_012106241.2	101122573	--	sp|Q8NHP6|MSPD2_HUMAN Motile sperm domain-containing protein 2 OS=Homo sapiens GN=MOSPD2 PE=1 SV=1//0	protein_coding	mRNA	NC_019484.2	12327041	12416069	+	15	3557	NA
XM_012150348.2	101122082	--	sp|P11171|41_HUMAN Protein 4.1 OS=Homo sapiens GN=EPB41 PE=1 SV=4//0	protein_coding	mRNA	NC_019459.2	237302678	237481657	-	22	6435	NA
XM_015093573.1	101103045	--	sp|Q9GZY8|MFF_HUMAN Mitochondrial fission factor OS=Homo sapiens GN=MFF PE=1 SV=1//0	protein_coding	mRNA	NC_019459.2	228591814	228619932	+	9	1763	NA
XM_012097326.2	101110107	--	sp|Q93052|LPP_HUMAN Lipoma-preferred partner OS=Homo sapiens GN=LPP PE=1 SV=1//0	protein_coding	mRNA	NC_019458.2	196520087	197034070	-	10	6398	614
XR_001023291.2	101119170	--	sp|Q32LB6|TAF1D_BOVIN TATA box-binding protein-associated factor RNA polymerase I subunit D OS=Bos taurus GN=TAF1D PE=2 SV=1//1.85406e-114	protein_coding	mRNA	NC_019478.2	565688	576957	+	8	6119	NA
XR_001435297.1	101108583	--	sp|O46480|NDEL1_RABIT Nuclear distribution protein nudE-like 1 OS=Oryctolagus cuniculus GN=NDEL1 PE=1 SV=3//0	protein_coding	mRNA	NC_019468.2	27529716	27578325	+	10	3143	NA
XM_015102227.1	101113964	--	sp|Q8WUM4|PDC6I_HUMAN Programmed cell death 6-interacting protein OS=Homo sapiens GN=PDCD6IP PE=1 SV=1//2.73496e-12	protein_coding	mRNA	NC_019476.2	7949067	8021169	+	20	6085	874
XM_012096678.2	443333	--	sp|Q28575|GHR_SHEEP Growth hormone receptor OS=Ovis aries GN=GHR PE=2 SV=1//0	protein_coding	mRNA	NC_019473.2	31832298	32012545	-	9	4234	NA
XM_015098175.1	101115804	--	sp|Q9Y252|RNF6_HUMAN E3 ubiquitin-protein ligase RNF6 OS=Homo sapiens GN=RNF6 PE=1 SV=1//0	protein_coding	mRNA	NC_019467.2	33376642	33386098	+	6	3401	668
XM_012106809.1	101117477	--	sp|P98175|RBM10_HUMAN RNA-binding protein 10 OS=Homo sapiens GN=RBM10 PE=1 SV=3//4.83987e-13	protein_coding	mRNA	NC_019484.2	54207422	54231576	-	23	2978	NA
XM_012189787.2	101115055	--	sp|Q68CZ1|FTM_HUMAN Protein fantom OS=Homo sapiens GN=RPGRIP1L PE=1 SV=2//0	protein_coding	mRNA	NC_019471.2	21364105	21469168	-	26	6790	1268
XM_012097020.2	101105948	--	sp|Q99650|OSMR_HUMAN Oncostatin-M-specific receptor subunit beta OS=Homo sapiens GN=OSMR PE=1 SV=1//0	protein_coding	mRNA	NC_019473.2	35435974	35485727	-	17	4423	973
XM_015098409.1	101106954	--	sp|Q6V4S5|SDK2_MOUSE Protein sidekick-2 OS=Mus musculus GN=Sdk2 PE=2 SV=1//1.72997e-76	protein_coding	mRNA	NC_019468.2	56552815	56828246	+	55	8718	2654
NM_001308560.1	100135448	--	sp|Q9HBZ2|ARNT2_HUMAN Aryl hydrocarbon receptor nuclear translocator 2 OS=Homo sapiens GN=ARNT2 PE=1 SV=2//0	protein_coding	mRNA	NC_019475.2	25319636	25467654	+	18	2126	707
XM_012096510.2	101114465	--	sp|Q9BY19|M4A8_HUMAN Membrane-spanning 4-domains subfamily A member 8 OS=Homo sapiens GN=MS4A8 PE=2 SV=1//7.59509e-07	protein_coding	mRNA	NC_019472.2	80752118	80780632	-	7	2011	203
XM_015093514.1	101118081	--	sp|A4FV42|MT21A_BOVIN Protein N-lysine methyltransferase METTL21A OS=Bos taurus GN=METTL21A PE=2 SV=1//9.34487e-139	protein_coding	mRNA	NC_019459.2	208597767	208650389	-	4	1275	301
XM_004009364.1	101117417	--	sp|Q7YRX0|RAX2_BOVIN Retina and anterior neural fold homeobox protein 2 OS=Bos taurus GN=RAX2 PE=2 SV=1//1.08582e-64	protein_coding	mRNA	NC_019462.2	17708074	17710506	+	3	567	188
XM_012181044.1	101111551	--	sp|Q3T077|TPPP2_BOVIN Tubulin polymerization-promoting protein family member 2 OS=Bos taurus GN=TPPP2 PE=2 SV=1//1.01632e-99	protein_coding	mRNA	NC_019464.2	23286925	23289364	-	4	797	NA
XM_004016942.3	101105358	--	sp|Q08DH5|R7BP_BOVIN Regulator of G-protein signaling 7-binding protein OS=Bos taurus GN=RGS7BP PE=2 SV=1//4.96191e-159	protein_coding	mRNA	NC_019473.2	14857813	14966939	-	6	6838	NA
XM_004002867.2	101106127	--	sp|Q5RDV7|CLDN1_PONAB Claudin domain-containing protein 1 OS=Pongo abelii GN=CLDND1 PE=2 SV=1//6.64233e-176	protein_coding	mRNA	NC_019458.2	161083316	161090575	-	6	2065	NA
XM_015095766.1	101115874	--	sp|Q13459|MYO9B_HUMAN Unconventional myosin-IXb OS=Homo sapiens GN=MYO9B PE=1 SV=3//0	protein_coding	mRNA	NC_019462.2	5573794	5682406	-	45	7551	2150
XM_015098304.1	101109193	--	sp|P11843|CRBA1_BOVIN Beta-crystallin A3 OS=Bos taurus GN=CRYBA1 PE=1 SV=3//1.1719e-143	protein_coding	mRNA	NC_019468.2	20155051	20189353	+	7	1029	268
XM_012151753.2	101118089	--	sp|Q9NR34|MA1C1_HUMAN Mannosyl-oligosaccharide 1,2-alpha-mannosidase IC OS=Homo sapiens GN=MAN1C1 PE=1 SV=1//0	protein_coding	mRNA	NC_019459.2	240174715	240325876	-	13	4376	628
XM_012174630.1	101112385	--	sp|Q7Z3U7|MON2_HUMAN Protein MON2 homolog OS=Homo sapiens GN=MON2 PE=1 SV=3//0	protein_coding	mRNA	NC_019460.2	156674512	156787775	-	37	8110	NA
XM_015093977.1	101109610	--	sp|Q3ZC80|LPAR5_BOVIN Lysophosphatidic acid receptor 5 OS=Bos taurus GN=LPAR5 PE=2 SV=1//2.86318e-124	protein_coding	mRNA	NC_019460.2	207519063	207528100	+	4	3003	375
NM_001278566.1	101113228	--	sp|Q28005|LSHR_BOVIN Lutropin-choriogonadotropic hormone receptor OS=Bos taurus GN=LHCGR PE=2 SV=1//0	protein_coding	mRNA	NC_019460.2	75559126	75600074	+	11	2920	654
XM_015099160.1	554322	--	sp|Q07257|TGFB2_RAT Transforming growth factor beta-2 OS=Rattus norvegicus GN=Tgfb2 PE=2 SV=2//0	protein_coding	mRNA	NC_019469.2	19872241	19967215	+	8	6004	NA
XM_015095943.1	101106424	--	sp|Q9CWB7|YD286_MOUSE Glutaredoxin-like protein C5orf63 homolog OS=Mus musculus PE=1 SV=1//1.1447e-49	protein_coding	mRNA	NC_019462.2	24360696	24372420	+	3	5723	NA
XM_012148316.2	101121244	--	sp|Q9H930|SP14L_HUMAN Nuclear body protein SP140-like protein OS=Homo sapiens GN=SP140L PE=2 SV=3//8.81692e-55	protein_coding	mRNA	NC_019459.2	231447699	231528407	+	18	2195	863
XM_012097734.2	101119758	--	sp|Q9BXC0|HCAR1_HUMAN Hydroxycarboxylic acid receptor 1 OS=Homo sapiens GN=HCAR1 PE=1 SV=1//0	protein_coding	mRNA	NC_019474.2	52345658	52348526	+	2	2574	335
XM_015104237.1	101122158	--	sp|Q2YFS3|PILRA_MOUSE Paired immunoglobulin-like type 2 receptor alpha OS=Mus musculus GN=Pilra PE=1 SV=1//4.60995e-61	protein_coding	mRNA	NC_019481.2	36000607	36016055	-	7	1951	303
XM_004009828.3	101105501	--	sp|Q8TBB1|LNX1_HUMAN E3 ubiquitin-protein ligase LNX OS=Homo sapiens GN=LNX1 PE=1 SV=1//0	protein_coding	mRNA	NC_019463.2	68891881	69040118	-	13	6202	728
XM_004011689.2	101116323	--	sp|A5PJJ7|S16C6_BOVIN Short-chain dehydrogenase/reductase family 16C member 6 OS=Bos taurus GN=SDR16C6 PE=2 SV=1//0	protein_coding	mRNA	NC_019466.2	36201789	36224119	-	7	1610	316
XM_012094700.2	101115056	--	sp|Q32LB6|TAF1D_BOVIN TATA box-binding protein-associated factor RNA polymerase I subunit D OS=Bos taurus GN=TAF1D PE=2 SV=1//1.21355e-120	protein_coding	mRNA	NC_019471.2	56646595	56648545	+	2	1219	279
XM_004017307.3	101114056	--	sp|Q9JMB7|PIWL1_MOUSE Piwi-like protein 1 OS=Mus musculus GN=Piwil1 PE=1 SV=1//0	protein_coding	mRNA	NC_019474.2	46297379	46336540	-	22	3479	NA
XM_012105464.2	101113823	--	-//-	protein_coding	mRNA	NC_019482.2	41352548	41358202	+	2	1763	377
XM_015095784.1	105610494	--	sp|Q96FF7|YS003_HUMAN Uncharacterized protein LOC113230 OS=Homo sapiens PE=2 SV=4//2.07414e-54	protein_coding	mRNA	NC_019462.2	9670927	9674625	-	4	1490	NA
XM_012185875.1	101104585	--	sp|Q5R8W6|LC7L3_PONAB Luc7-like protein 3 OS=Pongo abelii GN=LUC7L3 PE=2 SV=1//2.36195e-08	protein_coding	mRNA	NC_019468.2	35480345	35504060	-	11	3376	NA
XR_001024697.2	101119875	--	sp|D3Z3C6|ZFAN4_MOUSE AN1-type zinc finger protein 4 OS=Mus musculus GN=Zfand4 PE=3 SV=2//0	protein_coding	mRNA	NC_019482.2	43601601	43676255	+	9	3297	NA
XM_012107911.2	101112203	--	sp|Q8NGT2|O13J1_HUMAN Olfactory receptor 13J1 OS=Homo sapiens GN=OR13J1 PE=2 SV=1//4.55705e-173	protein_coding	mRNA	NC_019459.2	52404509	52405442	+	5	927	308
XM_015091626.1	101102694	--	sp|Q96RG2|PASK_HUMAN PAS domain-containing serine/threonine-protein kinase OS=Homo sapiens GN=PASK PE=1 SV=3//0	protein_coding	mRNA	NC_019458.2	550349	580947	+	21	5334	1406
XM_004020442.3	101112868	--	sp|O94818|NOL4_HUMAN Nucleolar protein 4 OS=Homo sapiens GN=NOL4 PE=1 SV=2//0	protein_coding	mRNA	NC_019480.2	23097993	23562450	+	11	2583	NA
XM_012104542.2	105604789	--	sp|Q8TEE9|SAP25_HUMAN Histone deacetylase complex subunit SAP25 OS=Homo sapiens GN=SAP25 PE=1 SV=2//1.10618e-63	protein_coding	mRNA	NC_019481.2	35846446	35848372	+	6	1340	297
XM_012097708.2	101118475	--	sp|Q99550|MPP9_HUMAN M-phase phosphoprotein 9 OS=Homo sapiens GN=MPHOSPH9 PE=1 SV=4//0	protein_coding	mRNA	NC_019474.2	51898424	51956585	+	24	7584	1184
XM_012157025.2	101109600	--	sp|P41143|OPRD_HUMAN Delta-type opioid receptor OS=Homo sapiens GN=OPRD1 PE=1 SV=4//1.94394e-180	protein_coding	mRNA	NC_019459.2	237500372	237544400	-	5	1492	430
XM_004015141.3	101109823	--	sp|Q96ST8|CEP89_HUMAN Centrosomal protein of 89 kDa OS=Homo sapiens GN=CEP89 PE=1 SV=3//0	protein_coding	mRNA	NC_019471.2	42519702	42597034	-	19	2639	NA
XM_015103863.1	101114411	--	sp|Q8WXD9|CSKI1_HUMAN Caskin-1 OS=Homo sapiens GN=CASKIN1 PE=1 SV=1//9.70281e-16	protein_coding	mRNA	NC_019481.2	1686528	1703378	-	22	3947	1250
XM_012095608.2	101116676	--	sp|Q86UD1|OAF_HUMAN Out at first protein homolog OS=Homo sapiens GN=OAF PE=2 SV=1//2.48217e-76	protein_coding	mRNA	NC_019472.2	30255185	30266214	+	4	1797	184
XM_012096566.2	101115309	--	sp|Q6IFG1|O52E8_HUMAN Olfactory receptor 52E8 OS=Homo sapiens GN=OR52E8 PE=2 SV=3//1.71679e-133	protein_coding	mRNA	NC_019472.2	46476964	46477893	-	3	927	308
XM_004005676.3	101116815	--	sp|P78536|ADA17_HUMAN Disintegrin and metalloproteinase domain-containing protein 17 OS=Homo sapiens GN=ADAM17 PE=1 SV=1//0	protein_coding	mRNA	NC_019460.2	18648802	18691707	-	19	4195	825
XM_015093562.1	101103045	--	sp|Q9GZY8|MFF_HUMAN Mitochondrial fission factor OS=Homo sapiens GN=MFF PE=1 SV=1//0	protein_coding	mRNA	NC_019459.2	228591814	228619932	+	12	2131	NA
XM_004020011.2	101119092	--	sp|F6QV99|ATAD1_BOVIN ATPase family AAA domain-containing protein 1 OS=Bos taurus GN=ATAD1 PE=2 SV=2//0	protein_coding	mRNA	NC_019479.2	9146939	9186981	-	10	2786	361
XM_012102601.2	101106221	--	sp|O60347|TBC12_HUMAN TBC1 domain family member 12 OS=Homo sapiens GN=TBC1D12 PE=1 SV=3//6.94283e-17	protein_coding	mRNA	NC_019479.2	15402805	15455038	+	14	3227	352
XM_004013745.3	101118119	--	sp|Q9XSJ4|ENOA_BOVIN Alpha-enolase OS=Bos taurus GN=ENO1 PE=1 SV=4//0	protein_coding	mRNA	NC_019469.2	42608164	42622084	+	12	1754	443
XM_012186846.2	101108240	--	sp|Q8WWZ4|ABCAA_HUMAN ATP-binding cassette sub-family A member 10 OS=Homo sapiens GN=ABCA10 PE=2 SV=3//0	protein_coding	mRNA	NC_019468.2	60176870	60227471	+	39	6652	1657
XM_004004291.3	101109680	--	sp|Q3ZBT1|TERA_BOVIN Transitional endoplasmic reticulum ATPase OS=Bos taurus GN=VCP PE=2 SV=1//0	protein_coding	mRNA	NC_019459.2	53133441	53140980	+	14	4069	NA
XM_004017900.3	101121204	--	sp|P43698|TITF1_CANFA Thyroid transcription factor 1 OS=Canis familiaris GN=TITF1 PE=2 SV=1//1.0723e-147	protein_coding	mRNA	NC_019475.2	45530212	45534128	-	5	2350	404
XM_004006731.3	101102801	--	sp|Q3T1I2|C1QT6_RAT Complement C1q tumor necrosis factor-related protein 6 OS=Rattus norvegicus GN=C1qtnf6 PE=2 SV=1//9.6932e-116	protein_coding	mRNA	NC_019460.2	180211924	180219210	-	3	2746	264
XR_001040270.2	101123552	--	sp|A6NJJ6|CS067_HUMAN UPF0575 protein C19orf67 OS=Homo sapiens GN=C19orf67 PE=3 SV=3//1.30266e-168	protein_coding	mRNA	NC_019462.2	9663427	9667815	+	7	2070	NA
XM_004005024.2	101115189	--	sp|Q9BTA0|F167B_HUMAN Protein FAM167B OS=Homo sapiens GN=FAM167B PE=2 SV=2//8.98654e-41	protein_coding	mRNA	NC_019459.2	234388807	234391584	-	2	2150	146
XM_012179564.1	101102901	--	sp|Q6UXI9|NPNT_HUMAN Nephronectin OS=Homo sapiens GN=NPNT PE=2 SV=3//0	protein_coding	mRNA	NC_019463.2	19283178	19346561	-	14	7819	NA
XM_012185688.2	101115590	--	sp|Q32PI9|MPZL1_BOVIN Myelin protein zero-like protein 1 OS=Bos taurus GN=MPZL1 PE=2 SV=1//2.15379e-143	protein_coding	mRNA	NC_019458.2	117809461	117896579	+	7	3590	NA
XM_012176396.2	101121340	--	sp|Q05084|ICA69_HUMAN Islet cell autoantigen 1 OS=Homo sapiens GN=ICA1 PE=1 SV=2//0	protein_coding	mRNA	NC_019461.2	16085442	16249478	-	15	2482	NA
XM_004020462.3	101117634	--	sp|Q8TAA3|PSA7L_HUMAN Proteasome subunit alpha type-7-like OS=Homo sapiens GN=PSMA8 PE=2 SV=3//4.13005e-155	protein_coding	mRNA	NC_019480.2	30895273	30918367	-	7	3008	NA
XR_001041218.1	101108229	--	sp|Q13508|NAR3_HUMAN Ecto-ADP-ribosyltransferase 3 OS=Homo sapiens GN=ART3 PE=1 SV=2//2.2042e-160	protein_coding	mRNA	NC_019463.2	90438523	90566390	+	13	1269	NA
XM_012101708.2	101109401	--	sp|Q4G0X4|KCD21_HUMAN BTB/POZ domain-containing protein KCTD21 OS=Homo sapiens GN=KCTD21 PE=1 SV=1//8.81623e-179	protein_coding	mRNA	NC_019478.2	17222067	17237280	+	2	4319	NA
XM_015098817.1	101114629	--	sp|A5D7B2|CLM9_BOVIN CMRF35-like molecule 9 OS=Bos taurus GN=CD300LG PE=2 SV=2//7.95819e-29	protein_coding	mRNA	NC_019468.2	43100348	43109008	+	6	1279	NA
XM_012117516.1	101118416	--	sp|Q86VH2|KIF27_HUMAN Kinesin-like protein KIF27 OS=Homo sapiens GN=KIF27 PE=2 SV=1//0	protein_coding	mRNA	NC_019459.2	35636343	35721085	+	18	8239	1395
XM_015096188.1	101106842	--	sp|Q7Z3D4|LYSM3_HUMAN LysM and putative peptidoglycan-binding domain-containing protein 3 OS=Homo sapiens GN=LYSMD3 PE=1 SV=2//1.64354e-178	protein_coding	mRNA	NC_019462.2	87343196	87356360	-	3	4318	313
XM_012180380.2	101107197	--	sp|O43490|PROM1_HUMAN Prominin-1 OS=Homo sapiens GN=PROM1 PE=1 SV=1//0	protein_coding	mRNA	NC_019463.2	110507005	110654946	-	27	3566	NA
XM_012134017.1	101116207	--	sp|Q5H9S7|DCA17_HUMAN DDB1- and CUL4-associated factor 17 OS=Homo sapiens GN=DCAF17 PE=1 SV=1//1.56102e-10	protein_coding	mRNA	NC_019459.2	137139076	137164964	-	13	2613	529
XR_001025290.2	443273	--	sp|P42263|GRIA3_HUMAN Glutamate receptor 3 OS=Homo sapiens GN=GRIA3 PE=1 SV=2//7.19807e-10	protein_coding	mRNA	NC_019484.2	101413509	101717223	+	16	2872	932
XM_004012665.2	101102251	--	sp|O75352|MPU1_HUMAN Mannose-P-dolichol utilization defect 1 protein OS=Homo sapiens GN=MPDU1 PE=1 SV=2//8.12656e-137	protein_coding	mRNA	NC_019468.2	26835695	26839113	+	7	1389	NA
XM_012174269.2	101115611	--	sp|Q14863|PO6F1_HUMAN POU domain, class 6, transcription factor 1 OS=Homo sapiens GN=POU6F1 PE=1 SV=1//4.84569e-158	protein_coding	mRNA	NC_019460.2	134665804	134695433	+	11	7898	NA
XM_012180887.2	101110145	--	sp|Q2NL67|PARP6_HUMAN Poly [ADP-ribose] polymerase 6 OS=Homo sapiens GN=PARP6 PE=2 SV=1//0	protein_coding	mRNA	NC_019464.2	18775710	18834350	-	33	5369	NA
NM_001308588.1	443320	--	sp|P17607|LYSC1_SHEEP Lysozyme C-1 OS=Ovis aries PE=2 SV=2//1.02664e-104	protein_coding	mRNA	NC_019460.2	150091509	150096558	-	4	444	147
XR_001435552.1	105606886	--	-//-	protein_coding	mRNA	NC_019470.2	66828744	66838103	+	6	4959	NA
XM_012182415.2	101110599	--	sp|Q9UM54|MYO6_HUMAN Unconventional myosin-VI OS=Homo sapiens GN=MYO6 PE=1 SV=4//1.60725e-162	protein_coding	mRNA	NC_019465.2	2538358	2632401	+	29	4392	NA
XM_004021515.3	101106651	--	sp|P35246|SFTPD_BOVIN Pulmonary surfactant-associated protein D OS=Bos taurus GN=SFTPD PE=1 SV=2//1.93629e-08	protein_coding	mRNA	NC_019482.2	35060767	35150456	+	10	2086	NA
XM_004015002.2	101118721	--	sp|Q3MI03|OGFD1_BOVIN Prolyl 3-hydroxylase OGFOD1 OS=Bos taurus GN=OGFOD1 PE=2 SV=2//0	protein_coding	mRNA	NC_019471.2	23571435	23605593	-	13	3569	NA
XM_004002735.2	101115921	--	sp|O95563|MPC2_HUMAN Mitochondrial pyruvate carrier 2 OS=Homo sapiens GN=MPC2 PE=1 SV=1//3.29131e-83	protein_coding	mRNA	NC_019458.2	118035829	118063186	-	5	911	127
XM_012188547.2	101123316	--	sp|Q86XZ4|SPAS2_HUMAN Spermatogenesis-associated serine-rich protein 2 OS=Homo sapiens GN=SPATS2 PE=1 SV=1//0	protein_coding	mRNA	NC_019470.2	38402926	38408106	+	3	5140	536
XM_012146209.2	101111344	--	sp|P21671|PLCD4_BOVIN 1-phosphatidylinositol 4,5-bisphosphate phosphodiesterase delta-4 OS=Bos taurus GN=PLCD4 PE=1 SV=2//0	protein_coding	mRNA	NC_019459.2	219560914	219584561	+	17	4825	791
XM_015100770.1	101114901	--	sp|Q6PIV2|FOXR1_HUMAN Forkhead box protein R1 OS=Homo sapiens GN=FOXR1 PE=1 SV=2//4.53527e-145	protein_coding	mRNA	NC_019472.2	29009681	29019899	+	8	1031	291
XM_015099215.1	101111567	--	sp|Q5RER2|ATRAP_PONAB Type-1 angiotensin II receptor-associated protein OS=Pongo abelii GN=AGTRAP PE=2 SV=1//1.13184e-52	protein_coding	mRNA	NC_019469.2	39984614	40003618	-	5	1103	123
XM_015097590.1	101110684	--	sp|Q75WB5|OPLA_BOVIN 5-oxoprolinase OS=Bos taurus GN=OPLAH PE=1 SV=1//0	protein_coding	mRNA	NC_019466.2	13651550	13661305	+	30	4235	1310
XM_015092451.1	101102277	--	sp|Q76IC6|ZDH23_RAT Palmitoyltransferase ZDHHC23 OS=Rattus norvegicus GN=Zdhhc23 PE=1 SV=2//0	protein_coding	mRNA	NC_019458.2	176813812	176829801	+	5	6172	429
XM_012180168.2	101104239	--	sp|Q6UWI2|PARM1_HUMAN Prostate androgen-regulated mucin-like protein 1 OS=Homo sapiens GN=PARM1 PE=1 SV=1//2.36772e-68	protein_coding	mRNA	NC_019463.2	89434264	89564538	+	4	4842	300
XM_004008098.3	101104570	--	sp|Q8BS45|IFT56_MOUSE Intraflagellar transport protein 56 OS=Mus musculus GN=Ttc26 PE=1 SV=1//0	protein_coding	mRNA	NC_019461.2	102486241	102528027	+	18	4732	NA
XM_015099529.1	101109032	--	sp|Q9NPJ1|MKKS_HUMAN McKusick-Kaufman/Bardet-Biedl syndromes putative chaperonin OS=Homo sapiens GN=MKKS PE=1 SV=1//0	protein_coding	mRNA	NC_019470.2	3150761	3182676	-	5	2601	NA
XM_012176402.1	101121340	--	sp|Q05084|ICA69_HUMAN Islet cell autoantigen 1 OS=Homo sapiens GN=ICA1 PE=1 SV=2//0	protein_coding	mRNA	NC_019461.2	16085442	16225364	-	13	2243	513
XM_012141745.2	101102623	--	sp|Q8VI24|SATB2_MOUSE DNA-binding protein SATB2 OS=Mus musculus GN=Satb2 PE=1 SV=1//0	protein_coding	mRNA	NC_019459.2	200541952	200747575	-	12	5550	NA
XM_012189323.2	101120429	--	sp|O95793|STAU1_HUMAN Double-stranded RNA-binding protein Staufen homolog 1 OS=Homo sapiens GN=STAU1 PE=1 SV=2//3.54693e-20	protein_coding	mRNA	NC_019470.2	76691525	76753259	-	12	10941	NA
XM_012110452.2	100271658	--	sp|Q99504|EYA3_HUMAN Eyes absent homolog 3 OS=Homo sapiens GN=EYA3 PE=1 SV=3//0	protein_coding	mRNA	NC_019459.2	238184430	238261375	+	16	5452	NA
XM_012175586.2	101120739	--	sp|P43351|RAD52_HUMAN DNA repair protein RAD52 homolog OS=Homo sapiens GN=RAD52 PE=1 SV=1//3.51884e-153	protein_coding	mRNA	NC_019460.2	211461627	211483071	-	11	3176	NA
XM_004004498.3	101111161	--	sp|Q2HJ73|HIBCH_BOVIN 3-hydroxyisobutyryl-CoA hydrolase, mitochondrial OS=Bos taurus GN=HIBCH PE=2 SV=1//0	protein_coding	mRNA	NC_019459.2	117842209	117951150	+	14	1602	386
XM_012174058.2	101109526	--	sp|O15078|CE290_HUMAN Centrosomal protein of 290 kDa OS=Homo sapiens GN=CEP290 PE=1 SV=2//0	protein_coding	mRNA	NC_019460.2	124072094	124163273	-	54	7660	2762
NM_001009449.1	443504	--	sp|A5D989|EF1D_BOVIN Elongation factor 1-delta OS=Bos taurus GN=EEF1D PE=2 SV=2//9.90509e-153	protein_coding	mRNA	NC_019466.2	13989526	14002139	+	14	932	NA
XM_015096176.1	101117246	--	sp|O94823|AT10B_HUMAN Probable phospholipid-transporting ATPase VB OS=Homo sapiens GN=ATP10B PE=2 SV=2//0	protein_coding	mRNA	NC_019462.2	69453948	69591526	-	21	6752	1587
XM_012184702.2	101118197	--	sp|Q9C0E2|XPO4_HUMAN Exportin-4 OS=Homo sapiens GN=XPO4 PE=1 SV=2//0	protein_coding	mRNA	NC_019467.2	35900257	35970161	+	23	3566	NA
XM_015094815.1	101122681	--	sp|Q3B7M6|NEDD1_BOVIN Protein NEDD1 OS=Bos taurus GN=NEDD1 PE=2 SV=1//0	protein_coding	mRNA	NC_019460.2	165926211	165970356	+	13	3100	NA
XM_012095914.2	101121967	--	sp|Q9H344|O51I2_HUMAN Olfactory receptor 51I2 OS=Homo sapiens GN=OR51I2 PE=3 SV=1//6.58422e-123	protein_coding	mRNA	NC_019472.2	47158764	47162962	+	2	1366	343
XM_012180112.2	101122279	--	sp|Q7L099|RUFY3_HUMAN Protein RUFY3 OS=Homo sapiens GN=RUFY3 PE=1 SV=1//0	protein_coding	mRNA	NC_019463.2	85654605	85730257	+	19	5709	NA
XM_015100399.1	101103500	--	sp|Q99958|FOXC2_HUMAN Forkhead box protein C2 OS=Homo sapiens GN=FOXC2 PE=1 SV=1//0	protein_coding	mRNA	NC_019471.2	11827251	11830193	+	10	2927	495
XM_012177139.2	101115958	--	sp|Q96SK2|TM209_HUMAN Transmembrane protein 209 OS=Homo sapiens GN=TMEM209 PE=1 SV=2//0	protein_coding	mRNA	NC_019461.2	93965565	93995356	-	15	3419	NA
XM_012174264.1	101115611	--	sp|Q14863|PO6F1_HUMAN POU domain, class 6, transcription factor 1 OS=Homo sapiens GN=POU6F1 PE=1 SV=1//4.84569e-158	protein_coding	mRNA	NC_019460.2	134665804	134695433	+	12	7681	NA
XM_015098512.1	101115887	--	sp|Q2HJF8|MIRO1_BOVIN Mitochondrial Rho GTPase 1 OS=Bos taurus GN=RHOT1 PE=2 SV=1//4.0679e-10	protein_coding	mRNA	NC_019468.2	17509588	17554238	-	19	5282	NA
XM_015104427.1	101116956	--	sp|Q86X67|NUD13_HUMAN Nucleoside diphosphate-linked moiety X motif 13 OS=Homo sapiens GN=NUDT13 PE=2 SV=3//0	protein_coding	mRNA	NC_019482.2	28970589	28976584	+	5	1505	198
XM_015097139.1	101119480	--	sp|Q92537|SUSD6_HUMAN Sushi domain-containing protein 6 OS=Homo sapiens GN=SUSD6 PE=1 SV=1//1.40359e-146	protein_coding	mRNA	NC_019464.2	78237887	78330736	+	8	3856	NA
XM_012108223.2	101104036	--	sp|Q9UQ80|PA2G4_HUMAN Proliferation-associated protein 2G4 OS=Homo sapiens GN=PA2G4 PE=1 SV=3//3.69669e-148	protein_coding	mRNA	NC_019458.2	237637044	237638162	-	4	886	258
XM_012183452.2	105615982	--	-//-	protein_coding	mRNA	NC_019466.2	13724840	13726972	+	2	1565	229
XM_015103857.1	101112621	--	sp|Q2KJJ5|TBL3_BOVIN Transducin beta-like protein 3 OS=Bos taurus GN=TBL3 PE=2 SV=1//0	protein_coding	mRNA	NC_019481.2	1510874	1521924	+	21	2712	832
XM_004015169.2	101116672	--	sp|P20916|MAG_HUMAN Myelin-associated glycoprotein OS=Homo sapiens GN=MAG PE=1 SV=1//0	protein_coding	mRNA	NC_019471.2	44996109	45011992	+	12	2015	NA
XM_012104207.2	101121307	--	sp|Q5REV5|ACSM3_PONAB Acyl-coenzyme A synthetase ACSM3, mitochondrial OS=Pongo abelii GN=ACSM3 PE=2 SV=1//0	protein_coding	mRNA	NC_019481.2	18474984	18532127	+	12	1956	NA
XM_012185111.2	443410	--	sp|P17605|AT5G1_SHEEP ATP synthase F(0) complex subunit C1, mitochondrial OS=Ovis aries GN=ATP5G1 PE=1 SV=2//1.91629e-72	protein_coding	mRNA	NC_019468.2	37125809	37128277	-	5	777	NA
XM_004015034.3	101104170	--	sp|Q8BTU1|CFA20_MOUSE Cilia- and flagella-associated protein 20 OS=Mus musculus GN=Cfap20 PE=2 SV=1//1.54749e-138	protein_coding	mRNA	NC_019471.2	25348053	25361270	-	6	1256	193
NM_001139450.1	100192429	--	sp|Q16534|HLF_HUMAN Hepatic leukemia factor OS=Homo sapiens GN=HLF PE=2 SV=1//1.9716e-146	protein_coding	mRNA	NC_019468.2	5190406	5242356	+	6	825	274
XM_012181840.2	101110335	--	sp|P49355|FNTB_BOVIN Protein farnesyltransferase subunit beta OS=Bos taurus GN=FNTB PE=2 SV=1//0	protein_coding	mRNA	NC_019464.2	73967361	74046617	+	13	3300	431
XM_012175862.2	101122642	--	sp|Q9H582|ZN644_HUMAN Zinc finger protein 644 OS=Homo sapiens GN=ZNF644 PE=1 SV=2//0	protein_coding	mRNA	NC_019458.2	67428741	67523247	-	7	6454	NA
XM_015098354.1	101114537	--	sp|Q9BYQ9|KRA48_HUMAN Keratin-associated protein 4-8 OS=Homo sapiens GN=KRTAP4-8 PE=2 SV=4//6.81597e-08	protein_coding	mRNA	NC_019468.2	40877006	40878061	-	2	909	200
XM_012107540.2	101113311	--	sp|Q9BU40|CRDL1_HUMAN Chordin-like protein 1 OS=Homo sapiens GN=CHRDL1 PE=1 SV=1//0	protein_coding	mRNA	NC_019484.2	117536203	117631760	+	10	3617	454
XM_012103498.2	101121816	--	sp|Q99708|COM1_HUMAN DNA endonuclease RBBP8 OS=Homo sapiens GN=RBBP8 PE=1 SV=2//1.0254e-08	protein_coding	mRNA	NC_019480.2	33744069	33800760	-	19	6094	NA
XM_004015395.2	101112250	--	sp|O43240|KLK10_HUMAN Kallikrein-10 OS=Homo sapiens GN=KLK10 PE=1 SV=3//3.09922e-140	protein_coding	mRNA	NC_019471.2	55916549	55921864	-	6	1389	NA
XM_012104234.2	101122244	--	sp|Q5E9V1|DCNL3_BOVIN DCN1-like protein 3 OS=Bos taurus GN=DCUN1D3 PE=2 SV=1//0	protein_coding	mRNA	NC_019481.2	18619927	18672212	-	3	2926	NA
XM_015101341.1	101120357	--	sp|Q96BN8|OTUL_HUMAN Ubiquitin thioesterase otulin OS=Homo sapiens GN=OTULIN PE=1 SV=3//2.25876e-179	protein_coding	mRNA	NC_019473.2	58388965	58414406	-	6	8756	301
XM_004003966.2	101121825	--	sp|P01031|CO5_HUMAN Complement C5 OS=Homo sapiens GN=C5 PE=1 SV=4//0	protein_coding	mRNA	NC_019459.2	2474739	2564480	+	41	5188	1677
XM_012106328.2	101104376	--	sp|O14829|PPE1_HUMAN Serine/threonine-protein phosphatase with EF-hands 1 OS=Homo sapiens GN=PPEF1 PE=1 SV=1//0	protein_coding	mRNA	NC_019484.2	16204608	16320032	+	19	2806	NA
XM_012105785.2	101116376	--	sp|Q2KJ63|KLKB1_BOVIN Plasma kallikrein OS=Bos taurus GN=KLKB1 PE=2 SV=1//0	protein_coding	mRNA	NC_019483.2	14979560	15001433	+	14	1929	NA
XM_012100634.1	101108001	--	sp|Q866F4|ADCYA_RABIT Adenylate cyclase type 10 OS=Oryctolagus cuniculus GN=ADCY10 PE=2 SV=1//0	protein_coding	mRNA	NC_019477.2	15054211	15085563	+	27	4346	1421
XM_012119295.2	101121833	--	sp|Q8NAV2|CH058_HUMAN Uncharacterized protein C8orf58 OS=Homo sapiens GN=C8orf58 PE=2 SV=2//4.45872e-105	protein_coding	mRNA	NC_019459.2	42823628	42832085	-	7	4490	379
XM_012107550.2	101111164	--	sp|Q5U3C3|TM164_HUMAN Transmembrane protein 164 OS=Homo sapiens GN=TMEM164 PE=2 SV=1//7.30865e-99	protein_coding	mRNA	NC_019484.2	118065687	118181589	-	6	7118	NA
XM_004019632.3	101120283	--	sp|P53816|HRSL3_HUMAN HRAS-like suppressor 3 OS=Homo sapiens GN=PLA2G16 PE=1 SV=2//1.87671e-88	protein_coding	mRNA	NC_019478.2	41158839	41193203	-	5	3474	NA
XM_012174666.2	101119807	--	sp|Q3ZCF0|DCTN2_BOVIN Dynactin subunit 2 OS=Bos taurus GN=DCTN2 PE=2 SV=1//0	protein_coding	mRNA	NC_019460.2	161630518	161644138	+	16	1535	NA
XM_012190188.2	101117956	--	sp|P38572|UPK1A_BOVIN Uroplakin-1a OS=Bos taurus GN=UPK1A PE=1 SV=1//2.47416e-146	protein_coding	mRNA	NC_019471.2	45407545	45416132	+	6	1572	NA
XM_012096841.2	101102265	--	sp|A7MB76|TPC13_BOVIN Trafficking protein particle complex subunit 13 OS=Bos taurus GN=TRAPPC13 PE=2 SV=1//0	protein_coding	mRNA	NC_019473.2	13921620	13923098	-	2	1272	NA
XM_012182873.2	101119732	--	sp|Q8N6K7|SAMD3_HUMAN Sterile alpha motif domain-containing protein 3 OS=Homo sapiens GN=SAMD3 PE=1 SV=2//0	protein_coding	mRNA	NC_019465.2	55445922	55494651	-	9	2500	NA
XM_012176409.2	100135443	--	sp|O94880|PHF14_HUMAN PHD finger protein 14 OS=Homo sapiens GN=PHF14 PE=1 SV=2//1.77128e-07	protein_coding	mRNA	NC_019461.2	19027308	19180198	+	18	2984	NA
XM_012098908.2	101108520	--	sp|Q9TTK8|KCRU_BOVIN Creatine kinase U-type, mitochondrial OS=Bos taurus GN=CKMT1 PE=2 SV=1//0	protein_coding	mRNA	NC_019475.2	54212137	54218137	+	10	1697	NA
XM_012184160.1	101115286	--	sp|O60934|NBN_HUMAN Nibrin OS=Homo sapiens GN=NBN PE=1 SV=1//0	protein_coding	mRNA	NC_019466.2	86232368	86286945	+	16	2826	NA
NM_001126366.1	100145882	--	sp|Q0VCN3|IFT27_BOVIN Intraflagellar transport protein 27 homolog OS=Bos taurus GN=IFT27 PE=2 SV=1//2.29228e-94	protein_coding	mRNA	NC_019460.2	179754671	179777413	-	7	546	241
XM_004001876.3	101110279	--	sp|P40238|TPOR_HUMAN Thrombopoietin receptor OS=Homo sapiens GN=MPL PE=1 SV=1//0	protein_coding	mRNA	NC_019458.2	17785348	17800312	+	12	2954	644
XM_015097663.1	101117255	--	sp|Q9HDC5|JPH1_HUMAN Junctophilin-1 OS=Homo sapiens GN=JPH1 PE=1 SV=2//0	protein_coding	mRNA	NC_019466.2	50228418	50347533	-	13	4708	746
XM_012179516.2	101119820	--	sp|Q3T0P5|CASP6_BOVIN Caspase-6 OS=Bos taurus GN=CASP6 PE=2 SV=1//0	protein_coding	mRNA	NC_019463.2	15745859	15757412	+	7	1193	NA
XM_015103956.1	101112110	--	sp|Q9C0H2|TTYH3_HUMAN Protein tweety homolog 3 OS=Homo sapiens GN=TTYH3 PE=1 SV=3//0	protein_coding	mRNA	NC_019481.2	40530706	40552231	+	13	2237	527
XM_015092316.1	101108528	--	sp|A1YF15|ETV3_GORGO ETS translocation variant 3 OS=Gorilla gorilla gorilla GN=ETV3 PE=3 SV=1//0	protein_coding	mRNA	NC_019458.2	105514916	105530015	-	6	4572	492
XM_004001955.3	101107912	--	sp|Q61701|ELAV4_MOUSE ELAV-like protein 4 OS=Mus musculus GN=Elavl4 PE=1 SV=1//0	protein_coding	mRNA	NC_019458.2	24352119	24442871	+	7	3847	380
XM_012190315.2	101122971	--	sp|P10077|ZFP27_MOUSE Zinc finger protein 27 OS=Mus musculus GN=Zfp27 PE=2 SV=2//1.49048e-154	protein_coding	mRNA	NC_019471.2	46309738	46328279	-	5	3104	NA
XM_015091721.1	101120370	--	sp|P82931|RT06_BOVIN 28S ribosomal protein S6, mitochondrial OS=Bos taurus GN=MRPS6 PE=1 SV=4//3.19765e-80	protein_coding	mRNA	NC_019458.2	119441271	119507910	-	4	1109	238
XM_012175443.2	101122940	--	sp|Q7SIH1|A2MG_BOVIN Alpha-2-macroglobulin OS=Bos taurus GN=A2M PE=1 SV=2//0	protein_coding	mRNA	NC_019460.2	205242533	205313364	+	36	4706	NA
XM_012186576.2	101104164	--	sp|Q7TSN2|CLM_MOUSE CMRF35-like molecule OS=Mus musculus GN=Clm PE=1 SV=1//4.59003e-26	protein_coding	mRNA	NC_019468.2	55768536	55777904	+	4	1265	223
XM_015100590.1	101109904	--	sp|Q9UJW8|ZN180_HUMAN Zinc finger protein 180 OS=Homo sapiens GN=ZNF180 PE=1 SV=2//0	protein_coding	mRNA	NC_019471.2	51253385	51271578	-	5	2669	NA
XM_012180274.2	101116730	--	sp|Q6MZP7|LIN54_HUMAN Protein lin-54 homolog OS=Homo sapiens GN=LIN54 PE=1 SV=3//0	protein_coding	mRNA	NC_019463.2	97260705	97324956	-	13	5574	NA
XM_012099989.2	101117795	--	sp|Q9Y4B6|VPRBP_HUMAN Protein VPRBP OS=Homo sapiens GN=VPRBP PE=1 SV=3//0	protein_coding	mRNA	NC_019476.2	49269730	49343946	+	22	8431	1516
XM_012142998.1	101112293	--	sp|Q58CW6|CARTF_BOVIN Calcium-responsive transcription factor OS=Bos taurus GN=CARF PE=2 SV=1//2.04395e-14	protein_coding	mRNA	NC_019459.2	203938960	203989979	+	17	5578	NA
XM_015101735.1	101118990	--	sp|P30711|GSTT1_HUMAN Glutathione S-transferase theta-1 OS=Homo sapiens GN=GSTT1 PE=1 SV=4//3.53217e-16	protein_coding	mRNA	NC_019474.2	70572208	70587321	+	6	1246	NA
XM_004019556.3	101120872	--	sp|A6QPF4|M4A18_BOVIN Membrane-spanning 4-domains subfamily A member 18 OS=Bos taurus GN=MS4A18 PE=2 SV=1//0	protein_coding	mRNA	NC_019478.2	36204495	36224774	+	7	2771	339
XM_015101595.1	101118220	--	sp|Q9H3J6|CL065_HUMAN Probable peptide chain release factor C12orf65, mitochondrial OS=Homo sapiens GN=C12orf65 PE=2 SV=1//9.04141e-69	protein_coding	mRNA	NC_019474.2	51883966	51897295	-	5	1363	177
XM_012178279.2	101120660	--	sp|P22455|FGFR4_HUMAN Fibroblast growth factor receptor 4 OS=Homo sapiens GN=FGFR4 PE=1 SV=2//0	protein_coding	mRNA	NC_019462.2	36008152	36016774	+	17	3436	NA
XM_004011161.3	101122794	--	sp|P30419|NMT1_HUMAN Glycylpeptide N-tetradecanoyltransferase 1 OS=Homo sapiens GN=NMT1 PE=1 SV=2//0	protein_coding	mRNA	NC_019465.2	18013140	18014973	-	1	1834	478
XM_012189257.2	101111506	--	sp|A7MBJ2|SENP7_BOVIN Sentrin-specific protease 7 OS=Bos taurus GN=SENP7 PE=2 SV=1//0	protein_coding	mRNA	NC_019458.2	164047061	164168775	-	21	4883	NA
XM_015096186.1	106991202	--	sp|P02556|TBB_LYTPI Tubulin beta chain (Fragment) OS=Lytechinus pictus PE=2 SV=1//4.01551e-37	protein_coding	mRNA	NC_019462.2	84847837	84849206	+	1	1370	144
XM_015097099.1	101102239	--	sp|Q3SX04|T3HPD_BOVIN Trans-L-3-hydroxyproline dehydratase OS=Bos taurus GN=L3HYPDH PE=2 SV=1//0	protein_coding	mRNA	NC_019464.2	68612412	68624106	-	6	2087	333
XM_012179819.2	101114703	--	sp|Q2KIK3|SIM14_BOVIN Small integral membrane protein 14 OS=Bos taurus GN=SMIM14 PE=3 SV=1//8.7331e-60	protein_coding	mRNA	NC_019463.2	58535168	58572196	-	5	6338	99
XM_012188039.2	100125358	--	sp|Q1LZH5|CREM_BOVIN cAMP-responsive element modulator OS=Bos taurus GN=CREM PE=2 SV=3//1.38416e-55	protein_coding	mRNA	NC_019470.2	17174232	17266421	-	8	1667	NA
XM_012175214.2	101117577	--	sp|O60706|ABCC9_HUMAN ATP-binding cassette sub-family C member 9 OS=Homo sapiens GN=ABCC9 PE=1 SV=2//0	protein_coding	mRNA	NC_019460.2	192785048	192946639	+	40	4995	1595
XM_015092166.1	101117032	--	sp|A3KN28|ST7L_BOVIN Suppressor of tumorigenicity 7 protein-like OS=Bos taurus GN=ST7L PE=2 SV=1//0	protein_coding	mRNA	NC_019458.2	88955654	89022638	-	12	5477	NA
XM_015100881.1	101123145	--	sp|Q8N4S0|CCD82_HUMAN Coiled-coil domain-containing protein 82 OS=Homo sapiens GN=CCDC82 PE=1 SV=2//0	protein_coding	mRNA	NC_019472.2	13305215	13338988	+	9	3337	NA
XM_004002614.2	101103858	--	sp|Q3T0K2|TCPG_BOVIN T-complex protein 1 subunit gamma OS=Bos taurus GN=CCT3 PE=1 SV=1//0	protein_coding	mRNA	NC_019458.2	104766032	104780821	-	14	1994	545
XM_004015275.3	101102082	--	sp|Q56JY9|B9D2_BOVIN B9 domain-containing protein 2 OS=Bos taurus GN=B9D2 PE=2 SV=1//8.90527e-123	protein_coding	mRNA	NC_019471.2	49543683	49552001	+	4	1192	NA
XM_012182910.2	101122363	--	sp|Q2KJ64|ARGI1_BOVIN Arginase-1 OS=Bos taurus GN=ARG1 PE=2 SV=1//0	protein_coding	mRNA	NC_019465.2	56644643	56673378	+	10	1908	NA
XM_004021810.3	101120050	--	sp|F1MK05|RN170_BOVIN E3 ubiquitin-protein ligase RNF170 OS=Bos taurus GN=RNF170 PE=3 SV=2//2.75178e-142	protein_coding	mRNA	NC_019483.2	36038091	36072526	-	7	3841	NA
XM_004014225.3	101105429	--	sp|Q9NRG1|PRDC1_HUMAN Phosphoribosyltransferase domain-containing protein 1 OS=Homo sapiens GN=PRTFDC1 PE=1 SV=1//9.98602e-134	protein_coding	mRNA	NC_019470.2	24691023	24791972	-	9	2201	257
XM_012190301.1	101107381	--	sp|Q3KNS6|ZN829_HUMAN Zinc finger protein 829 OS=Homo sapiens GN=ZNF829 PE=2 SV=1//0	protein_coding	mRNA	NC_019471.2	46241982	46253774	+	5	2326	NA
XM_015100900.1	101105847	--	sp|Q13315|ATM_HUMAN Serine-protein kinase ATM OS=Homo sapiens GN=ATM PE=1 SV=4//0	protein_coding	mRNA	NC_019472.2	17300494	17454856	+	64	9831	NA
XM_012176630.2	101103470	--	sp|Q8N0U4|F185A_HUMAN Protein FAM185A OS=Homo sapiens GN=FAM185A PE=2 SV=3//0	protein_coding	mRNA	NC_019461.2	44034111	44124744	+	9	1621	NA
XM_015102041.1	101122310	--	sp|Q32PI1|VRK1_BOVIN Serine/threonine-protein kinase VRK1 OS=Bos taurus GN=VRK1 PE=2 SV=1//0	protein_coding	mRNA	NC_019475.2	60247528	60326695	+	13	1536	436
XM_004007706.3	101110226	--	sp|A4D1F6|LRRD1_HUMAN Leucine-rich repeat and death domain-containing protein 1 OS=Homo sapiens GN=LRRD1 PE=2 SV=2//0	protein_coding	mRNA	NC_019461.2	9379583	9399680	-	5	4330	870
XM_012187068.2	101105515	--	sp|Q9P0L2|MARK1_HUMAN Serine/threonine-protein kinase MARK1 OS=Homo sapiens GN=MARK1 PE=1 SV=2//0	protein_coding	mRNA	NC_019469.2	22157144	22219207	+	16	4047	682
XM_004012538.3	101114881	--	sp|Q58D79|RPH3L_BOVIN Rab effector Noc2 OS=Bos taurus GN=RPH3AL PE=2 SV=1//1.07319e-160	protein_coding	mRNA	NC_019468.2	21903403	22024805	+	9	7248	NA
XM_015101677.1	101112765	--	sp|Q14165|MLEC_HUMAN Malectin OS=Homo sapiens GN=MLEC PE=1 SV=1//9.11923e-131	protein_coding	mRNA	NC_019474.2	62569424	62584426	+	5	6202	NA
XM_015096523.1	101119989	--	sp|P54756|EPHA5_HUMAN Ephrin type-A receptor 5 OS=Homo sapiens GN=EPHA5 PE=1 SV=3//0	protein_coding	mRNA	NC_019463.2	80629738	81042818	-	18	7663	1031
XM_012098413.1	101120867	--	sp|Q7L1I2|SV2B_HUMAN Synaptic vesicle glycoprotein 2B OS=Homo sapiens GN=SV2B PE=1 SV=1//0	protein_coding	mRNA	NC_019475.2	14980525	15229968	-	13	5303	NA
XM_012177710.1	101112132	--	sp|Q969Y2|GTPB3_HUMAN tRNA modification GTPase GTPBP3, mitochondrial OS=Homo sapiens GN=GTPBP3 PE=1 SV=2//0	protein_coding	mRNA	NC_019462.2	5481260	5485392	-	9	2827	569
XM_012183527.1	101123308	--	sp|Q13239|SLAP1_HUMAN Src-like-adapter OS=Homo sapiens GN=SLA PE=1 SV=3//3.25748e-23	protein_coding	mRNA	NC_019466.2	21185780	21228322	+	8	5794	NA
XM_015102073.1	105603281	--	sp|Q8IVF2|AHNK2_HUMAN Protein AHNAK2 OS=Homo sapiens GN=AHNAK2 PE=1 SV=2//1.93646e-139	protein_coding	mRNA	NC_019475.2	67966619	67983786	-	2	16549	5164
XM_012182528.2	101103984	--	sp|D2HNW6|RFX6_AILME DNA-binding protein RFX6 OS=Ailuropoda melanoleuca GN=RFX6 PE=3 SV=2//0	protein_coding	mRNA	NC_019465.2	20752594	20865443	-	19	4505	NA
XM_012185980.2	101116665	--	sp|Q99LM2|CK5P3_MOUSE CDK5 regulatory subunit-associated protein 3 OS=Mus musculus GN=Cdk5rap3 PE=1 SV=1//0	protein_coding	mRNA	NC_019468.2	37989972	37999258	-	15	1911	512
XM_012184328.2	101106441	--	sp|A0JN51|ELF1_BOVIN ETS-related transcription factor Elf-1 OS=Bos taurus GN=ELF1 PE=2 SV=1//0	protein_coding	mRNA	NC_019467.2	11489025	11582145	-	9	10013	NA
XM_015097085.1	101119479	--	sp|Q86UP2|KTN1_HUMAN Kinectin OS=Homo sapiens GN=KTN1 PE=1 SV=1//0	protein_coding	mRNA	NC_019464.2	64891149	64996574	+	43	4623	NA
XM_012115251.2	101102870	--	sp|Q5R997|SPIN1_PONAB Spindlin-1 OS=Pongo abelii GN=SPIN1 PE=2 SV=1//4.59459e-159	protein_coding	mRNA	NC_019459.2	23092630	23169092	+	7	3158	NA
XM_004021152.3	101102031	--	sp|P13666|SRCA_RABIT Sarcalumenin OS=Oryctolagus cuniculus GN=SRL PE=2 SV=1//0	protein_coding	mRNA	NC_019481.2	3420327	3457325	-	6	3969	NA
XM_004007283.3	101110929	--	sp|Q6NSI8|K1841_HUMAN Uncharacterized protein KIAA1841 OS=Homo sapiens GN=KIAA1841 PE=2 SV=2//0	protein_coding	mRNA	NC_019460.2	62622782	62679808	-	21	2756	NA
XM_015104298.1	105605091	--	sp|Q5RA31|TOM20_PONAB Mitochondrial import receptor subunit TOM20 homolog OS=Pongo abelii GN=TOMM20 PE=2 SV=1//5.29869e-44	protein_coding	mRNA	NC_019482.2	30714620	30716393	-	4	1770	164
XM_015092150.1	101120121	--	sp|Q9Y2I2|NTNG1_HUMAN Netrin-G1 OS=Homo sapiens GN=NTNG1 PE=1 SV=3//0	protein_coding	mRNA	NC_019458.2	83544828	83914706	+	6	4336	NA
XM_004002715.3	101110285	--	sp|Q1RMX6|CA110_BOVIN Coiled-coil domain-containing protein C1orf110 homolog OS=Bos taurus PE=2 SV=1//6.62457e-176	protein_coding	mRNA	NC_019458.2	112355387	112363802	-	4	1647	300
XM_012174046.2	101108733	--	sp|Q6ITT3|MGT4C_PIG Alpha-1,3-mannosyl-glycoprotein 4-beta-N-acetylglucosaminyltransferase C OS=Sus scrofa GN=MGAT4C PE=2 SV=1//0	protein_coding	mRNA	NC_019460.2	121974440	122254722	-	5	7745	NA
XM_004003253.3	101118323	--	sp|Q3ZBK9|GP171_BOVIN Probable G-protein coupled receptor 171 OS=Bos taurus GN=GPR171 PE=2 SV=1//0	protein_coding	mRNA	NC_019458.2	234809313	234816555	+	2	2226	319
XM_012173986.2	101103961	--	sp|Q9UMZ3|PTPRQ_HUMAN Phosphatidylinositol phosphatase PTPRQ OS=Homo sapiens GN=PTPRQ PE=1 SV=2//2.47319e-11	protein_coding	mRNA	NC_019460.2	116115734	116419066	+	61	11486	NA
XM_012176705.2	101102896	--	sp|O02697|PK3CG_PIG Phosphatidylinositol 4,5-bisphosphate 3-kinase catalytic subunit gamma isoform OS=Sus scrofa GN=PIK3CG PE=1 SV=2//0	protein_coding	mRNA	NC_019461.2	47982694	48016456	+	12	3881	NA
XM_012136351.2	101109941	--	sp|O60449|LY75_HUMAN Lymphocyte antigen 75 OS=Homo sapiens GN=LY75 PE=1 SV=3//3.62545e-55	protein_coding	mRNA	NC_019459.2	148715809	148836337	+	39	8226	1874
XM_012181125.2	101119051	--	sp|Q8IXE1|OR4N5_HUMAN Olfactory receptor 4N5 OS=Homo sapiens GN=OR4N5 PE=3 SV=1//0	protein_coding	mRNA	NC_019464.2	24619662	24622497	+	1	2836	309
XM_004011252.2	101103161	--	sp|Q70EL2|UBP45_HUMAN Ubiquitin carboxyl-terminal hydrolase 45 OS=Homo sapiens GN=USP45 PE=1 SV=3//0	protein_coding	mRNA	NC_019465.2	37341679	37396422	+	18	3436	815
XM_015093726.1	101105636	--	sp|Q08DU9|HP1B3_BOVIN Heterochromatin protein 1-binding protein 3 OS=Bos taurus GN=HP1BP3 PE=2 SV=1//0	protein_coding	mRNA	NC_019459.2	244740474	244777291	+	12	3065	NA
XM_004016526.3	101120601	--	sp|P22894|MMP8_HUMAN Neutrophil collagenase OS=Homo sapiens GN=MMP8 PE=1 SV=1//0	protein_coding	mRNA	NC_019472.2	5491029	5505499	+	10	1475	470
XM_012175459.2	101104982	--	sp|A9Q1J7|DPPA3_BOVIN Developmental pluripotency-associated protein 3 OS=Bos taurus GN=DPPA3 PE=2 SV=1//2.96369e-97	protein_coding	mRNA	NC_019460.2	205872910	205878501	+	4	539	163
XM_015099046.1	105606440	--	sp|Q8C206|GP157_MOUSE Probable G-protein coupled receptor 157 OS=Mus musculus GN=Gpr157 PE=2 SV=1//2.0885e-40	protein_coding	mRNA	NC_019469.2	42405482	42428549	+	9	1746	488
XM_015092718.1	100885769	--	sp|Q64368|DAZL_MOUSE Deleted in azoospermia-like OS=Mus musculus GN=Dazl PE=1 SV=1//8.01852e-166	protein_coding	mRNA	NC_019458.2	271482363	271499234	-	10	4681	258
XM_015094078.1	101103888	--	sp|A8MTQ0|NOTO_HUMAN Homeobox protein notochord OS=Homo sapiens GN=NOTO PE=2 SV=2//5.43809e-47	protein_coding	mRNA	NC_019460.2	95016949	95021445	+	2	2483	90
XM_012099993.2	101123519	--	sp|A8MT70|ZBBX_HUMAN Zinc finger B-box domain-containing protein 1 OS=Homo sapiens GN=ZBBX PE=2 SV=3//0	protein_coding	mRNA	NC_019458.2	217930905	218053659	+	21	3774	NA
XM_015096838.1	101113499	--	sp|Q96PH1|NOX5_HUMAN NADPH oxidase 5 OS=Homo sapiens GN=NOX5 PE=1 SV=1//2.54739e-58	protein_coding	mRNA	NC_019464.2	15604358	15678876	+	16	2852	NA
XM_012097979.2	101103843	--	sp|B9VR26|CML1_BOVIN Chemokine-like receptor 1 OS=Bos taurus GN=CMLKR1 PE=2 SV=1//0	protein_coding	mRNA	NC_019474.2	64224383	64266445	+	2	2847	362
XM_015095097.1	105609643	--	sp|Q920S3|GATD1_MOUSE GATA zinc finger domain-containing protein 1 OS=Mus musculus GN=Gatad1 PE=2 SV=2//4.33192e-133	protein_coding	mRNA	NC_019461.2	9651676	9657933	+	5	1002	188
XM_004022365.3	101117053	--	sp|P79103|RS4_BOVIN 40S ribosomal protein S4 OS=Bos taurus GN=RPS4 PE=2 SV=3//3.41283e-175	protein_coding	mRNA	NC_019484.2	102277273	102278227	-	2	830	271
XM_015098701.1	101117522	--	sp|Q8TBZ2|MYBPP_HUMAN MYCBP-associated protein OS=Homo sapiens GN=MYCBPAP PE=1 SV=2//0	protein_coding	mRNA	NC_019468.2	35677240	35701552	-	20	3240	NA
XM_004011268.3	101108056	--	sp|O43318|M3K7_HUMAN Mitogen-activated protein kinase kinase kinase 7 OS=Homo sapiens GN=MAP3K7 PE=1 SV=1//0	protein_coding	mRNA	NC_019465.2	46754391	46827999	+	17	4809	NA
XM_004002856.3	101103442	--	sp|Q68DQ2|CRBG3_HUMAN Very large A-kinase anchor protein OS=Homo sapiens GN=CRYBG3 PE=1 SV=3//0	protein_coding	mRNA	NC_019458.2	160383645	160508962	+	22	10280	2910
XM_012175770.2	101119201	--	sp|Q9NWS6|F118A_HUMAN Protein FAM118A OS=Homo sapiens GN=FAM118A PE=1 SV=2//2.89734e-10	protein_coding	mRNA	NC_019460.2	219489958	219509055	+	8	3528	358
XM_015101714.1	101110876	--	sp|P58875|S14L2_BOVIN SEC14-like protein 2 OS=Bos taurus GN=SEC14L2 PE=1 SV=2//0	protein_coding	mRNA	NC_019474.2	68925429	68949507	+	13	2805	403
XM_004015620.3	101117783	--	sp|Q6ZMY6|WDR88_HUMAN WD repeat-containing protein 88 OS=Homo sapiens GN=WDR88 PE=2 SV=2//0	protein_coding	mRNA	NC_019471.2	42743521	42794789	+	11	2825	567
XM_015104313.1	105605052	--	sp|Q4R7B7|ANTRL_MACFA Anthrax toxin receptor-like OS=Macaca fascicularis GN=ANTXRL PE=2 SV=1//2.88087e-13	protein_coding	mRNA	NC_019482.2	41617427	41622328	-	3	646	120
XM_012101386.2	101117637	--	sp|Q3SX17|P2Y14_BOVIN P2Y purinoceptor 14 OS=Bos taurus GN=P2RY14 PE=2 SV=1//0	protein_coding	mRNA	NC_019458.2	234738284	234800900	+	4	3323	NA
XR_001032651.2	101109592	--	sp|Q96Q42|ALS2_HUMAN Alsin OS=Homo sapiens GN=ALS2 PE=1 SV=2//0	protein_coding	mRNA	NC_019459.2	202954711	202992952	-	13	3045	NA
XM_012143518.2	101115188	--	sp|Q53TQ3|IN80D_HUMAN INO80 complex subunit D OS=Homo sapiens GN=INO80D PE=1 SV=2//0	protein_coding	mRNA	NC_019459.2	207080508	207148413	-	11	14069	NA
XM_004020854.3	101108800	--	sp|Q1JP61|KDM8_BOVIN Lysine-specific demethylase 8 OS=Bos taurus GN=KDM8 PE=2 SV=1//0	protein_coding	mRNA	NC_019481.2	24773746	24794685	+	8	1655	406
XM_015099882.1	101102582	--	sp|A3KN19|FA83D_BOVIN Protein FAM83D OS=Bos taurus GN=FAM83D PE=2 SV=1//0	protein_coding	mRNA	NC_019470.2	67206359	67227480	+	9	2370	586
XM_004011703.3	101119648	--	sp|O75881|CP7B1_HUMAN 25-hydroxycholesterol 7-alpha-hydroxylase OS=Homo sapiens GN=CYP7B1 PE=1 SV=2//0	protein_coding	mRNA	NC_019466.2	41994168	42168797	-	6	6977	NA
XM_004012075.2	101115803	--	sp|Q9DB16|CB39L_MOUSE Calcium-binding protein 39-like OS=Mus musculus GN=Cab39l PE=2 SV=3//0	protein_coding	mRNA	NC_019467.2	19225092	19317538	-	11	3498	NA
XM_015094411.1	106991053	--	sp|P47974|TISD_HUMAN Zinc finger protein 36, C3H1 type-like 2 OS=Homo sapiens GN=ZFP36L2 PE=1 SV=3//6.88912e-94	protein_coding	mRNA	NC_019460.2	80753708	80757621	+	14	3418	486
XM_004002781.3	101107319	--	sp|P39086|GRIK1_HUMAN Glutamate receptor ionotropic, kainate 1 OS=Homo sapiens GN=GRIK1 PE=1 SV=1//0	protein_coding	mRNA	NC_019458.2	124107197	124574445	+	16	3048	NA
XM_015099360.1	101122713	--	sp|Q9BZQ8|NIBAN_HUMAN Protein Niban OS=Homo sapiens GN=FAM129A PE=1 SV=1//0	protein_coding	mRNA	NC_019469.2	63852292	64027980	-	14	6713	727
XM_012178345.1	101104744	--	sp|P27115|MGAT1_RABIT Alpha-1,3-mannosyl-glycoprotein 2-beta-N-acetylglucosaminyltransferase OS=Oryctolagus cuniculus GN=MGAT1 PE=1 SV=1//0	protein_coding	mRNA	NC_019462.2	37401063	37421249	-	4	3374	NA
XM_012183284.2	101117594	--	sp|Q5T6L9|EMARD_HUMAN Endoplasmic reticulum membrane-associated RNA degradation protein OS=Homo sapiens GN=ERMARD PE=1 SV=1//0	protein_coding	mRNA	NC_019465.2	90049988	90083328	+	18	2443	678
XM_012102291.2	101107245	--	sp|Q8NAP3|ZBT38_HUMAN Zinc finger and BTB domain-containing protein 38 OS=Homo sapiens GN=ZBTB38 PE=1 SV=2//0	protein_coding	mRNA	NC_019458.2	245386028	245432064	-	3	7025	1203
XM_004006547.3	101122095	--	sp|Q80TM6|R3HD2_MOUSE R3H domain-containing protein 2 OS=Mus musculus GN=R3hdm2 PE=1 SV=2//2.22957e-119	protein_coding	mRNA	NC_019460.2	161758855	161891584	+	26	6455	NA
XM_012182990.2	101116660	--	sp|Q32L63|VTA1_BOVIN Vacuolar protein sorting-associated protein VTA1 homolog OS=Bos taurus GN=VTA1 PE=2 SV=1//0	protein_coding	mRNA	NC_019465.2	66494292	66567153	+	8	1945	NA
XM_012186021.2	101122707	--	sp|Q8IUK5|PLDX1_HUMAN Plexin domain-containing protein 1 OS=Homo sapiens GN=PLXDC1 PE=1 SV=2//0	protein_coding	mRNA	NC_019468.2	39118771	39176888	-	13	3313	530
XR_001022466.1	101113800	--	sp|Q13875|MOBP_HUMAN Myelin-associated oligodendrocyte basic protein OS=Homo sapiens GN=MOBP PE=1 SV=2//3.51551e-39	protein_coding	mRNA	NC_019476.2	12667508	12712918	+	9	1402	NA
XM_012178046.2	101109443	--	sp|Q6Q7D1|DHI1L_BOVIN Hydroxysteroid 11-beta-dehydrogenase 1-like protein OS=Bos taurus GN=HSD11B1L PE=2 SV=1//1.61521e-176	protein_coding	mRNA	NC_019462.2	16157880	16162678	-	7	1431	NA
XM_012108074.1	105605902	--	sp|Q6ZQ12|NINL_MOUSE Ninein-like protein OS=Mus musculus GN=Ninl PE=2 SV=3//2.58968e-61	protein_coding	mRNA	NW_014641052.1	2261	5411	+	3	555	112
XR_001021402.2	100217404	--	sp|Q1JQC6|SIR4_BOVIN NAD-dependent protein lipoamidase sirtuin-4, mitochondrial OS=Bos taurus GN=SIRT4 PE=2 SV=1//0	protein_coding	mRNA	NC_019474.2	62263349	62278668	+	5	7181	NA
XM_015102069.1	106991749	--	sp|Q86U10|LPP60_HUMAN 60 kDa lysophospholipase OS=Homo sapiens GN=ASPG PE=2 SV=3//8.81461e-32	protein_coding	mRNA	NC_019475.2	67397930	67401114	+	4	891	279
XR_001436254.1	101108960	--	sp|Q63170|DYH7_RAT Dynein heavy chain 7, axonemal OS=Rattus norvegicus GN=Dnah7 PE=2 SV=2//0	protein_coding	mRNA	NC_019476.2	43659014	43754336	+	38	6512	NA
XM_012181561.2	101122647	--	-//-	protein_coding	mRNA	NC_019458.2	101586328	101587052	+	1	725	79
XM_012105525.2	101117047	--	sp|Q6ZS81|WDFY4_HUMAN WD repeat- and FYVE domain-containing protein 4 OS=Homo sapiens GN=WDFY4 PE=1 SV=3//0	protein_coding	mRNA	NC_019482.2	42468226	42728547	+	62	9753	3188
XM_004020738.3	101121306	--	sp|Q8R3P7|CLUA1_MOUSE Clusterin-associated protein 1 OS=Mus musculus GN=Cluap1 PE=1 SV=1//0	protein_coding	mRNA	NC_019481.2	2902255	2932486	+	13	2829	438
XM_012179817.2	101113592	--	sp|Q3SYR7|RL9_BOVIN 60S ribosomal protein L9 OS=Bos taurus GN=RPL9 PE=2 SV=1//2.9163e-124	protein_coding	mRNA	NC_019463.2	58466650	58471427	-	8	1426	NA
XM_012184310.1	101104506	--	sp|Q2HJG4|TDRD3_BOVIN Tudor domain-containing protein 3 OS=Bos taurus GN=TDRD3 PE=2 SV=1//0	protein_coding	mRNA	NC_019467.2	1823056	1967093	-	12	3484	770
XM_012113073.2	101109509	--	sp|Q9Y6Q3|ZFP37_HUMAN Zinc finger protein 37 homolog OS=Homo sapiens GN=ZFP37 PE=2 SV=3//1.51698e-48	protein_coding	mRNA	NC_019459.2	10635423	10652193	+	4	4282	634
XM_012097420.2	443229	--	sp|Q1JQA2|SMAD1_BOVIN Mothers against decapentaplegic homolog 1 OS=Bos taurus GN=SMAD1 PE=2 SV=1//0	protein_coding	mRNA	NC_019474.2	12461506	12542442	-	7	2000	NA
XM_012184273.2	101103903	--	sp|Q6PL18|ATAD2_HUMAN ATPase family AAA domain-containing protein 2 OS=Homo sapiens GN=ATAD2 PE=1 SV=1//0	protein_coding	mRNA	NC_019466.2	29207582	29274562	+	29	5992	1460
XM_015094920.1	101107429	--	sp|Q9Y2W2|WBP11_HUMAN WW domain-binding protein 11 OS=Homo sapiens GN=WBP11 PE=1 SV=1//1.10654e-42	protein_coding	mRNA	NC_019460.2	199715362	199729261	+	12	2339	640
XM_015092168.1	101117032	--	sp|A3KN28|ST7L_BOVIN Suppressor of tumorigenicity 7 protein-like OS=Bos taurus GN=ST7L PE=2 SV=1//0	protein_coding	mRNA	NC_019458.2	88955654	89023021	-	14	5585	NA
XM_015094719.1	101113484	--	sp|A6QR11|NELL2_BOVIN Protein kinase C-binding protein NELL2 OS=Bos taurus GN=NELL2 PE=2 SV=1//0	protein_coding	mRNA	NC_019460.2	141350809	141742989	+	21	3183	816
XM_012176264.2	101105322	--	sp|Q8TAG5|VTM2A_HUMAN V-set and transmembrane domain-containing protein 2A OS=Homo sapiens GN=VSTM2A PE=2 SV=3//2.45818e-151	protein_coding	mRNA	NC_019461.2	437474	460325	-	5	1132	226
XM_012098838.1	101105534	--	sp|P47242|PAX9_MOUSE Paired box protein Pax-9 OS=Mus musculus GN=Pax9 PE=2 SV=1//0	protein_coding	mRNA	NC_019475.2	45690277	45709102	+	6	2203	NA
XM_015092519.1	101107661	--	sp|Q8N398|VW5B2_HUMAN von Willebrand factor A domain-containing protein 5B2 OS=Homo sapiens GN=VWA5B2 PE=2 SV=2//0	protein_coding	mRNA	NC_019458.2	200985958	200997433	-	18	3836	NA
XM_015099190.1	101107374	--	sp|Q5SY80|CA101_HUMAN Uncharacterized protein C1orf101 OS=Homo sapiens GN=C1orf101 PE=2 SV=1//0	protein_coding	mRNA	NC_019469.2	30651798	30804345	-	21	3882	NA
XM_015100454.1	101104849	--	sp|Q6PEW0|PRS54_HUMAN Inactive serine protease 54 OS=Homo sapiens GN=PRSS54 PE=2 SV=3//1.72695e-149	protein_coding	mRNA	NC_019471.2	25470479	25484728	-	7	1828	NA
XM_012180649.2	101108392	--	sp|P84087|CPLX2_RAT Complexin-2 OS=Rattus norvegicus GN=Cplx2 PE=1 SV=1//4.88382e-53	protein_coding	mRNA	NC_019464.2	5035011	5120487	-	4	1003	NA
XM_012177262.2	101115839	--	sp|Q5E9P3|S1PR1_BOVIN Sphingosine 1-phosphate receptor 1 OS=Bos taurus GN=S1PR1 PE=2 SV=1//0	protein_coding	mRNA	NC_019458.2	77653579	77656665	+	2	2855	382
XM_012188045.2	100125358	--	sp|Q1LZH5|CREM_BOVIN cAMP-responsive element modulator OS=Bos taurus GN=CREM PE=2 SV=3//1.38416e-55	protein_coding	mRNA	NC_019470.2	17174232	17187417	-	5	1545	NA
XM_015097411.1	101120756	--	sp|O43491|E41L2_HUMAN Band 4.1-like protein 2 OS=Homo sapiens GN=EPB41L2 PE=1 SV=1//0	protein_coding	mRNA	NC_019465.2	56072661	56273118	-	22	4441	NA
XM_012179472.2	101115623	--	sp|Q01484|ANK2_HUMAN Ankyrin-2 OS=Homo sapiens GN=ANK2 PE=1 SV=4//0	protein_coding	mRNA	NC_019463.2	12314476	12566644	-	48	14751	NA
XM_012141425.2	106990104	--	sp|Q9QYW3|PHOCN_RAT MOB-like protein phocein OS=Rattus norvegicus GN=Mob4 PE=1 SV=1//1.41303e-146	protein_coding	mRNA	NC_019459.2	198732311	198777805	+	9	2714	267
XM_012179753.1	101104150	--	sp|P41975|SODE_RABIT Extracellular superoxide dismutase [Cu-Zn] OS=Oryctolagus cuniculus GN=SOD3 PE=2 SV=2//1.86686e-100	protein_coding	mRNA	NC_019463.2	44105574	44178928	+	6	2297	NA
XM_012123129.2	101102206	--	sp|Q5VST6|AB17B_HUMAN Alpha/beta hydrolase domain-containing protein 17B OS=Homo sapiens GN=ABHD17B PE=2 SV=1//0	protein_coding	mRNA	NC_019459.2	64250760	64293333	+	5	2296	288
XM_012182208.2	101119643	--	sp|Q9BUY7|EFC11_HUMAN EF-hand calcium-binding domain-containing protein 11 OS=Homo sapiens GN=EFCAB11 PE=2 SV=1//1.73723e-69	protein_coding	mRNA	NC_019464.2	98265629	98435599	-	6	599	152
XM_012097689.2	101116427	--	sp|Q53HC0|CCD92_HUMAN Coiled-coil domain-containing protein 92 OS=Homo sapiens GN=CCDC92 PE=1 SV=2//0	protein_coding	mRNA	NC_019474.2	51302288	51344145	+	4	2182	NA
XM_012182985.2	101114963	--	sp|Q96D71|REPS1_HUMAN RalBP1-associated Eps domain-containing protein 1 OS=Homo sapiens GN=REPS1 PE=1 SV=3//0	protein_coding	mRNA	NC_019465.2	63607628	63696808	-	20	2712	NA
XM_015094956.1	101102554	--	sp|Q0VCE9|RIMKB_BOVIN Beta-citrylglutamate synthase B OS=Bos taurus GN=RIMKLB PE=2 SV=1//0	protein_coding	mRNA	NC_019460.2	205660251	205705531	-	8	6243	NA
XM_015093642.1	101122082	--	sp|P11171|41_HUMAN Protein 4.1 OS=Homo sapiens GN=EPB41 PE=1 SV=4//0	protein_coding	mRNA	NC_019459.2	237302678	237464993	-	18	5492	NA
XM_012179448.2	101115623	--	sp|Q01484|ANK2_HUMAN Ankyrin-2 OS=Homo sapiens GN=ANK2 PE=1 SV=4//0	protein_coding	mRNA	NC_019463.2	12314476	12566645	-	50	14887	NA
XM_004007786.2	101109089	--	sp|Q8IXQ5|KLHL7_HUMAN Kelch-like protein 7 OS=Homo sapiens GN=KLHL7 PE=1 SV=2//0	protein_coding	mRNA	NC_019461.2	31711828	31766153	+	11	2980	586
XM_015102137.1	101104611	--	sp|Q8N488|RYBP_HUMAN RING1 and YY1-binding protein OS=Homo sapiens GN=RYBP PE=1 SV=2//1.2745e-68	protein_coding	mRNA	NC_019476.2	29226146	29300809	+	5	4601	283
XM_004015648.3	101105595	--	sp|A8PU71|SDHF1_BOVIN Succinate dehydrogenase assembly factor 1, mitochondrial OS=Bos taurus GN=SDHAF1 PE=3 SV=1//5.85233e-44	protein_coding	mRNA	NC_019471.2	45681513	45681856	+	1	344	80
XM_015101405.1	106991683	--	sp|D3ZL52|SESQ1_RAT Sesquipedalian-1 OS=Rattus norvegicus GN=Fam109a PE=1 SV=1//3.65223e-24	protein_coding	mRNA	NC_019474.2	54673548	54679423	-	4	2146	219
XM_012182891.2	101120756	--	sp|O43491|E41L2_HUMAN Band 4.1-like protein 2 OS=Homo sapiens GN=EPB41L2 PE=1 SV=1//0	protein_coding	mRNA	NC_019465.2	56072661	56198158	-	22	5898	NA
XR_001433905.1	101122241	--	sp|Q969F9|HPS3_HUMAN Hermansky-Pudlak syndrome 3 protein OS=Homo sapiens GN=HPS3 PE=1 SV=1//2.02106e-32	protein_coding	mRNA	NC_019458.2	236914145	236950005	-	16	2990	NA
XM_004005937.3	101121161	--	sp|Q922R5|P4R3B_MOUSE Serine/threonine-protein phosphatase 4 regulatory subunit 3B OS=Mus musculus GN=Smek2 PE=2 SV=2//0	protein_coding	mRNA	NC_019460.2	68231957	68283997	+	16	4219	NA
XR_001434695.1	101104236	--	sp|A1A519|F170A_HUMAN Protein FAM170A OS=Homo sapiens GN=FAM170A PE=2 SV=1//1.22924e-123	protein_coding	mRNA	NC_019462.2	31666157	31672615	-	5	2780	333
XM_012151701.2	101114424	--	sp|Q3ZBW7|MFR1L_BOVIN Mitochondrial fission regulator 1-like OS=Bos taurus GN=MTFR1L PE=2 SV=1//0	protein_coding	mRNA	NC_019459.2	240123083	240137682	-	7	2609	NA
XM_004022056.3	101117561	--	sp|Q9BYP7|WNK3_HUMAN Serine/threonine-protein kinase WNK3 OS=Homo sapiens GN=WNK3 PE=1 SV=3//0	protein_coding	mRNA	NC_019484.2	48443821	48642481	+	23	5733	1790
XM_012129608.2	101114757	--	sp|Q96PY6|NEK1_HUMAN Serine/threonine-protein kinase Nek1 OS=Homo sapiens GN=NEK1 PE=1 SV=2//0	protein_coding	mRNA	NC_019459.2	110376830	110504443	+	34	5394	NA
XM_015100262.1	101106710	--	sp|Q2M2I3|FA83E_HUMAN Protein FAM83E OS=Homo sapiens GN=FAM83E PE=2 SV=2//7.76127e-157	protein_coding	mRNA	NC_019471.2	54176619	54186935	-	10	2403	502
XM_004022182.2	101108722	--	sp|A6QPY8|PIN4_BOVIN Peptidyl-prolyl cis-trans isomerase NIMA-interacting 4 OS=Bos taurus GN=PIN4 PE=2 SV=1//4.30602e-70	protein_coding	mRNA	NC_019484.2	61373427	61382060	+	4	505	131
XM_012107813.1	101116540	--	sp|P22304|IDS_HUMAN Iduronate 2-sulfatase OS=Homo sapiens GN=IDS PE=1 SV=1//0	protein_coding	mRNA	NC_019484.2	81207611	81248371	+	11	5981	615
XM_015101972.1	101116939	--	sp|O43586|PPIP1_HUMAN Proline-serine-threonine phosphatase-interacting protein 1 OS=Homo sapiens GN=PSTPIP1 PE=1 SV=1//0	protein_coding	mRNA	NC_019475.2	31105958	31153130	+	14	3971	NA
XM_004011757.3	101111812	--	sp|P82928|RT28_BOVIN 28S ribosomal protein S28, mitochondrial OS=Bos taurus GN=MRPS28 PE=1 SV=2//4.1163e-95	protein_coding	mRNA	NC_019466.2	55851882	55958128	-	4	2330	NA
XM_015095585.1	101115366	--	sp|Q4R584|ABHD8_MACFA Abhydrolase domain-containing protein 8 OS=Macaca fascicularis GN=ABHD8 PE=2 SV=1//8.31111e-49	protein_coding	mRNA	NC_019462.2	5512391	5518719	+	6	1330	344
XM_012097977.2	494441	--	sp|Q04637|IF4G1_HUMAN Eukaryotic translation initiation factor 4 gamma 1 OS=Homo sapiens GN=EIF4G1 PE=1 SV=4//0	protein_coding	mRNA	NC_019458.2	200908445	200926902	-	32	4874	NA
XM_004013650.3	101117005	--	sp|Q9D7J4|COX20_MOUSE Cytochrome c oxidase protein 20 homolog OS=Mus musculus GN=Cox20 PE=3 SV=1//6.96204e-57	protein_coding	mRNA	NC_019469.2	30497497	30504134	-	4	1111	120
XM_015096836.1	101104493	--	sp|O75925|PIAS1_HUMAN E3 SUMO-protein ligase PIAS1 OS=Homo sapiens GN=PIAS1 PE=1 SV=2//0	protein_coding	mRNA	NC_019464.2	14668904	14793861	+	14	2071	651
XM_015094137.1	101115265	--	sp|Q96RU3|FNBP1_HUMAN Formin-binding protein 1 OS=Homo sapiens GN=FNBP1 PE=1 SV=2//0	protein_coding	mRNA	NC_019460.2	6434449	6554617	+	16	6746	NA
XM_015097405.1	101119314	--	sp|Q96JM7|LMBL3_HUMAN Lethal(3)malignant brain tumor-like protein 3 OS=Homo sapiens GN=L3MBTL3 PE=1 SV=2//0	protein_coding	mRNA	NC_019465.2	55341565	55442242	+	23	4195	780
XM_004011634.3	101101898	--	sp|A8MW92|P20L1_HUMAN PHD finger protein 20-like protein 1 OS=Homo sapiens GN=PHF20L1 PE=1 SV=2//7.69105e-28	protein_coding	mRNA	NC_019466.2	21375172	21450714	-	21	11737	NA
XR_001434957.1	101109541	--	sp|A1YEX3|ZBT25_GORGO Zinc finger and BTB domain-containing protein 25 OS=Gorilla gorilla gorilla GN=ZBTB25 PE=3 SV=1//0	protein_coding	mRNA	NC_019464.2	73475711	73519821	-	8	1448	NA
XM_015098933.1	101102996	--	sp|A2AA28|MET23_MOUSE Methyltransferase-like protein 23 OS=Mus musculus GN=Mettl23 PE=2 SV=1//1.07956e-134	protein_coding	mRNA	NC_019468.2	53989172	53991719	-	4	1066	NA
XM_004018199.3	101103929	--	sp|Q6XE24|RBMS3_HUMAN RNA-binding motif, single-stranded-interacting protein 3 OS=Homo sapiens GN=RBMS3 PE=1 SV=1//0	protein_coding	mRNA	NC_019476.2	3749255	4558077	+	15	4230	NA
XM_012184491.1	101121221	--	sp|Q9NQ25|SLAF7_HUMAN SLAM family member 7 OS=Homo sapiens GN=SLAMF7 PE=1 SV=1//1.10272e-102	protein_coding	mRNA	NC_019458.2	110022503	110040353	+	7	2064	NA
XM_015102400.1	101114650	--	sp|Q8IZD9|DOCK3_HUMAN Dedicator of cytokinesis protein 3 OS=Homo sapiens GN=DOCK3 PE=1 SV=1//0	protein_coding	mRNA	NC_019476.2	49367236	49648653	-	49	10934	1744
XM_012182232.2	101120412	--	sp|Q05D32|CTSL2_HUMAN CTD small phosphatase-like protein 2 OS=Homo sapiens GN=CTDSPL2 PE=1 SV=2//0	protein_coding	mRNA	NC_019464.2	99644351	99698365	+	13	6921	466
XM_012189082.2	101111476	--	sp|Q64012|RALY_MOUSE RNA-binding protein Raly OS=Mus musculus GN=Raly PE=1 SV=3//1.03144e-115	protein_coding	mRNA	NC_019470.2	62735836	62789951	+	10	1736	NA
XM_012181509.2	101122791	--	sp|Q4LE85|RB27A_PIG Ras-related protein Rab-27A OS=Sus scrofa GN=RAB27A PE=2 SV=1//6.53788e-138	protein_coding	mRNA	NC_019464.2	51966083	52045886	+	7	4838	NA
XM_015104949.1	105605519	--	sp|O00370|LORF2_HUMAN LINE-1 retrotransposable element ORF2 protein OS=Homo sapiens PE=1 SV=1//8.88547e-09	protein_coding	mRNA	NC_019484.2	71949779	72439264	+	13	4158	NA
XM_012106008.2	101118077	--	sp|P53677|AP3M2_HUMAN AP-3 complex subunit mu-2 OS=Homo sapiens GN=AP3M2 PE=2 SV=1//0	protein_coding	mRNA	NC_019483.2	35486635	35505682	+	9	3420	NA
XM_012121252.2	101112285	--	sp|A6H8Z2|F221B_HUMAN Protein FAM221B OS=Homo sapiens GN=FAM221B PE=2 SV=2//2.03488e-126	protein_coding	mRNA	NC_019459.2	52459464	52471878	+	8	4516	NA
XM_004013341.3	101113688	--	sp|E1BE10|PLD6_BOVIN Mitochondrial cardiolipin hydrolase OS=Bos taurus GN=PLD6 PE=3 SV=1//2.1954e-107	protein_coding	mRNA	NC_019468.2	34436026	34438815	+	2	702	233
XM_015095765.1	101113673	--	sp|Q9NZ43|USE1_HUMAN Vesicle transport protein USE1 OS=Homo sapiens GN=USE1 PE=1 SV=2//9.94248e-171	protein_coding	mRNA	NC_019462.2	5569057	5572887	-	8	1709	318
XM_004002864.3	101105617	--	sp|Q8VEX5|OL186_MOUSE Olfactory receptor 186 OS=Mus musculus GN=Olfr186 PE=3 SV=1//2.43522e-168	protein_coding	mRNA	NC_019458.2	160924247	160925255	+	1	1009	309
XM_015101449.1	101115992	--	sp|Q3T083|SDF2L_BOVIN Stromal cell-derived factor 2-like protein 1 OS=Bos taurus GN=SDF2L1 PE=2 SV=1//9.14579e-118	protein_coding	mRNA	NC_019474.2	71342577	71344690	-	4	949	297
XM_015093970.1	106991008	--	sp|P30205|WC11_BOVIN Antigen WC1.1 OS=Bos taurus PE=2 SV=1//2.09389e-20	protein_coding	mRNA	NC_019460.2	206605331	206634831	-	12	2628	875
XM_015102714.1	101108085	--	-//-	protein_coding	mRNA	NC_019477.2	15889444	15908408	+	3	400	182
XR_001045268.2	101110614	--	sp|Q9GZN6|S6A16_HUMAN Orphan sodium- and chloride-dependent neurotransmitter transporter NTT5 OS=Homo sapiens GN=SLC6A16 PE=2 SV=1//0	protein_coding	mRNA	NC_019471.2	54692401	54732542	-	12	2243	NA
XM_015104401.1	101103781	--	sp|Q6ZVD7|STOX1_HUMAN Storkhead-box protein 1 OS=Homo sapiens GN=STOX1 PE=1 SV=2//0	protein_coding	mRNA	NC_019482.2	24892900	24900128	+	3	2711	871
XM_012177814.2	101103854	--	sp|Q29RJ9|PSRC1_BOVIN Proline/serine-rich coiled-coil protein 1 OS=Bos taurus GN=PSRC1 PE=2 SV=1//4.60103e-155	protein_coding	mRNA	NC_019458.2	85628648	85632978	-	8	2464	NA
XM_012097737.2	101120274	--	sp|Q5PQR4|RSRC2_RAT Arginine/serine-rich coiled-coil protein 2 OS=Rattus norvegicus GN=Rsrc2 PE=2 SV=1//5.95e-17	protein_coding	mRNA	NC_019474.2	52486479	52502650	+	10	2276	NA
XM_015094044.1	101115356	--	sp|P35711|SOX5_HUMAN Transcription factor SOX-5 OS=Homo sapiens GN=SOX5 PE=1 SV=3//0	protein_coding	mRNA	NC_019460.2	190023002	191171657	+	20	7698	NA
XM_015092531.1	101103689	--	sp|Q96GG9|DCNL1_HUMAN DCN1-like protein 1 OS=Homo sapiens GN=DCUN1D1 PE=1 SV=1//1.95131e-174	protein_coding	mRNA	NC_019458.2	202115956	202146941	+	6	4500	259
XR_001434856.1	100294646	--	sp|Q9JJ54|HNRPD_RAT Heterogeneous nuclear ribonucleoprotein D0 OS=Rattus norvegicus GN=Hnrnpd PE=1 SV=2//1.48142e-134	protein_coding	mRNA	NC_019463.2	96660896	96677899	-	10	1781	287
XM_015094127.1	101121416	--	sp|Q0P5A4|UCK1_BOVIN Uridine-cytidine kinase 1 OS=Bos taurus GN=UCK1 PE=2 SV=1//2.73124e-148	protein_coding	mRNA	NC_019460.2	5166533	5170533	+	6	998	NA
XM_012187976.2	101113257	--	sp|P78395|PRAME_HUMAN Melanoma antigen preferentially expressed in tumors OS=Homo sapiens GN=PRAME PE=1 SV=1//5.48367e-142	protein_coding	mRNA	NC_019469.2	52389873	52393674	-	3	1434	477
XM_012120828.2	101115583	--	sp|Q9JI44|DMAP1_MOUSE DNA methyltransferase 1-associated protein 1 OS=Mus musculus GN=Dmap1 PE=1 SV=1//0	protein_coding	mRNA	NC_019458.2	18620461	18629985	+	11	1578	460
XM_015103776.1	101120538	--	sp|Q60722|ITF2_MOUSE Transcription factor 4 OS=Mus musculus GN=Tcf4 PE=1 SV=1//0	protein_coding	mRNA	NC_019480.2	54760182	54906369	-	15	13038	NA
XM_004014508.3	101112751	--	sp|P62628|DLRB1_RAT Dynein light chain roadblock-type 1 OS=Rattus norvegicus GN=Dynlrb1 PE=1 SV=3//2.56607e-60	protein_coding	mRNA	NC_019470.2	63339114	63356987	+	4	679	96
XM_004003195.2	101102774	--	sp|P14410|SUIS_HUMAN Sucrase-isomaltase, intestinal OS=Homo sapiens GN=SI PE=1 SV=6//0	protein_coding	mRNA	NC_019458.2	220153657	220268466	+	48	5952	1813
XM_015097799.1	101114711	--	sp|Q49A92|CH034_HUMAN Uncharacterized protein C8orf34 OS=Homo sapiens GN=C8orf34 PE=2 SV=2//0	protein_coding	mRNA	NC_019466.2	45141402	45417335	+	12	6052	443
XM_012184744.2	101120845	--	sp|Q9HC56|PCDH9_HUMAN Protocadherin-9 OS=Homo sapiens GN=PCDH9 PE=1 SV=2//0	protein_coding	mRNA	NC_019467.2	39634124	40811749	-	4	5770	1237
XM_004012967.3	101111034	--	sp|Q13368|MPP3_HUMAN MAGUK p55 subfamily member 3 OS=Homo sapiens GN=MPP3 PE=1 SV=2//0	protein_coding	mRNA	NC_019468.2	43052960	43081187	-	18	4536	617
XM_015101937.1	101114817	--	sp|Q3SZY7|ZFAN6_BOVIN AN1-type zinc finger protein 6 OS=Bos taurus GN=ZFAND6 PE=2 SV=1//6.9803e-133	protein_coding	mRNA	NC_019475.2	25054184	25110128	+	7	1721	NA
XM_012099415.2	105603383	--	sp|Q6ZSS3|ZN621_HUMAN Zinc finger protein 621 OS=Homo sapiens GN=ZNF621 PE=2 SV=1//0	protein_coding	mRNA	NC_019476.2	13309385	13323376	+	6	1633	435
XM_012180512.2	101112732	--	sp|P56695|WFS1_MOUSE Wolframin OS=Mus musculus GN=Wfs1 PE=1 SV=1//0	protein_coding	mRNA	NC_019463.2	102416648	102449319	-	13	2880	902
XM_012096819.1	101123325	--	sp|Q96RT1|LAP2_HUMAN Protein LAP2 OS=Homo sapiens GN=ERBB2IP PE=1 SV=2//0	protein_coding	mRNA	NC_019473.2	13532511	13658396	-	27	7403	NA
XM_012098814.2	101120113	--	sp|Q6GYQ0|RGPA1_HUMAN Ral GTPase-activating protein subunit alpha-1 OS=Homo sapiens GN=RALGAPA1 PE=1 SV=1//0	protein_coding	mRNA	NC_019475.2	44615722	44817567	-	43	8291	NA
XM_004004010.3	101110995	--	sp|A4FUZ6|HSDL2_BOVIN Hydroxysteroid dehydrogenase-like protein 2 OS=Bos taurus GN=HSDL2 PE=2 SV=1//0	protein_coding	mRNA	NC_019459.2	11127889	11185176	-	11	1958	418
XM_012113877.2	101114239	--	sp|Q9Y2D5|AKAP2_HUMAN A-kinase anchor protein 2 OS=Homo sapiens GN=AKAP2 PE=1 SV=3//0	protein_coding	mRNA	NC_019459.2	13158229	13277629	-	5	7090	NA
XM_015098707.1	101117262	--	sp|Q9H201|EPN3_HUMAN Epsin-3 OS=Homo sapiens GN=EPN3 PE=2 SV=1//0	protein_coding	mRNA	NC_019468.2	35665186	35672554	-	9	3477	562
XM_012177176.2	101121342	--	sp|Q62736|CALD1_RAT Non-muscle caldesmon OS=Rattus norvegicus GN=Cald1 PE=1 SV=1//8.42662e-46	protein_coding	mRNA	NC_019461.2	98520867	98628819	+	13	4620	789
XM_004021382.3	101119363	--	sp|Q9H694|BICC1_HUMAN Protein bicaudal C homolog 1 OS=Homo sapiens GN=BICC1 PE=1 SV=2//0	protein_coding	mRNA	NC_019482.2	13809206	14160551	+	21	5515	NA
XM_015102615.1	101107315	--	sp|A7YWI9|TYDP2_BOVIN Tyrosyl-DNA phosphodiesterase 2 OS=Bos taurus GN=TDP2 PE=2 SV=1//3.22555e-169	protein_coding	mRNA	NC_019477.2	31934281	31944178	+	8	1585	337
XM_012102168.2	101107239	--	sp|Q9Y256|FACE2_HUMAN CAAX prenyl protease 2 OS=Homo sapiens GN=RCE1 PE=1 SV=1//2.91462e-126	protein_coding	mRNA	NC_019478.2	44043734	44048023	+	7	2771	NA
XM_015097785.1	101118962	--	sp|Q8BYK6|YTHD3_MOUSE YTH domain-containing family protein 3 OS=Mus musculus GN=Ythdf3 PE=1 SV=2//0	protein_coding	mRNA	NC_019466.2	40831503	40866026	+	6	5117	645
XM_012108172.2	101110133	--	sp|P21448|MDR1_CRIGR Multidrug resistance protein 1 OS=Cricetulus griseus GN=ABCB1 PE=1 SV=2//1.16279e-64	protein_coding	mRNA	NW_014641741.1	192	5324	+	3	994	192
XM_015101517.1	101119334	--	sp|Q6IE81|JADE1_HUMAN Protein Jade-1 OS=Homo sapiens GN=JADE1 PE=1 SV=1//0	protein_coding	mRNA	NC_019474.2	28701884	28759023	-	11	5549	NA
XM_012104456.2	101113297	--	sp|P78347|GTF2I_HUMAN General transcription factor II-I OS=Homo sapiens GN=GTF2I PE=1 SV=2//0	protein_coding	mRNA	NC_019481.2	32681983	32763945	-	35	4322	NA
XM_004005023.2	100820752	--	sp|O09106|HDAC1_MOUSE Histone deacetylase 1 OS=Mus musculus GN=Hdac1 PE=1 SV=1//0	protein_coding	mRNA	NC_019459.2	234328689	234361533	-	14	2083	NA
XM_012187080.2	101106607	--	sp|Q15573|TAF1A_HUMAN TATA box-binding protein-associated factor RNA polymerase I subunit A OS=Homo sapiens GN=TAF1A PE=1 SV=1//0	protein_coding	mRNA	NC_019469.2	24074074	24105380	-	11	1837	NA
XM_015093117.1	101119366	--	sp|Q9UIA9|XPO7_HUMAN Exportin-7 OS=Homo sapiens GN=XPO7 PE=1 SV=3//0	protein_coding	mRNA	NC_019459.2	43377033	43416124	-	28	8295	NA
XM_004006321.3	101109688	--	sp|Q6EIZ1|K22E_CANFA Keratin, type II cytoskeletal 2 epidermal OS=Canis familiaris GN=KRT2 PE=2 SV=1//0	protein_coding	mRNA	NC_019460.2	133429890	133437824	+	9	2311	617
XM_015097023.1	101120087	--	sp|Q6N043|Z280D_HUMAN Zinc finger protein 280D OS=Homo sapiens GN=ZNF280D PE=1 SV=3//0	protein_coding	mRNA	NC_019464.2	50583804	50700994	+	22	3242	NA
XM_004011745.3	101108235	--	sp|P58754|LY96_BOVIN Lymphocyte antigen 96 OS=Bos taurus GN=LY96 PE=2 SV=1//9.9401e-85	protein_coding	mRNA	NC_019466.2	49949176	49983989	+	5	637	160
XM_015103603.1	101110376	--	sp|Q5R5U3|ZN271_PONAB Zinc finger protein 271 OS=Pongo abelii GN=ZNF271 PE=2 SV=1//1.44386e-12	protein_coding	mRNA	NC_019480.2	21992842	22043657	-	4	6960	1148
XM_004022756.3	101105478	--	sp|Q27442|H2B_ANOGA Histone H2B OS=Anopheles gambiae GN=AGAP012199 PE=2 SV=5//1.55796e-28	protein_coding	mRNA	NC_019484.2	134591348	134592367	-	1	1020	199
XM_012188511.1	101120428	--	sp|Q3ZBM5|SNX5_BOVIN Sorting nexin-5 OS=Bos taurus GN=SNX5 PE=2 SV=1//0	protein_coding	mRNA	NC_019470.2	37294631	37319270	-	14	2064	NA
XM_015104272.1	106991920	--	sp|Q9Y6D9|MD1L1_HUMAN Mitotic spindle assembly checkpoint protein MAD1 OS=Homo sapiens GN=MAD1L1 PE=1 SV=2//5.34683e-18	protein_coding	mRNA	NC_019481.2	40820365	40828058	+	3	686	198
XM_015103580.1	101104029	--	sp|Q9ULB5|CADH7_HUMAN Cadherin-7 OS=Homo sapiens GN=CDH7 PE=2 SV=2//0	protein_coding	mRNA	NC_019480.2	10894493	10970036	-	10	4128	785
XM_004006313.3	101107428	--	sp|Q8NCJ5|SPRY3_HUMAN SPRY domain-containing protein 3 OS=Homo sapiens GN=SPRYD3 PE=1 SV=2//0	protein_coding	mRNA	NC_019460.2	133060113	133073937	+	11	2380	442
XM_012180387.2	101107197	--	sp|O43490|PROM1_HUMAN Prominin-1 OS=Homo sapiens GN=PROM1 PE=1 SV=1//0	protein_coding	mRNA	NC_019463.2	110507005	110627783	-	26	3803	NA
XM_004016787.1	101113011	--	sp|Q8NGG0|OR8J3_HUMAN Olfactory receptor 8J3 OS=Homo sapiens GN=OR8J3 PE=3 SV=1//1.62859e-168	protein_coding	mRNA	NC_019472.2	76883640	76884599	+	1	960	319
XM_004003181.3	101121055	--	sp|Q03112|EVI1_HUMAN MDS1 and EVI1 complex locus protein EVI1 OS=Homo sapiens GN=MECOM PE=1 SV=2//0	protein_coding	mRNA	NC_019458.2	215572145	216202969	+	17	5531	NA
XM_012158591.1	100145858	--	sp|Q58DH9|NAGAB_BOVIN Alpha-N-acetylgalactosaminidase OS=Bos taurus GN=NAGA PE=2 SV=1//0	protein_coding	mRNA	NC_019460.2	216801365	216811392	-	10	3754	NA
XM_015093580.1	101105057	--	sp|G5E870|TRIPC_MOUSE E3 ubiquitin-protein ligase TRIP12 OS=Mus musculus GN=Trip12 PE=1 SV=1//0	protein_coding	mRNA	NC_019459.2	230885223	231037678	-	42	6732	NA
XM_012177323.2	101119979	--	sp|Q5E9T4|TPK1_BOVIN Thiamin pyrophosphokinase 1 OS=Bos taurus GN=TPK1 PE=2 SV=1//3.47844e-141	protein_coding	mRNA	NC_019461.2	107153425	107450052	-	9	1778	227
NM_001009763.1	443264	--	sp|O02671|LEPR_PIG Leptin receptor OS=Sus scrofa GN=LEPR PE=2 SV=3//0	protein_coding	mRNA	NC_019458.2	40661148	40760873	+	20	2741	895
XM_012113867.2	101114239	--	sp|Q9Y2D5|AKAP2_HUMAN A-kinase anchor protein 2 OS=Homo sapiens GN=AKAP2 PE=1 SV=3//0	protein_coding	mRNA	NC_019459.2	13158229	13235452	-	5	8039	1368
XM_012148499.2	101106827	--	sp|P41595|5HT2B_HUMAN 5-hydroxytryptamine receptor 2B OS=Homo sapiens GN=HTR2B PE=1 SV=1//0	protein_coding	mRNA	NC_019459.2	231972717	231987734	-	4	1906	NA
XM_012120186.2	101122000	--	sp|Q6JAN1|INVS_CANFA Inversin OS=Canis familiaris GN=INVS PE=1 SV=1//0	protein_coding	mRNA	NC_019459.2	47344066	47480242	-	17	3801	1040
XM_015095471.1	100286738	--	sp|A4UTP7|MEF2C_PIG Myocyte-specific enhancer factor 2C OS=Sus scrofa GN=MEF2C PE=2 SV=1//0	protein_coding	mRNA	NC_019462.2	85522814	85700943	-	11	6111	NA
XM_015095122.1	101114438	--	sp|P06321|TVB8_MOUSE T-cell receptor beta chain V region A20.2.25 OS=Mus musculus PE=3 SV=1//2.14885e-38	protein_coding	mRNA	NC_019461.2	105242088	105247405	+	4	1222	396
XM_015103768.1	101120290	--	sp|Q9H2F9|CCD68_HUMAN Coiled-coil domain-containing protein 68 OS=Homo sapiens GN=CCDC68 PE=1 SV=1//5.07163e-152	protein_coding	mRNA	NC_019480.2	54446590	54495936	-	10	1074	281
XM_012142553.2	101108809	--	sp|Q53TS8|AL2SA_HUMAN Amyotrophic lateral sclerosis 2 chromosomal region candidate gene 11 protein OS=Homo sapiens GN=ALS2CR11 PE=1 SV=1//3.3327e-31	protein_coding	mRNA	NC_019459.2	202730985	202860277	-	18	7490	NA
XM_004011759.3	101112326	--	sp|Q96DT7|ZBT10_HUMAN Zinc finger and BTB domain-containing protein 10 OS=Homo sapiens GN=ZBTB10 PE=1 SV=2//0	protein_coding	mRNA	NC_019466.2	56390846	56423034	+	7	7252	867
XM_004009662.3	101107195	--	sp|P61078|UB2D3_RAT Ubiquitin-conjugating enzyme E2 D3 OS=Rattus norvegicus GN=Ube2d3 PE=2 SV=1//5.20275e-95	protein_coding	mRNA	NC_019463.2	22057126	22086125	+	8	3202	176
XM_004016668.3	101109299	--	sp|Q8NGJ5|O51L1_HUMAN Olfactory receptor 51L1 OS=Homo sapiens GN=OR51L1 PE=3 SV=1//3.34969e-97	protein_coding	mRNA	NC_019472.2	47840497	47841444	+	1	948	315
XM_015093187.1	101116128	--	sp|Q15884|F1892_HUMAN Protein FAM189A2 OS=Homo sapiens GN=FAM189A2 PE=1 SV=3//0	protein_coding	mRNA	NC_019459.2	66820456	66891417	-	11	2248	493
XM_015094139.1	101115265	--	sp|Q96RU3|FNBP1_HUMAN Formin-binding protein 1 OS=Homo sapiens GN=FNBP1 PE=1 SV=2//0	protein_coding	mRNA	NC_019460.2	6434449	6554617	+	15	6674	NA
XM_004009879.3	101119393	--	sp|P36514|UD2C1_RABIT UDP-glucuronosyltransferase 2C1 (Fragment) OS=Oryctolagus cuniculus GN=UGT2C1 PE=2 SV=1//1.4958e-155	protein_coding	mRNA	NC_019463.2	84591304	84623741	-	6	1923	NA
XM_012189324.2	101120429	--	sp|O95793|STAU1_HUMAN Double-stranded RNA-binding protein Staufen homolog 1 OS=Homo sapiens GN=STAU1 PE=1 SV=2//3.54693e-20	protein_coding	mRNA	NC_019470.2	76691525	76732781	-	12	3156	677
XM_004012604.3	101109371	--	sp|P02584|PROF1_BOVIN Profilin-1 OS=Bos taurus GN=PFN1 PE=1 SV=2//1.0864e-60	protein_coding	mRNA	NC_019468.2	26025708	26027435	+	2	1101	137
XM_012184922.2	101113506	--	sp|A6QP81|MT21C_BOVIN Protein-lysine methyltransferase METTL21C OS=Bos taurus GN=METTL21C PE=2 SV=1//5.45323e-174	protein_coding	mRNA	NC_019467.2	78200814	78213584	-	5	2777	257
XM_015095118.1	101108481	--	sp|O75912|DGKI_HUMAN Diacylglycerol kinase iota OS=Homo sapiens GN=DGKI PE=1 SV=1//0	protein_coding	mRNA	NC_019461.2	100802356	101312507	-	33	9259	1000
XM_015099601.1	101110692	--	sp|Q7YS61|TRDMT_BOVIN tRNA (cytosine-5-)-methyltransferase OS=Bos taurus GN=TRDMT1 PE=2 SV=1//0	protein_coding	mRNA	NC_019470.2	30614200	30646152	-	10	1399	410
XM_012177685.1	101110234	--	sp|Q9NXJ5|PGPI_HUMAN Pyroglutamyl-peptidase 1 OS=Homo sapiens GN=PGPEP1 PE=1 SV=1//3.65537e-133	protein_coding	mRNA	NC_019462.2	4551859	4564473	-	3	3105	271
XM_012184045.2	101102740	--	sp|Q9D115|ZN706_MOUSE Zinc finger protein 706 OS=Mus musculus GN=Znf706 PE=1 SV=1//8.303e-20	protein_coding	mRNA	NC_019466.2	75656595	75666239	+	4	2634	NA
XM_015100453.1	101103914	--	sp|Q9P2F9|ZN319_HUMAN Zinc finger protein 319 OS=Homo sapiens GN=ZNF319 PE=1 SV=2//6.91728e-24	protein_coding	mRNA	NC_019471.2	25259397	25263697	-	4	2275	583
XM_012162638.2	101104973	--	sp|A2AR50|RGPS1_MOUSE Ras-specific guanine nucleotide-releasing factor RalGPS1 OS=Mus musculus GN=Ralgps1 PE=1 SV=2//0	protein_coding	mRNA	NC_019460.2	8789046	9051393	-	18	6935	NA
XM_012095913.2	101121708	--	sp|Q9H344|O51I2_HUMAN Olfactory receptor 51I2 OS=Homo sapiens GN=OR51I2 PE=3 SV=1//2.30406e-123	protein_coding	mRNA	NC_019472.2	47152943	47153943	+	2	999	332
XM_004004294.3	101119613	--	sp|Q9UPV7|K1045_HUMAN Protein KIAA1045 OS=Homo sapiens GN=KIAA1045 PE=1 SV=2//2.40668e-175	protein_coding	mRNA	NC_019459.2	53209961	53226379	-	7	11776	400
XM_012096904.1	101111746	--	sp|Q4R3R9|MIER3_MACFA Mesoderm induction early response protein 3 OS=Macaca fascicularis GN=MIER3 PE=2 SV=1//0	protein_coding	mRNA	NC_019473.2	22327654	22356671	+	13	5201	NA
XM_015094812.1	101119811	--	sp|Q96N23|CFA54_HUMAN Cilia- and flagella-associated protein 54 OS=Homo sapiens GN=CFAP54 PE=2 SV=3//4.35568e-13	protein_coding	mRNA	NC_019460.2	165563365	165887025	+	66	9426	NA
XM_012097842.2	101109740	--	sp|P40937|RFC5_HUMAN Replication factor C subunit 5 OS=Homo sapiens GN=RFC5 PE=1 SV=1//0	protein_coding	mRNA	NC_019474.2	56743115	56753411	-	11	1964	339
XM_015092982.1	101114239	--	sp|Q9Y2D5|AKAP2_HUMAN A-kinase anchor protein 2 OS=Homo sapiens GN=AKAP2 PE=1 SV=3//0	protein_coding	mRNA	NC_019459.2	13158229	13673668	-	13	7979	NA
XM_015095324.1	101102228	--	sp|Q13324|CRFR2_HUMAN Corticotropin-releasing factor receptor 2 OS=Homo sapiens GN=CRHR2 PE=1 SV=2//0	protein_coding	mRNA	NC_019461.2	65578480	65623272	+	14	1954	NA
XM_012186283.2	100423047	--	sp|P05106|ITB3_HUMAN Integrin beta-3 OS=Homo sapiens GN=ITGB3 PE=1 SV=2//0	protein_coding	mRNA	NC_019468.2	45700768	45753641	+	15	5637	741
XM_004020106.3	101120287	--	sp|Q2KJ83|CBPN_BOVIN Carboxypeptidase N catalytic chain OS=Bos taurus GN=CPN1 PE=2 SV=1//0	protein_coding	mRNA	NC_019479.2	20111342	20139421	-	9	1747	462
XM_012136054.2	101111257	--	sp|Q9UIF8|BAZ2B_HUMAN Bromodomain adjacent to zinc finger domain protein 2B OS=Homo sapiens GN=BAZ2B PE=1 SV=3//0	protein_coding	mRNA	NC_019459.2	148974823	149301148	+	39	8295	NA
XM_012164777.2	101105564	--	sp|A2RRP1|NBAS_HUMAN Neuroblastoma-amplified sequence OS=Homo sapiens GN=NBAS PE=1 SV=2//0	protein_coding	mRNA	NC_019460.2	23408474	23734846	-	47	7930	NA
XM_012107418.2	101104049	--	sp|Q8ND82|Z280C_HUMAN Zinc finger protein 280C OS=Homo sapiens GN=ZNF280C PE=1 SV=1//0	protein_coding	mRNA	NC_019484.2	108159941	108212267	-	17	4872	NA
XM_004011357.3	101109622	--	sp|Q2KHZ2|HBS1L_BOVIN HBS1-like protein OS=Bos taurus GN=HBS1L PE=2 SV=1//1.68939e-85	protein_coding	mRNA	NC_019465.2	59954272	60041246	-	18	2864	686
XM_012100230.2	101102431	--	sp|O95243|MBD4_HUMAN Methyl-CpG-binding domain protein 4 OS=Homo sapiens GN=MBD4 PE=1 SV=1//0	protein_coding	mRNA	NC_019476.2	56180371	56192704	+	8	2636	NA
XM_004012135.3	101109715	--	sp|Q5TBK1|N42L1_HUMAN NEDD4-binding protein 2-like 1 OS=Homo sapiens GN=N4BP2L1 PE=2 SV=1//1.10566e-136	protein_coding	mRNA	NC_019467.2	28821324	28844987	+	6	3525	229
XR_001024965.1	100359363	--	sp|O18806|FA8_CANFA Coagulation factor VIII OS=Canis familiaris GN=F8 PE=2 SV=1//0	protein_coding	mRNA	NC_019484.2	75350134	75473109	-	25	7228	NA
XM_012181847.2	101111372	--	sp|Q9N0W2|FUT8_BOVIN Alpha-(1,6)-fucosyltransferase OS=Bos taurus GN=FUT8 PE=2 SV=1//0	protein_coding	mRNA	NC_019464.2	74367886	74682108	+	13	3145	NA
XM_012165024.2	101101966	--	sp|Q9TT17|KCNS3_RABIT Potassium voltage-gated channel subfamily S member 3 OS=Oryctolagus cuniculus GN=KCNS3 PE=2 SV=1//0	protein_coding	mRNA	NC_019460.2	25810538	25814717	+	2	3665	491
XM_012098746.2	101110288	--	sp|Q0IIC4|ZMAT3_BOVIN Zinc finger matrin-type protein 3 OS=Bos taurus GN=ZMAT3 PE=2 SV=1//1.63452e-172	protein_coding	mRNA	NC_019458.2	206033027	206067889	+	6	4191	NA
XM_004007930.3	101102721	--	sp|Q9Y239|NOD1_HUMAN Nucleotide-binding oligomerization domain-containing protein 1 OS=Homo sapiens GN=NOD1 PE=1 SV=1//0	protein_coding	mRNA	NC_019461.2	65748840	65842362	+	14	6189	944
XM_012188710.1	101109755	--	sp|A1A4G5|LNP1_HUMAN Leukemia NUP98 fusion partner 1 OS=Homo sapiens GN=LNP1 PE=2 SV=1//1.80926e-54	protein_coding	mRNA	NC_019458.2	162977091	163019137	+	4	2202	NA
XM_012095405.2	101105102	--	sp|Q8NCR3|CK065_HUMAN Uncharacterized protein C11orf65 OS=Homo sapiens GN=C11orf65 PE=1 SV=1//1.38481e-175	protein_coding	mRNA	NC_019472.2	17472894	17590110	-	9	1834	NA
XM_004016864.3	101106625	--	sp|Q5EA06|GBRP_BOVIN Gamma-aminobutyric acid receptor subunit pi OS=Bos taurus GN=GABRP PE=2 SV=1//6.15702e-29	protein_coding	mRNA	NC_019473.2	2752141	2778945	+	10	3518	463
XM_015093197.1	101112453	--	sp|Q8N4H0|SPA6L_HUMAN Spermatogenesis associated 6-like protein OS=Homo sapiens GN=SPATA6L PE=2 SV=2//0	protein_coding	mRNA	NC_019459.2	72404585	72488052	-	16	4021	NA
XM_015095253.1	101103230	--	sp|A4D1B5|GSAP_HUMAN Gamma-secretase-activating protein OS=Homo sapiens GN=GSAP PE=1 SV=2//2.07256e-16	protein_coding	mRNA	NC_019461.2	43802200	43891379	+	31	5381	NA
NM_001163605.1	100302558	--	sp|O76080|ZFAN5_HUMAN AN1-type zinc finger protein 5 OS=Homo sapiens GN=ZFAND5 PE=1 SV=1//1.71074e-118	protein_coding	mRNA	NC_019459.2	63765252	63770068	+	5	642	213
XM_012167258.2	101102710	--	sp|Q8N3C7|CLIP4_HUMAN CAP-Gly domain-containing linker protein 4 OS=Homo sapiens GN=CLIP4 PE=1 SV=1//0	protein_coding	mRNA	NC_019460.2	35746558	35822355	+	16	4447	NA
XM_012102976.2	101102193	--	sp|Q8K4G5|ABLM1_MOUSE Actin-binding LIM protein 1 OS=Mus musculus GN=Ablim1 PE=1 SV=1//0	protein_coding	mRNA	NC_019479.2	33832912	34073828	-	23	5610	NA
XM_004009383.3	101101982	--	sp|P59773|K102L_HUMAN UPF0258 protein KIAA1024-like OS=Homo sapiens GN=KIAA1024L PE=3 SV=2//4.00438e-26	protein_coding	mRNA	NC_019462.2	21882328	21899275	-	4	3294	NA
XM_004004673.3	101110480	--	sp|Q9H992|MARH7_HUMAN E3 ubiquitin-protein ligase MARCH7 OS=Homo sapiens GN=MARCH7 PE=1 SV=1//0	protein_coding	mRNA	NC_019459.2	148836604	148867474	-	9	5857	NA
XM_012174665.2	101119383	--	sp|Q12840|KIF5A_HUMAN Kinesin heavy chain isoform 5A OS=Homo sapiens GN=KIF5A PE=1 SV=2//0	protein_coding	mRNA	NC_019460.2	161598241	161627122	-	29	5519	1039
NM_001009189.1	442993	--	sp|Q9HAW8|UD110_HUMAN UDP-glucuronosyltransferase 1-10 OS=Homo sapiens GN=UGT1A10 PE=1 SV=1//0	protein_coding	mRNA	NC_019458.2	1871	7173895	-	15	2473	99
XM_004006288.3	101123619	--	sp|Q5R9C9|ATF7_PONAB Cyclic AMP-dependent transcription factor ATF-7 OS=Pongo abelii GN=ATF7 PE=2 SV=1//0	protein_coding	mRNA	NC_019460.2	132597901	132694869	+	12	7185	NA
XM_004003508.3	101104878	--	sp|Q96R48|OR2A5_HUMAN Olfactory receptor 2A5 OS=Homo sapiens GN=OR2A5 PE=2 SV=2//7.96572e-87	protein_coding	mRNA	NC_019458.2	17445582	17446559	-	1	978	325
XM_012097506.2	101121294	--	sp|Q8C1A9|CD029_MOUSE Uncharacterized protein C4orf29 homolog OS=Mus musculus PE=2 SV=1//0	protein_coding	mRNA	NC_019474.2	29427454	29470878	-	14	2849	NA
NM_001126365.1	100145881	--	sp|P61214|ARL4A_RAT ADP-ribosylation factor-like protein 4A OS=Rattus norvegicus GN=Arl4a PE=2 SV=1//2.84961e-132	protein_coding	mRNA	NC_019461.2	20755940	20756542	+	1	603	200
XM_012103679.2	101111679	--	sp|Q9Y5X9|LIPE_HUMAN Endothelial lipase OS=Homo sapiens GN=LIPG PE=1 SV=1//0	protein_coding	mRNA	NC_019480.2	49325328	49351711	+	11	3689	NA
XM_015101180.1	101108949	--	sp|O77512|GLYAL_BOVIN Glycine N-phenylacetyltransferase OS=Bos taurus PE=1 SV=2//0	protein_coding	mRNA	NC_019472.2	79125696	79147198	-	8	3615	NA
XM_015098717.1	101117778	--	sp|Q96SB3|NEB2_HUMAN Neurabin-2 OS=Homo sapiens GN=PPP1R9B PE=1 SV=2//0	protein_coding	mRNA	NC_019468.2	35995273	36011734	+	15	4448	813
XM_012180921.2	101111329	--	sp|Q0V8G2|GABP2_BOVIN GA-binding protein subunit beta-2 OS=Bos taurus GN=GABPB2 PE=2 SV=2//0	protein_coding	mRNA	NC_019458.2	99782266	99803452	+	7	5668	NA
XM_012186922.2	101111983	--	sp|P86452|ZBED6_HUMAN Zinc finger BED domain-containing protein 6 OS=Homo sapiens GN=ZBED6 PE=3 SV=1//0	protein_coding	mRNA	NC_019469.2	907174	950435	+	20	3018	NA
XM_012186784.2	101112076	--	sp|Q3T0E3|COA3_BOVIN Cytochrome c oxidase assembly factor 3 homolog, mitochondrial OS=Bos taurus GN=COA3 PE=3 SV=1//6.96939e-17	protein_coding	mRNA	NC_019468.2	42259291	42260213	-	2	678	114
XM_015102161.1	101123589	--	sp|Q6ZNJ1|NBEL2_HUMAN Neurobeachin-like protein 2 OS=Homo sapiens GN=NBEAL2 PE=1 SV=2//0	protein_coding	mRNA	NC_019476.2	52452997	52482652	-	55	8341	2689
XM_012189737.2	101111385	--	sp|Q9R171|CBLN1_MOUSE Cerebellin-1 OS=Mus musculus GN=Cbln1 PE=1 SV=1//3.39106e-117	protein_coding	mRNA	NC_019471.2	17174617	17176901	-	3	1972	196
XM_015103474.1	101110806	--	sp|Q9HB21|PKHA1_HUMAN Pleckstrin homology domain-containing family A member 1 OS=Homo sapiens GN=PLEKHA1 PE=1 SV=2//0	protein_coding	mRNA	NC_019479.2	41087320	41141123	+	12	3728	NA
XM_012180273.2	101116730	--	sp|Q6MZP7|LIN54_HUMAN Protein lin-54 homolog OS=Homo sapiens GN=LIN54 PE=1 SV=3//0	protein_coding	mRNA	NC_019463.2	97260705	97324233	-	13	6155	NA
XM_012096297.1	101111656	--	sp|Q0VCQ8|P5I11_BOVIN Tumor protein p53-inducible protein 11 OS=Bos taurus GN=TP53I11 PE=2 SV=1//1.12415e-06	protein_coding	mRNA	NC_019472.2	73091125	73106456	-	9	2390	NA
XM_004018748.3	101112007	--	sp|O15213|WDR46_HUMAN WD repeat-containing protein 46 OS=Homo sapiens GN=WDR46 PE=1 SV=3//0	protein_coding	mRNA	NC_019477.2	7521779	7531485	-	15	2179	601
XM_015092757.1	101123190	--	sp|D3ZE85|FRS1L_RAT DOMON domain-containing protein FRRS1L OS=Rattus norvegicus GN=Frrs1l PE=1 SV=1//8.02514e-139	protein_coding	mRNA	NC_019459.2	14157111	14184575	+	5	7138	345
XM_015092426.1	101111153	--	sp|Q9N0K1|CD47_BOVIN Leukocyte surface antigen CD47 OS=Bos taurus GN=CD47 PE=2 SV=1//4.86473e-144	protein_coding	mRNA	NC_019458.2	171024096	171075146	-	7	1250	331
XM_012102191.2	101121129	--	sp|P25708|NDUV1_BOVIN NADH dehydrogenase [ubiquinone] flavoprotein 1, mitochondrial OS=Bos taurus GN=NDUFV1 PE=1 SV=2//0	protein_coding	mRNA	NC_019478.2	44639871	44645535	+	10	1570	464
XM_012186970.2	100144764	--	sp|P81265|PIGR_BOVIN Polymeric immunoglobulin receptor OS=Bos taurus GN=PIGR PE=2 SV=1//0	protein_coding	mRNA	NC_019469.2	3986944	3998208	-	11	3815	778
XM_015098789.1	100294659	--	sp|P40763|STAT3_HUMAN Signal transducer and activator of transcription 3 OS=Homo sapiens GN=STAT3 PE=1 SV=2//0	protein_coding	mRNA	NC_019468.2	41848598	41881446	-	23	5107	NA
XM_004010821.2	101115879	--	sp|Q1JQE0|SNW1_BOVIN SNW domain-containing protein 1 OS=Bos taurus GN=SNW1 PE=2 SV=1//0	protein_coding	mRNA	NC_019464.2	85740319	85777211	-	14	2230	536
XM_015095982.1	101123464	--	sp|Q9NR12|PDLI7_HUMAN PDZ and LIM domain protein 7 OS=Homo sapiens GN=PDLIM7 PE=1 SV=1//0	protein_coding	mRNA	NC_019462.2	36404669	36423620	-	13	1812	467
XM_004020512.3	101108875	--	sp|Q2KJI7|AFG32_BOVIN AFG3-like protein 2 OS=Bos taurus GN=AFG3L2 PE=2 SV=1//6.17864e-16	protein_coding	mRNA	NC_019480.2	43125134	43143354	-	17	2914	904
XM_015096123.1	101117928	--	sp|Q13639|5HT4R_HUMAN 5-hydroxytryptamine receptor 4 OS=Homo sapiens GN=HTR4 PE=1 SV=2//0	protein_coding	mRNA	NC_019462.2	57334356	57506235	-	8	5303	NA
XM_012182581.2	101108396	--	sp|A5LFY3|F229B_MACFA Protein FAM229B OS=Macaca fascicularis GN=FAM229B PE=3 SV=1//1.31615e-47	protein_coding	mRNA	NC_019465.2	25425223	25434788	-	4	614	NA
XM_004008478.2	101102725	--	sp|Q5REM2|L10K_PONAB Leydig cell tumor 10 kDa protein homolog OS=Pongo abelii PE=3 SV=1//1.2554e-23	protein_coding	mRNA	NC_019462.2	9915086	9920515	-	3	992	98
XM_015095025.1	101106156	--	sp|Q8BJS4|SUN2_MOUSE SUN domain-containing protein 2 OS=Mus musculus GN=Sun2 PE=1 SV=3//0	protein_coding	mRNA	NC_019460.2	214092138	214109711	-	18	3391	NA
XM_012188463.2	101114797	--	sp|Q9BE31|RHG12_MACFA Rho GTPase-activating protein 12 OS=Macaca fascicularis GN=ARHGAP12 PE=2 SV=1//0	protein_coding	mRNA	NC_019470.2	32480232	32582486	+	19	4870	NA
XM_004002991.3	101117464	--	sp|A1A4L0|SNX4_BOVIN Sorting nexin-4 OS=Bos taurus GN=SNX4 PE=2 SV=1//0	protein_coding	mRNA	NC_019458.2	187990869	188047330	-	14	3914	408
XM_012107873.1	105605749	--	sp|Q9EPU4|CPSF1_MOUSE Cleavage and polyadenylation specificity factor subunit 1 OS=Mus musculus GN=Cpsf1 PE=1 SV=1//1.15062e-79	protein_coding	mRNA	NW_014639350.1	1720	2336	-	4	389	124
XM_015100668.1	101107891	--	sp|Q9HCG1|ZN160_HUMAN Zinc finger protein 160 OS=Homo sapiens GN=ZNF160 PE=2 SV=3//4.40575e-160	protein_coding	mRNA	NC_019471.2	57233885	57338130	-	7	3603	NA
XM_012104010.2	105604623	--	-//-	protein_coding	mRNA	NC_019481.2	2508276	2510675	+	2	1899	NA
XM_012171888.2	101106669	--	sp|Q6ZMI0|PPR21_HUMAN Protein phosphatase 1 regulatory subunit 21 OS=Homo sapiens GN=PPP1R21 PE=1 SV=1//0	protein_coding	mRNA	NC_019460.2	75749263	75798724	-	20	3004	804
XM_012101316.2	100135689	--	sp|O43324|MCA3_HUMAN Eukaryotic translation elongation factor 1 epsilon-1 OS=Homo sapiens GN=EEF1E1 PE=1 SV=1//1.55529e-115	protein_coding	mRNA	NC_019477.2	46228991	46252629	+	4	590	NA
XM_015103432.1	106991857	--	sp|Q17R10|AF1L2_BOVIN Actin filament-associated protein 1-like 2 OS=Bos taurus GN=AFAP1L2 PE=2 SV=1//3.14983e-42	protein_coding	mRNA	NC_019479.2	33712844	33799763	-	3	3736	NA
XM_012096287.1	101111390	--	sp|Q58CY8|TSN18_BOVIN Tetraspanin-18 OS=Bos taurus GN=TSPAN18 PE=2 SV=1//1.46248e-07	protein_coding	mRNA	NC_019472.2	72909604	73090817	+	11	9338	NA
XM_004020134.3	101103859	--	sp|Q8WN03|KCIP2_MUSPF Kv channel-interacting protein 2 OS=Mustela putorius furo GN=Kcnip2 PE=2 SV=1//2.4642e-119	protein_coding	mRNA	NC_019479.2	21701072	21720023	-	11	2492	NA
XM_012106453.2	101114682	--	sp|Q5GN48|DMD_PIG Dystrophin OS=Sus scrofa GN=DMD PE=1 SV=1//0	protein_coding	mRNA	NC_019484.2	28400851	30640822	-	78	14587	NA
XM_012186226.1	101117519	--	sp|Q3ZBS0|DCAKD_BOVIN Dephospho-CoA kinase domain-containing protein OS=Bos taurus GN=DCAKD PE=2 SV=2//1.23853e-149	protein_coding	mRNA	NC_019468.2	44089746	44108914	-	5	1835	232
XM_004012466.3	101118966	--	sp|Q3T084|TCPW_BOVIN T-complex protein 1 subunit zeta-2 OS=Bos taurus GN=CCT6B PE=2 SV=3//0	protein_coding	mRNA	NC_019468.2	14678233	14713420	+	14	1858	NA
XM_015099512.1	101115893	--	sp|Q8TCU6|PREX1_HUMAN Phosphatidylinositol 3,4,5-trisphosphate-dependent Rac exchanger 1 protein OS=Homo sapiens GN=PREX1 PE=1 SV=3//0	protein_coding	mRNA	NC_019470.2	76304373	76480999	-	44	5694	1813
XM_015100897.1	101104088	--	sp|A1A4L5|ALKB8_BOVIN Alkylated DNA repair protein alkB homolog 8 OS=Bos taurus GN=ALKBH8 PE=2 SV=1//0	protein_coding	mRNA	NC_019472.2	16351454	16470794	-	11	1522	450
XM_015102361.1	101103763	--	sp|Q9N0A8|ARHG3_MACFA Rho guanine nucleotide exchange factor 3 OS=Macaca fascicularis GN=ARHGEF3 PE=2 SV=1//0	protein_coding	mRNA	NC_019476.2	44011809	44327120	+	13	3620	NA
XM_012097392.1	101108080	--	sp|Q6P2P2|ANM9_HUMAN Putative protein arginine N-methyltransferase 9 OS=Homo sapiens GN=PRMT9 PE=2 SV=1//0	protein_coding	mRNA	NC_019474.2	10250487	10288243	+	12	3425	740
XM_015095106.1	105613453	--	sp|A1Z651|POL_XMRV6 Gag-Pol polyprotein OS=Xenotropic MuLV-related virus (isolate VP62) GN=gag-pol PE=1 SV=1//0	protein_coding	mRNA	NC_019461.2	71042775	71046603	-	1	3829	1154
XM_015103021.1	101103856	--	sp|Q8IXW0|LMTD2_HUMAN Lamin tail domain-containing protein 2 OS=Homo sapiens GN=LMNTD2 PE=2 SV=2//3.08418e-12	protein_coding	mRNA	NC_019478.2	49403973	49408784	+	13	2926	817
XM_004016966.3	101111125	--	sp|Q0P5K1|GPBP1_BOVIN Vasculin OS=Bos taurus GN=GPBP1 PE=2 SV=1//0	protein_coding	mRNA	NC_019473.2	22078825	22149134	-	13	3587	NA
XM_012188367.2	101105429	--	sp|Q9NRG1|PRDC1_HUMAN Phosphoribosyltransferase domain-containing protein 1 OS=Homo sapiens GN=PRTFDC1 PE=1 SV=1//9.98602e-134	protein_coding	mRNA	NC_019470.2	24691023	24791975	-	10	2255	NA
XM_004021920.3	101122573	--	sp|Q8NHP6|MSPD2_HUMAN Motile sperm domain-containing protein 2 OS=Homo sapiens GN=MOSPD2 PE=1 SV=1//0	protein_coding	mRNA	NC_019484.2	12327041	12416069	+	15	1968	538
XM_004018272.2	101122468	--	sp|Q6IQ86|BRK1_DANRE Probable protein BRICK1 OS=Danio rerio GN=brk1 PE=3 SV=1//8.71715e-49	protein_coding	mRNA	NC_019476.2	16659119	16665801	-	3	360	75
XM_015105232.1	105601851	--	sp|P30205|WC11_BOVIN Antigen WC1.1 OS=Bos taurus PE=2 SV=1//3.70107e-26	protein_coding	mRNA	NW_014641068.1	7	2580	-	5	1158	NA
XM_015099082.1	105601896	--	sp|Q5VWM4|PRAM8_HUMAN PRAME family member 8 OS=Homo sapiens GN=PRAMEF8 PE=3 SV=2//5.55876e-33	protein_coding	mRNA	NC_019469.2	52598119	52603235	-	7	2234	625
XM_012102882.2	101116007	--	sp|A6QPB3|COHA1_BOVIN Collagen alpha-1(XVII) chain OS=Bos taurus GN=COL17A1 PE=2 SV=1//0	protein_coding	mRNA	NC_019479.2	23630359	23677203	-	57	5720	1472
XM_004007424.3	101123547	--	sp|Q8NH09|OR8S1_HUMAN Olfactory receptor 8S1 OS=Homo sapiens GN=OR8S1 PE=3 SV=2//3.64255e-108	protein_coding	mRNA	NC_019460.2	137397357	137398295	-	1	939	312
XM_015093812.1	106990978	--	-//-	protein_coding	mRNA	NC_019460.2	1797029	1814377	+	10	2061	686
XM_012116983.2	101114240	--	sp|Q5VYS8|TUT7_HUMAN Terminal uridylyltransferase 7 OS=Homo sapiens GN=ZCCHC6 PE=1 SV=1//0	protein_coding	mRNA	NC_019459.2	33326783	33379248	+	28	5684	NA
XM_015095499.1	101123551	--	sp|Q8N9F8|ZN454_HUMAN Zinc finger protein 454 OS=Homo sapiens GN=ZNF454 PE=2 SV=2//0	protein_coding	mRNA	NC_019462.2	2118914	2167690	-	12	6659	NA
XM_015098311.1	105616456	--	sp|Q9R1Y5|HIC1_MOUSE Hypermethylated in cancer 1 protein OS=Mus musculus GN=Hic1 PE=1 SV=4//2.74141e-08	protein_coding	mRNA	NC_019468.2	22655266	22668102	+	9	1794	597
XM_012178688.2	101117713	--	sp|Q0V8H6|MOV10_BOVIN Putative helicase MOV-10 OS=Bos taurus GN=MOV10 PE=2 SV=1//1.06583e-81	protein_coding	mRNA	NC_019458.2	89071166	89098001	+	21	3227	NA
XM_012179514.1	105615411	--	-//-	protein_coding	mRNA	NC_019463.2	15745884	15748744	-	2	1775	275
XM_012176326.2	101112557	--	sp|A6QQC6|HECA2_BOVIN HEPACAM family member 2 OS=Bos taurus GN=HEPACAM2 PE=2 SV=1//0	protein_coding	mRNA	NC_019461.2	10411542	10460695	-	10	2119	466
XM_012189555.1	101117187	--	sp|Q6P2D0|ZFP1_HUMAN Zinc finger protein 1 homolog OS=Homo sapiens GN=ZFP1 PE=2 SV=2//0	protein_coding	mRNA	NC_019471.2	1852790	1879195	+	3	4902	NA
XM_015091902.1	101103519	--	sp|Q96GD3|SCMH1_HUMAN Polycomb protein SCMH1 OS=Homo sapiens GN=SCMH1 PE=1 SV=1//0	protein_coding	mRNA	NC_019458.2	15310087	15477875	-	13	3956	NA
XM_004003506.3	101104364	--	sp|Q6IF42|OR2A2_HUMAN Olfactory receptor 2A2 OS=Homo sapiens GN=OR2A2 PE=2 SV=2//7.82122e-94	protein_coding	mRNA	NC_019458.2	17408181	17409113	+	1	933	310
XM_012106123.2	100820747	--	sp|P15976|GATA1_HUMAN Erythroid transcription factor OS=Homo sapiens GN=GATA1 PE=1 SV=1//0	protein_coding	mRNA	NC_019484.2	53004596	53011406	-	6	1489	NA
XM_012103677.2	105604515	--	sp|Q3ZC78|CR032_BOVIN UPF0729 protein C18orf32 homolog OS=Bos taurus PE=3 SV=1//8.52763e-41	protein_coding	mRNA	NC_019480.2	49270515	49273172	-	3	1067	76
XM_015098323.1	101104163	--	sp|Q3UH99|SHSA6_MOUSE Protein shisa-6 homolog OS=Mus musculus GN=Shisa6 PE=1 SV=1//2.28833e-108	protein_coding	mRNA	NC_019468.2	29561728	29698717	+	5	3587	280
XM_012101613.2	101102941	--	sp|Q56JY0|HIKES_BOVIN Protein Hikeshi OS=Bos taurus PE=2 SV=1//4.64585e-141	protein_coding	mRNA	NC_019478.2	8590457	8623458	-	6	903	242
XM_012188377.2	101106703	--	sp|Q7YS99|OPTN_PIG Optineurin OS=Sus scrofa GN=OPTN PE=1 SV=1//0	protein_coding	mRNA	NC_019470.2	26812189	26852257	+	15	2451	NA
XM_012172458.2	101111355	--	sp|Q5RAK4|PPCEL_PONAB Prolyl endopeptidase-like OS=Pongo abelii GN=PREPL PE=2 SV=2//0	protein_coding	mRNA	NC_019460.2	79734045	79772748	+	14	5021	NA
XM_015100142.1	101118722	--	sp|Q7L1V2|MON1B_HUMAN Vacuolar fusion protein MON1 homolog B OS=Homo sapiens GN=MON1B PE=1 SV=1//0	protein_coding	mRNA	NC_019471.2	3776640	3785128	+	6	2317	519
XM_015102393.1	101112853	--	sp|A6QLI6|HEM1_BOVIN 5-aminolevulinate synthase, nonspecific, mitochondrial OS=Bos taurus GN=ALAS1 PE=2 SV=1//0	protein_coding	mRNA	NC_019476.2	48666426	48680920	-	10	2011	647
XM_015101295.1	101111746	--	sp|Q4R3R9|MIER3_MACFA Mesoderm induction early response protein 3 OS=Macaca fascicularis GN=MIER3 PE=2 SV=1//0	protein_coding	mRNA	NC_019473.2	22327841	22356671	+	13	5272	NA
XM_012176447.1	101104310	--	sp|A6H759|LRC72_BOVIN Leucine-rich repeat-containing protein 72 OS=Bos taurus GN=LRRC72 PE=2 SV=1//3.32226e-154	protein_coding	mRNA	NC_019461.2	25079193	25144228	+	9	6002	288
XM_012107408.2	101121321	--	sp|Q99607|ELF4_HUMAN ETS-related transcription factor Elf-4 OS=Homo sapiens GN=ELF4 PE=1 SV=1//0	protein_coding	mRNA	NC_019484.2	108057144	108092069	-	9	2269	662
XM_015092353.1	101110204	--	sp|Q71H61|ILDR2_HUMAN Immunoglobulin-like domain-containing receptor 2 OS=Homo sapiens GN=ILDR2 PE=2 SV=1//0	protein_coding	mRNA	NC_019458.2	116846779	116917814	-	15	3869	639
XM_004009020.3	101113147	--	sp|Q96F07|CYFP2_HUMAN Cytoplasmic FMR1-interacting protein 2 OS=Homo sapiens GN=CYFIP2 PE=1 SV=2//0	protein_coding	mRNA	NC_019462.2	66195465	66307367	+	30	5801	1316
XM_012174585.2	101102468	--	sp|Q8WU20|FRS2_HUMAN Fibroblast growth factor receptor substrate 2 OS=Homo sapiens GN=FRS2 PE=1 SV=4//0	protein_coding	mRNA	NC_019460.2	149743116	149853463	-	9	7090	508
XM_015098218.1	101123568	--	sp|P15374|UCHL3_HUMAN Ubiquitin carboxyl-terminal hydrolase isozyme L3 OS=Homo sapiens GN=UCHL3 PE=1 SV=1//1.42394e-22	protein_coding	mRNA	NC_019467.2	51004354	51057441	+	8	796	NA
XM_015093334.1	101122080	--	sp|Q86VW0|SESD1_HUMAN SEC14 domain and spectrin repeat-containing protein 1 OS=Homo sapiens GN=SESTD1 PE=1 SV=2//0	protein_coding	mRNA	NC_019459.2	129733589	129881156	+	18	3664	696
XM_012182684.2	101119482	--	sp|Q9P0P8|CF203_HUMAN Uncharacterized protein C6orf203 OS=Homo sapiens GN=C6orf203 PE=1 SV=1//8.96854e-107	protein_coding	mRNA	NC_019465.2	30035046	30044433	-	4	1359	240
XM_012100891.2	105603754	--	sp|P18892|BT1A1_BOVIN Butyrophilin subfamily 1 member A1 OS=Bos taurus GN=BTN1A1 PE=1 SV=2//1.2441e-56	protein_coding	mRNA	NC_019477.2	25866589	25941056	+	17	1970	NA
XM_012186628.2	101108503	--	-//-	protein_coding	mRNA	NC_019468.2	60410877	60434294	+	5	2048	306
XR_001020691.2	101109663	--	sp|O75417|DPOLQ_HUMAN DNA polymerase theta OS=Homo sapiens GN=POLQ PE=1 SV=2//3.15735e-17	protein_coding	mRNA	NC_019458.2	184073374	184172489	-	27	7945	NA
XM_012189549.1	101115392	--	sp|Q6PJI9|WDR59_HUMAN WD repeat-containing protein 59 OS=Homo sapiens GN=WDR59 PE=1 SV=2//6.31622e-55	protein_coding	mRNA	NC_019471.2	1634257	1717082	-	26	3548	NA
XM_012106133.2	554259	--	sp|Q9NR97|TLR8_HUMAN Toll-like receptor 8 OS=Homo sapiens GN=TLR8 PE=1 SV=1//0	protein_coding	mRNA	NC_019484.2	10390947	10407590	+	2	4228	NA
XR_001043737.1	101110428	--	sp|Q9NZ52|GGA3_HUMAN ADP-ribosylation factor-binding protein GGA3 OS=Homo sapiens GN=GGA3 PE=1 SV=1//0	protein_coding	mRNA	NC_019468.2	55171250	55183310	+	16	2004	712
XM_012130509.2	101108631	--	sp|Q587I9|SFT2C_HUMAN Vesicle transport protein SFT2C OS=Homo sapiens GN=SFT2D3 PE=2 SV=1//6.37798e-27	protein_coding	mRNA	NC_019459.2	116648162	116651970	-	1	3809	284
XM_015101300.1	101113531	--	sp|Q6UVK1|CSPG4_HUMAN Chondroitin sulfate proteoglycan 4 OS=Homo sapiens GN=CSPG4 PE=1 SV=2//0	protein_coding	mRNA	NC_019473.2	24279946	24341315	+	9	9362	2287
XM_004007768.2	101104310	--	sp|A6H759|LRC72_BOVIN Leucine-rich repeat-containing protein 72 OS=Bos taurus GN=LRRC72 PE=2 SV=1//3.32226e-154	protein_coding	mRNA	NC_019461.2	25079193	25144228	+	9	5930	NA
XM_012161649.2	101117485	--	sp|Q16773|KAT1_HUMAN Kynurenine--oxoglutarate transaminase 1 OS=Homo sapiens GN=CCBL1 PE=1 SV=1//0	protein_coding	mRNA	NC_019460.2	7450575	7460915	+	13	1916	NA
XM_004022296.2	101119959	--	sp|O97965|STP3_SHEEP Spermatid nuclear transition protein 3 OS=Ovis aries PE=1 SV=3//5.7365e-45	protein_coding	mRNA	NC_019484.2	85220374	85221134	-	2	581	110
XM_015103049.1	101106980	--	sp|Q9C0D2|CE295_HUMAN Centrosomal protein of 295 kDa OS=Homo sapiens GN=CEP295 PE=2 SV=4//0	protein_coding	mRNA	NC_019478.2	576872	626597	-	29	7962	NA
XM_015100941.1	101102418	--	sp|Q86YD3|TMM25_HUMAN Transmembrane protein 25 OS=Homo sapiens GN=TMEM25 PE=1 SV=1//0	protein_coding	mRNA	NC_019472.2	28649031	28657364	+	10	2723	NA
XM_012117096.2	101115255	--	sp|Q5RBT3|NAA35_PONAB N-alpha-acetyltransferase 35, NatC auxiliary subunit OS=Pongo abelii GN=NAA35 PE=2 SV=1//0	protein_coding	mRNA	NC_019459.2	33607911	33701816	-	23	2344	754
XM_012176671.2	101122186	--	sp|P78362|SRPK2_HUMAN SRSF protein kinase 2 OS=Homo sapiens GN=SRPK2 PE=1 SV=3//0	protein_coding	mRNA	NC_019461.2	46293697	46392805	-	16	4441	855
XM_004019417.3	101106469	--	sp|O94913|PCF11_HUMAN Pre-mRNA cleavage complex 2 protein Pcf11 OS=Homo sapiens GN=PCF11 PE=1 SV=3//0	protein_coding	mRNA	NC_019478.2	11924208	11948105	-	16	5569	1685
XM_012175263.1	101121844	--	sp|Q9HAU0|PKHA5_HUMAN Pleckstrin homology domain-containing family A member 5 OS=Homo sapiens GN=PLEKHA5 PE=1 SV=1//5.55864e-12	protein_coding	mRNA	NC_019460.2	195149798	195278710	-	28	5828	NA
XM_012188046.1	100192433	--	sp|P79107|FCGR3_BOVIN Low affinity immunoglobulin gamma Fc region receptor III OS=Bos taurus GN=FCGR3 PE=2 SV=1//7.48615e-132	protein_coding	mRNA	NC_019458.2	110902142	110912981	-	6	2025	NA
XM_004008306.3	101113144	--	sp|Q697L4|T2R38_GORGO Taste receptor type 2 member 38 OS=Gorilla gorilla gorilla GN=TAS2R38 PE=3 SV=1//3.87145e-113	protein_coding	mRNA	NC_019461.2	104920538	104921539	-	1	1002	333
XM_015096691.1	101102986	--	sp|P35398|RORA_HUMAN Nuclear receptor ROR-alpha OS=Homo sapiens GN=RORA PE=1 SV=2//0	protein_coding	mRNA	NC_019464.2	46597982	46702634	+	10	4173	468
XM_012159955.2	780509	--	sp|P02190|MYG_SHEEP Myoglobin OS=Ovis aries GN=MB PE=1 SV=2//7.31676e-104	protein_coding	mRNA	NC_019460.2	178635081	178651339	-	5	1176	NA
XM_012103259.2	101122400	--	sp|O32264|TKRA_BACSU Probable 2-ketogluconate reductase OS=Bacillus subtilis (strain 168) GN=yvcT PE=3 SV=1//1.97597e-51	protein_coding	mRNA	NC_019480.2	443659	456232	-	6	1110	328
XM_004004706.3	101119445	--	sp|Q3ZCL3|NMI_BOVIN N-myc-interactor OS=Bos taurus GN=NMI PE=2 SV=1//0	protein_coding	mRNA	NC_019459.2	157068515	157089231	+	8	2072	NA
XM_012117074.2	101115000	--	sp|Q8NBJ4|GOLM1_HUMAN Golgi membrane protein 1 OS=Homo sapiens GN=GOLM1 PE=1 SV=1//0	protein_coding	mRNA	NC_019459.2	33543453	33600072	+	10	3750	405
XM_015101817.1	101116868	--	sp|Q9C0K0|BC11B_HUMAN B-cell lymphoma/leukemia 11B OS=Homo sapiens GN=BCL11B PE=1 SV=1//1.7724e-63	protein_coding	mRNA	NC_019475.2	62761317	62859065	-	8	2441	796
XM_012176665.2	101122186	--	sp|P78362|SRPK2_HUMAN SRSF protein kinase 2 OS=Homo sapiens GN=SRPK2 PE=1 SV=3//0	protein_coding	mRNA	NC_019461.2	46293697	46537446	-	17	4069	NA
XM_012182945.2	101109886	--	sp|P46200|MYB_BOVIN Transcriptional activator Myb OS=Bos taurus GN=MYB PE=2 SV=1//2.40893e-123	protein_coding	mRNA	NC_019465.2	60166719	60190300	+	14	3460	NA
XM_015100955.1	101103918	--	sp|Q5ZKB9|DDX6_CHICK Probable ATP-dependent RNA helicase DDX6 OS=Gallus gallus GN=DDX6 PE=2 SV=1//0	protein_coding	mRNA	NC_019472.2	28817189	28847975	-	14	6124	NA
XM_012101455.2	101123159	--	sp|P01030|CO4_BOVIN Complement C4 (Fragments) OS=Bos taurus GN=C4 PE=1 SV=2//0	protein_coding	mRNA	NC_019477.2	26374549	26385517	-	23	3398	1037
XM_004021958.3	101111428	--	sp|P18654|KS6A3_MOUSE Ribosomal protein S6 kinase alpha-3 OS=Mus musculus GN=Rps6ka3 PE=1 SV=2//0	protein_coding	mRNA	NC_019484.2	17532883	17591136	-	21	9533	NA
XM_012182858.2	101117674	--	sp|Q5VVB8|TM244_HUMAN Transmembrane protein 244 OS=Homo sapiens GN=TMEM244 PE=4 SV=1//1.34806e-55	protein_coding	mRNA	NC_019465.2	55136336	55176107	-	6	2026	152
XM_004005204.2	101120639	--	sp|Q9BY10|TSCOT_HUMAN Thymic stromal cotransporter homolog OS=Homo sapiens GN=SLC46A2 PE=2 SV=1//0	protein_coding	mRNA	NC_019459.2	10796165	10810127	+	5	2364	531
XM_012174868.2	101104223	--	sp|A0JNW5|UH1BL_HUMAN UHRF1-binding protein 1-like OS=Homo sapiens GN=UHRF1BP1L PE=1 SV=2//0	protein_coding	mRNA	NC_019460.2	168930722	168972939	-	14	7144	556
XM_004012702.2	101111980	--	sp|Q9TV62|MYH4_PIG Myosin-4 OS=Sus scrofa GN=MYH4 PE=2 SV=1//0	protein_coding	mRNA	NC_019468.2	28961037	28983156	-	38	5956	1935
XM_004017950.3	101112679	--	sp|Q8N9U0|TAC2N_HUMAN Tandem C2 domains nuclear protein OS=Homo sapiens GN=TC2N PE=1 SV=2//0	protein_coding	mRNA	NC_019475.2	55351517	55395488	-	12	2960	490
XM_012146606.2	101116023	--	sp|Q58CQ5|ANKZ1_BOVIN Ankyrin repeat and zinc finger domain-containing protein 1 OS=Bos taurus GN=ANKZF1 PE=2 SV=2//0	protein_coding	mRNA	NC_019459.2	220152851	220159340	+	15	2696	713
XM_012105176.2	101104959	--	sp|P31942|HNRH3_HUMAN Heterogeneous nuclear ribonucleoprotein H3 OS=Homo sapiens GN=HNRNPH3 PE=1 SV=2//6.90428e-07	protein_coding	mRNA	NC_019482.2	24476597	24487314	+	10	2347	346
XM_012137566.2	101118671	--	sp|P20929|NEBU_HUMAN Nebulin OS=Homo sapiens GN=NEB PE=1 SV=5//0	protein_coding	mRNA	NC_019459.2	156690312	156893984	+	162	23144	NA
XM_004017845.3	101107636	--	sp|Q5XKK7|F219B_HUMAN Protein FAM219B OS=Homo sapiens GN=FAM219B PE=1 SV=1//2.51153e-49	protein_coding	mRNA	NC_019475.2	32670436	32676164	+	5	2561	295
XM_012182769.2	101110340	--	sp|O97552|PO5F1_BOVIN POU domain, class 5, transcription factor 1 OS=Bos taurus GN=POU5F1 PE=2 SV=1//0	protein_coding	mRNA	NC_019465.2	47818990	47820846	+	3	1764	358
XM_012095510.2	101118299	--	sp|Q8NBJ9|SIDT2_HUMAN SID1 transmembrane family member 2 OS=Homo sapiens GN=SIDT2 PE=1 SV=2//0	protein_coding	mRNA	NC_019472.2	27324536	27339627	+	28	3724	734
XM_015097120.1	101110847	--	sp|Q1RMR4|RAB15_BOVIN Ras-related protein Rab-15 OS=Bos taurus GN=RAB15 PE=2 SV=1//1.76346e-94	protein_coding	mRNA	NC_019464.2	73937315	73941418	-	6	1145	253
XM_012183943.2	101116062	--	sp|Q9UHF7|TRPS1_HUMAN Zinc finger transcription factor Trps1 OS=Homo sapiens GN=TRPS1 PE=1 SV=2//0	protein_coding	mRNA	NC_019466.2	61356710	61629720	+	6	10890	NA
XM_012174003.2	101104729	--	sp|O75334|LIPA2_HUMAN Liprin-alpha-2 OS=Homo sapiens GN=PPFIA2 PE=1 SV=2//0	protein_coding	mRNA	NC_019460.2	117002643	117511677	-	31	7960	NA
XM_012105916.2	101117730	--	sp|Q3T0G5|PROSC_BOVIN Proline synthase co-transcribed bacterial homolog protein OS=Bos taurus GN=PROSC PE=2 SV=1//3.74983e-158	protein_coding	mRNA	NC_019483.2	31671040	31678169	+	7	2897	223
XM_004011519.3	101121018	--	sp|Q99683|M3K5_HUMAN Mitogen-activated protein kinase kinase kinase 5 OS=Homo sapiens GN=MAP3K5 PE=1 SV=1//0	protein_coding	mRNA	NC_019465.2	61511304	61740165	-	33	4951	1365
XM_004014592.2	101110696	--	sp|A4K2X5|WFDC5_SAIBB WAP four-disulfide core domain protein 5 OS=Saimiri boliviensis boliviensis GN=WFDC5 PE=3 SV=1//1.7558e-43	protein_coding	mRNA	NC_019470.2	72927745	72931211	-	4	1139	121
XM_012105194.2	101106390	--	sp|Q8IX12|CCAR1_HUMAN Cell division cycle and apoptosis regulator protein 1 OS=Homo sapiens GN=CCAR1 PE=1 SV=2//1.52913e-17	protein_coding	mRNA	NC_019482.2	24774297	24818772	+	25	4579	1149
XM_004017859.2	101110878	--	sp|A4IFA6|ISLR_BOVIN Immunoglobulin superfamily containing leucine-rich repeat protein OS=Bos taurus GN=ISLR PE=2 SV=1//0	protein_coding	mRNA	NC_019475.2	33368109	33370471	-	2	2161	424
XM_012176463.1	105611892	--	-//-	protein_coding	mRNA	NC_019461.2	28443973	28454381	-	4	1871	150
XM_015104056.1	101123600	--	sp|Q92793|CBP_HUMAN CREB-binding protein OS=Homo sapiens GN=CREBBP PE=1 SV=3//0	protein_coding	mRNA	NC_019481.2	3076126	3186070	-	34	22730	2299
XM_015091732.1	101120135	--	sp|Q6Y1H2|HACD2_HUMAN Very-long-chain (3R)-3-hydroxyacyl-CoA dehydratase 2 OS=Homo sapiens GN=HACD2 PE=1 SV=1//1.64995e-138	protein_coding	mRNA	NC_019458.2	185982557	186072136	-	7	1385	338
XM_004019727.2	101121812	--	sp|Q4FZB7|SV421_HUMAN Histone-lysine N-methyltransferase SUV420H1 OS=Homo sapiens GN=SUV420H1 PE=1 SV=4//0	protein_coding	mRNA	NC_019478.2	44834105	44873567	-	11	7651	NA
XM_012175472.2	101123200	--	sp|A8K2U0|A2ML1_HUMAN Alpha-2-macroglobulin-like protein 1 OS=Homo sapiens GN=A2ML1 PE=1 SV=3//0	protein_coding	mRNA	NC_019460.2	205580748	205633394	-	36	4520	1461
XM_012190279.2	101108072	--	sp|Q8TAF7|ZN461_HUMAN Zinc finger protein 461 OS=Homo sapiens GN=ZNF461 PE=2 SV=2//0	protein_coding	mRNA	NC_019471.2	45944106	45966467	+	6	2657	NA
XM_012175731.1	101115019	--	sp|Q9BY77|PDIP3_HUMAN Polymerase delta-interacting protein 3 OS=Homo sapiens GN=POLDIP3 PE=1 SV=2//0	protein_coding	mRNA	NC_019460.2	217230259	217252210	-	8	3224	NA
XM_012184841.2	101106341	--	sp|P78333|GPC5_HUMAN Glypican-5 OS=Homo sapiens GN=GPC5 PE=2 SV=1//0	protein_coding	mRNA	NC_019467.2	66240794	67793170	+	8	6249	499
XM_012189081.2	101108803	--	sp|Q7Z7G0|TARSH_HUMAN Target of Nesh-SH3 OS=Homo sapiens GN=ABI3BP PE=1 SV=1//0	protein_coding	mRNA	NC_019458.2	163426759	163720893	-	55	5697	NA
XM_015091691.1	106990801	--	-//-	protein_coding	mRNA	NC_019458.2	101683509	101700181	+	3	816	162
XM_004022789.1	101115194	--	sp|Q9H7R5|ZN665_HUMAN Zinc finger protein 665 OS=Homo sapiens GN=ZNF665 PE=2 SV=2//1.59901e-13	protein_coding	mRNA	NW_014639409.1	7136	8845	+	2	1271	423
XR_001436210.1	101113017	--	sp|O00533|NCHL1_HUMAN Neural cell adhesion molecule L1-like protein OS=Homo sapiens GN=CHL1 PE=1 SV=4//0	protein_coding	mRNA	NC_019476.2	25938582	26158026	-	29	5190	NA
XM_004017084.2	101121548	--	sp|Q3T024|ROP1L_BOVIN Ropporin-1-like protein OS=Bos taurus GN=ROPN1L PE=2 SV=1//1.07081e-150	protein_coding	mRNA	NC_019473.2	62621261	62640884	-	6	958	218
XM_015103274.1	101112689	--	sp|Q96I82|KAZD1_HUMAN Kazal-type serine protease inhibitor domain-containing protein 1 OS=Homo sapiens GN=KAZALD1 PE=1 SV=1//1.86563e-114	protein_coding	mRNA	NC_019479.2	21017683	21022112	+	7	3003	264
XM_004011783.3	101118365	--	sp|Q96RS6|NUDC1_HUMAN NudC domain-containing protein 1 OS=Homo sapiens GN=NUDCD1 PE=1 SV=2//0	protein_coding	mRNA	NC_019466.2	67624005	67715216	+	10	2883	NA
XM_015097926.1	101111813	--	sp|P35816|PDP1_BOVIN [Pyruvate dehydrogenase [acetyl-transferring]]-phosphatase 1, mitochondrial OS=Bos taurus GN=PDP1 PE=1 SV=1//0	protein_coding	mRNA	NC_019466.2	82849453	82857777	-	2	4120	NA
XM_015102717.1	101110097	--	sp|Q6AI39|GSC1L_HUMAN GLTSCR1-like protein OS=Homo sapiens GN=GLTSCR1L PE=1 SV=2//3.14476e-07	protein_coding	mRNA	NC_019477.2	16446347	16523728	+	12	6376	NA
NM_001123002.2	100144425	--	sp|Q28565|CD1B1_SHEEP T-cell surface glycoprotein CD1b-1 OS=Ovis aries PE=2 SV=1//0	protein_coding	mRNA	NC_019458.2	107148652	107152101	+	6	1354	333
XM_015102987.1	101121557	--	sp|Q9ESN1|DOC2G_MOUSE Double C2-like domain-containing protein gamma OS=Mus musculus GN=Doc2g PE=2 SV=1//2.95248e-170	protein_coding	mRNA	NC_019478.2	44646070	44650017	-	10	1856	392
XM_004005594.3	101118173	--	sp|Q9NVG8|TBC13_HUMAN TBC1 domain family member 13 OS=Homo sapiens GN=TBC1D13 PE=1 SV=3//0	protein_coding	mRNA	NC_019460.2	7480584	7496359	-	12	3726	NA
XM_012175725.1	101114261	--	-//-	protein_coding	mRNA	NC_019460.2	216844968	216862670	+	11	1622	NA
XM_015094961.1	101102052	--	sp|Q28022|MFAP5_BOVIN Microfibrillar-associated protein 5 OS=Bos taurus GN=MFAP5 PE=1 SV=1//4.1473e-88	protein_coding	mRNA	NC_019460.2	205733904	205745747	+	10	993	NA
XM_012185338.2	101121358	--	sp|Q9JMD0|ZN207_MOUSE BUB3-interacting and GLEBS motif-containing protein ZNF207 OS=Mus musculus GN=Znf207 PE=2 SV=1//6.40304e-98	protein_coding	mRNA	NC_019468.2	17379514	17404535	-	14	5433	NA
XR_001436431.1	100307034	--	sp|Q1LZE0|BRMS1_BOVIN Breast cancer metastasis-suppressor 1 homolog OS=Bos taurus GN=BRMS1 PE=2 SV=1//1.61705e-34	protein_coding	mRNA	NC_019478.2	43582592	43589375	-	9	1822	NA
XM_004013608.3	101105767	--	sp|Q9H7X2|CA115_HUMAN Uncharacterized protein C1orf115 OS=Homo sapiens GN=C1orf115 PE=2 SV=1//1.37101e-30	protein_coding	mRNA	NC_019469.2	22234773	22246986	+	2	2871	138
XM_012175279.2	101116521	--	sp|Q5R8P5|SHLB1_PONAB Endophilin-B1 OS=Pongo abelii GN=SH3GLB1 PE=2 SV=2//0	protein_coding	mRNA	NC_019458.2	63159672	63205194	+	11	6347	NA
XM_004008336.3	101104571	--	sp|Q6IF42|OR2A2_HUMAN Olfactory receptor 2A2 OS=Homo sapiens GN=OR2A2 PE=2 SV=2//1.16978e-124	protein_coding	mRNA	NC_019461.2	106784243	106794066	+	3	931	308
XM_004011840.3	101113078	--	sp|Q5RDR6|TRIQK_PONAB Triple QxxK/R motif-containing protein OS=Pongo abelii GN=TRIQK PE=3 SV=1//5.98502e-16	protein_coding	mRNA	NC_019466.2	83796170	83898599	+	4	2714	160
XM_015104099.1	101111768	--	sp|Q96Q15|SMG1_HUMAN Serine/threonine-protein kinase SMG1 OS=Homo sapiens GN=SMG1 PE=1 SV=3//0	protein_coding	mRNA	NC_019481.2	16406735	16508072	-	64	15508	NA
NM_001038014.1	654331	--	sp|P23132|LITH_BOVIN Lithostathine OS=Bos taurus GN=PTP PE=1 SV=1//8.55619e-79	protein_coding	mRNA	NC_019460.2	49916954	49919879	-	6	803	178
XM_012178729.1	101108915	--	sp|P26461|IACS_PIG Sperm-associated acrosin inhibitor OS=Sus scrofa PE=1 SV=2//1.48019e-13	protein_coding	mRNA	NC_019462.2	57010783	57015140	+	5	852	NA
XM_012108184.2	101114430	--	sp|O95221|OR5F1_HUMAN Olfactory receptor 5F1 OS=Homo sapiens GN=OR5F1 PE=2 SV=2//8.62768e-165	protein_coding	mRNA	NW_014641833.1	5635	6613	+	3	975	324
XM_015100077.1	101114045	--	sp|Q9H2R5|KLK15_HUMAN Kallikrein-15 OS=Homo sapiens GN=KLK15 PE=1 SV=1//7.00263e-119	protein_coding	mRNA	NC_019471.2	55816987	55820476	-	4	2550	314
XM_004004736.3	101106913	--	sp|O60583|CCNT2_HUMAN Cyclin-T2 OS=Homo sapiens GN=CCNT2 PE=1 SV=2//0	protein_coding	mRNA	NC_019459.2	174799517	174835605	-	9	6963	NA
XM_015096218.1	105609307	--	sp|P62856|RS26_RAT 40S ribosomal protein S26 OS=Rattus norvegicus GN=Rps26 PE=3 SV=3//6.24371e-47	protein_coding	mRNA	NC_019462.2	99103159	99106394	-	1	3236	115
XM_015091704.1	101115523	--	sp|Q13505|MTX1_HUMAN Metaxin-1 OS=Homo sapiens GN=MTX1 PE=1 SV=2//0	protein_coding	mRNA	NC_019458.2	103860459	103866217	+	10	1578	482
XR_001039489.2	678685	--	sp|Q49BZ4|CLC7A_BOVIN C-type lectin domain family 7 member A OS=Bos taurus GN=CLEC7A PE=2 SV=1//9.85377e-135	protein_coding	mRNA	NC_019460.2	204260891	204294183	+	8	1568	NA
XM_004019737.3	101103683	--	sp|P70434|IRF7_MOUSE Interferon regulatory factor 7 OS=Mus musculus GN=Irf7 PE=1 SV=1//1.34459e-144	protein_coding	mRNA	NC_019478.2	49360779	49363377	+	9	1550	482
XM_012173586.2	101104138	--	sp|F1MHT9|NLRC4_BOVIN NLR family CARD domain-containing protein 4 OS=Bos taurus GN=NLRC4 PE=3 SV=3//0	protein_coding	mRNA	NC_019460.2	91411420	91458760	+	9	3973	NA
XM_015097236.1	101115714	--	sp|O75582|KS6A5_HUMAN Ribosomal protein S6 kinase alpha-5 OS=Homo sapiens GN=RPS6KA5 PE=1 SV=1//0	protein_coding	mRNA	NC_019464.2	99239162	99420435	-	17	3182	NA
XM_015104135.1	101107154	--	sp|Q3ZC26|SC5AB_BOVIN Sodium/myo-inositol cotransporter 2 OS=Bos taurus GN=SLC5A11 PE=2 SV=1//0	protein_coding	mRNA	NC_019481.2	22522602	22583494	+	17	4915	674
XM_012175498.2	101108377	--	sp|Q92979|NEP1_HUMAN Ribosomal RNA small subunit methyltransferase NEP1 OS=Homo sapiens GN=EMG1 PE=1 SV=4//1.32124e-12	protein_coding	mRNA	NC_019460.2	207214329	207220825	-	6	1140	NA
XM_015091685.1	101112943	--	sp|Q96M43|NBPF4_HUMAN Neuroblastoma breakpoint family member 4 OS=Homo sapiens GN=NBPF4 PE=2 SV=2//2.09021e-57	protein_coding	mRNA	NC_019458.2	96926632	96974290	+	18	4176	802
XM_004012395.3	101122800	--	sp|P58180|OR4D2_HUMAN Olfactory receptor 4D2 OS=Homo sapiens GN=OR4D2 PE=2 SV=1//7.0829e-158	protein_coding	mRNA	NC_019468.2	8631207	8632142	+	1	936	311
XM_004004013.3	101111687	--	sp|Q16739|CEGT_HUMAN Ceramide glucosyltransferase OS=Homo sapiens GN=UGCG PE=1 SV=1//0	protein_coding	mRNA	NC_019459.2	11605527	11643790	-	9	3693	394
XM_015099841.1	101113427	--	sp|Q14686|NCOA6_HUMAN Nuclear receptor coactivator 6 OS=Homo sapiens GN=NCOA6 PE=1 SV=3//0	protein_coding	mRNA	NC_019470.2	63502570	63584956	-	14	10818	NA
XM_004019861.2	101111759	--	sp|P79403|GANAB_PIG Neutral alpha-glucosidase AB OS=Sus scrofa GN=GANAB PE=1 SV=1//0	protein_coding	mRNA	NC_019478.2	40251876	40267998	-	25	3880	NA
XM_012185533.2	101103406	--	sp|Q32LM4|FBX39_BOVIN F-box only protein 39 OS=Bos taurus GN=FBXO39 PE=2 SV=1//0	protein_coding	mRNA	NC_019468.2	24710948	24720141	-	4	2926	443
XM_012183042.2	101119909	--	sp|O75558|STX11_HUMAN Syntaxin-11 OS=Homo sapiens GN=STX11 PE=1 SV=1//2.58965e-146	protein_coding	mRNA	NC_019465.2	68407138	68443559	+	4	1857	NA
XM_012175523.2	101113225	--	sp|Q15021|CND1_HUMAN Condensin complex subunit 1 OS=Homo sapiens GN=NCAPD2 PE=1 SV=3//0	protein_coding	mRNA	NC_019460.2	207601440	207615729	-	24	3788	NA
XM_015096725.1	101109974	--	sp|Q6IEY1|OR4F3_HUMAN Olfactory receptor 4F3/4F16/4F29 OS=Homo sapiens GN=OR4F3 PE=2 SV=1//9.54887e-149	protein_coding	mRNA	NC_019464.2	25132339	25133322	-	1	984	327
XM_015100680.1	101109994	--	sp|Q86XU0|ZN677_HUMAN Zinc finger protein 677 OS=Homo sapiens GN=ZNF677 PE=2 SV=1//1.14955e-52	protein_coding	mRNA	NC_019471.2	57643432	57661367	+	4	5605	NA
XM_004001983.2	101116001	--	sp|Q921H9|COA7_MOUSE Cytochrome c oxidase assembly factor 7 OS=Mus musculus GN=Coa7 PE=2 SV=1//6.50377e-156	protein_coding	mRNA	NC_019458.2	26826860	26845717	-	3	1280	231
XM_012190690.2	101105594	--	sp|Q2T9R2|KASH5_BOVIN Protein KASH5 OS=Bos taurus GN=CCDC155 PE=2 SV=2//0	protein_coding	mRNA	NC_019471.2	54772587	54797551	+	19	3418	NA
XM_012181534.2	101102648	--	sp|Q32MH5|F214A_HUMAN Protein FAM214A OS=Homo sapiens GN=FAM214A PE=1 SV=2//0	protein_coding	mRNA	NC_019464.2	54666075	54752100	+	13	4230	NA
XM_015102965.1	101117376	--	sp|Q9NSA0|S22AB_HUMAN Solute carrier family 22 member 11 OS=Homo sapiens GN=SLC22A11 PE=1 SV=1//0	protein_coding	mRNA	NC_019478.2	42000273	42014725	+	12	1626	541
XM_015097020.1	101120087	--	sp|Q6N043|Z280D_HUMAN Zinc finger protein 280D OS=Homo sapiens GN=ZNF280D PE=1 SV=3//0	protein_coding	mRNA	NC_019464.2	50583810	50711863	+	20	5127	NA
XM_012177980.2	101104061	--	sp|P52272|HNRPM_HUMAN Heterogeneous nuclear ribonucleoprotein M OS=Homo sapiens GN=HNRNPM PE=1 SV=3//0	protein_coding	mRNA	NC_019462.2	14684007	14723809	+	14	2399	NA
XM_015103587.1	101114837	--	sp|Q5NVC8|CELF4_PONAB CUGBP Elav-like family member 4 OS=Pongo abelii GN=CELF4 PE=2 SV=2//6.80731e-10	protein_coding	mRNA	NC_019480.2	19962836	20035694	+	10	1860	329
XM_015098224.1	101102742	--	sp|Q8WWI1|LMO7_HUMAN LIM domain only protein 7 OS=Homo sapiens GN=LMO7 PE=1 SV=3//1.72845e-45	protein_coding	mRNA	NC_019467.2	51089298	51309091	+	29	4703	NA
XM_015092640.1	101109144	--	sp|Q96CQ1|S2536_HUMAN Solute carrier family 25 member 36 OS=Homo sapiens GN=SLC25A36 PE=1 SV=1//0	protein_coding	mRNA	NC_019458.2	245858804	245889260	-	6	1080	311
XM_012176213.2	101103436	--	sp|Q92990|GLMN_HUMAN Glomulin OS=Homo sapiens GN=GLMN PE=1 SV=2//0	protein_coding	mRNA	NC_019458.2	68614891	68660988	-	16	2465	NA
XM_004006401.3	101106671	--	sp|Q861R7|KANL2_CAPHI KAT8 regulatory NSL complex subunit 2 OS=Capra hircus GN=KANSL2 PE=2 SV=2//0	protein_coding	mRNA	NC_019460.2	137140554	137159141	+	9	2568	492
XM_015102971.1	101120711	--	sp|A6QQ47|VPS51_BOVIN Vacuolar protein sorting-associated protein 51 homolog OS=Bos taurus GN=VPS51 PE=2 SV=1//0	protein_coding	mRNA	NC_019478.2	42509744	42526340	+	12	2441	771
XM_012121646.2	101116962	--	sp|Q2TBR5|F166B_BOVIN Protein FAM166B OS=Bos taurus GN=FAM166B PE=2 SV=1//5.63651e-149	protein_coding	mRNA	NC_019459.2	52671432	52674405	+	5	2018	NA
XM_004011714.3	101122196	--	sp|Q96JH7|VCIP1_HUMAN Deubiquitinating protein VCIP135 OS=Homo sapiens GN=VCPIP1 PE=1 SV=2//0	protein_coding	mRNA	NC_019466.2	43553565	43582465	-	4	7973	1216
XM_004009642.3	101102311	--	sp|Q8TEA7|TBCK_HUMAN TBC domain-containing protein kinase-like protein OS=Homo sapiens GN=TBCK PE=1 SV=4//0	protein_coding	mRNA	NC_019463.2	18987075	19195094	+	26	4259	893
XM_015104011.1	101109762	--	sp|Q96RY5|CRML_HUMAN Protein cramped-like OS=Homo sapiens GN=CRAMP1L PE=1 SV=3//0	protein_coding	mRNA	NC_019481.2	1229692	1273168	+	21	7326	1065
XM_012138874.2	101104555	--	sp|Q15032|R3HD1_HUMAN R3H domain-containing protein 1 OS=Homo sapiens GN=R3HDM1 PE=1 SV=3//7.41872e-20	protein_coding	mRNA	NC_019459.2	174004171	174118660	-	26	8265	NA
XM_015095821.1	105609426	--	sp|Q13360|ZN177_HUMAN Zinc finger protein 177 OS=Homo sapiens GN=ZNF177 PE=1 SV=4//3.64739e-07	protein_coding	mRNA	NC_019462.2	12003130	12015148	-	6	3606	NA
XM_012185281.2	101110252	--	sp|Q9UMZ2|SYNRG_HUMAN Synergin gamma OS=Homo sapiens GN=SYNRG PE=1 SV=2//4.38437e-60	protein_coding	mRNA	NC_019468.2	13361554	13438582	-	22	6498	NA
XM_012190600.2	101115253	--	sp|Q96MT7|CFA44_HUMAN Cilia- and flagella-associated protein 44 OS=Homo sapiens GN=CFAP44 PE=1 SV=1//0	protein_coding	mRNA	NC_019458.2	176254361	176403614	-	41	6337	2024
XM_012104558.2	101110110	--	sp|P41440|S19A1_HUMAN Folate transporter 1 OS=Homo sapiens GN=SLC19A1 PE=1 SV=3//0	protein_coding	mRNA	NC_019458.2	263245238	263269967	-	7	4497	508
XM_012141452.2	101123098	--	sp|Q52LD8|RFTN2_HUMAN Raftlin-2 OS=Homo sapiens GN=RFTN2 PE=2 SV=3//0	protein_coding	mRNA	NC_019459.2	198786706	198883235	-	10	3587	NA
XM_012104115.2	101109408	--	sp|Q9JLJ0|LITAF_MOUSE Lipopolysaccharide-induced tumor necrosis factor-alpha factor homolog OS=Mus musculus GN=Litaf PE=1 SV=1//2.51642e-67	protein_coding	mRNA	NC_019481.2	10230751	10251741	-	5	4328	187
XM_012115632.2	101105303	--	sp|Q00655|KSYK_PIG Tyrosine-protein kinase SYK OS=Sus scrofa GN=SYK PE=1 SV=1//0	protein_coding	mRNA	NC_019459.2	25671069	25776102	+	14	4619	NA
XM_012176844.2	101120743	--	sp|Q8IY47|KBTB2_HUMAN Kelch repeat and BTB domain-containing protein 2 OS=Homo sapiens GN=KBTBD2 PE=1 SV=2//0	protein_coding	mRNA	NC_019461.2	63873734	63885575	+	3	4183	623
XM_012185300.2	101113344	--	sp|Q56JZ1|RL13_BOVIN 60S ribosomal protein L13 OS=Bos taurus GN=RPL13 PE=2 SV=3//1.29735e-122	protein_coding	mRNA	NC_019468.2	13742602	13743335	-	2	642	211
XM_015092226.1	101103199	--	sp|Q9ULX7|CAH14_HUMAN Carbonic anhydrase 14 OS=Homo sapiens GN=CA14 PE=1 SV=1//0	protein_coding	mRNA	NC_019458.2	99120910	99127305	+	11	1509	376
XM_015104698.1	101108370	--	sp|Q3T0J9|GNL3L_BOVIN Guanine nucleotide-binding protein-like 3-like protein OS=Bos taurus GN=GNL3L PE=2 SV=1//1.12692e-138	protein_coding	mRNA	NC_019484.2	48269473	48297094	-	16	2404	650
XM_012176945.2	101112217	--	sp|B0VXE6|CFA69_CALJA Cilia- and flagella-associated protein 69 OS=Callithrix jacchus GN=CFAP69 PE=4 SV=1//3.46207e-21	protein_coding	mRNA	NC_019461.2	74433012	74502732	+	21	4519	NA
XM_012173810.2	101109605	--	sp|Q62784|INP4A_RAT Type I inositol 3,4-bisphosphate 4-phosphatase OS=Rattus norvegicus GN=Inpp4a PE=1 SV=1//7.22574e-19	protein_coding	mRNA	NC_019460.2	102456938	102500868	-	23	7857	1049
XM_012181457.2	101101844	--	sp|Q3UZ39|LRRF1_MOUSE Leucine-rich repeat flightless-interacting protein 1 OS=Mus musculus GN=Lrrfip1 PE=1 SV=2//3.21377e-86	protein_coding	mRNA	NC_019458.2	3188721	3268422	-	17	4518	NA
XM_012105015.2	101115850	--	sp|O00214|LEG8_HUMAN Galectin-8 OS=Homo sapiens GN=LGALS8 PE=1 SV=4//1.40338e-179	protein_coding	mRNA	NC_019482.2	9130966	9171426	+	11	6123	NA
XM_012177686.1	101110234	--	sp|Q9NXJ5|PGPI_HUMAN Pyroglutamyl-peptidase 1 OS=Homo sapiens GN=PGPEP1 PE=1 SV=1//3.65537e-133	protein_coding	mRNA	NC_019462.2	4551859	4564473	-	3	3090	NA
XM_012185310.2	101115974	--	sp|Q08DS7|AP1B1_BOVIN AP-1 complex subunit beta-1 OS=Bos taurus GN=AP2B1 PE=2 SV=1//0	protein_coding	mRNA	NC_019468.2	14220527	14332591	-	22	3261	NA
XM_015101150.1	101116087	--	sp|Q9UKS6|PACN3_HUMAN Protein kinase C and casein kinase substrate in neurons protein 3 OS=Homo sapiens GN=PACSIN3 PE=1 SV=2//0	protein_coding	mRNA	NC_019472.2	75198616	75207716	-	11	1854	NA
XM_004002405.3	101115331	--	sp|Q5BIM9|GPHR_BOVIN Golgi pH regulator OS=Bos taurus GN=GPR89A PE=2 SV=2//0	protein_coding	mRNA	NC_019458.2	97854556	97900879	+	14	1983	NA
XM_015099373.1	101116073	--	sp|Q2KII1|ATF3_BOVIN Cyclic AMP-dependent transcription factor ATF-3 OS=Bos taurus GN=ATF3 PE=2 SV=1//7.34286e-89	protein_coding	mRNA	NC_019469.2	68986824	68999487	-	4	2090	NA
XM_012103413.1	101114072	--	sp|Q16820|MEP1B_HUMAN Meprin A subunit beta OS=Homo sapiens GN=MEP1B PE=1 SV=3//0	protein_coding	mRNA	NC_019480.2	25215284	25250368	-	15	2234	NA
XM_004018158.3	101121973	--	sp|Q9UKL0|RCOR1_HUMAN REST corepressor 1 OS=Homo sapiens GN=RCOR1 PE=1 SV=1//0	protein_coding	mRNA	NC_019475.2	66007354	66044801	+	10	5838	427
XM_012177362.1	101122020	--	sp|Q2KIB5|VA0E2_BOVIN V-type proton ATPase subunit e 2 OS=Bos taurus GN=ATP6V0E2 PE=3 SV=1//4.14075e-46	protein_coding	mRNA	NC_019461.2	112058443	112066567	+	4	4977	126
XM_004009417.1	101115539	--	sp|Q8NGX0|O11L1_HUMAN Olfactory receptor 11L1 OS=Homo sapiens GN=OR11L1 PE=3 SV=1//1.01279e-67	protein_coding	mRNA	NC_019462.2	38605142	38605783	-	1	642	213
XM_015103392.1	101110104	--	sp|Q5RA22|5NTC_PONAB Cytosolic purine 5&apos;-nucleotidase OS=Pongo abelii GN=NT5C2 PE=2 SV=1//0	protein_coding	mRNA	NC_019479.2	22780408	22852892	-	18	2245	NA
XM_012173388.2	101118258	--	sp|Q6P158|DHX57_HUMAN Putative ATP-dependent RNA helicase DHX57 OS=Homo sapiens GN=DHX57 PE=1 SV=2//0	protein_coding	mRNA	NC_019460.2	85083924	85151556	+	25	6449	NA
XM_015099250.1	101117436	--	sp|Q61657|HES3_MOUSE Transcription factor HES-3 OS=Mus musculus GN=Hes3 PE=2 SV=2//6.62723e-25	protein_coding	mRNA	NC_019469.2	45133735	45136016	-	2	2178	66
XM_012184989.1	105613883	--	sp|Q9BVW6|SMIM2_HUMAN Small integral membrane protein 2 OS=Homo sapiens GN=SMIM2 PE=1 SV=1//5.80048e-24	protein_coding	mRNA	NC_019467.2	14752365	14752680	-	2	315	104
XM_004011350.3	101107709	--	sp|A7MB74|SGK1_BOVIN Serine/threonine-protein kinase Sgk1 OS=Bos taurus GN=SGK1 PE=2 SV=1//0	protein_coding	mRNA	NC_019465.2	59254689	59261260	-	12	2595	573
XM_004005809.3	101106505	--	sp|O19048|PCBP1_RABIT Poly(rC)-binding protein 1 OS=Oryctolagus cuniculus GN=PCBP1 PE=2 SV=1//0	protein_coding	mRNA	NC_019460.2	38098777	38100379	-	1	1603	356
XM_012188101.2	101106864	--	sp|Q15147|PLCB4_HUMAN 1-phosphatidylinositol 4,5-bisphosphate phosphodiesterase beta-4 OS=Homo sapiens GN=PLCB4 PE=1 SV=3//0	protein_coding	mRNA	NC_019470.2	1483677	1963005	+	42	5696	NA
XM_015099446.1	105616779	--	sp|Q61091|FZD8_MOUSE Frizzled-8 OS=Mus musculus GN=Fzd8 PE=1 SV=2//3.95469e-12	protein_coding	mRNA	NC_019470.2	25793045	25794482	-	7	936	311
XM_004016192.3	101113007	--	sp|Q9UL58|ZN215_HUMAN Zinc finger protein 215 OS=Homo sapiens GN=ZNF215 PE=2 SV=2//8.43866e-19	protein_coding	mRNA	NC_019472.2	45152261	45174594	-	6	2990	NA
XM_015104165.1	101102448	--	sp|Q6UWD8|CP054_HUMAN Transmembrane protein C16orf54 OS=Homo sapiens GN=C16orf54 PE=1 SV=1//2.77457e-53	protein_coding	mRNA	NC_019481.2	26484925	26488186	+	3	2645	179
XM_012095723.2	101120519	--	sp|Q9BSF8|BTBDA_HUMAN BTB/POZ domain-containing protein 10 OS=Homo sapiens GN=BTBD10 PE=1 SV=2//2.24271e-11	protein_coding	mRNA	NC_019472.2	38725644	38802080	+	10	3308	NA
XM_012126141.2	101121912	--	sp|Q5E9M5|SNPC3_BOVIN snRNA-activating protein complex subunit 3 OS=Bos taurus GN=SNAPC3 PE=2 SV=1//0	protein_coding	mRNA	NC_019459.2	83384633	83421591	+	8	1392	NA
NM_001012457.2	497274	--	sp|P02510|CRYAB_BOVIN Alpha-crystallin B chain OS=Bos taurus GN=CRYAB PE=1 SV=2//3.62417e-123	protein_coding	mRNA	NC_019472.2	21635333	21638246	-	3	560	175
XM_004008109.3	101106933	--	sp|Q7Z695|ADCK2_HUMAN Uncharacterized aarF domain-containing protein kinase 2 OS=Homo sapiens GN=ADCK2 PE=2 SV=1//0	protein_coding	mRNA	NC_019461.2	103731716	103746759	+	8	2497	626
NM_001009754.1	443154	--	sp|Q8SQG7|HYAL2_SHEEP Hyaluronidase-2 OS=Ovis aries GN=HYAL2 PE=1 SV=1//0	protein_coding	mRNA	NC_019476.2	49985715	49988342	+	3	1537	476
XM_012177314.2	101102445	--	sp|Q3T0W4|PP1R7_BOVIN Protein phosphatase 1 regulatory subunit 7 OS=Bos taurus GN=PPP1R7 PE=1 SV=1//0	protein_coding	mRNA	NC_019458.2	526516	542774	-	10	2621	322
XM_015104666.1	101111608	--	sp|O60879|DIAP2_HUMAN Protein diaphanous homolog 2 OS=Homo sapiens GN=DIAPH2 PE=1 SV=1//0	protein_coding	mRNA	NC_019484.2	129776583	130761930	-	27	3532	NA
XM_004004088.3	101111688	--	sp|A3KMX0|ER6L2_BOVIN DNA excision repair protein ERCC-6-like 2 OS=Bos taurus GN=ERCC6L2 PE=2 SV=3//0	protein_coding	mRNA	NC_019459.2	30072886	30227800	-	20	6450	NA
XM_012101129.2	105603814	--	sp|Q6LED0|H31_RAT Histone H3.1 OS=Rattus norvegicus PE=1 SV=3//1.25633e-85	protein_coding	mRNA	NC_019477.2	30585141	30586262	+	1	1122	133
XM_015099894.1	101107123	--	sp|Q9H426|RIMS4_HUMAN Regulating synaptic membrane exocytosis protein 4 OS=Homo sapiens GN=RIMS4 PE=1 SV=3//9.31246e-160	protein_coding	mRNA	NC_019470.2	72604964	72677338	-	7	6177	264
XM_015101025.1	101121880	--	sp|F1MF74|MICA2_BOVIN Protein-methionine sulfoxide oxidase MICAL2 OS=Bos taurus GN=MICAL2 PE=3 SV=2//0	protein_coding	mRNA	NC_019472.2	39878791	40117702	-	31	5908	NA
XM_012116778.2	101113985	--	sp|P53355|DAPK1_HUMAN Death-associated protein kinase 1 OS=Homo sapiens GN=DAPK1 PE=1 SV=6//0	protein_coding	mRNA	NC_019459.2	31894034	32100548	-	28	5427	NA
XM_012182326.1	100379136	--	sp|Q1HG44|DOXA2_HUMAN Dual oxidase maturation factor 2 OS=Homo sapiens GN=DUOXA2 PE=1 SV=2//6.18806e-122	protein_coding	mRNA	NC_019464.2	62242753	62246458	-	7	1526	346
XM_012180975.2	101112865	--	sp|Q3ZBR0|SCNM1_BOVIN Sodium channel modifier 1 OS=Bos taurus GN=SCNM1 PE=2 SV=1//8.22927e-131	protein_coding	mRNA	NC_019458.2	99847692	99850329	+	6	1005	NA
XM_004009692.2	101114358	--	sp|Q96HC4|PDLI5_HUMAN PDZ and LIM domain protein 5 OS=Homo sapiens GN=PDLIM5 PE=1 SV=5//2.00292e-46	protein_coding	mRNA	NC_019463.2	29933905	30080244	-	10	1976	NA
XM_004004622.3	101120807	--	sp|Q8HYR6|DHRS9_BOVIN Dehydrogenase/reductase SDR family member 9 OS=Bos taurus GN=DHRS9 PE=2 SV=1//0	protein_coding	mRNA	NC_019459.2	139201716	139222592	-	5	2367	NA
XM_012132060.2	101120052	--	sp|P28290|SSFA2_HUMAN Sperm-specific antigen 2 OS=Homo sapiens GN=SSFA2 PE=1 SV=3//0	protein_coding	mRNA	NC_019459.2	126728968	126762814	-	16	5192	NA
XM_012095894.1	101120437	--	sp|Q8NH54|O56A3_HUMAN Olfactory receptor 56A3 OS=Homo sapiens GN=OR56A3 PE=3 SV=2//1.74349e-132	protein_coding	mRNA	NC_019472.2	46366532	46367456	-	3	921	306
XM_012101587.2	101121723	--	sp|O77564|FOLH1_PIG Glutamate carboxypeptidase 2 OS=Sus scrofa GN=FOLH1 PE=1 SV=1//0	protein_coding	mRNA	NC_019478.2	5278661	5336430	-	17	3337	779
XM_004018103.3	101121553	--	sp|P28293|CATG_MOUSE Cathepsin G OS=Mus musculus GN=Ctsg PE=1 SV=2//4.46171e-97	protein_coding	mRNA	NC_019475.2	33642774	33645649	-	5	1107	251
XR_001433919.1	101111147	--	sp|Q2KI54|ARMC8_BOVIN Armadillo repeat-containing protein 8 OS=Bos taurus GN=ARMC8 PE=2 SV=1//0	protein_coding	mRNA	NC_019458.2	248733771	248831491	-	21	2564	NA
XM_012175184.1	101114828	--	sp|Q9ULJ1|ODF2L_HUMAN Outer dense fiber protein 2-like OS=Homo sapiens GN=ODF2L PE=2 SV=2//0	protein_coding	mRNA	NC_019458.2	62743115	62780134	-	16	2877	601
XM_012098353.2	101116680	--	sp|A2VDZ3|MEF2A_BOVIN Myocyte-specific enhancer factor 2A OS=Bos taurus GN=MEF2A PE=2 SV=1//0	protein_coding	mRNA	NC_019475.2	5972072	6163181	-	11	5455	NA
XM_012187569.1	101114887	--	sp|Q5TC82|RC3H1_HUMAN Roquin-1 OS=Homo sapiens GN=RC3H1 PE=1 SV=1//0	protein_coding	mRNA	NC_019469.2	53255869	53300662	-	19	12948	NA
XM_012179608.2	101111328	--	sp|Q5EAD2|SERA_BOVIN D-3-phosphoglycerate dehydrogenase OS=Bos taurus GN=PHGDH PE=2 SV=3//0	protein_coding	mRNA	NC_019458.2	96069607	96099638	+	12	1719	438
XM_004020458.3	101116693	--	sp|Q7L1S5|CHST9_HUMAN Carbohydrate sulfotransferase 9 OS=Homo sapiens GN=CHST9 PE=2 SV=2//0	protein_coding	mRNA	NC_019480.2	29952023	30240305	+	6	5843	NA
XM_015098966.1	101102915	--	sp|Q01098|NMDE3_MOUSE Glutamate receptor ionotropic, NMDA 2C OS=Mus musculus GN=Grin2c PE=2 SV=2//2.49605e-33	protein_coding	mRNA	NC_019468.2	55494444	55505990	+	18	4035	1206
XR_001021210.2	101103619	--	-//-	protein_coding	mRNA	NC_019458.2	192214444	192280952	-	4	638	NA
XM_012152824.2	101123195	--	sp|P09487|PPBT_BOVIN Alkaline phosphatase, tissue-nonspecific isozyme OS=Bos taurus GN=ALPL PE=1 SV=2//0	protein_coding	mRNA	NC_019459.2	244070855	244136455	-	12	2308	NA
XM_012180969.2	101119565	--	sp|Q8MKF1|THTPA_BOVIN Thiamine-triphosphatase OS=Bos taurus GN=THTPA PE=1 SV=3//1.82093e-98	protein_coding	mRNA	NC_019464.2	20997157	20998753	-	2	1235	NA
XM_012185823.2	101122200	--	sp|O14836|TR13B_HUMAN Tumor necrosis factor receptor superfamily member 13B OS=Homo sapiens GN=TNFRSF13B PE=1 SV=1//1.11889e-101	protein_coding	mRNA	NC_019468.2	34588577	34612774	+	7	2895	NA
XM_015099434.1	105616776	--	sp|A1Z651|POL_XMRV6 Gag-Pol polyprotein OS=Xenotropic MuLV-related virus (isolate VP62) GN=gag-pol PE=1 SV=1//0	protein_coding	mRNA	NC_019470.2	3174875	3183652	-	7	5697	1806
XM_015103473.1	101110555	--	sp|Q32L18|BTBDG_BOVIN BTB/POZ domain-containing protein 16 OS=Bos taurus GN=BTBD16 PE=2 SV=1//0	protein_coding	mRNA	NC_019479.2	41001012	41052823	+	15	2042	NA
XM_012098851.2	101102181	--	sp|O15320|CTGE5_HUMAN cTAGE family member 5 OS=Homo sapiens GN=CTAGE5 PE=1 SV=4//0	protein_coding	mRNA	NC_019475.2	48004338	48099756	+	28	4757	NA
NM_001135931.1	100190973	--	sp|P49615|CDK5_MOUSE Cyclin-dependent-like kinase 5 OS=Mus musculus GN=Cdk5 PE=1 SV=1//0	protein_coding	mRNA	NC_019461.2	113001483	113005538	-	12	879	292
XM_004015974.3	101119930	--	sp|Q13490|BIRC2_HUMAN Baculoviral IAP repeat-containing protein 2 OS=Homo sapiens GN=BIRC2 PE=1 SV=2//0	protein_coding	mRNA	NC_019472.2	5888704	5912919	-	9	4958	623
XM_004014260.3	101113778	--	sp|Q9H2F5|EPC1_HUMAN Enhancer of polycomb homolog 1 OS=Homo sapiens GN=EPC1 PE=1 SV=1//0	protein_coding	mRNA	NC_019470.2	32198926	32265550	+	15	3856	NA
XM_015099995.1	101118631	--	sp|Q8N135|LGI4_HUMAN Leucine-rich repeat LGI family member 4 OS=Homo sapiens GN=LGI4 PE=2 SV=1//0	protein_coding	mRNA	NC_019471.2	44846944	44855626	-	9	2621	555
XM_015104771.1	101102539	--	sp|A6NCF6|MA13P_HUMAN Putative MAGE domain-containing protein MAGEA13P OS=Homo sapiens GN=MAGEA13P PE=5 SV=1//1.99334e-128	protein_coding	mRNA	NC_019484.2	91660619	91662047	-	1	1429	331
XM_012101819.2	101102942	--	sp|Q60888|OL149_MOUSE Olfactory receptor 149 OS=Mus musculus GN=Olfr149 PE=2 SV=2//5.7084e-174	protein_coding	mRNA	NC_019478.2	26523532	26527574	+	1	4043	310
XM_015094621.1	101103142	--	sp|Q61990|PCBP2_MOUSE Poly(rC)-binding protein 2 OS=Mus musculus GN=Pcbp2 PE=1 SV=1//0	protein_coding	mRNA	NC_019460.2	132723791	132742137	-	13	1984	NA
XM_012101180.2	101116184	--	sp|Q5VZK9|LR16A_HUMAN Leucine-rich repeat-containing protein 16A OS=Homo sapiens GN=LRRC16A PE=1 SV=1//0	protein_coding	mRNA	NC_019477.2	31072372	31378935	-	40	5361	NA
XM_012100057.2	101103273	--	sp|P80227|ACPH_BOVIN Acylamino-acid-releasing enzyme OS=Bos taurus GN=APEH PE=1 SV=2//0	protein_coding	mRNA	NC_019476.2	50472525	50480889	-	20	2207	730
XM_015092421.1	101115417	--	sp|Q8WY36|BBX_HUMAN HMG box transcription factor BBX OS=Homo sapiens GN=BBX PE=1 SV=1//0	protein_coding	mRNA	NC_019458.2	170447198	170735877	+	18	6667	NA
XM_015093152.1	101107077	--	sp|O95980|RECK_HUMAN Reversion-inducing cysteine-rich protein with Kazal motifs OS=Homo sapiens GN=RECK PE=1 SV=1//0	protein_coding	mRNA	NC_019459.2	52181558	52241541	-	16	9000	NA
XR_001434449.1	101110222	--	sp|Q99618|CDCA3_HUMAN Cell division cycle-associated protein 3 OS=Homo sapiens GN=CDCA3 PE=1 SV=1//3.1165e-109	protein_coding	mRNA	NC_019460.2	207325405	207329181	+	7	1215	NA
XM_012179795.2	101111285	--	sp|Q96G03|PGM2_HUMAN Phosphoglucomutase-2 OS=Homo sapiens GN=PGM2 PE=1 SV=4//0	protein_coding	mRNA	NC_019463.2	57050150	57081300	+	13	1806	520
XM_004010631.3	101110241	--	sp|Q6S5L8|SHC4_HUMAN SHC-transforming protein 4 OS=Homo sapiens GN=SHC4 PE=1 SV=1//0	protein_coding	mRNA	NC_019464.2	58207716	58341423	+	12	6437	630
XM_012182578.2	101108396	--	sp|A5LFY3|F229B_MACFA Protein FAM229B OS=Macaca fascicularis GN=FAM229B PE=3 SV=1//1.31615e-47	protein_coding	mRNA	NC_019465.2	25425223	25430820	-	4	1631	NA
XM_015092560.1	101118840	--	sp|Q8NDX5|PHC3_HUMAN Polyhomeotic-like protein 3 OS=Homo sapiens GN=PHC3 PE=1 SV=1//0	protein_coding	mRNA	NC_019458.2	215085226	215156607	+	15	3378	NA
XM_012107284.2	101106826	--	sp|P51815|ZN75D_HUMAN Zinc finger protein 75D OS=Homo sapiens GN=ZNF75D PE=2 SV=2//0	protein_coding	mRNA	NC_019484.2	94652231	94664844	-	6	2783	521
XM_004010088.3	101102984	--	sp|Q6ZTQ3|RASF6_HUMAN Ras association domain-containing protein 6 OS=Homo sapiens GN=RASSF6 PE=1 SV=1//0	protein_coding	mRNA	NC_019463.2	88190578	88260262	-	11	5753	NA
XM_015100752.1	101112346	--	sp|Q05186|RCN1_MOUSE Reticulocalbin-1 OS=Mus musculus GN=Rcn1 PE=1 SV=1//0	protein_coding	mRNA	NC_019472.2	60945317	60957843	+	6	2004	310
XM_004018800.3	101103930	--	sp|Q3SYR3|ABEC2_BOVIN Probable C-&gt;U-editing enzyme APOBEC-2 OS=Bos taurus GN=APOBEC2 PE=2 SV=1//5.03498e-130	protein_coding	mRNA	NC_019477.2	14998240	15012026	+	3	1150	224
XM_004004275.3	101114931	--	sp|P58775|TPM2_RAT Tropomyosin beta chain OS=Rattus norvegicus GN=Tpm2 PE=3 SV=1//8.98622e-106	protein_coding	mRNA	NC_019459.2	52591790	52598332	+	9	1225	420
XM_004017742.2	101102761	--	sp|Q96S86|HPLN3_HUMAN Hyaluronan and proteoglycan link protein 3 OS=Homo sapiens GN=HAPLN3 PE=2 SV=1//0	protein_coding	mRNA	NC_019475.2	19546696	19566928	-	5	5080	360
XM_004018842.2	101114314	--	sp|Q6Q6R5|CRIP3_HUMAN Cysteine-rich protein 3 OS=Homo sapiens GN=CRIP3 PE=2 SV=2//9.39764e-27	protein_coding	mRNA	NC_019477.2	16899698	16903899	-	8	2346	204
XM_004011691.3	101116841	--	sp|O46491|CP7A1_PIG Cholesterol 7-alpha-monooxygenase OS=Sus scrofa GN=CYP7A1 PE=3 SV=1//0	protein_coding	mRNA	NC_019466.2	37385173	37395628	-	6	3191	501
XM_015095430.1	101107860	--	sp|Q9UDV6|ZN212_HUMAN Zinc finger protein 212 OS=Homo sapiens GN=ZNF212 PE=1 SV=3//2.9567e-20	protein_coding	mRNA	NC_019461.2	111676686	111680295	+	3	2787	264
XM_012179580.2	101105752	--	sp|Q02224|CENPE_HUMAN Centromere-associated protein E OS=Homo sapiens GN=CENPE PE=1 SV=2//0	protein_coding	mRNA	NC_019463.2	21713052	21791689	+	49	8586	NA
XM_015104177.1	105604861	--	sp|Q9ES87|PRSS8_RAT Prostasin OS=Rattus norvegicus GN=Prss8 PE=2 SV=3//3.14836e-154	protein_coding	mRNA	NC_019481.2	27210054	27214585	-	5	2101	NA
XM_012101836.2	101107480	--	sp|Q9HAT2|SIAE_HUMAN Sialate O-acetylesterase OS=Homo sapiens GN=SIAE PE=1 SV=1//0	protein_coding	mRNA	NC_019478.2	27286039	27324132	-	10	2040	NA
XM_015093577.1	101104810	--	sp|Q7Z2X4|PCLI1_HUMAN PTB-containing, cubilin and LRP1-interacting protein OS=Homo sapiens GN=PID1 PE=1 SV=1//6.81966e-127	protein_coding	mRNA	NC_019459.2	230103866	230140060	-	2	3838	265
XM_015104696.1	106990669	--	sp|Q12816|TROP_HUMAN Trophinin OS=Homo sapiens GN=TRO PE=1 SV=3//0	protein_coding	mRNA	NC_019484.2	48012591	48055602	-	17	2268	755
XM_012178548.2	101107784	--	sp|Q9NYF5|FA13B_HUMAN Protein FAM13B OS=Homo sapiens GN=FAM13B PE=2 SV=2//6.44221e-120	protein_coding	mRNA	NC_019462.2	46712246	46812106	-	26	5779	NA
XM_004014062.2	101106786	--	sp|E7ERA6|RN223_HUMAN RING finger protein 223 OS=Homo sapiens GN=RNF223 PE=2 SV=1//2.39853e-75	protein_coding	mRNA	NC_019469.2	49403765	49409422	+	2	4664	242
XM_015099144.1	101119065	--	sp|Q05B57|OTU1_BOVIN Ubiquitin thioesterase OTU1 OS=Bos taurus GN=YOD1 PE=2 SV=1//5.42175e-25	protein_coding	mRNA	NC_019469.2	4131487	4140803	-	2	8986	429
XM_015095960.1	101114952	--	sp|A4IF78|TFIP8_BOVIN Tumor necrosis factor alpha-induced protein 8 OS=Bos taurus GN=TNFAIP8 PE=2 SV=1//6.46486e-120	protein_coding	mRNA	NC_019462.2	31910614	31994092	-	3	3353	NA
XM_004018745.2	100036761	--	sp|P62271|RS18_RAT 40S ribosomal protein S18 OS=Rattus norvegicus GN=Rps18 PE=1 SV=3//1.3142e-89	protein_coding	mRNA	NC_019477.2	7514007	7518793	+	6	615	152
XM_015104060.1	101123174	--	sp|Q96EY1|DNJA3_HUMAN DnaJ homolog subfamily A member 3, mitochondrial OS=Homo sapiens GN=DNAJA3 PE=1 SV=2//0	protein_coding	mRNA	NC_019481.2	3597174	3628088	+	11	2547	487
XR_001038967.2	101111870	--	sp|Q9P2N6|KANL3_HUMAN KAT8 regulatory NSL complex subunit 3 OS=Homo sapiens GN=KANSL3 PE=1 SV=2//0	protein_coding	mRNA	NC_019460.2	103634831	103675215	+	22	10462	NA
XM_015104412.1	101111155	--	sp|O95470|SGPL1_HUMAN Sphingosine-1-phosphate lyase 1 OS=Homo sapiens GN=SGPL1 PE=1 SV=3//0	protein_coding	mRNA	NC_019482.2	26693741	26749979	+	15	5110	NA
XM_012106788.2	101114848	--	sp|P51508|ZNF81_HUMAN Zinc finger protein 81 OS=Homo sapiens GN=ZNF81 PE=1 SV=3//0	protein_coding	mRNA	NC_019484.2	53377130	53423061	+	4	4461	686
XM_012102299.2	101115413	--	sp|Q8NGG7|OR8A1_HUMAN Olfactory receptor 8A1 OS=Homo sapiens GN=OR8A1 PE=2 SV=2//4.30763e-159	protein_coding	mRNA	NC_019478.2	27062071	27063131	+	1	1061	319
XR_001044138.2	101123224	--	sp|Q5T5J6|SWT1_HUMAN Transcriptional protein SWT1 OS=Homo sapiens GN=SWT1 PE=2 SV=1//0	protein_coding	mRNA	NC_019469.2	64177143	64277759	+	20	5597	NA
XM_015104571.1	101117904	--	sp|Q17QB3|ASAH1_BOVIN Acid ceramidase OS=Bos taurus GN=ASAH1 PE=2 SV=3//0	protein_coding	mRNA	NC_019483.2	17893972	17923237	+	14	1745	400
XM_004020420.3	101107058	--	sp|Q6IA86|ELP2_HUMAN Elongator complex protein 2 OS=Homo sapiens GN=ELP2 PE=1 SV=2//0	protein_coding	mRNA	NC_019480.2	21198602	21252860	-	23	3148	NA
XM_004006729.3	101102135	--	sp|P25325|THTM_HUMAN 3-mercaptopyruvate sulfurtransferase OS=Homo sapiens GN=MPST PE=1 SV=3//0	protein_coding	mRNA	NC_019460.2	180041155	180050242	+	3	1340	318
XM_015095947.1	101111279	--	sp|Q5R9A9|SNX2_PONAB Sorting nexin-2 OS=Pongo abelii GN=SNX2 PE=2 SV=1//0	protein_coding	mRNA	NC_019462.2	28411549	28473022	-	16	2646	NA
XM_012187143.2	101104593	--	sp|Q8N8S7|ENAH_HUMAN Protein enabled homolog OS=Homo sapiens GN=ENAH PE=1 SV=2//3.03977e-12	protein_coding	mRNA	NC_019469.2	26606930	26759938	-	16	8464	601
XM_004014066.3	101108068	--	sp|Q8K430|KLH17_RAT Kelch-like protein 17 OS=Rattus norvegicus GN=Klhl17 PE=1 SV=1//0	protein_coding	mRNA	NC_019469.2	49509777	49514302	-	11	2475	606
XM_012177650.2	101123336	--	sp|O94967|WDR47_HUMAN WD repeat-containing protein 47 OS=Homo sapiens GN=WDR47 PE=1 SV=1//0	protein_coding	mRNA	NC_019458.2	85364398	85410399	-	15	4254	NA
XM_012105173.1	101104959	--	sp|P31942|HNRH3_HUMAN Heterogeneous nuclear ribonucleoprotein H3 OS=Homo sapiens GN=HNRNPH3 PE=1 SV=2//6.90428e-07	protein_coding	mRNA	NC_019482.2	24479841	24487314	+	9	3787	NA
XM_015105170.1	101113211	--	sp|P03988|IGHM_RABIT Ig mu chain C region secreted form OS=Oryctolagus cuniculus PE=2 SV=1//3.42896e-172	protein_coding	mRNA	NW_014639781.1	39013	52175	+	10	2099	660
XM_015093811.1	101109608	--	sp|P11833|TBB_PARLI Tubulin beta chain OS=Paracentrotus lividus PE=2 SV=1//3.57459e-166	protein_coding	mRNA	NC_019460.2	1779549	1784311	+	5	876	291
XM_012096973.2	100188915	--	sp|P52739|ZN131_HUMAN Zinc finger protein 131 OS=Homo sapiens GN=ZNF131 PE=1 SV=2//0	protein_coding	mRNA	NC_019473.2	31525854	31553075	-	7	3287	NA
XM_015095553.1	101118527	--	sp|Q86XS8|GOLI_HUMAN E3 ubiquitin-protein ligase RNF130 OS=Homo sapiens GN=RNF130 PE=1 SV=1//0	protein_coding	mRNA	NC_019462.2	858867	998276	+	10	1753	583
XM_004017586.3	101106285	--	sp|Q8IWA6|CCD60_HUMAN Coiled-coil domain-containing protein 60 OS=Homo sapiens GN=CCDC60 PE=1 SV=2//0	protein_coding	mRNA	NC_019474.2	55419009	55583855	-	14	3316	NA
XM_012098879.2	101111508	--	sp|Q8BHJ5|TBL1R_MOUSE F-box-like/WD repeat-containing protein TBL1XR1 OS=Mus musculus GN=Tbl1xr1 PE=1 SV=1//0	protein_coding	mRNA	NC_019458.2	207858046	208033469	+	16	6589	NA
XM_004012789.3	101111562	--	sp|Q91VX5|NXPH3_MOUSE Neurexophilin-3 OS=Mus musculus GN=Nxph3 PE=2 SV=1//2.89908e-161	protein_coding	mRNA	NC_019468.2	36529027	36533186	-	3	1864	249
XM_012174538.2	101119971	--	sp|Q7Z4S6|KI21A_HUMAN Kinesin-like protein KIF21A OS=Homo sapiens GN=KIF21A PE=1 SV=2//0	protein_coding	mRNA	NC_019460.2	147649695	147832474	+	35	6265	NA
XM_015104759.1	101104552	--	sp|O60840|CAC1F_HUMAN Voltage-dependent L-type calcium channel subunit alpha-1F OS=Homo sapiens GN=CACNA1F PE=1 SV=2//0	protein_coding	mRNA	NC_019484.2	52642275	52669593	+	48	5892	1990
XR_001044551.1	101110956	--	sp|P82125|AKCL2_PIG 1,5-anhydro-D-fructose reductase OS=Sus scrofa GN=AKR1E2 PE=1 SV=2//1.28649e-16	protein_coding	mRNA	NC_019470.2	42964006	42975114	-	9	980	348
XM_004005672.3	101115774	--	sp|Q9ULH0|KDIS_HUMAN Kinase D-interacting substrate of 220 kDa OS=Homo sapiens GN=KIDINS220 PE=1 SV=3//0	protein_coding	mRNA	NC_019460.2	18024655	18110758	-	29	7079	NA
XM_012103245.2	101117384	--	sp|Q92547|TOPB1_HUMAN DNA topoisomerase 2-binding protein 1 OS=Homo sapiens GN=TOPBP1 PE=1 SV=3//0	protein_coding	mRNA	NC_019458.2	253637539	253708661	+	28	5356	1521
XM_004012142.3	101111815	--	sp|Q5W0Q7|USPL1_HUMAN SUMO-specific isopeptidase USPL1 OS=Homo sapiens GN=USPL1 PE=1 SV=1//0	protein_coding	mRNA	NC_019467.2	30405672	30433255	-	9	5184	NA
XM_015091901.1	101103519	--	sp|Q96GD3|SCMH1_HUMAN Polycomb protein SCMH1 OS=Homo sapiens GN=SCMH1 PE=1 SV=1//0	protein_coding	mRNA	NC_019458.2	15310087	15445761	-	12	2913	NA
XM_012097318.2	101110107	--	sp|Q93052|LPP_HUMAN Lipoma-preferred partner OS=Homo sapiens GN=LPP PE=1 SV=1//0	protein_coding	mRNA	NC_019458.2	196520087	197262662	-	13	5763	NA
XM_012117996.2	100885760	--	sp|P26992|CNTFR_HUMAN Ciliary neurotrophic factor receptor subunit alpha OS=Homo sapiens GN=CNTFR PE=1 SV=2//0	protein_coding	mRNA	NC_019459.2	36810637	36830966	+	9	3978	372
XM_015104121.1	105604705	--	sp|Q5ZKJ5|TM180_CHICK Transmembrane protein 180 OS=Gallus gallus GN=TMEM180 PE=2 SV=1//4.31935e-37	protein_coding	mRNA	NC_019481.2	20082250	20120798	+	6	2350	467
XM_012143143.2	101112883	--	sp|Q6ZS30|NBEL1_HUMAN Neurobeachin-like protein 1 OS=Homo sapiens GN=NBEAL1 PE=2 SV=3//0	protein_coding	mRNA	NC_019459.2	204024608	204175083	+	55	11153	2782
XM_004020456.3	101116192	--	sp|P33545|DSC2_BOVIN Desmocollin-2 (Fragment) OS=Bos taurus GN=DSC2 PE=2 SV=1//0	protein_coding	mRNA	NC_019480.2	26262636	26298721	+	16	3620	NA
XM_015105257.1	101103705	--	sp|Q9NQV7|PRDM9_HUMAN Histone-lysine N-methyltransferase PRDM9 OS=Homo sapiens GN=PRDM9 PE=1 SV=2//7.09366e-126	protein_coding	mRNA	NW_014641620.1	67	13855	-	11	2723	773
XM_015095278.1	101106001	--	sp|P97686|NRCAM_RAT Neuronal cell adhesion molecule OS=Rattus norvegicus GN=Nrcam PE=1 SV=2//0	protein_coding	mRNA	NC_019461.2	49222304	49491140	-	33	13251	NA
XM_015094489.1	101103960	--	sp|O95759|TBCD8_HUMAN TBC1 domain family member 8 OS=Homo sapiens GN=TBC1D8 PE=2 SV=3//2.0975e-13	protein_coding	mRNA	NC_019460.2	100113005	100250318	+	19	3871	NA
XM_012112843.2	101104962	--	sp|P49796|RGS3_HUMAN Regulator of G-protein signaling 3 OS=Homo sapiens GN=RGS3 PE=1 SV=2//0	protein_coding	mRNA	NC_019459.2	10117139	10141952	-	7	7675	NA
XM_012184104.2	101108663	--	sp|P00129|QCR7_BOVIN Cytochrome b-c1 complex subunit 7 OS=Bos taurus GN=UQCRB PE=1 SV=3//1.67703e-56	protein_coding	mRNA	NC_019466.2	80470742	80472733	+	3	513	79
XM_015097603.1	101114116	--	sp|Q9Y6Z7|COL10_HUMAN Collectin-10 OS=Homo sapiens GN=COLEC10 PE=2 SV=2//8.89933e-127	protein_coding	mRNA	NC_019466.2	57814569	58332480	-	13	2864	NA
XM_004019087.3	101113893	--	sp|P43274|H14_MOUSE Histone H1.4 OS=Mus musculus GN=Hist1h1e PE=1 SV=2//9.59909e-22	protein_coding	mRNA	NC_019477.2	30691739	30692431	+	1	693	194
XM_015095159.1	101103150	--	sp|P62832|RL23_RAT 60S ribosomal protein L23 OS=Rattus norvegicus GN=Rpl23 PE=2 SV=1//1.6965e-92	protein_coding	mRNA	NC_019461.2	90335424	90335916	+	1	493	157
XM_012176820.2	101116045	--	sp|Q9NQW6|ANLN_HUMAN Actin-binding protein anillin OS=Homo sapiens GN=ANLN PE=1 SV=2//0	protein_coding	mRNA	NC_019461.2	60780744	60834979	-	25	4782	1147
XM_004020951.2	101111598	--	sp|Q9BXU9|CABP8_HUMAN Calcium-binding protein 8 OS=Homo sapiens GN=CALN1 PE=2 SV=1//2.52774e-136	protein_coding	mRNA	NC_019481.2	28500258	29006385	+	6	5739	261
XM_015099511.1	101115146	--	sp|Q9ULU4|PKCB1_HUMAN Protein kinase C-binding protein 1 OS=Homo sapiens GN=ZMYND8 PE=1 SV=2//0	protein_coding	mRNA	NC_019470.2	75223087	75346861	-	26	5341	1215
XM_012097263.2	100147794	--	sp|Q3SZA1|RHOF_BOVIN Rho-related GTP-binding protein RhoF OS=Bos taurus GN=RHOF PE=2 SV=1//1.26968e-118	protein_coding	mRNA	NC_019474.2	53057918	53077809	+	6	7731	NA
XM_012140567.2	105609990	--	sp|Q71SV0|LAP4B_BOVIN Lysosomal-associated transmembrane protein 4B OS=Bos taurus GN=LAPTM4B PE=2 SV=1//1.28205e-124	protein_coding	mRNA	NC_019459.2	188986042	188986967	+	3	923	225
XM_012165644.2	101108644	--	sp|Q9NZM3|ITSN2_HUMAN Intersectin-2 OS=Homo sapiens GN=ITSN2 PE=1 SV=3//3.33452e-21	protein_coding	mRNA	NC_019460.2	31595311	31692262	-	38	7562	NA
XM_004021708.3	101113652	--	sp|Q6QGC0|PDLI3_PIG PDZ and LIM domain protein 3 OS=Sus scrofa GN=PDLIM3 PE=2 SV=1//0	protein_coding	mRNA	NC_019483.2	14429636	14458860	-	7	1716	NA
XM_004021569.3	101120136	--	sp|Q0VD59|MARH8_BOVIN E3 ubiquitin-protein ligase MARCH8 OS=Bos taurus GN=MARCH8 PE=2 SV=1//6.51761e-160	protein_coding	mRNA	NC_019482.2	43688884	43808717	+	7	4406	NA
XM_004018757.3	101114313	--	sp|Q96C00|ZBTB9_HUMAN Zinc finger and BTB domain-containing protein 9 OS=Homo sapiens GN=ZBTB9 PE=1 SV=1//0	protein_coding	mRNA	NC_019477.2	7697143	7700185	+	2	2788	NA
XM_012188470.2	101106127	--	sp|Q5RDV7|CLDN1_PONAB Claudin domain-containing protein 1 OS=Pongo abelii GN=CLDND1 PE=2 SV=1//6.64233e-176	protein_coding	mRNA	NC_019458.2	161083316	161090593	-	6	2076	NA
XM_015102134.1	101102342	--	sp|Q8NCE2|MTMRE_HUMAN Myotubularin-related protein 14 OS=Homo sapiens GN=MTMR14 PE=1 SV=2//0	protein_coding	mRNA	NC_019476.2	16934364	16991053	-	21	2549	713
XM_012107123.1	101112543	--	sp|Q8TE69|CX04A_HUMAN Protein CXorf40A OS=Homo sapiens GN=CXorf40A PE=1 SV=2//6.6026e-71	protein_coding	mRNA	NC_019484.2	78117582	78122799	+	4	1949	166
XM_004023170.3	101108147	--	sp|P08779|K1C16_HUMAN Keratin, type I cytoskeletal 16 OS=Homo sapiens GN=KRT16 PE=1 SV=4//1.04974e-178	protein_coding	mRNA	NC_019468.2	41259413	41262140	-	10	1497	441
XM_015105247.1	101119802	--	sp|Q60894|OLF12_MOUSE Olfactory receptor 12 OS=Mus musculus GN=Olfr12 PE=3 SV=2//1.31058e-150	protein_coding	mRNA	NW_014641486.1	30644	31619	+	1	976	320
XM_015092953.1	101116026	--	sp|Q7T3C3|CUTA_DANRE Protein CutA homolog OS=Danio rerio GN=cuta PE=2 SV=1//4.2373e-23	protein_coding	mRNA	NC_019459.2	2672469	2690002	-	5	4552	NA
XM_004007816.3	101117242	--	sp|Q8K174|TMM60_MOUSE Transmembrane protein 60 OS=Mus musculus GN=Tmem60 PE=2 SV=1//4.41949e-61	protein_coding	mRNA	NC_019461.2	43458791	43462722	+	2	923	133
XM_012187159.1	101114291	--	sp|Q5VT25|MRCKA_HUMAN Serine/threonine-protein kinase MRCK alpha OS=Homo sapiens GN=CDC42BPA PE=1 SV=1//0	protein_coding	mRNA	NC_019469.2	28038039	28285603	-	40	9858	NA
XM_015093607.1	101109942	--	sp|Q8IXK0|PHC2_HUMAN Polyhomeotic-like protein 2 OS=Homo sapiens GN=PHC2 PE=1 SV=1//0	protein_coding	mRNA	NC_019459.2	233436242	233459933	+	7	2319	323
NM_001163595.1	100302546	--	sp|Q96PM5|ZN363_HUMAN RING finger and CHY zinc finger domain-containing protein 1 OS=Homo sapiens GN=RCHY1 PE=1 SV=1//1.33363e-155	protein_coding	mRNA	NC_019463.2	89915813	89932709	-	9	786	266
XM_015101607.1	101121120	--	sp|P30622|CLIP1_HUMAN CAP-Gly domain-containing linker protein 1 OS=Homo sapiens GN=CLIP1 PE=1 SV=2//0	protein_coding	mRNA	NC_019474.2	52560405	52641391	+	17	6510	NA
XM_012181683.2	101116913	--	sp|Q5R6P6|GMFB_PONAB Glia maturation factor beta OS=Pongo abelii GN=GMFB PE=2 SV=3//7.98691e-89	protein_coding	mRNA	NC_019464.2	63890015	63904972	-	7	4223	NA
XM_012130119.1	101104965	--	sp|D4AEP3|F168B_RAT Myelin-associated neurite-outgrowth inhibitor OS=Rattus norvegicus GN=Fam168b PE=1 SV=1//5.47418e-59	protein_coding	mRNA	NC_019459.2	113724972	113758598	-	6	9755	224
XM_004019065.3	101108086	--	sp|P10854|H2B1M_MOUSE Histone H2B type 1-M OS=Mus musculus GN=Hist1h2bm PE=1 SV=2//1.49544e-60	protein_coding	mRNA	NC_019477.2	30520734	30521208	-	1	475	126
XM_015101055.1	101120438	--	sp|Q9H347|UBQL3_HUMAN Ubiquilin-3 OS=Homo sapiens GN=UBQLN3 PE=1 SV=2//9.13409e-08	protein_coding	mRNA	NC_019472.2	47093602	47096268	+	3	1885	631
XM_012177628.2	101123551	--	sp|Q8N9F8|ZN454_HUMAN Zinc finger protein 454 OS=Homo sapiens GN=ZNF454 PE=2 SV=2//0	protein_coding	mRNA	NC_019462.2	2118914	2167692	-	10	7809	NA
XM_012184892.2	101110423	--	sp|Q9BZ29|DOCK9_HUMAN Dedicator of cytokinesis protein 9 OS=Homo sapiens GN=DOCK9 PE=1 SV=2//0	protein_coding	mRNA	NC_019467.2	74992593	75209922	-	57	8246	2243
XM_012099235.2	100579170	--	sp|Q2T9N7|LYZL4_BOVIN Lysozyme-like protein 4 OS=Bos taurus GN=LYZL4 PE=2 SV=1//7.45238e-95	protein_coding	mRNA	NC_019476.2	14572316	14578749	-	5	2504	NA
XM_012178260.1	101118269	--	sp|Q9BYE9|CDHR2_HUMAN Cadherin-related family member 2 OS=Homo sapiens GN=CDHR2 PE=1 SV=2//0	protein_coding	mRNA	NC_019462.2	35486560	35508055	+	25	3537	1044
XM_012105795.2	101118162	--	sp|Q15154|PCM1_HUMAN Pericentriolar material 1 protein OS=Homo sapiens GN=PCM1 PE=1 SV=4//6.10739e-149	protein_coding	mRNA	NC_019483.2	17940548	18032288	-	44	8957	NA
XM_012107291.2	101106826	--	sp|P51815|ZN75D_HUMAN Zinc finger protein 75D OS=Homo sapiens GN=ZNF75D PE=2 SV=2//0	protein_coding	mRNA	NC_019484.2	94641360	94664849	-	8	2117	362
XM_015097838.1	101122117	--	sp|Q9NX95|SYBU_HUMAN Syntabulin OS=Homo sapiens GN=SYBU PE=1 SV=2//0	protein_coding	mRNA	NC_019466.2	67240493	67369908	+	10	3412	695
XM_015092303.1	101108447	--	sp|Q86VI3|IQGA3_HUMAN Ras GTPase-activating-like protein IQGAP3 OS=Homo sapiens GN=IQGAP3 PE=1 SV=2//0	protein_coding	mRNA	NC_019458.2	104963762	105001312	-	38	4843	1607
XM_015104822.1	101110907	--	sp|A2AJT9|CX023_HUMAN Uncharacterized protein CXorf23 OS=Homo sapiens GN=CXorf23 PE=1 SV=1//0	protein_coding	mRNA	NC_019484.2	17351559	17407578	-	13	3404	NA
XM_012101138.1	101114398	--	sp|Q58DK8|TRI38_BOVIN E3 ubiquitin-protein ligase TRIM38 OS=Bos taurus GN=TRIM38 PE=2 SV=1//0	protein_coding	mRNA	NC_019477.2	30739650	30756619	-	7	4337	NA
XM_012189651.1	101104521	--	sp|Q5XUX0|FBX31_HUMAN F-box only protein 31 OS=Homo sapiens GN=FBXO31 PE=1 SV=2//0	protein_coding	mRNA	NC_019471.2	12372410	12396493	-	10	1439	NA
XM_015101617.1	101121120	--	sp|P30622|CLIP1_HUMAN CAP-Gly domain-containing linker protein 1 OS=Homo sapiens GN=CLIP1 PE=1 SV=2//0	protein_coding	mRNA	NC_019474.2	52560405	52676372	+	26	5677	NA
XM_015096543.1	105612196	--	-//-	protein_coding	mRNA	NC_019463.2	85347390	85354438	+	3	1107	NA
XM_015100113.1	101102330	--	sp|P29314|RS9_RAT 40S ribosomal protein S9 OS=Rattus norvegicus GN=Rps9 PE=1 SV=4//6.79904e-114	protein_coding	mRNA	NC_019471.2	60131712	60138458	-	5	813	194
XM_004017766.3	101108605	--	sp|Q2T9U8|NMB_BOVIN Neuromedin-B OS=Bos taurus GN=NMB PE=2 SV=1//1.5186e-55	protein_coding	mRNA	NC_019475.2	21400897	21404192	-	3	656	132
NM_001308580.1	101106311	--	sp|Q17QC0|PGRC1_BOVIN Membrane-associated progesterone receptor component 1 OS=Bos taurus GN=PGRMC1 PE=2 SV=3//1.28467e-50	protein_coding	mRNA	NC_019484.2	109361285	109365013	-	2	1060	85
XM_012097360.2	101104688	--	sp|Q969H0|FBXW7_HUMAN F-box/WD repeat-containing protein 7 OS=Homo sapiens GN=FBXW7 PE=1 SV=1//0	protein_coding	mRNA	NC_019474.2	4968373	5188888	+	14	2659	NA
XM_015092364.1	101121731	--	sp|Q59A32|PUR2_BOVIN Trifunctional purine biosynthetic protein adenosine-3 OS=Bos taurus GN=GART PE=2 SV=1//0	protein_coding	mRNA	NC_019458.2	120047155	120075711	+	22	5037	NA
XM_012106398.1	101107419	--	sp|Q3SZA5|SPSY_BOVIN Spermine synthase OS=Bos taurus GN=SMS PE=2 SV=1//0	protein_coding	mRNA	NC_019484.2	19179570	19227990	+	11	1544	331
XM_012097045.2	101108516	--	sp|Q6KC79|NIPBL_HUMAN Nipped-B-like protein OS=Homo sapiens GN=NIPBL PE=1 SV=2//0	protein_coding	mRNA	NC_019473.2	37098318	37295447	-	47	8651	2698
XM_012186474.2	101114330	--	sp|O95104|SFR15_HUMAN Splicing factor, arginine/serine-rich 15 OS=Homo sapiens GN=SCAF4 PE=1 SV=3//5.55874e-37	protein_coding	mRNA	NC_019458.2	121888359	121927492	+	19	5115	1156
XM_015094516.1	101114695	--	sp|Q3SWY1|ARI5A_BOVIN AT-rich interactive domain-containing protein 5A OS=Bos taurus GN=ARID5A PE=2 SV=1//0	protein_coding	mRNA	NC_019460.2	103688723	103701295	-	8	2129	590
XM_012186943.1	101109553	--	sp|Q4TVR5|DUSTY_BOVIN Dual serine/threonine and tyrosine protein kinase OS=Bos taurus GN=DSTYK PE=2 SV=1//0	protein_coding	mRNA	NC_019469.2	2238636	2271249	-	12	6241	NA
XM_015095240.1	101113321	--	sp|O95025|SEM3D_HUMAN Semaphorin-3D OS=Homo sapiens GN=SEMA3D PE=2 SV=2//0	protein_coding	mRNA	NC_019461.2	35437991	35583184	+	17	5696	775
XM_004022737.3	101117912	--	sp|Q7Z2G1|H2BWT_HUMAN Histone H2B type W-T OS=Homo sapiens GN=H2BFWT PE=1 SV=2//2.26106e-28	protein_coding	mRNA	NC_019484.2	122387661	122388555	+	1	895	145
XM_004013879.2	101110954	--	sp|P19632|PHOS_BOVIN Phosducin OS=Bos taurus GN=PDC PE=1 SV=2//7.73132e-173	protein_coding	mRNA	NC_019469.2	65538942	65544033	-	3	1608	245
XM_004005852.3	101117656	--	sp|Q2M2T5|COMD1_BOVIN COMM domain-containing protein 1 OS=Bos taurus GN=COMMD1 PE=2 SV=1//1.57995e-88	protein_coding	mRNA	NC_019460.2	45871877	46041454	-	3	713	205
XM_012105175.1	101104959	--	sp|P31942|HNRH3_HUMAN Heterogeneous nuclear ribonucleoprotein H3 OS=Homo sapiens GN=HNRNPH3 PE=1 SV=2//6.90428e-07	protein_coding	mRNA	NC_019482.2	24479841	24487314	+	9	3742	387
XM_015098350.1	443523	--	sp|P35833|CSF3_BOVIN Granulocyte colony-stimulating factor OS=Bos taurus GN=CSF3 PE=1 SV=2//1.04695e-66	protein_coding	mRNA	NC_019468.2	39856877	39860563	+	3	2838	201
XM_004011391.3	101118880	--	sp|Q0VC06|LTV1_BOVIN Protein LTV1 homolog OS=Bos taurus GN=LTV1 PE=2 SV=1//0	protein_coding	mRNA	NC_019465.2	68165325	68181733	+	11	1917	474
XM_004017472.3	101110180	--	sp|Q27956|LIF_BOVIN Leukemia inhibitory factor OS=Bos taurus GN=LIF PE=2 SV=1//5.8461e-113	protein_coding	mRNA	NC_019474.2	68790962	68806381	-	4	2253	NA
XM_012098964.2	101116179	--	sp|Q9P2D8|UNC79_HUMAN Protein unc-79 homolog OS=Homo sapiens GN=UNC79 PE=2 SV=4//0	protein_coding	mRNA	NC_019475.2	56921127	57150236	+	49	12686	NA
XM_015102484.1	101104533	--	sp|P49116|NR2C2_HUMAN Nuclear receptor subfamily 2 group C member 2 OS=Homo sapiens GN=NR2C2 PE=1 SV=1//0	protein_coding	mRNA	NC_019476.2	57116468	57224569	-	14	15857	NA
XM_015095143.1	101115118	--	sp|Q86TI4|WDR86_HUMAN WD repeat-containing protein 86 OS=Homo sapiens GN=WDR86 PE=2 SV=3//0	protein_coding	mRNA	NC_019461.2	113307159	113332026	-	12	1284	427
XM_012175929.1	780441	--	sp|Q5I2P5|MX2_SHEEP Interferon-induced GTP-binding protein Mx2 OS=Ovis aries GN=MX2 PE=2 SV=1//0	protein_coding	mRNA	NC_019458.2	259516237	259554045	+	16	2855	NA
XM_012103581.1	101104448	--	sp|Q86VQ3|TXND2_HUMAN Thioredoxin domain-containing protein 2 OS=Homo sapiens GN=TXNDC2 PE=2 SV=4//4.98009e-48	protein_coding	mRNA	NC_019480.2	42175396	42178893	+	2	3196	659
XM_015100544.1	101116250	--	sp|Q63HK5|TSH3_HUMAN Teashirt homolog 3 OS=Homo sapiens GN=TSHZ3 PE=1 SV=2//0	protein_coding	mRNA	NC_019471.2	41035195	41041979	-	2	6783	1036
XM_012174718.2	101108785	--	sp|P05131|KAPCB_BOVIN cAMP-dependent protein kinase catalytic subunit beta OS=Bos taurus GN=PRKACB PE=1 SV=2//0	protein_coding	mRNA	NC_019458.2	60471036	60540437	+	12	9831	NA
XM_004008068.3	101117581	--	sp|F1MUG2|CEP41_BOVIN Centrosomal protein of 41 kDa OS=Bos taurus GN=CEP41 PE=3 SV=2//1.99912e-11	protein_coding	mRNA	NC_019461.2	94150450	94198738	-	11	3640	NA
XM_004012697.2	101110775	--	sp|Q1RMJ5|DRS7C_BOVIN Dehydrogenase/reductase SDR family member 7C OS=Bos taurus GN=DHRS7C PE=2 SV=2//0	protein_coding	mRNA	NC_019468.2	28472242	28484146	-	7	1151	312
XM_012097166.2	101122627	--	sp|Q6P4H8|F173B_HUMAN Protein FAM173B OS=Homo sapiens GN=FAM173B PE=1 SV=2//6.82871e-103	protein_coding	mRNA	NC_019473.2	62812095	62822904	+	5	1196	NA
XM_015103074.1	101103433	--	sp|Q2TA00|CCD83_BOVIN Coiled-coil domain-containing protein 83 OS=Bos taurus GN=CCDC83 PE=2 SV=1//0	protein_coding	mRNA	NC_019478.2	9037618	9093168	-	11	6787	413
XR_001434893.1	101116836	--	sp|A2VE47|ADPGK_BOVIN ADP-dependent glucokinase OS=Bos taurus GN=ADPGK PE=2 SV=1//0	protein_coding	mRNA	NC_019464.2	19169853	19202284	-	8	4679	NA
XM_004003205.3	101105795	--	sp|Q8IWR1|TRI59_HUMAN Tripartite motif-containing protein 59 OS=Homo sapiens GN=TRIM59 PE=1 SV=1//0	protein_coding	mRNA	NC_019458.2	224928084	224942535	+	3	3249	NA
XM_015100547.1	106991603	--	sp|Q6P5R6|RL22L_HUMAN 60S ribosomal protein L22-like 1 OS=Homo sapiens GN=RPL22L1 PE=1 SV=2//1.37409e-39	protein_coding	mRNA	NC_019471.2	42648048	42650160	-	1	2113	104
XR_001434002.1	101112025	--	sp|A6QLK4|TMM8B_BOVIN Transmembrane protein 8B OS=Bos taurus GN=TMEM8B PE=2 SV=1//0	protein_coding	mRNA	NC_019459.2	52439041	52462431	-	13	2481	NA
XM_015102405.1	101119259	--	sp|Q2HJ53|CISH_BOVIN Cytokine-inducible SH2-containing protein OS=Bos taurus GN=CISH PE=2 SV=1//2.23522e-149	protein_coding	mRNA	NC_019476.2	49713789	49719178	+	3	5119	NA
XM_004007808.3	101114861	--	sp|P26201|CD36_BOVIN Platelet glycoprotein 4 OS=Bos taurus GN=CD36 PE=1 SV=5//0	protein_coding	mRNA	NC_019461.2	40298114	40339753	-	16	2415	NA
XM_015102104.1	101103929	--	sp|Q6XE24|RBMS3_HUMAN RNA-binding motif, single-stranded-interacting protein 3 OS=Homo sapiens GN=RBMS3 PE=1 SV=1//0	protein_coding	mRNA	NC_019476.2	3749255	4530929	+	13	1843	438
XM_012096406.2	101118557	--	sp|Q8R179|KBTB4_MOUSE Kelch repeat and BTB domain-containing protein 4 OS=Mus musculus GN=Kbtbd4 PE=2 SV=1//0	protein_coding	mRNA	NC_019472.2	75502302	75506778	-	4	2904	549
XM_004006246.3	101111006	--	sp|Q8N4A0|GALT4_HUMAN Polypeptide N-acetylgalactosaminyltransferase 4 OS=Homo sapiens GN=GALNT4 PE=1 SV=2//0	protein_coding	mRNA	NC_019460.2	125604762	125607678	-	1	2917	621
XM_015092312.1	101109505	--	sp|Q92733|PRCC_HUMAN Proline-rich protein PRCC OS=Homo sapiens GN=PRCC PE=1 SV=1//0	protein_coding	mRNA	NC_019458.2	105192535	105218210	+	10	2368	485
XM_012101260.1	101103355	--	sp|Q01151|CD83_HUMAN CD83 antigen OS=Homo sapiens GN=CD83 PE=1 SV=1//6.04733e-88	protein_coding	mRNA	NC_019477.2	41523235	41542922	-	5	1747	NA
XM_012152786.2	101104128	--	sp|Q86UV5|UBP48_HUMAN Ubiquitin carboxyl-terminal hydrolase 48 OS=Homo sapiens GN=USP48 PE=1 SV=1//0	protein_coding	mRNA	NC_019459.2	243919746	243974904	+	26	5288	NA
XM_015096378.1	101120579	--	sp|O95487|SC24B_HUMAN Protein transport protein Sec24B OS=Homo sapiens GN=SEC24B PE=1 SV=2//0	protein_coding	mRNA	NC_019463.2	15876797	15955798	-	23	4340	NA
XM_015105259.1	105605958	--	sp|Q495C1|RN212_HUMAN Probable E3 SUMO-protein ligase RNF212 OS=Homo sapiens GN=RNF212 PE=2 SV=1//5.17044e-35	protein_coding	mRNA	NW_014641665.1	244	5938	+	7	1755	207
XM_012107263.2	101117226	--	sp|Q99990|VGLL1_HUMAN Transcription cofactor vestigial-like protein 1 OS=Homo sapiens GN=VGLL1 PE=1 SV=1//1.00953e-88	protein_coding	mRNA	NC_019484.2	93413426	93436670	-	5	1262	241
XM_004013865.2	101107209	--	sp|Q8IYK4|GT252_HUMAN Procollagen galactosyltransferase 2 OS=Homo sapiens GN=COLGALT2 PE=1 SV=1//0	protein_coding	mRNA	NC_019469.2	62995806	63110696	-	12	2299	626
XM_004002297.3	101109134	--	sp|Q8TE67|ES8L3_HUMAN Epidermal growth factor receptor kinase substrate 8-like protein 3 OS=Homo sapiens GN=EPS8L3 PE=1 SV=2//0	protein_coding	mRNA	NC_019458.2	86123572	86138636	-	19	2512	591
XM_004022720.2	101109423	--	-//-	protein_coding	mRNA	NC_019484.2	112395396	112397944	+	2	1785	123
XM_015100557.1	101110167	--	sp|O43291|SPIT2_HUMAN Kunitz-type protease inhibitor 2 OS=Homo sapiens GN=SPINT2 PE=1 SV=2//2.13652e-09	protein_coding	mRNA	NC_019471.2	47176414	47189115	+	7	1812	227
XM_015104042.1	105604630	--	sp|Q96N20|ZN75A_HUMAN Zinc finger protein 75A OS=Homo sapiens GN=ZNF75A PE=2 SV=1//9.39447e-07	protein_coding	mRNA	NC_019481.2	2746836	2760850	+	9	6773	522
XM_012102687.2	101111761	--	sp|Q29102|OPALI_PIG Opalin OS=Sus scrofa GN=OPALIN PE=2 SV=1//5.46293e-41	protein_coding	mRNA	NC_019479.2	16884457	16897021	-	6	2567	NA
XR_001434074.1	101109597	--	sp|Q9D9M0|PRS52_MOUSE Serine protease 52 OS=Mus musculus GN=Prss52 PE=2 SV=2//1.92239e-88	protein_coding	mRNA	NC_019459.2	103261493	103275327	-	5	4059	NA
XM_004007872.3	101109437	--	sp|A4IFU7|TFEC_BOVIN Transcription factor EC OS=Bos taurus GN=TFEC PE=2 SV=1//2.20149e-134	protein_coding	mRNA	NC_019461.2	52321908	52430171	+	8	7258	NA
XM_015092977.1	101121917	--	sp|Q8TF39|ZN483_HUMAN Zinc finger protein 483 OS=Homo sapiens GN=ZNF483 PE=1 SV=3//0	protein_coding	mRNA	NC_019459.2	11967350	11985304	-	6	5076	754
XM_004005593.3	780458	--	sp|P38447|NUCG_BOVIN Endonuclease G, mitochondrial OS=Bos taurus GN=ENDOG PE=1 SV=1//2.1822e-175	protein_coding	mRNA	NC_019460.2	7476033	7480166	-	3	1563	299
XR_001434129.1	101121829	--	sp|Q9P267|MBD5_HUMAN Methyl-CpG-binding domain protein 5 OS=Homo sapiens GN=MBD5 PE=1 SV=3//0	protein_coding	mRNA	NC_019459.2	159922229	160113386	-	12	9273	NA
XM_015102980.1	101104701	--	sp|Q9H0B6|KLC2_HUMAN Kinesin light chain 2 OS=Homo sapiens GN=KLC2 PE=1 SV=1//0	protein_coding	mRNA	NC_019478.2	43507265	43516921	+	17	2305	665
XM_012179733.2	443270	--	sp|Q865B7|PRGC1_BOVIN Peroxisome proliferator-activated receptor gamma coactivator 1-alpha OS=Bos taurus GN=PPARGC1A PE=2 SV=1//0	protein_coding	mRNA	NC_019463.2	43157398	43876148	-	14	6761	NA
XM_012097633.2	101115418	--	sp|P41161|ETV5_HUMAN ETS translocation variant 5 OS=Homo sapiens GN=ETV5 PE=1 SV=1//0	protein_coding	mRNA	NC_019458.2	199188771	199249358	+	13	3981	NA
XM_012101734.2	101117288	--	sp|Q95JR7|GDPD4_MACFA Glycerophosphodiester phosphodiesterase domain-containing protein 4 OS=Macaca fascicularis GN=GDPD4 PE=2 SV=2//0	protein_coding	mRNA	NC_019478.2	18065207	18219340	+	14	5920	NA
XM_015101097.1	101117961	--	sp|A0JN95|MET15_BOVIN Probable methyltransferase-like protein 15 OS=Bos taurus GN=METTL15 PE=2 SV=1//5.6365e-169	protein_coding	mRNA	NC_019472.2	56852364	57082676	+	7	4193	445
XM_012175210.2	101116387	--	sp|Q7TPS5|C2CD5_MOUSE C2 domain-containing protein 5 OS=Mus musculus GN=C2cd5 PE=1 SV=2//0	protein_coding	mRNA	NC_019460.2	192217258	192304315	+	25	3220	NA
XM_012188998.2	101108769	--	sp|Q9NUD7|CT096_HUMAN Uncharacterized protein C20orf96 OS=Homo sapiens GN=C20orf96 PE=2 SV=2//1.06222e-92	protein_coding	mRNA	NC_019470.2	59919977	60015226	+	12	4078	NA
XM_015102857.1	443174	--	sp|Q04906|BMP6_RAT Bone morphogenetic protein 6 OS=Rattus norvegicus GN=Bmp6 PE=2 SV=2//8.12812e-166	protein_coding	mRNA	NC_019477.2	46365132	46396508	-	7	3584	179
XM_012187004.2	100135692	--	sp|Q32L67|GLRX2_BOVIN Glutaredoxin-2, mitochondrial OS=Bos taurus GN=GLRX2 PE=2 SV=1//3.64537e-78	protein_coding	mRNA	NC_019469.2	10224380	10243578	+	5	733	NA
XM_015103446.1	101123429	--	sp|O95359|TACC2_HUMAN Transforming acidic coiled-coil-containing protein 2 OS=Homo sapiens GN=TACC2 PE=1 SV=3//1.44098e-36	protein_coding	mRNA	NC_019479.2	40788206	40994816	+	24	9444	NA
XM_012182475.1	101117768	--	sp|Q8NI08|NCOA7_HUMAN Nuclear receptor coactivator 7 OS=Homo sapiens GN=NCOA7 PE=1 SV=2//3.22834e-106	protein_coding	mRNA	NC_019465.2	12422474	12581265	-	16	5054	NA
XM_012102699.2	101113027	--	sp|Q14CB8|RHG19_HUMAN Rho GTPase-activating protein 19 OS=Homo sapiens GN=ARHGAP19 PE=1 SV=1//0	protein_coding	mRNA	NC_019479.2	17682745	17724639	-	12	6594	501
XM_012125951.1	101121148	--	sp|A2VDT6|ZDH21_BOVIN Probable palmitoyltransferase ZDHHC21 OS=Bos taurus GN=ZDHHC21 PE=2 SV=1//1.21339e-178	protein_coding	mRNA	NC_019459.2	82728390	82789778	-	10	1616	265
XM_012183829.2	101104249	--	sp|Q15596|NCOA2_HUMAN Nuclear receptor coactivator 2 OS=Homo sapiens GN=NCOA2 PE=1 SV=2//0	protein_coding	mRNA	NC_019466.2	46526887	46624415	-	22	9537	NA
XM_015103117.1	101119946	--	sp|Q8NCP5|ZBT44_HUMAN Zinc finger and BTB domain-containing protein 44 OS=Homo sapiens GN=ZBTB44 PE=1 SV=1//0	protein_coding	mRNA	NC_019478.2	35511761	35570195	-	6	8893	NA
XM_012102030.2	101110887	--	sp|Q09666|AHNK_HUMAN Neuroblast differentiation-associated protein AHNAK OS=Homo sapiens GN=AHNAK PE=1 SV=2//5.11926e-108	protein_coding	mRNA	NC_019478.2	40101933	40192967	-	6	935	150
XM_012107273.2	101105055	--	sp|Q92581|SL9A6_HUMAN Sodium/hydrogen exchanger 6 OS=Homo sapiens GN=SLC9A6 PE=1 SV=2//0	protein_coding	mRNA	NC_019484.2	93914332	93962201	-	16	6281	530
XM_012183045.2	101120168	--	sp|P46939|UTRO_HUMAN Utrophin OS=Homo sapiens GN=UTRN PE=1 SV=2//0	protein_coding	mRNA	NC_019465.2	68520787	69073606	+	75	12611	NA
XM_012105401.2	101123245	--	sp|A7MBI1|ZFP69_BOVIN Zinc finger protein ZFP69 OS=Bos taurus GN=ZFP69 PE=2 SV=1//0	protein_coding	mRNA	NC_019458.2	14814935	14831328	+	8	2541	NA
XM_015101835.1	101104432	--	sp|Q6ZVK1|T179A_HUMAN Transmembrane protein 179 OS=Homo sapiens GN=TMEM179 PE=2 SV=2//1.17161e-84	protein_coding	mRNA	NC_019475.2	67802466	67815117	-	4	708	221
XM_012186876.2	443017	--	sp|P20023|CR2_HUMAN Complement receptor type 2 OS=Homo sapiens GN=CR2 PE=1 SV=2//6.11576e-102	protein_coding	mRNA	NC_019469.2	4721254	4771729	+	26	5438	NA
XM_004004435.3	101114676	--	sp|Q96KB5|TOPK_HUMAN Lymphokine-activated killer T-cell-originated protein kinase OS=Homo sapiens GN=PBK PE=1 SV=3//0	protein_coding	mRNA	NC_019459.2	101025366	101052713	-	8	1923	NA
XM_004007986.3	101117156	--	sp|Q01449|MLRA_HUMAN Myosin regulatory light chain 2, atrial isoform OS=Homo sapiens GN=MYL7 PE=1 SV=1//3.65954e-107	protein_coding	mRNA	NC_019461.2	77181989	77184649	+	7	777	NA
XM_012096119.2	101119355	--	sp|Q96II8|LRCH3_HUMAN Leucine-rich repeat and calponin homology domain-containing protein 3 OS=Homo sapiens GN=LRCH3 PE=1 SV=2//0	protein_coding	mRNA	NC_019458.2	188327322	188433484	-	21	5163	775
XM_004021392.3	101121742	--	sp|E1BLP6|ARI5B_BOVIN AT-rich interactive domain-containing protein 5B OS=Bos taurus GN=ARID5B PE=3 SV=1//0	protein_coding	mRNA	NC_019482.2	17713104	17906098	+	10	7852	1187
XM_004004348.2	101111519	--	sp|Q4R3I8|RFX3_MACFA Transcription factor RFX3 OS=Macaca fascicularis GN=RFX3 PE=2 SV=1//0	protein_coding	mRNA	NC_019459.2	71030087	71358098	-	17	9184	NA
XM_015093437.1	101115946	--	sp|Q9C0I4|THS7B_HUMAN Thrombospondin type-1 domain-containing protein 7B OS=Homo sapiens GN=THSD7B PE=2 SV=2//0	protein_coding	mRNA	NC_019459.2	171875603	172949664	-	26	5039	NA
XM_012113177.1	101110478	--	sp|Q2NKT2|SOSSC_BOVIN SOSS complex subunit C OS=Bos taurus GN=INIP PE=3 SV=1//3.38474e-46	protein_coding	mRNA	NC_019459.2	10941273	10958626	+	5	3122	NA
XM_012104084.2	101105711	--	sp|Q3SZJ9|PMM2_BOVIN Phosphomannomutase 2 OS=Bos taurus GN=PMM2 PE=2 SV=1//3.34248e-155	protein_coding	mRNA	NC_019481.2	7657264	7682921	+	9	2120	NA
XM_012181141.2	101116439	--	sp|Q7Z3K3|POGZ_HUMAN Pogo transposable element with ZNF domain OS=Homo sapiens GN=POGZ PE=1 SV=2//0	protein_coding	mRNA	NC_019458.2	100123825	100170244	-	19	5136	NA
XM_012182173.2	101117080	--	sp|Q8WXE9|STON2_HUMAN Stonin-2 OS=Homo sapiens GN=STON2 PE=1 SV=1//0	protein_coding	mRNA	NC_019464.2	89493123	89623764	-	5	6803	NA
XM_012105705.2	101108545	--	sp|P32321|DCTD_HUMAN Deoxycytidylate deaminase OS=Homo sapiens GN=DCTD PE=1 SV=2//4.3361e-115	protein_coding	mRNA	NC_019483.2	12613478	12642724	-	6	2134	NA
XM_015097347.1	101112488	--	sp|Q0IIJ3|WASF1_BOVIN Wiskott-Aldrich syndrome protein family member 1 OS=Bos taurus GN=WASF1 PE=2 SV=1//4.28151e-56	protein_coding	mRNA	NC_019465.2	27049406	27173630	+	9	2538	NA
XM_012135372.2	101103874	--	sp|Q9NY46|SCN3A_HUMAN Sodium channel protein type 3 subunit alpha OS=Homo sapiens GN=SCN3A PE=1 SV=2//0	protein_coding	mRNA	NC_019459.2	143225383	143346474	+	28	8518	NA
XM_015102967.1	101118145	--	sp|Q12851|M4K2_HUMAN Mitogen-activated protein kinase kinase kinase kinase 2 OS=Homo sapiens GN=MAP4K2 PE=1 SV=2//4.24968e-84	protein_coding	mRNA	NC_019478.2	42224198	42241653	-	33	7787	894
XM_012189463.2	101105517	--	sp|Q9H9F9|ARP5_HUMAN Actin-related protein 5 OS=Homo sapiens GN=ACTR5 PE=1 SV=2//0	protein_coding	mRNA	NC_019470.2	67039770	67062652	+	12	3632	650
XM_004007714.2	101112047	--	sp|Q5BKY9|F133B_HUMAN Protein FAM133B OS=Homo sapiens GN=FAM133B PE=1 SV=1//3.03405e-24	protein_coding	mRNA	NC_019461.2	9780026	9808634	-	11	2286	247
XM_012097102.2	101112675	--	sp|Q9P0K7|RAI14_HUMAN Ankycorbin OS=Homo sapiens GN=RAI14 PE=1 SV=2//0	protein_coding	mRNA	NC_019473.2	39247178	39319440	-	17	15470	1037
XM_012105068.2	101118243	--	sp|Q8N6G5|CGAT2_HUMAN Chondroitin sulfate N-acetylgalactosaminyltransferase 2 OS=Homo sapiens GN=CSGALNACT2 PE=1 SV=1//0	protein_coding	mRNA	NC_019482.2	13397964	13422265	+	5	4324	218
XM_012174286.2	101116391	--	sp|P49282|NRAM2_MOUSE Natural resistance-associated macrophage protein 2 OS=Mus musculus GN=Slc11a2 PE=1 SV=2//0	protein_coding	mRNA	NC_019460.2	134974046	135034601	+	17	7232	NA
XM_015103254.1	100101234	--	sp|Q5EAB4|CHID1_BOVIN Chitinase domain-containing protein 1 OS=Bos taurus GN=CHID1 PE=2 SV=1//2.64543e-176	protein_coding	mRNA	NC_019478.2	48880052	48889416	+	9	845	267
XM_015093914.1	101107087	--	sp|Q8WMS3|PPR1A_CANFA Protein phosphatase 1 regulatory subunit 1A OS=Canis familiaris GN=PPP1R1A PE=2 SV=1//2.40328e-61	protein_coding	mRNA	NC_019460.2	131683569	131691513	+	8	705	190
XM_015095694.1	106991168	--	sp|Q7LBC6|KDM3B_HUMAN Lysine-specific demethylase 3B OS=Homo sapiens GN=KDM3B PE=1 SV=2//0	protein_coding	mRNA	NC_019462.2	47070618	47097153	+	7	3167	617
XM_012171392.2	101101879	--	sp|Q6ZMW3|EMAL6_HUMAN Echinoderm microtubule-associated protein-like 6 OS=Homo sapiens GN=EML6 PE=2 SV=2//1.47856e-96	protein_coding	mRNA	NC_019460.2	68809352	69096055	-	42	7252	NA
NM_001142509.1	100216433	--	sp|P97377|CDK2_MOUSE Cyclin-dependent kinase 2 OS=Mus musculus GN=Cdk2 PE=1 SV=2//0	protein_coding	mRNA	NC_019460.2	163060363	163065204	-	7	1527	346
XM_012096642.2	101103028	--	sp|Q12959|DLG1_HUMAN Disks large homolog 1 OS=Homo sapiens GN=DLG1 PE=1 SV=2//0	protein_coding	mRNA	NC_019458.2	189591449	189751978	-	22	9537	NA
XR_001435744.1	101119329	--	sp|O19097|SELW_SHEEP Selenoprotein W OS=Ovis aries GN=SEPW1 PE=1 SV=4//1.00074e-23	protein_coding	mRNA	NC_019471.2	53615060	53617260	+	5	749	NA
XM_015099042.1	101110780	--	sp|Q5VUY2|ADCL4_HUMAN Arylacetamide deacetylase-like 4 OS=Homo sapiens GN=AADACL4 PE=3 SV=1//0	protein_coding	mRNA	NC_019469.2	39112624	39139550	-	9	3338	577
XM_004017293.2	101110000	--	sp|P19687|GCYA1_BOVIN Guanylate cyclase soluble subunit alpha-1 OS=Bos taurus GN=GUCY1A1 PE=1 SV=1//0	protein_coding	mRNA	NC_019474.2	43233763	43297756	-	9	4022	NA
XM_015095822.1	101111277	--	sp|Q32L09|CS066_BOVIN UPF0515 protein C19orf66 homolog OS=Bos taurus PE=2 SV=1//2.93754e-173	protein_coding	mRNA	NC_019462.2	12277371	12281334	+	7	1201	258
XM_012177189.2	101102386	--	sp|Q9UKG4|S13A4_HUMAN Solute carrier family 13 member 4 OS=Homo sapiens GN=SLC13A4 PE=2 SV=2//2.7669e-20	protein_coding	mRNA	NC_019461.2	99235613	99276111	-	13	4110	NA
XR_001434836.1	101114110	--	sp|E1BLK7|MIEAP_BOVIN Mitochondria-eating protein OS=Bos taurus GN=SPATA18 PE=3 SV=1//0	protein_coding	mRNA	NC_019463.2	67779558	67827334	+	13	2734	NA
XM_015103712.1	101112782	--	sp|O75928|PIAS2_HUMAN E3 SUMO-protein ligase PIAS2 OS=Homo sapiens GN=PIAS2 PE=1 SV=3//0	protein_coding	mRNA	NC_019480.2	46695009	46794207	-	14	9553	NA
XM_012131671.2	105608895	--	sp|A1Z651|POL_XMRV6 Gag-Pol polyprotein OS=Xenotropic MuLV-related virus (isolate VP62) GN=gag-pol PE=1 SV=1//2.47297e-27	protein_coding	mRNA	NC_019459.2	125424629	125429931	+	2	5301	1532
XM_015100980.1	101119755	--	sp|Q3MHW0|SRGEF_BOVIN Secretion-regulating guanine nucleotide exchange factor OS=Bos taurus GN=SERGEF PE=2 SV=1//0	protein_coding	mRNA	NC_019472.2	33980850	34174842	+	13	1384	552
XM_012175927.2	101120070	--	sp|Q8NGR8|OR1L8_HUMAN Olfactory receptor 1L8 OS=Homo sapiens GN=OR1L8 PE=2 SV=1//8.17855e-142	protein_coding	mRNA	NC_019460.2	13196360	13197261	+	2	900	299
XM_015099800.1	101106451	--	sp|O15079|SNPH_HUMAN Syntaphilin OS=Homo sapiens GN=SNPH PE=1 SV=2//0	protein_coding	mRNA	NC_019470.2	59006971	59047689	-	6	1956	506
XM_004022369.3	101118250	--	sp|Q5VW00|DC122_HUMAN DDB1- and CUL4-associated factor 12-like protein 2 OS=Homo sapiens GN=DCAF12L2 PE=2 SV=1//0	protein_coding	mRNA	NC_019484.2	104382730	104385107	-	1	2378	463
XM_015097973.1	101118113	--	sp|Q2T9X3|SPRY7_BOVIN SPRY domain-containing protein 7 OS=Bos taurus GN=SPRYD7 PE=2 SV=1//5.05071e-107	protein_coding	mRNA	NC_019467.2	19703841	19722591	-	5	3124	168
XM_015092225.1	101103199	--	sp|Q9ULX7|CAH14_HUMAN Carbonic anhydrase 14 OS=Homo sapiens GN=CA14 PE=1 SV=1//0	protein_coding	mRNA	NC_019458.2	99120540	99127305	+	11	1860	NA
XM_004003010.3	101122487	--	sp|Q32KQ2|WDR53_BOVIN WD repeat-containing protein 53 OS=Bos taurus GN=WDR53 PE=2 SV=1//0	protein_coding	mRNA	NC_019458.2	189155606	189168315	-	4	1378	NA
XM_015094435.1	106990321	--	sp|A8MTT3|CEBOS_HUMAN Protein CEBPZOS OS=Homo sapiens GN=CEBPZOS PE=1 SV=2//3.33567e-38	protein_coding	mRNA	NC_019460.2	86670716	86677170	-	5	588	NA
XM_015104898.1	101122079	--	sp|Q5E9H8|GP173_BOVIN Probable G-protein coupled receptor 173 OS=Bos taurus GN=GPR173 PE=2 SV=1//0	protein_coding	mRNA	NC_019484.2	49836377	49844911	-	2	8113	372
XM_015095216.1	101107015	--	sp|Q5EB63|TM196_RAT Transmembrane protein 196 OS=Rattus norvegicus GN=Tmem196 PE=2 SV=1//4.33561e-82	protein_coding	mRNA	NC_019461.2	28454902	28765173	-	6	5031	NA
NM_001145188.1	100270720	--	sp|O97725|NDUAC_BOVIN NADH dehydrogenase [ubiquinone] 1 alpha subcomplex subunit 12 OS=Bos taurus GN=NDUFA12 PE=1 SV=1//7.15042e-103	protein_coding	mRNA	NC_019460.2	130889861	130917416	-	6	537	145
XM_012190645.1	101109825	--	sp|O75145|LIPA3_HUMAN Liprin-alpha-3 OS=Homo sapiens GN=PPFIA3 PE=1 SV=3//0	protein_coding	mRNA	NC_019471.2	54558962	54575339	+	28	4260	1062
XM_015101098.1	101117961	--	sp|A0JN95|MET15_BOVIN Probable methyltransferase-like protein 15 OS=Bos taurus GN=METTL15 PE=2 SV=1//5.6365e-169	protein_coding	mRNA	NC_019472.2	56852233	57110061	+	9	6239	NA
XM_004017898.2	101120698	--	sp|Q5PSV4|BRM1L_HUMAN Breast cancer metastasis-suppressor 1-like protein OS=Homo sapiens GN=BRMS1L PE=1 SV=2//0	protein_coding	mRNA	NC_019475.2	44840188	44883533	+	10	2577	330
XM_015100375.1	101118469	--	sp|P60522|GBRL2_RAT Gamma-aminobutyric acid receptor-associated protein-like 2 OS=Rattus norvegicus GN=Gabarapl2 PE=3 SV=1//1.13976e-78	protein_coding	mRNA	NC_019471.2	2238614	2249648	+	4	991	117
XM_012096408.2	101119669	--	sp|Q9N285|MTCH2_BOVIN Mitochondrial carrier homolog 2 OS=Bos taurus GN=MTCH2 PE=2 SV=2//0	protein_coding	mRNA	NC_019472.2	75538319	75555613	-	14	2393	303
XM_012097696.2	101116935	--	sp|Q2NL08|DDX55_BOVIN ATP-dependent RNA helicase DDX55 OS=Bos taurus GN=DDX55 PE=2 SV=1//0	protein_coding	mRNA	NC_019474.2	51623074	51640091	-	12	2273	NA
XM_004009414.3	101114017	--	sp|Q8N628|OR2C3_HUMAN Olfactory receptor 2C3 OS=Homo sapiens GN=OR2C3 PE=2 SV=3//0	protein_coding	mRNA	NC_019462.2	38284110	38285109	-	1	1000	319
XM_015099257.1	101102160	--	sp|O60308|CE104_HUMAN Centrosomal protein of 104 kDa OS=Homo sapiens GN=CEP104 PE=1 SV=1//0	protein_coding	mRNA	NC_019469.2	47289310	47329771	+	23	8645	925
XR_001041333.2	101107965	--	sp|Q8BTQ0|PCGF3_MOUSE Polycomb group RING finger protein 3 OS=Mus musculus GN=PcgF3 PE=2 SV=1//6.17449e-14	protein_coding	mRNA	NC_019463.2	116699857	116720966	-	6	2505	NA
XM_015091841.1	101104791	--	sp|Q9NVE5|UBP40_HUMAN Ubiquitin carboxyl-terminal hydrolase 40 OS=Homo sapiens GN=USP40 PE=1 SV=3//0	protein_coding	mRNA	NC_019458.2	7190330	7265352	+	29	3365	NA
XM_012180491.1	101104702	--	sp|O43395|PRPF3_HUMAN U4/U6 small nuclear ribonucleoprotein Prp3 OS=Homo sapiens GN=PRPF3 PE=1 SV=2//0	protein_coding	mRNA	NC_019458.2	99175937	99195103	+	18	2964	732
XM_004004922.3	101109777	--	sp|Q969X1|LFG3_HUMAN Protein lifeguard 3 OS=Homo sapiens GN=TMBIM1 PE=1 SV=2//7.71427e-124	protein_coding	mRNA	NC_019459.2	219289181	219307017	-	12	2523	NA
XM_012181956.2	101122281	--	sp|O43166|SI1L1_HUMAN Signal-induced proliferation-associated 1-like protein 1 OS=Homo sapiens GN=SIPA1L1 PE=1 SV=4//0	protein_coding	mRNA	NC_019464.2	79757128	80135242	+	25	6027	NA
XM_012182994.2	101116915	--	sp|Q86SQ4|GP126_HUMAN G-protein coupled receptor 126 OS=Homo sapiens GN=GPR126 PE=1 SV=3//0	protein_coding	mRNA	NC_019465.2	66638994	66792285	+	26	7204	NA
XM_012175367.2	105613000	--	sp|Q8MI05|KLRF1_MACFA Killer cell lectin-like receptor subfamily F member 1 OS=Macaca fascicularis GN=KLRF1 PE=2 SV=1//1.20704e-14	protein_coding	mRNA	NC_019460.2	203846326	203858725	-	7	1608	NA
XM_012107119.1	101112543	--	sp|Q8TE69|CX04A_HUMAN Protein CXorf40A OS=Homo sapiens GN=CXorf40A PE=1 SV=2//6.6026e-71	protein_coding	mRNA	NC_019484.2	78117015	78122799	+	5	1980	NA
XM_012096423.2	105602381	--	sp|Q8NGF9|OR4X2_HUMAN Olfactory receptor 4X2 OS=Homo sapiens GN=OR4X2 PE=2 SV=1//1.59381e-162	protein_coding	mRNA	NC_019472.2	76141316	76143871	+	2	2554	310
XM_004005896.3	101108468	--	sp|Q17QQ9|KRCC1_BOVIN Lysine-rich coiled-coil protein 1 OS=Bos taurus GN=KRCC1 PE=2 SV=1//9.4408e-136	protein_coding	mRNA	NC_019460.2	58458373	58465163	-	3	3002	257
XM_004016381.3	101122380	--	sp|Q9BZD6|TMG4_HUMAN Transmembrane gamma-carboxyglutamic acid protein 4 OS=Homo sapiens GN=PRRG4 PE=1 SV=1//3.38189e-112	protein_coding	mRNA	NC_019472.2	61598806	61617301	+	6	5455	NA
XM_004022137.2	101117052	--	sp|A3KMV5|UBA1_BOVIN Ubiquitin-like modifier-activating enzyme 1 OS=Bos taurus GN=UBA1 PE=2 SV=1//0	protein_coding	mRNA	NC_019484.2	54178265	54197042	-	26	3527	1058
XM_015093289.1	101103038	--	sp|Q3SWX0|NIPA2_BOVIN Magnesium transporter NIPA2 OS=Bos taurus GN=NIPA2 PE=2 SV=1//3.53856e-179	protein_coding	mRNA	NC_019459.2	112788449	112810606	+	7	4420	NA
XM_004018847.2	101115579	--	sp|Q9BX10|GTPB2_HUMAN GTP-binding protein 2 OS=Homo sapiens GN=GTPBP2 PE=1 SV=1//0	protein_coding	mRNA	NC_019477.2	17144213	17152020	-	12	2793	NA
XM_012096107.2	101115062	--	sp|Q8MI01|MUC15_BOVIN Mucin-15 OS=Bos taurus GN=MUC15 PE=1 SV=1//0	protein_coding	mRNA	NC_019472.2	55310228	55324551	-	4	4290	330
XM_015105179.1	101102377	--	sp|P51663|C11B1_SHEEP Cytochrome P450 11B1, mitochondrial OS=Ovis aries GN=CYP11B1 PE=2 SV=2//5.83597e-178	protein_coding	mRNA	NW_014639988.1	454	6977	+	4	2183	266
XR_001039111.2	101123163	--	sp|Q96AE4|FUBP1_HUMAN Far upstream element-binding protein 1 OS=Homo sapiens GN=FUBP1 PE=1 SV=3//2.82474e-20	protein_coding	mRNA	NC_019458.2	53681709	53715743	-	23	4789	NA
XM_004009675.3	101110675	--	sp|Q9UN19|DAPP1_HUMAN Dual adapter for phosphotyrosine and 3-phosphotyrosine and 3-phosphoinositide OS=Homo sapiens GN=DAPP1 PE=1 SV=1//1.64895e-178	protein_coding	mRNA	NC_019463.2	24821946	24878254	-	9	2656	305
XM_012096160.2	101119503	--	sp|Q96LU5|IMP1L_HUMAN Mitochondrial inner membrane protease subunit 1 OS=Homo sapiens GN=IMMP1L PE=2 SV=1//2.08955e-106	protein_coding	mRNA	NC_019472.2	60321696	60407111	-	9	1159	NA
XM_012124958.2	101116453	--	sp|O60518|RNBP6_HUMAN Ran-binding protein 6 OS=Homo sapiens GN=RANBP6 PE=1 SV=2//0	protein_coding	mRNA	NC_019459.2	73659646	73661168	-	2	408	68
XM_015099897.1	101110437	--	sp|Q5E9L6|STK4_BOVIN Serine/threonine-protein kinase 4 OS=Bos taurus GN=STK4 PE=2 SV=1//0	protein_coding	mRNA	NC_019470.2	72813400	72936826	+	11	2076	NA
XM_012097929.2	101121803	--	sp|Q14161|GIT2_HUMAN ARF GTPase-activating protein GIT2 OS=Homo sapiens GN=GIT2 PE=1 SV=2//0	protein_coding	mRNA	NC_019474.2	62953939	62995345	+	20	5213	NA
XM_012096086.2	101111315	--	sp|Q7Z589|EMSY_HUMAN Protein EMSY OS=Homo sapiens GN=EMSY PE=1 SV=2//0	protein_coding	mRNA	NC_019472.2	53914279	53995688	+	21	6793	NA
XR_001436245.1	101119763	--	-//-	protein_coding	mRNA	NC_019476.2	37677497	37753693	-	10	5489	NA
XM_015099799.1	101105938	--	sp|P18203|FKB1A_BOVIN Peptidyl-prolyl cis-trans isomerase FKBP1A OS=Bos taurus GN=FKBP1A PE=1 SV=2//1.56143e-70	protein_coding	mRNA	NC_019470.2	58933388	58959198	+	5	727	79
XM_015094924.1	101110492	--	sp|Q9NZD1|GPC5D_HUMAN G-protein coupled receptor family C group 5 member D OS=Homo sapiens GN=GPRC5D PE=2 SV=1//8.21816e-145	protein_coding	mRNA	NC_019460.2	201573440	201581781	+	3	2629	293
XM_015100369.1	101115392	--	sp|Q6PJI9|WDR59_HUMAN WD repeat-containing protein 59 OS=Homo sapiens GN=WDR59 PE=1 SV=2//6.31622e-55	protein_coding	mRNA	NC_019471.2	1634257	1698201	-	24	4769	993
XM_012102362.2	101104947	--	sp|Q2HJH2|RAB1B_BOVIN Ras-related protein Rab-1B OS=Bos taurus GN=RAB1B PE=2 SV=1//6.57097e-136	protein_coding	mRNA	NC_019478.2	43517587	43524832	+	7	2126	295
XM_012095360.2	101102755	--	sp|Q2KJD3|CWC15_BOVIN Spliceosome-associated protein CWC15 homolog OS=Bos taurus GN=CWC15 PE=2 SV=1//1.03963e-90	protein_coding	mRNA	NC_019472.2	14914368	14922883	+	7	1134	NA
XM_012119517.2	101115002	--	sp|O60504|VINEX_HUMAN Vinexin OS=Homo sapiens GN=SORBS3 PE=1 SV=2//0	protein_coding	mRNA	NC_019459.2	42852324	42863662	-	10	1925	NA
XR_001023242.2	101109653	--	sp|Q08DZ2|PRP4B_BOVIN Serine/threonine-protein kinase PRP4 homolog OS=Bos taurus GN=PRPF4B PE=2 SV=1//2.98741e-74	protein_coding	mRNA	NC_019477.2	48878841	48906002	-	16	7097	NA
XM_004003644.2	101120885	--	sp|Q5T750|XP32_HUMAN Skin-specific protein 32 OS=Homo sapiens GN=XP32 PE=1 SV=1//1.24989e-81	protein_coding	mRNA	NC_019458.2	101438553	101440391	+	2	1044	267
XM_015101274.1	101103840	--	sp|Q9UKP5|ATS6_HUMAN A disintegrin and metalloproteinase with thrombospondin motifs 6 OS=Homo sapiens GN=ADAMTS6 PE=2 SV=2//1.87093e-62	protein_coding	mRNA	NC_019473.2	14042806	14330578	+	23	5095	NA
XR_001041323.2	101107965	--	sp|Q8BTQ0|PCGF3_MOUSE Polycomb group RING finger protein 3 OS=Mus musculus GN=PcgF3 PE=2 SV=1//6.17449e-14	protein_coding	mRNA	NC_019463.2	116699867	116720995	-	6	2631	188
XM_015098382.1	101109630	--	sp|G3V8Y7|AP4AT_RAT AP-4 complex accessory subunit tepsin OS=Rattus norvegicus GN=Enthd2 PE=2 SV=1//1.11835e-114	protein_coding	mRNA	NC_019468.2	50588696	50597859	+	11	1242	404
XM_012185633.2	101114403	--	sp|Q29076|PO2F1_PIG POU domain, class 2, transcription factor 1 OS=Sus scrofa GN=POU2F1 PE=2 SV=1//1.5596e-53	protein_coding	mRNA	NC_019458.2	117436886	117533952	+	16	15151	NA
XM_012102980.2	101102193	--	sp|Q8K4G5|ABLM1_MOUSE Actin-binding LIM protein 1 OS=Mus musculus GN=Ablim1 PE=1 SV=1//0	protein_coding	mRNA	NC_019479.2	33832912	34073828	-	22	5526	NA
XM_012107880.2	105605759	--	sp|Q96S97|MYADM_HUMAN Myeloid-associated differentiation marker OS=Homo sapiens GN=MYADM PE=1 SV=2//7.08787e-59	protein_coding	mRNA	NW_014639405.1	43	2606	-	2	2563	320
XM_015091773.1	101110646	--	sp|P11308|ERG_HUMAN Transcriptional regulator ERG OS=Homo sapiens GN=ERG PE=1 SV=2//0	protein_coding	mRNA	NC_019458.2	268499854	268633034	-	11	3700	540
XM_015100096.1	101123656	--	sp|P43629|KI3L1_HUMAN Killer cell immunoglobulin-like receptor 3DL1 OS=Homo sapiens GN=KIR3DL1 PE=1 SV=1//9.20779e-111	protein_coding	mRNA	NC_019471.2	59655762	59679037	-	9	1806	NA
XM_012183605.2	101107203	--	sp|Q29471|ANX13_CANFA Annexin A13 OS=Canis familiaris GN=ANXA13 PE=1 SV=2//3.90089e-19	protein_coding	mRNA	NC_019466.2	28910608	28955190	+	8	1030	NA
XM_012189007.2	101108803	--	sp|Q7Z7G0|TARSH_HUMAN Target of Nesh-SH3 OS=Homo sapiens GN=ABI3BP PE=1 SV=1//0	protein_coding	mRNA	NC_019458.2	163426759	163720893	-	62	6213	NA
XM_015099996.1	101107812	--	sp|D3YYM0|OVOL3_MOUSE Putative transcription factor ovo-like protein 3 OS=Mus musculus GN=Ovol3 PE=3 SV=2//1.20387e-109	protein_coding	mRNA	NC_019471.2	45784740	45787412	+	4	1397	318
XM_012183718.2	101115131	--	sp|Q96RS0|TGS1_HUMAN Trimethylguanosine synthase OS=Homo sapiens GN=TGS1 PE=1 SV=3//1.81409e-11	protein_coding	mRNA	NC_019466.2	35798468	35823660	+	13	2778	NA
XM_004004068.2	101106233	--	sp|A7E379|PTPC1_BOVIN Protein tyrosine phosphatase domain-containing protein 1 OS=Bos taurus GN=PTPDC1 PE=2 SV=2//0	protein_coding	mRNA	NC_019459.2	27391980	27452227	-	10	5123	NA
XM_012180298.2	101120665	--	sp|P53779|MK10_HUMAN Mitogen-activated protein kinase 10 OS=Homo sapiens GN=MAPK10 PE=1 SV=2//0	protein_coding	mRNA	NC_019463.2	100342351	100728207	-	16	3449	NA
XM_012185518.2	101102403	--	sp|Q8WUJ1|NEUFC_HUMAN Neuferricin OS=Homo sapiens GN=CYB5D2 PE=2 SV=1//2.59001e-94	protein_coding	mRNA	NC_019468.2	24279498	24285614	+	4	2479	206
XM_015094919.1	101107429	--	sp|Q9Y2W2|WBP11_HUMAN WW domain-binding protein 11 OS=Homo sapiens GN=WBP11 PE=1 SV=1//1.10654e-42	protein_coding	mRNA	NC_019460.2	199715049	199729261	+	13	2258	NA
XM_015105063.1	101101868	--	sp|Q9BZI7|REN3B_HUMAN Regulator of nonsense transcripts 3B OS=Homo sapiens GN=UPF3B PE=1 SV=1//1.96625e-168	protein_coding	mRNA	NC_019484.2	108799207	108815497	+	10	2661	NA
NM_001009802.1	443392	--	sp|P29701|FETUA_SHEEP Alpha-2-HS-glycoprotein OS=Ovis aries GN=AHSG PE=1 SV=1//0	protein_coding	mRNA	NC_019458.2	198648369	198655473	-	7	1518	364
XM_012175594.2	101114579	--	-//-	protein_coding	mRNA	NC_019458.2	65872715	65895774	-	15	2373	NA
XM_012173964.2	101123618	--	sp|Q16527|CSRP2_HUMAN Cysteine and glycine-rich protein 2 OS=Homo sapiens GN=CSRP2 PE=1 SV=3//1.1872e-17	protein_coding	mRNA	NC_019460.2	112432052	112452868	-	7	970	NA
XM_004010632.3	101110514	--	sp|Q5RDL6|EID1_PONAB EP300-interacting inhibitor of differentiation 1 OS=Pongo abelii GN=EID1 PE=2 SV=1//3.27955e-70	protein_coding	mRNA	NC_019464.2	58293341	58295071	-	1	1731	188
XM_012175489.2	101107516	--	sp|Q9NZP8|C1RL_HUMAN Complement C1r subcomponent-like protein OS=Homo sapiens GN=C1RL PE=1 SV=2//0	protein_coding	mRNA	NC_019460.2	207051448	207062123	+	5	2380	NA
XM_012181827.2	101109805	--	sp|Q9Y2K1|ZBTB1_HUMAN Zinc finger and BTB domain-containing protein 1 OS=Homo sapiens GN=ZBTB1 PE=1 SV=3//0	protein_coding	mRNA	NC_019464.2	73520104	73538290	+	2	4336	NA
XM_012102256.2	101106212	--	sp|Q2TBH0|ODF3A_BOVIN Outer dense fiber protein 3 OS=Bos taurus GN=ODF3 PE=2 SV=1//1.49719e-10	protein_coding	mRNA	NC_019478.2	49775278	49780862	-	6	3528	NA
XM_015092007.1	101119525	--	sp|Q9UPU5|UBP24_HUMAN Ubiquitin carboxyl-terminal hydrolase 24 OS=Homo sapiens GN=USP24 PE=1 SV=3//0	protein_coding	mRNA	NC_019458.2	29106831	29279195	-	71	8925	2616
XM_012182311.1	101121523	--	sp|Q5R8I2|CN166_PONAB UPF0568 protein C14orf166 homolog OS=Pongo abelii PE=2 SV=1//5.40967e-136	protein_coding	mRNA	NC_019464.2	41902543	41916073	+	8	1003	278
XM_015101578.1	105602862	--	sp|Q8N3J9|ZN664_HUMAN Zinc finger protein 664 OS=Homo sapiens GN=ZNF664 PE=2 SV=1//1.59996e-26	protein_coding	mRNA	NC_019474.2	51265995	51301306	-	5	4163	287
XM_015092116.1	101104442	--	sp|Q5R634|FA69A_PONAB Protein FAM69A OS=Pongo abelii GN=FAM69A PE=2 SV=1//0	protein_coding	mRNA	NC_019458.2	69158694	69281845	-	5	1821	NA
XM_012181966.2	101122281	--	sp|O43166|SI1L1_HUMAN Signal-induced proliferation-associated 1-like protein 1 OS=Homo sapiens GN=SIPA1L1 PE=1 SV=4//0	protein_coding	mRNA	NC_019464.2	79944390	80135242	+	22	6845	NA
XM_012161505.2	101105648	--	sp|P43155|CACP_HUMAN Carnitine O-acetyltransferase OS=Homo sapiens GN=CRAT PE=1 SV=5//0	protein_coding	mRNA	NC_019460.2	7257853	7268102	+	15	1948	605
XM_015098416.1	101106536	--	sp|Q9TU86|OR1G1_GORGO Olfactory receptor 1G1 OS=Gorilla gorilla gorilla GN=OR1G1 PE=3 SV=1//1.03343e-143	protein_coding	mRNA	NC_019468.2	23506261	23509013	-	1	2753	351
XM_004016981.3	101114389	--	sp|Q8NBW4|S38A9_HUMAN Sodium-coupled neutral amino acid transporter 9 OS=Homo sapiens GN=SLC38A9 PE=1 SV=2//0	protein_coding	mRNA	NC_019473.2	23515225	23595700	+	14	7257	NA
XM_004015299.3	101107380	--	sp|Q9BY14|TX101_HUMAN Testis-expressed sequence 101 protein OS=Homo sapiens GN=TEX101 PE=2 SV=2//1.43332e-78	protein_coding	mRNA	NC_019471.2	50500634	50505906	+	6	3173	253
XM_015095182.1	101111273	--	sp|Q9P2G1|AKIB1_HUMAN Ankyrin repeat and IBR domain-containing protein 1 OS=Homo sapiens GN=ANKIB1 PE=1 SV=3//0	protein_coding	mRNA	NC_019461.2	9458929	9611906	+	20	5915	NA
XM_015092549.1	101113294	--	sp|Q9H8V3|ECT2_HUMAN Protein ECT2 OS=Homo sapiens GN=ECT2 PE=1 SV=4//0	protein_coding	mRNA	NC_019458.2	212631280	212690449	-	24	4012	NA
XM_012098329.1	101116177	--	sp|Q8NG48|LINES_HUMAN Protein Lines homolog OS=Homo sapiens GN=LINS PE=2 SV=2//0	protein_coding	mRNA	NC_019475.2	5155638	5169877	+	8	4336	NA
XM_012177341.2	101102142	--	sp|Q96F15|GIMA5_HUMAN GTPase IMAP family member 5 OS=Homo sapiens GN=GIMAP5 PE=1 SV=1//2.28192e-109	protein_coding	mRNA	NC_019461.2	112710365	112718280	-	3	1679	307
XM_012114668.1	101103627	--	sp|Q8NGS6|O13C3_HUMAN Olfactory receptor 13C3 OS=Homo sapiens GN=OR13C3 PE=2 SV=2//1.67613e-144	protein_coding	mRNA	NC_019459.2	18316053	18318539	+	1	2487	346
XM_012106843.2	101120806	--	sp|Q8NG27|PJA1_HUMAN E3 ubiquitin-protein ligase Praja-1 OS=Homo sapiens GN=PJA1 PE=1 SV=2//2.69276e-34	protein_coding	mRNA	NC_019484.2	58633917	58639849	-	2	5369	670
XM_004002848.2	101123255	--	sp|Q0VCI2|STX19_BOVIN Syntaxin-19 OS=Bos taurus GN=STX19 PE=2 SV=1//1.69481e-174	protein_coding	mRNA	NC_019458.2	156670662	156687718	-	2	3773	294
XM_012173760.2	101103960	--	sp|O95759|TBCD8_HUMAN TBC1 domain family member 8 OS=Homo sapiens GN=TBC1D8 PE=2 SV=3//2.0975e-13	protein_coding	mRNA	NC_019460.2	100162758	100250318	+	19	3833	910
XM_012137434.2	101118671	--	sp|P20929|NEBU_HUMAN Nebulin OS=Homo sapiens GN=NEB PE=1 SV=5//0	protein_coding	mRNA	NC_019459.2	156690312	156893984	+	165	23423	NA
XM_004002671.2	101120457	--	sp|Q92542|NICA_HUMAN Nicastrin OS=Homo sapiens GN=NCSTN PE=1 SV=2//0	protein_coding	mRNA	NC_019458.2	109552166	109566128	+	17	2889	709
XM_015099143.1	101113424	--	sp|Q13007|IL24_HUMAN Interleukin-24 OS=Homo sapiens GN=IL24 PE=1 SV=1//5.25085e-65	protein_coding	mRNA	NC_019469.2	3953705	3957918	+	5	846	182
NM_001162556.1	100302314	--	sp|Q6P068|ARL5C_MOUSE ADP-ribosylation factor-like protein 5C OS=Mus musculus GN=Arl5c PE=2 SV=1//2.65637e-12	protein_coding	mRNA	NC_019468.2	39188243	39194028	-	6	540	188
XM_004002322.3	101115080	--	sp|P62836|RAP1A_RAT Ras-related protein Rap-1A OS=Rattus norvegicus GN=Rap1a PE=1 SV=1//1.62604e-101	protein_coding	mRNA	NC_019458.2	88068415	88147364	+	8	10709	NA
XM_012163347.2	101109426	--	sp|Q08E27|STRBP_BOVIN Spermatid perinuclear RNA-binding protein OS=Bos taurus GN=STRBP PE=2 SV=1//0	protein_coding	mRNA	NC_019460.2	12429300	12488393	+	17	2865	587
XM_015102586.1	101108524	--	sp|Q8IVH2|FOXP4_HUMAN Forkhead box protein P4 OS=Homo sapiens GN=FOXP4 PE=1 SV=1//0	protein_coding	mRNA	NC_019477.2	15405472	15437561	+	17	2571	668
XM_012098826.2	101120955	--	sp|Q9NS73|MBIP1_HUMAN MAP3K12-binding inhibitory protein 1 OS=Homo sapiens GN=MBIP PE=1 SV=2//0	protein_coding	mRNA	NC_019475.2	45314532	45333736	-	9	1556	NA
XM_012187769.2	101113611	--	sp|A6H7I3|ANGE2_BOVIN Protein angel homolog 2 OS=Bos taurus GN=ANGEL2 PE=2 SV=1//0	protein_coding	mRNA	NC_019469.2	68631602	68646300	+	7	1510	NA
XM_004022464.3	101121072	--	sp|P04116|MYPR_BOVIN Myelin proteolipid protein OS=Bos taurus GN=PLP1 PE=1 SV=3//0	protein_coding	mRNA	NC_019484.2	122147124	122163852	+	7	2995	NA
XM_015101111.1	101107132	--	sp|Q3ZCC3|TRAF6_BOVIN TNF receptor-associated factor 6 OS=Bos taurus GN=TRAF6 PE=2 SV=1//0	protein_coding	mRNA	NC_019472.2	65045135	65064223	-	7	2069	542
XM_012104140.1	101121469	--	sp|Q13129|RLF_HUMAN Zinc finger protein Rlf OS=Homo sapiens GN=RLF PE=1 SV=2//7.00153e-17	protein_coding	mRNA	NC_019458.2	14536908	14583180	+	5	6502	1724
XM_004021484.3	101122075	--	sp|Q5R478|AP3M1_PONAB AP-3 complex subunit mu-1 OS=Pongo abelii GN=AP3M1 PE=2 SV=1//0	protein_coding	mRNA	NC_019482.2	29768347	29788539	-	9	3589	NA
XM_012182584.2	101108396	--	sp|A5LFY3|F229B_MACFA Protein FAM229B OS=Macaca fascicularis GN=FAM229B PE=3 SV=1//1.31615e-47	protein_coding	mRNA	NC_019465.2	25425223	25434784	-	3	496	NA
XM_012181837.1	101104541	--	sp|P33763|S10A5_HUMAN Protein S100-A5 OS=Homo sapiens GN=S100A5 PE=1 SV=2//1.63381e-35	protein_coding	mRNA	NC_019458.2	102455373	102458099	-	3	553	NA
XM_015100743.1	101116170	--	sp|P35712|SOX6_HUMAN Transcription factor SOX-6 OS=Homo sapiens GN=SOX6 PE=1 SV=3//0	protein_coding	mRNA	NC_019472.2	35279286	36032287	+	18	9341	NA
XM_015097061.1	101112064	--	sp|Q8NFY4|SEM6D_HUMAN Semaphorin-6D OS=Homo sapiens GN=SEMA6D PE=2 SV=1//0	protein_coding	mRNA	NC_019464.2	59582658	59638382	-	19	5871	NA
XM_012185355.1	101121946	--	sp|Q9NPF8|ADAP2_HUMAN Arf-GAP with dual PH domain-containing protein 2 OS=Homo sapiens GN=ADAP2 PE=1 SV=1//4.57537e-18	protein_coding	mRNA	NC_019468.2	17606184	17636327	-	10	5088	404
XM_012123777.2	101116636	--	sp|Q8NF50|DOCK8_HUMAN Dedicator of cytokinesis protein 8 OS=Homo sapiens GN=DOCK8 PE=1 SV=3//0	protein_coding	mRNA	NC_019459.2	68069641	68338494	+	49	9705	2105
XM_012181958.2	101122281	--	sp|O43166|SI1L1_HUMAN Signal-induced proliferation-associated 1-like protein 1 OS=Homo sapiens GN=SIPA1L1 PE=1 SV=4//0	protein_coding	mRNA	NC_019464.2	79858695	80135242	+	23	7470	NA
XM_004008526.3	101115027	--	sp|A6H7I5|DYN2_BOVIN Dynamin-2 OS=Bos taurus GN=DNM2 PE=2 SV=1//0	protein_coding	mRNA	NC_019462.2	12824519	12911370	+	20	3573	939
XM_004012947.2	101106185	--	sp|P61291|PSME3_PIG Proteasome activator complex subunit 3 OS=Sus scrofa GN=PSME3 PE=2 SV=1//9.1141e-177	protein_coding	mRNA	NC_019468.2	42289462	42296130	+	11	2719	254
XM_004002318.2	101114570	--	sp|P13619|AT5F1_BOVIN ATP synthase F(0) complex subunit B1, mitochondrial OS=Bos taurus GN=ATP5F1 PE=1 SV=2//1.17877e-168	protein_coding	mRNA	NC_019458.2	87885112	87900654	+	7	1177	256
XM_012164717.2	101121840	--	sp|Q7L190|DPPA4_HUMAN Developmental pluripotency-associated protein 4 OS=Homo sapiens GN=DPPA4 PE=1 SV=2//1.45734e-74	protein_coding	mRNA	NC_019460.2	22018286	22019610	+	1	1325	299
XM_012133641.1	101112196	--	sp|Q8WZA2|RPGF4_HUMAN Rap guanine nucleotide exchange factor 4 OS=Homo sapiens GN=RAPGEF4 PE=1 SV=1//5.3029e-11	protein_coding	mRNA	NC_019459.2	135752470	135994469	-	28	5423	NA
XM_012187471.2	101109631	--	sp|Q1JQB5|FBLI1_BOVIN Filamin-binding LIM protein 1 OS=Bos taurus GN=FBLIM1 PE=2 SV=1//5.09074e-167	protein_coding	mRNA	NC_019469.2	49772968	49804990	-	10	5459	NA
XM_015101105.1	101122625	--	sp|Q2KHR3|QSER1_HUMAN Glutamine and serine-rich protein 1 OS=Homo sapiens GN=QSER1 PE=1 SV=3//2.29693e-79	protein_coding	mRNA	NC_019472.2	61666674	61717206	+	12	14011	1845
XM_012106027.2	101123347	--	sp|Q86VS8|HOOK3_HUMAN Protein Hook homolog 3 OS=Homo sapiens GN=HOOK3 PE=1 SV=2//0	protein_coding	mRNA	NC_019483.2	36079873	36150723	+	21	4172	NA
XM_015101259.1	101119672	--	sp|Q86Z20|CC125_HUMAN Coiled-coil domain-containing protein 125 OS=Homo sapiens GN=CCDC125 PE=1 SV=2//0	protein_coding	mRNA	NC_019473.2	10397569	10420147	+	11	3111	513
XM_015097555.1	101107971	--	sp|Q3MHR0|LYPA1_BOVIN Acyl-protein thioesterase 1 OS=Bos taurus GN=LYPLA1 PE=2 SV=1//1.01219e-142	protein_coding	mRNA	NC_019466.2	34716068	34733797	-	8	2361	NA
XM_012101160.2	101115915	--	sp|A5PJN0|SEGN_BOVIN Secretagogin OS=Bos taurus GN=SCGN PE=2 SV=1//0	protein_coding	mRNA	NC_019477.2	30996214	31047014	-	11	1125	280
XR_001043514.2	101114714	--	sp|A6QL79|NATD1_BOVIN Protein NATD1 OS=Bos taurus GN=NATD1 PE=3 SV=1//3.49857e-60	protein_coding	mRNA	NC_019468.2	34720883	34721852	-	2	226	113
XM_012185520.2	101102652	--	sp|Q9P2R3|ANFY1_HUMAN Rabankyrin-5 OS=Homo sapiens GN=ANKFY1 PE=1 SV=2//0	protein_coding	mRNA	NC_019468.2	24289293	24358866	-	25	7672	NA
XM_015099797.1	101101911	--	sp|P05689|CATZ_BOVIN Cathepsin Z OS=Bos taurus GN=CTSZ PE=2 SV=2//0	protein_coding	mRNA	NC_019470.2	56602069	56611548	+	7	1453	303
XM_012098810.2	101120113	--	sp|Q6GYQ0|RGPA1_HUMAN Ral GTPase-activating protein subunit alpha-1 OS=Homo sapiens GN=RALGAPA1 PE=1 SV=1//0	protein_coding	mRNA	NC_019475.2	44614516	44817567	-	42	9466	NA
XM_015096748.1	105615807	--	sp|A4IFL0|TIM23_BOVIN Mitochondrial import inner membrane translocase subunit Tim23 OS=Bos taurus GN=TIMM23 PE=2 SV=1//1.05524e-107	protein_coding	mRNA	NC_019464.2	90093241	90094086	-	3	747	248
XM_012173954.2	101122935	--	sp|Q9BZF1|OSBL8_HUMAN Oxysterol-binding protein-related protein 8 OS=Homo sapiens GN=OSBPL8 PE=1 SV=3//0	protein_coding	mRNA	NC_019460.2	111994126	112164151	-	25	7188	NA
XM_012116828.2	101113985	--	sp|P53355|DAPK1_HUMAN Death-associated protein kinase 1 OS=Homo sapiens GN=DAPK1 PE=1 SV=6//0	protein_coding	mRNA	NC_019459.2	31894476	32099749	-	26	4860	1466
XM_012188208.2	101119067	--	sp|E1BFR5|GWL_BOVIN Serine/threonine-protein kinase greatwall OS=Bos taurus GN=MASTL PE=3 SV=1//0	protein_coding	mRNA	NC_019470.2	16699829	16726949	+	12	7201	NA
XM_004011722.3	101102247	--	sp|O46382|BIG1_BOVIN Brefeldin A-inhibited guanine nucleotide-exchange protein 1 OS=Bos taurus GN=ARFGEF1 PE=1 SV=1//0	protein_coding	mRNA	NC_019466.2	44003935	44122743	-	39	6935	1849
XM_015097549.1	100144760	--	sp|P29037|TBP_MOUSE TATA-box-binding protein OS=Mus musculus GN=Tbp PE=1 SV=1//8.91642e-165	protein_coding	mRNA	NC_019465.2	90582518	90595135	+	9	1857	321
XM_004004522.2	101117305	--	sp|Q8NFH5|NUP53_HUMAN Nucleoporin NUP53 OS=Homo sapiens GN=NUP35 PE=1 SV=1//0	protein_coding	mRNA	NC_019459.2	125468405	125501308	-	9	1662	327
XM_012184107.2	101109367	--	sp|Q96A56|T53I1_HUMAN Tumor protein p53-inducible nuclear protein 1 OS=Homo sapiens GN=TP53INP1 PE=1 SV=1//1.21813e-135	protein_coding	mRNA	NC_019466.2	81901566	81912215	+	5	3341	NA
XM_012097890.1	100135440	--	sp|Q58DQ3|RL6_BOVIN 60S ribosomal protein L6 OS=Bos taurus GN=RPL6 PE=2 SV=3//7.10695e-149	protein_coding	mRNA	NC_019474.2	61492510	61497499	+	7	1258	NA
XM_012159435.2	443263	--	sp|P97784|CRY1_MOUSE Cryptochrome-1 OS=Mus musculus GN=Cry1 PE=1 SV=1//0	protein_coding	mRNA	NC_019460.2	175124350	175211725	-	13	2445	NA
XM_012099910.2	101106371	--	sp|Q99246|CAC1D_MOUSE Voltage-dependent L-type calcium channel subunit alpha-1D OS=Mus musculus GN=Cacna1d PE=1 SV=3//0	protein_coding	mRNA	NC_019476.2	47155725	47514102	-	47	8692	NA
XM_015092251.1	101121219	--	sp|Q9UBG3|CRNN_HUMAN Cornulin OS=Homo sapiens GN=CRNN PE=1 SV=1//8.99909e-68	protein_coding	mRNA	NC_019458.2	101214572	101221087	-	5	2511	NA
XM_012182391.2	101110012	--	sp|Q80X50|UBP2L_MOUSE Ubiquitin-associated protein 2-like OS=Mus musculus GN=Ubap2l PE=1 SV=1//9.48674e-120	protein_coding	mRNA	NC_019458.2	102974586	103011860	+	24	7077	1164
XM_012187106.2	101107807	--	sp|Q96F81|DISP1_HUMAN Protein dispatched homolog 1 OS=Homo sapiens GN=DISP1 PE=1 SV=3//0	protein_coding	mRNA	NC_019469.2	24321446	24543117	+	10	4859	NA
XM_015094436.1	106990321	--	sp|A8MTT3|CEBOS_HUMAN Protein CEBPZOS OS=Homo sapiens GN=CEBPZOS PE=1 SV=2//3.33567e-38	protein_coding	mRNA	NC_019460.2	86670716	86677097	-	5	605	NA
XM_012187493.2	101110690	--	sp|Q9Y2G8|DJC16_HUMAN DnaJ homolog subfamily C member 16 OS=Homo sapiens GN=DNAJC16 PE=2 SV=3//0	protein_coding	mRNA	NC_019469.2	49950723	49981836	-	12	5182	794
XM_012179224.1	101122785	--	sp|O76082|S22A5_HUMAN Solute carrier family 22 member 5 OS=Homo sapiens GN=SLC22A5 PE=1 SV=1//0	protein_coding	mRNA	NC_019462.2	19528505	19554244	-	10	2856	494
XM_004020034.3	101102946	--	sp|P52732|KIF11_HUMAN Kinesin-like protein KIF11 OS=Homo sapiens GN=KIF11 PE=1 SV=2//0	protein_coding	mRNA	NC_019479.2	13682939	13724481	+	22	4751	1055
XM_015098818.1	101114629	--	sp|A5D7B2|CLM9_BOVIN CMRF35-like molecule 9 OS=Bos taurus GN=CD300LG PE=2 SV=2//7.95819e-29	protein_coding	mRNA	NC_019468.2	43100348	43111281	+	7	2403	NA
XM_012101344.2	101116950	--	sp|Q6WRI0|IGS10_HUMAN Immunoglobulin superfamily member 10 OS=Homo sapiens GN=IGSF10 PE=2 SV=1//0	protein_coding	mRNA	NC_019458.2	234545632	234571872	+	8	8517	NA
XM_012097800.2	101106796	--	sp|Q99700|ATX2_HUMAN Ataxin-2 OS=Homo sapiens GN=ATXN2 PE=1 SV=2//0	protein_coding	mRNA	NC_019474.2	54741191	54813590	-	22	5784	NA
XM_012099805.2	101121460	--	sp|Q99424|ACOX2_HUMAN Peroxisomal acyl-coenzyme A oxidase 2 OS=Homo sapiens GN=ACOX2 PE=1 SV=1//0	protein_coding	mRNA	NC_019476.2	42852491	42882834	+	15	2619	NA
XM_012183258.2	101115284	--	sp|P51684|CCR6_HUMAN C-C chemokine receptor type 6 OS=Homo sapiens GN=CCR6 PE=2 SV=2//2.82782e-176	protein_coding	mRNA	NC_019465.2	88440903	88471220	+	3	5233	NA
XM_015097361.1	101116838	--	sp|Q8WV93|LACE1_HUMAN Lactation elevated protein 1 OS=Homo sapiens GN=LACE1 PE=1 SV=2//0	protein_coding	mRNA	NC_019465.2	28724170	28920309	-	13	1907	480
XM_012177327.2	105610302	--	sp|P20821|GCSH_BOVIN Glycine cleavage system H protein, mitochondrial OS=Bos taurus GN=GCSH PE=1 SV=1//3.94744e-83	protein_coding	mRNA	NC_019461.2	111608221	111613887	-	1	5667	222
XM_012103786.2	101122748	--	sp|Q8CFI0|NED4L_MOUSE E3 ubiquitin-protein ligase NEDD4-like OS=Mus musculus GN=Nedd4l PE=1 SV=2//0	protein_coding	mRNA	NC_019480.2	57348257	57720795	+	32	7855	NA
NM_001009767.1	443290	--	sp|Q8MJI9|PROP1_BOVIN Homeobox protein prophet of Pit-1 OS=Bos taurus GN=PROP1 PE=2 SV=1//2.21005e-98	protein_coding	mRNA	NC_019462.2	37252017	37254801	+	3	681	226
XM_012096748.2	101111659	--	sp|A6QNM2|RRF2M_BOVIN Ribosome-releasing factor 2, mitochondrial OS=Bos taurus GN=GFM2 PE=2 SV=1//0	protein_coding	mRNA	NC_019473.2	6799190	6842181	+	19	2531	702
XM_015092612.1	101103289	--	sp|P46976|GLYG_HUMAN Glycogenin-1 OS=Homo sapiens GN=GYG1 PE=1 SV=4//0	protein_coding	mRNA	NC_019458.2	237049827	237088132	-	7	1780	NA
XM_004009341.3	101110508	--	sp|Q5FVE4|ACBG2_HUMAN Long-chain-fatty-acid--CoA ligase ACSBG2 OS=Homo sapiens GN=ACSBG2 PE=1 SV=2//0	protein_coding	mRNA	NC_019462.2	15777002	15817632	-	15	2380	667
XM_015100999.1	101118300	--	sp|A0JN39|COPB_BOVIN Coatomer subunit beta OS=Bos taurus GN=COPB1 PE=1 SV=1//0	protein_coding	mRNA	NC_019472.2	37737931	37771406	+	22	3300	953
XM_012176829.1	101118868	--	sp|Q3SYG4|PTHB1_HUMAN Protein PTHB1 OS=Homo sapiens GN=BBS9 PE=1 SV=1//0	protein_coding	mRNA	NC_019461.2	63217683	63685976	-	22	3755	NA
XM_012094992.1	101108698	--	sp|Q5SVZ6|ZMYM1_HUMAN Zinc finger MYM-type protein 1 OS=Homo sapiens GN=ZMYM1 PE=2 SV=1//0	protein_coding	mRNA	NC_019458.2	9861257	9874293	+	7	5325	NA
XM_004018335.3	101116352	--	sp|Q5E9M1|PRAF3_BOVIN PRA1 family protein 3 OS=Bos taurus GN=ARL6IP5 PE=2 SV=1//5.49205e-115	protein_coding	mRNA	NC_019476.2	32439278	32457312	-	3	1496	188
XM_015103913.1	105604868	--	sp|Q80WV7|SRRM3_MOUSE Serine/arginine repetitive matrix protein 3 OS=Mus musculus GN=Srrm3 PE=2 SV=1//2.19092e-55	protein_coding	mRNA	NC_019481.2	34193184	34212136	+	14	1453	374
XM_015093604.1	101108891	--	sp|Q8IYB7|DI3L2_HUMAN DIS3-like exonuclease 2 OS=Homo sapiens GN=DIS3L2 PE=1 SV=4//0	protein_coding	mRNA	NC_019459.2	232697493	233053655	+	21	4047	NA
XM_015098234.1	101104763	--	sp|O94991|SLIK5_HUMAN SLIT and NTRK-like protein 5 OS=Homo sapiens GN=SLITRK5 PE=2 SV=2//0	protein_coding	mRNA	NC_019467.2	62721845	62736253	+	5	11285	945
XM_012183529.1	101122868	--	sp|P01267|THYG_BOVIN Thyroglobulin OS=Bos taurus GN=TG PE=1 SV=1//0	protein_coding	mRNA	NC_019466.2	21133939	21366221	-	49	8479	2767
XM_015097468.1	101105509	--	sp|Q02952|AKA12_HUMAN A-kinase anchor protein 12 OS=Homo sapiens GN=AKAP12 PE=1 SV=4//0	protein_coding	mRNA	NC_019465.2	74958528	74973576	+	4	7856	1649
XM_012177148.2	101117839	--	sp|A2VE21|COPG2_BOVIN Coatomer subunit gamma-2 OS=Bos taurus GN=COPG2 PE=2 SV=1//0	protein_coding	mRNA	NC_019461.2	94270534	94386481	-	21	5780	NA
XM_015093183.1	101104964	--	sp|Q8IY18|SMC5_HUMAN Structural maintenance of chromosomes protein 5 OS=Homo sapiens GN=SMC5 PE=1 SV=2//0	protein_coding	mRNA	NC_019459.2	65852174	65956626	-	25	5591	NA
XM_015102889.1	443130	--	sp|Q27970|CAN1_BOVIN Calpain-1 catalytic subunit OS=Bos taurus GN=CAPN1 PE=1 SV=3//0	protein_coding	mRNA	NC_019478.2	42603439	42630081	+	22	2827	NA
XM_012098327.2	101116177	--	sp|Q8NG48|LINES_HUMAN Protein Lines homolog OS=Homo sapiens GN=LINS PE=2 SV=2//0	protein_coding	mRNA	NC_019475.2	5139358	5169877	+	8	3114	NA
XM_012095388.2	101104337	--	sp|Q8N336|ELMD1_HUMAN ELMO domain-containing protein 1 OS=Homo sapiens GN=ELMOD1 PE=2 SV=3//0	protein_coding	mRNA	NC_019472.2	16517992	16607157	+	13	1689	NA
XM_004012600.2	101108500	--	sp|O94983|CMTA2_HUMAN Calmodulin-binding transcription activator 2 OS=Homo sapiens GN=CAMTA2 PE=1 SV=3//0	protein_coding	mRNA	NC_019468.2	25996757	26010861	+	22	4244	NA
XM_015097767.1	101116061	--	sp|Q17Q91|CHCH7_BOVIN Coiled-coil-helix-coiled-coil-helix domain-containing protein 7 OS=Bos taurus GN=CHCHD7 PE=3 SV=1//8.28357e-51	protein_coding	mRNA	NC_019466.2	36103714	36110860	+	4	1538	NA
XM_004010664.3	101118449	--	sp|P16110|LEG3_MOUSE Galectin-3 OS=Mus musculus GN=Lgals3 PE=1 SV=3//3.20345e-07	protein_coding	mRNA	NC_019464.2	64496433	64515422	+	6	1022	249
XM_015096609.1	101120665	--	sp|P53779|MK10_HUMAN Mitogen-activated protein kinase 10 OS=Homo sapiens GN=MAPK10 PE=1 SV=2//0	protein_coding	mRNA	NC_019463.2	100342351	100726622	-	15	3164	NA
XM_012107292.2	105605576	--	sp|Q26602|SMOX3_SCHMA Homeobox protein SMOX-3 (Fragment) OS=Schistosoma mansoni GN=SMOX-3 PE=2 SV=1//3.62179e-15	protein_coding	mRNA	NC_019484.2	94716276	94722802	-	3	824	211
XM_015102908.1	101104867	--	sp|Q15700|DLG2_HUMAN Disks large homolog 2 OS=Homo sapiens GN=DLG2 PE=1 SV=3//0	protein_coding	mRNA	NC_019478.2	10036970	11697380	+	24	7621	NA
XM_004012971.2	101111724	--	sp|Q9WV34|MPP2_MOUSE MAGUK p55 subfamily member 2 OS=Mus musculus GN=Mpp2 PE=1 SV=1//0	protein_coding	mRNA	NC_019468.2	43130312	43152401	-	12	2646	608
XM_012179365.2	554257	--	sp|Q704V6|TLR6_BOVIN Toll-like receptor 6 OS=Bos taurus GN=TLR6 PE=2 SV=1//0	protein_coding	mRNA	NC_019463.2	57964780	57987579	-	2	2589	NA
XM_015097375.1	101122701	--	sp|Q13002|GRIK2_HUMAN Glutamate receptor ionotropic, kainate 2 OS=Homo sapiens GN=GRIK2 PE=1 SV=1//0	protein_coding	mRNA	NC_019465.2	34910002	35643157	-	18	3136	909
XR_001436528.1	101120972	--	sp|Q5GJ77|GPAT1_BOVIN Glycerol-3-phosphate acyltransferase 1, mitochondrial OS=Bos taurus GN=GPAM PE=2 SV=1//0	protein_coding	mRNA	NC_019479.2	31587280	31652584	-	21	2582	NA
XM_012185041.2	101107748	--	sp|A6QLD2|OLM2B_BOVIN Olfactomedin-like protein 2B OS=Bos taurus GN=OLFML2B PE=2 SV=1//0	protein_coding	mRNA	NC_019458.2	111352236	111400197	-	8	2770	NA
XM_012134369.2	101119113	--	sp|Q2KI06|PHOP2_BOVIN Pyridoxal phosphate phosphatase PHOSPHO2 OS=Bos taurus GN=PHOSPHO2 PE=2 SV=1//8.65817e-147	protein_coding	mRNA	NC_019459.2	138737714	138743344	-	4	1132	NA
XM_012190724.2	101109637	--	sp|Q2YDN8|VRK3_BOVIN Inactive serine/threonine-protein kinase VRK3 OS=Bos taurus GN=VRK3 PE=2 SV=1//0	protein_coding	mRNA	NC_019471.2	55206600	55242014	-	14	2882	NA
XM_015096143.1	101110509	--	sp|Q13428|TCOF_HUMAN Treacle protein OS=Homo sapiens GN=TCOF1 PE=1 SV=3//5.91614e-09	protein_coding	mRNA	NC_019462.2	59147618	59174770	+	20	4455	1365
XM_015102465.1	101121046	--	sp|Q01814|AT2B2_HUMAN Plasma membrane calcium-transporting ATPase 2 OS=Homo sapiens GN=ATP2B2 PE=1 SV=2//0	protein_coding	mRNA	NC_019476.2	54277389	54395418	-	24	3937	1235
XR_001044363.2	101102858	--	sp|Q0IIM2|ARL6_BOVIN ADP-ribosylation factor-like protein 6 OS=Bos taurus GN=ARL6 PE=1 SV=1//2.69358e-104	protein_coding	mRNA	NC_019458.2	160328132	160365940	+	11	3529	NA
XM_012177293.2	101114772	--	sp|Q8IV31|TM139_HUMAN Transmembrane protein 139 OS=Homo sapiens GN=TMEM139 PE=1 SV=1//9.84489e-52	protein_coding	mRNA	NC_019461.2	106081727	106085664	+	3	2785	NA
XM_012105975.2	101119791	--	sp|Q28483|ADAM5_MACFA Disintegrin and metalloproteinase domain-containing protein 5 OS=Macaca fascicularis GN=ADAM5 PE=1 SV=1//0	protein_coding	mRNA	NC_019483.2	33040238	33139136	+	21	2617	810
XM_015103953.1	101110813	--	sp|Q9BXL7|CAR11_HUMAN Caspase recruitment domain-containing protein 11 OS=Homo sapiens GN=CARD11 PE=1 SV=3//0	protein_coding	mRNA	NC_019481.2	40259360	40317991	+	26	4416	1161
XM_004012131.3	101108399	--	sp|Q2TBV1|RFC3_BOVIN Replication factor C subunit 3 OS=Bos taurus GN=RFC3 PE=2 SV=1//0	protein_coding	mRNA	NC_019467.2	27623485	27638989	-	9	1280	356
XM_012178611.2	101116827	--	sp|Q9BQI7|PSD2_HUMAN PH and SEC7 domain-containing protein 2 OS=Homo sapiens GN=PSD2 PE=2 SV=3//0	protein_coding	mRNA	NC_019462.2	48282794	48336070	+	15	4587	782
XM_015094515.1	106991069	--	sp|P24049|RL17_RAT 60S ribosomal protein L17 OS=Rattus norvegicus GN=Rpl17 PE=2 SV=3//5.33599e-123	protein_coding	mRNA	NC_019460.2	103571930	103572541	-	1	612	184
XM_012104270.2	101117387	--	sp|Q5JPH6|SYEM_HUMAN Probable glutamate--tRNA ligase, mitochondrial OS=Homo sapiens GN=EARS2 PE=1 SV=2//0	protein_coding	mRNA	NC_019481.2	21231557	21258802	-	10	2184	570
XM_012098742.1	101114392	--	sp|P51513|NOVA1_HUMAN RNA-binding protein Nova-1 OS=Homo sapiens GN=NOVA1 PE=1 SV=1//5.63662e-06	protein_coding	mRNA	NC_019475.2	35549616	35679097	-	4	13102	NA
XM_012103508.2	101123001	--	sp|P62315|SMD1_MOUSE Small nuclear ribonucleoprotein Sm D1 OS=Mus musculus GN=Snrpd1 PE=3 SV=1//7.6956e-61	protein_coding	mRNA	NC_019480.2	34864886	34872423	-	5	589	119
XM_015101544.1	105602833	--	-//-	protein_coding	mRNA	NC_019474.2	43006217	43008325	-	2	1161	248
XM_012101176.2	101116184	--	sp|Q5VZK9|LR16A_HUMAN Leucine-rich repeat-containing protein 16A OS=Homo sapiens GN=LRRC16A PE=1 SV=1//0	protein_coding	mRNA	NC_019477.2	31072372	31378964	-	39	5277	NA
XM_012185748.2	101114536	--	sp|P17022|ZNF18_HUMAN Zinc finger protein 18 OS=Homo sapiens GN=ZNF18 PE=1 SV=2//0	protein_coding	mRNA	NC_019468.2	30167640	30189563	-	7	2467	545
XM_015097496.1	101107028	--	sp|Q8WWN9|ICEF1_HUMAN Interactor protein for cytohesin exchange factors 1 OS=Homo sapiens GN=IPCEF1 PE=1 SV=1//0	protein_coding	mRNA	NC_019465.2	77464968	77628032	-	13	5822	NA
XM_015102487.1	101104533	--	sp|P49116|NR2C2_HUMAN Nuclear receptor subfamily 2 group C member 2 OS=Homo sapiens GN=NR2C2 PE=1 SV=1//0	protein_coding	mRNA	NC_019476.2	57116468	57230726	-	16	7911	NA
XM_004016868.3	101107632	--	sp|P28562|DUS1_HUMAN Dual specificity protein phosphatase 1 OS=Homo sapiens GN=DUSP1 PE=1 SV=3//0	protein_coding	mRNA	NC_019473.2	4579183	4582302	-	5	2050	366
XM_004017471.3	101109914	--	sp|A6QQY4|HORM2_BOVIN HORMA domain-containing protein 2 OS=Bos taurus GN=HORMAD2 PE=2 SV=1//0	protein_coding	mRNA	NC_019474.2	68662563	68730118	+	11	2061	NA
XM_015096153.1	101104397	--	sp|P37141|GPX3_BOVIN Glutathione peroxidase 3 OS=Bos taurus GN=GPX3 PE=2 SV=2//2.49045e-145	protein_coding	mRNA	NC_019462.2	59737446	59745597	+	5	1560	226
XM_012178160.2	101110465	--	sp|Q9H1V8|S6A17_HUMAN Sodium-dependent neutral amino acid transporter SLC6A17 OS=Homo sapiens GN=SLC6A17 PE=1 SV=3//0	protein_coding	mRNA	NC_019458.2	86490998	86546290	+	12	5497	NA
XM_012149891.2	443167	--	sp|Q0GBZ5|OX1R_BOVIN Orexin receptor type 1 OS=Bos taurus GN=HCRTR1 PE=2 SV=1//5.01548e-09	protein_coding	mRNA	NC_019459.2	234945012	234956088	-	10	2624	NA
XM_015097777.1	101117675	--	sp|O94900|TOX_HUMAN Thymocyte selection-associated high mobility group box protein TOX OS=Homo sapiens GN=TOX PE=2 SV=3//0	protein_coding	mRNA	NC_019466.2	37666865	37944652	-	9	4254	NA
XM_004016263.3	101114385	--	sp|Q8NGK5|O52M1_HUMAN Olfactory receptor 52M1 OS=Homo sapiens GN=OR52M1 PE=3 SV=1//3.21539e-179	protein_coding	mRNA	NC_019472.2	48870268	48871221	+	1	954	317
XM_004002306.2	101111239	--	sp|Q66X52|LTOR5_PIG Ragulator complex protein LAMTOR5 OS=Sus scrofa GN=LAMTOR5 PE=3 SV=2//7.55092e-58	protein_coding	mRNA	NC_019458.2	86732130	86737249	-	4	647	91
XM_004017390.3	101111831	--	sp|Q9H2C1|LHX5_HUMAN LIM/homeobox protein Lhx5 OS=Homo sapiens GN=LHX5 PE=2 SV=1//0	protein_coding	mRNA	NC_019474.2	60633802	60642531	+	6	1666	386
XM_012185174.2	101109754	--	sp|Q16832|DDR2_HUMAN Discoidin domain-containing receptor 2 OS=Homo sapiens GN=DDR2 PE=1 SV=2//0	protein_coding	mRNA	NC_019458.2	112181789	112258831	+	17	4829	867
XM_012170774.2	101110929	--	sp|Q6NSI8|K1841_HUMAN Uncharacterized protein KIAA1841 OS=Homo sapiens GN=KIAA1841 PE=2 SV=2//0	protein_coding	mRNA	NC_019460.2	62622782	62679821	-	20	2454	NA
XM_004015998.2	101105597	--	sp|Q93034|CUL5_HUMAN Cullin-5 OS=Homo sapiens GN=CUL5 PE=1 SV=4//0	protein_coding	mRNA	NC_019472.2	17056941	17182912	+	19	6002	NA
XM_015093837.1	105607227	--	sp|Q6IUP1|SOLH1_MOUSE Spermatogenesis- and oogenesis-specific basic helix-loop-helix-containing protein 1 OS=Mus musculus GN=Sohlh1 PE=1 SV=1//2.17046e-14	protein_coding	mRNA	NC_019460.2	3491406	3498690	+	10	1454	433
XM_015100587.1	101122049	--	sp|Q6ZNR0|TMM91_HUMAN Transmembrane protein 91 OS=Homo sapiens GN=TMEM91 PE=2 SV=1//7.64703e-33	protein_coding	mRNA	NC_019471.2	49531132	49535426	-	4	1030	135
XM_012150795.2	101104560	--	sp|Q9GK76|PTAFR_CAPHI Platelet-activating factor receptor OS=Capra hircus GN=PTAFR PE=3 SV=1//0	protein_coding	mRNA	NC_019459.2	238058917	238084527	+	3	1849	NA
XM_012185695.2	101107111	--	sp|Q32PE2|MOG1_BOVIN Ran guanine nucleotide release factor OS=Bos taurus GN=RANGRF PE=2 SV=1//1.72597e-126	protein_coding	mRNA	NC_019468.2	27424675	27426216	+	5	934	NA
XM_015101364.1	101104429	--	sp|Q6P9G4|TM154_HUMAN Transmembrane protein 154 OS=Homo sapiens GN=TMEM154 PE=2 SV=2//3.43387e-44	protein_coding	mRNA	NC_019474.2	4857261	4885161	+	5	3647	207
XM_012190716.2	101108073	--	sp|A5LHG2|ADM5_PIG ADM5 OS=Sus scrofa GN=ADM5 PE=1 SV=1//7.16197e-35	protein_coding	mRNA	NC_019471.2	55002555	55003585	+	2	827	107
XM_004020103.3	101119521	--	sp|Q9NTM9|CUTC_HUMAN Copper homeostasis protein cutC homolog OS=Homo sapiens GN=CUTC PE=1 SV=1//0	protein_coding	mRNA	NC_019479.2	19842770	19875183	+	9	1399	273
XM_015096427.1	101106170	--	sp|Q27960|NPT2B_BOVIN Sodium-dependent phosphate transport protein 2B OS=Bos taurus GN=SLC34A2 PE=1 SV=1//0	protein_coding	mRNA	NC_019463.2	44969434	44984613	+	12	3836	772
XM_012176346.2	101115114	--	sp|Q29S03|SGCE_BOVIN Epsilon-sarcoglycan OS=Bos taurus GN=SGCE PE=2 SV=3//0	protein_coding	mRNA	NC_019461.2	11858429	11926327	-	12	1930	NA
XM_012107434.1	101104304	--	sp|Q16206|ENOX2_HUMAN Ecto-NOX disulfide-thiol exchanger 2 OS=Homo sapiens GN=ENOX2 PE=1 SV=2//0	protein_coding	mRNA	NC_019484.2	108397433	108671177	+	16	9538	NA
NM_001093787.1	100048991	--	sp|P06870|KLK1_HUMAN Kallikrein-1 OS=Homo sapiens GN=KLK1 PE=1 SV=2//9.23565e-140	protein_coding	mRNA	NC_019471.2	55811781	55816759	-	5	771	256
XM_004016897.3	101115311	--	sp|Q3SYU7|TNPO1_BOVIN Transportin-1 OS=Bos taurus GN=TNPO1 PE=1 SV=2//0	protein_coding	mRNA	NC_019473.2	8725303	8778029	-	25	10875	898
XM_015101225.1	101104527	--	sp|Q9H2T7|RBP17_HUMAN Ran-binding protein 17 OS=Homo sapiens GN=RANBP17 PE=2 SV=1//0	protein_coding	mRNA	NC_019473.2	2846808	3185870	+	28	3607	963
XM_004008602.3	101113586	--	sp|Q3SYZ3|CR3L3_BOVIN Cyclic AMP-responsive element-binding protein 3-like protein 3 OS=Bos taurus GN=CREB3L3 PE=2 SV=1//0	protein_coding	mRNA	NC_019462.2	17374265	17385271	-	10	2004	456
XM_004015023.3	101123398	--	sp|Q5EAC7|CPIN1_BOVIN Anamorsin OS=Bos taurus GN=CIAPIN1 PE=2 SV=1//0	protein_coding	mRNA	NC_019471.2	24791464	24804287	-	9	1677	NA
NM_001139447.1	100192425	--	sp|Q95121|PEDF_BOVIN Pigment epithelium-derived factor OS=Bos taurus GN=SERPINF1 PE=1 SV=1//0	protein_coding	mRNA	NC_019468.2	22428713	22440689	+	8	1414	437
XM_012102968.2	101102193	--	sp|Q8K4G5|ABLM1_MOUSE Actin-binding LIM protein 1 OS=Mus musculus GN=Ablim1 PE=1 SV=1//0	protein_coding	mRNA	NC_019479.2	33832912	34073828	-	25	5832	NA
XM_004009708.3	101118358	--	sp|O94988|FA13A_HUMAN Protein FAM13A OS=Homo sapiens GN=FAM13A PE=1 SV=2//0	protein_coding	mRNA	NC_019463.2	35599475	35914372	+	25	7648	1020
XM_012187486.2	101110953	--	sp|Q8C3Q9|CASP9_MOUSE Caspase-9 OS=Mus musculus GN=Casp9 PE=1 SV=1//8.67293e-176	protein_coding	mRNA	NC_019469.2	49991897	50017175	+	9	5787	461
XM_015099827.1	101104261	--	sp|O15066|KIF3B_HUMAN Kinesin-like protein KIF3B OS=Homo sapiens GN=KIF3B PE=1 SV=1//0	protein_coding	mRNA	NC_019470.2	60957977	60993313	+	10	2875	NA
XM_012106920.2	101111256	--	sp|Q5JQF8|PAP1M_HUMAN Polyadenylate-binding protein 1-like 2 OS=Homo sapiens GN=PABPC1L2A PE=2 SV=1//4.20115e-147	protein_coding	mRNA	NC_019484.2	62135811	62136540	-	1	730	215
XM_012190360.2	101109901	--	sp|Q96SK3|ZN607_HUMAN Zinc finger protein 607 OS=Homo sapiens GN=ZNF607 PE=1 SV=3//4.95473e-108	protein_coding	mRNA	NC_019471.2	46732368	46753949	+	5	2138	NA
XR_001021773.2	101120605	--	sp|Q58CQ0|CL043_BOVIN Uncharacterized protein C12orf43 homolog OS=Bos taurus PE=2 SV=1//2.22736e-101	protein_coding	mRNA	NC_019474.2	62818969	62843905	-	7	2840	NA
XM_012174838.2	101119811	--	sp|Q96N23|CFA54_HUMAN Cilia- and flagella-associated protein 54 OS=Homo sapiens GN=CFAP54 PE=2 SV=3//4.35568e-13	protein_coding	mRNA	NC_019460.2	165586079	165887025	+	64	9485	2892
XM_004001970.3	101111671	--	sp|O43847|NRDC_HUMAN Nardilysin OS=Homo sapiens GN=NRD1 PE=1 SV=2//1.03347e-65	protein_coding	mRNA	NC_019458.2	25935439	26047163	-	33	4226	1232
XM_015096796.1	101108314	--	sp|P15848|ARSB_HUMAN Arylsulfatase B OS=Homo sapiens GN=ARSB PE=1 SV=1//0	protein_coding	mRNA	NC_019464.2	9638753	9807220	-	12	4122	522
XM_015104453.1	101108884	--	sp|Q13555|KCC2G_HUMAN Calcium/calmodulin-dependent protein kinase type II subunit gamma OS=Homo sapiens GN=CAMK2G PE=1 SV=3//0	protein_coding	mRNA	NC_019482.2	29483239	29538280	-	25	3884	613
XM_012096732.2	105602461	--	sp|Q3ZBH3|CD151_BOVIN CD151 antigen OS=Bos taurus GN=CD151 PE=2 SV=1//6.84492e-69	protein_coding	mRNA	NC_019473.2	5538169	5542412	+	3	4242	366
XM_004010694.3	101103401	--	sp|A5JSS2|RL21_CAPHI 60S ribosomal protein L21 OS=Capra hircus GN=RPL21 PE=2 SV=1//2.55902e-98	protein_coding	mRNA	NC_019464.2	69301477	69302023	+	1	547	160
XM_012144825.2	101122170	--	sp|Q8N2C7|UNC80_HUMAN Protein unc-80 homolog OS=Homo sapiens GN=UNC80 PE=2 SV=2//0	protein_coding	mRNA	NC_019459.2	210426676	210641333	+	65	13804	NA
XM_015101418.1	101119165	--	sp|Q10571|MN1_HUMAN Probable tumor suppressor protein MN1 OS=Homo sapiens GN=MN1 PE=1 SV=3//6.47377e-37	protein_coding	mRNA	NC_019474.2	66883770	66928447	-	13	3291	992
XM_012190370.2	101110960	--	sp|Q17RN3|FA98C_HUMAN Protein FAM98C OS=Homo sapiens GN=FAM98C PE=2 SV=1//4.45973e-126	protein_coding	mRNA	NC_019471.2	47293019	47297005	+	8	1384	NA
XM_012097797.2	101106796	--	sp|Q99700|ATX2_HUMAN Ataxin-2 OS=Homo sapiens GN=ATXN2 PE=1 SV=2//0	protein_coding	mRNA	NC_019474.2	54741191	54839816	-	24	3611	NA
XM_015100604.1	101118893	--	sp|Q9H0K4|RSH6A_HUMAN Radial spoke head protein 6 homolog A OS=Homo sapiens GN=RSPH6A PE=2 SV=1//0	protein_coding	mRNA	NC_019471.2	52297084	52322818	-	6	3881	571
XM_012184173.2	101117426	--	sp|Q9H0M0|WWP1_HUMAN NEDD4-like E3 ubiquitin-protein ligase WWP1 OS=Homo sapiens GN=WWP1 PE=1 SV=1//0	protein_coding	mRNA	NC_019466.2	88707152	88849130	-	25	4394	NA
XM_012187007.2	100135692	--	sp|Q32L67|GLRX2_BOVIN Glutaredoxin-2, mitochondrial OS=Bos taurus GN=GLRX2 PE=2 SV=1//3.64537e-78	protein_coding	mRNA	NC_019469.2	10224628	10243578	+	5	1016	131
XM_012176153.2	101120406	--	sp|Q2T9M1|PICK1_BOVIN PRKCA-binding protein OS=Bos taurus GN=PICK1 PE=2 SV=1//4.50446e-28	protein_coding	mRNA	NC_019460.2	213576361	213595795	+	13	4868	466
XM_015096774.1	101122032	--	sp|Q9HCS5|E41LA_HUMAN Band 4.1-like protein 4A OS=Homo sapiens GN=EPB41L4A PE=1 SV=2//0	protein_coding	mRNA	NC_019464.2	1335727	1520596	+	24	2529	506
XM_004020113.3	101122318	--	sp|Q8IX21|F178A_HUMAN Protein FAM178A OS=Homo sapiens GN=FAM178A PE=1 SV=2//0	protein_coding	mRNA	NC_019479.2	20887632	20928984	+	20	6576	NA
XM_015094021.1	101115204	--	sp|Q9BVL4|SELO_HUMAN Selenoprotein O OS=Homo sapiens GN=SELO PE=2 SV=3//1.31458e-64	protein_coding	mRNA	NC_019460.2	223520766	223542490	+	11	2118	705
XM_012187186.2	101107374	--	sp|Q5SY80|CA101_HUMAN Uncharacterized protein C1orf101 OS=Homo sapiens GN=C1orf101 PE=2 SV=1//0	protein_coding	mRNA	NC_019469.2	30651798	30804344	-	22	3935	NA
XM_015094312.1	101117660	--	sp|Q5RCQ2|CEP68_PONAB Centrosomal protein of 68 kDa OS=Pongo abelii GN=CEP68 PE=2 SV=1//0	protein_coding	mRNA	NC_019460.2	43040665	43051119	-	5	2624	774
XM_012182020.2	105615767	--	sp|Q9JLR9|HIG1A_MOUSE HIG1 domain family member 1A, mitochondrial OS=Mus musculus GN=Higd1a PE=2 SV=1//9.27136e-54	protein_coding	mRNA	NC_019464.2	81940634	81941483	-	1	850	93
XM_015102934.1	101107914	--	sp|Q8NGG8|OR8B3_HUMAN Olfactory receptor 8B3 OS=Homo sapiens GN=OR8B3 PE=3 SV=3//7.01007e-117	protein_coding	mRNA	NC_019478.2	26388111	26402910	-	6	1329	442
XM_015100392.1	101122809	--	sp|Q7Z6G3|NECA2_HUMAN N-terminal EF-hand calcium-binding protein 2 OS=Homo sapiens GN=NECAB2 PE=1 SV=1//5.98333e-171	protein_coding	mRNA	NC_019471.2	9733937	9769141	+	10	4846	400
XM_004004157.3	101106906	--	sp|Q14289|FAK2_HUMAN Protein-tyrosine kinase 2-beta OS=Homo sapiens GN=PTK2B PE=1 SV=2//0	protein_coding	mRNA	NC_019459.2	38174096	38273222	-	31	4140	NA
XM_015092912.1	101116712	--	sp|O14513|NCKP5_HUMAN Nck-associated protein 5 OS=Homo sapiens GN=NCKAP5 PE=1 SV=2//0	protein_coding	mRNA	NC_019459.2	176352692	177315553	+	18	7171	2028
XR_001025512.2	105605974	--	sp|Q9ER62|TNR22_MOUSE Tumor necrosis factor receptor superfamily member 22 OS=Mus musculus GN=Tnfrsf22 PE=2 SV=3//1.47296e-11	protein_coding	mRNA	NW_014641770.1	30640	33540	+	4	1033	NA
XM_012104337.2	101112942	--	sp|Q29611|CLN3_CANFA Battenin OS=Canis familiaris GN=CLN3 PE=3 SV=1//0	protein_coding	mRNA	NC_019481.2	26049013	26060714	-	15	1620	NA
XM_015102518.1	100302083	--	sp|P38936|CDN1A_HUMAN Cyclin-dependent kinase inhibitor 1 OS=Homo sapiens GN=CDKN1A PE=1 SV=3//9.07116e-72	protein_coding	mRNA	NC_019477.2	10615733	10632154	+	4	1744	NA
XM_015097466.1	101105006	--	sp|Q9BZM4|N2DL3_HUMAN NKG2D ligand 3 OS=Homo sapiens GN=ULBP3 PE=1 SV=1//2.51664e-43	protein_coding	mRNA	NC_019465.2	73804265	73809943	+	5	2237	308
XM_012177146.2	101117839	--	sp|A2VE21|COPG2_BOVIN Coatomer subunit gamma-2 OS=Bos taurus GN=COPG2 PE=2 SV=1//0	protein_coding	mRNA	NC_019461.2	94270534	94386482	-	20	5716	NA
XM_004011653.3	101106949	--	sp|Q2WGJ9|FR1L6_HUMAN Fer-1-like protein 6 OS=Homo sapiens GN=FER1L6 PE=2 SV=2//0	protein_coding	mRNA	NC_019466.2	28632504	28808847	-	41	7902	NA
XM_004015258.2	101119497	--	sp|Q9ERC3|SRTD3_MOUSE SERTA domain-containing protein 3 OS=Mus musculus GN=Sertad3 PE=2 SV=1//3.55437e-68	protein_coding	mRNA	NC_019471.2	48818097	48821476	-	2	1368	198
XM_015097769.1	101109024	--	sp|P01211|PENK_BOVIN Proenkephalin-A OS=Bos taurus GN=PENK PE=1 SV=1//3.91379e-175	protein_coding	mRNA	NC_019466.2	36278753	36282709	-	2	1234	298
XM_012170535.1	101109087	--	sp|Q96M89|CC138_HUMAN Coiled-coil domain-containing protein 138 OS=Homo sapiens GN=CCDC138 PE=1 SV=1//2.79947e-07	protein_coding	mRNA	NC_019460.2	61832453	61864077	+	14	2972	NA
XM_012100055.2	101102764	--	sp|Q2YDJ9|GMPPB_BOVIN Mannose-1-phosphate guanyltransferase beta OS=Bos taurus GN=GMPPB PE=2 SV=1//0	protein_coding	mRNA	NC_019476.2	50438856	50441282	+	9	1557	NA
XM_015092869.1	101122177	--	sp|P29322|EPHA8_HUMAN Ephrin type-A receptor 8 OS=Homo sapiens GN=EPHA8 PE=1 SV=2//0	protein_coding	mRNA	NC_019459.2	243109943	243146608	-	23	3866	1035
XM_015103496.1	101105869	--	sp|P10746|HEM4_HUMAN Uroporphyrinogen-III synthase OS=Homo sapiens GN=UROS PE=1 SV=1//9.64958e-125	protein_coding	mRNA	NC_019479.2	44167585	44183724	-	9	5344	NA
XM_015094328.1	101119712	--	sp|Q2T9X2|TCPD_BOVIN T-complex protein 1 subunit delta OS=Bos taurus GN=CCT4 PE=1 SV=3//0	protein_coding	mRNA	NC_019460.2	46059430	46072356	+	15	2493	541
XM_012188572.2	101103747	--	sp|Q2KIW0|NXT1_BOVIN NTF2-related export protein 1 OS=Bos taurus GN=NXT1 PE=2 SV=1//2.93429e-70	protein_coding	mRNA	NC_019470.2	41065083	41065588	+	1	506	101
XM_012185415.2	101111561	--	sp|Q2KIC0|NSRP1_BOVIN Nuclear speckle splicing regulatory protein 1 OS=Bos taurus GN=NSRP1 PE=2 SV=1//0	protein_coding	mRNA	NC_019468.2	20829140	20871165	+	7	2366	501
XM_004001781.3	101106119	--	sp|P17040|ZSC20_HUMAN Zinc finger and SCAN domain-containing protein 20 OS=Homo sapiens GN=ZSCAN20 PE=2 SV=3//0	protein_coding	mRNA	NC_019458.2	8120125	8142270	+	8	8859	NA
XM_012187781.2	101114716	--	sp|A1A4M4|TATD3_BOVIN Putative deoxyribonuclease TATDN3 OS=Bos taurus GN=TATDN3 PE=2 SV=1//3.59572e-160	protein_coding	mRNA	NC_019469.2	68809851	68824519	-	10	1707	NA
XM_015092928.1	101119282	--	sp|P23005|CRGF_BOVIN Gamma-crystallin F OS=Bos taurus GN=CRYGF PE=1 SV=3//7.30606e-121	protein_coding	mRNA	NC_019459.2	209110015	209112474	-	3	525	174
XM_012188026.2	100125358	--	sp|Q1LZH5|CREM_BOVIN cAMP-responsive element modulator OS=Bos taurus GN=CREM PE=2 SV=3//1.38416e-55	protein_coding	mRNA	NC_019470.2	17174232	17266421	-	10	2003	NA
XM_015094448.1	101109257	--	sp|A6QQP7|DYSF_BOVIN Dysferlin OS=Bos taurus GN=DYSF PE=2 SV=1//0	protein_coding	mRNA	NC_019460.2	93121218	93354147	+	58	7164	NA
XM_015102562.1	101104865	--	sp|Q96JS3|PGBD1_HUMAN PiggyBac transposable element-derived protein 1 OS=Homo sapiens GN=PGBD1 PE=1 SV=1//0	protein_coding	mRNA	NC_019477.2	29263778	29284957	-	8	3392	809
XM_004007713.3	101111793	--	sp|A6QPE1|RBM48_BOVIN RNA-binding protein 48 OS=Bos taurus GN=RBM48 PE=2 SV=2//0	protein_coding	mRNA	NC_019461.2	9753323	9759893	+	5	1468	362
XM_015096635.1	101115795	--	sp|Q8NFC6|BD1L1_HUMAN Biorientation of chromosomes in cell division protein 1-like 1 OS=Homo sapiens GN=BOD1L1 PE=1 SV=2//0	protein_coding	mRNA	NC_019463.2	108214983	108264286	-	28	10785	2849
XM_012177643.1	101122902	--	sp|Q1LZF8|CLCC1_BOVIN Chloride channel CLIC-like protein 1 OS=Bos taurus GN=CLCC1 PE=2 SV=1//0	protein_coding	mRNA	NC_019458.2	85331235	85361793	-	11	1468	473
XM_015095080.1	100145881	--	sp|P61214|ARL4A_RAT ADP-ribosylation factor-like protein 4A OS=Rattus norvegicus GN=Arl4a PE=2 SV=1//2.84961e-132	protein_coding	mRNA	NC_019461.2	20754877	20756862	+	2	1359	NA
XM_004010426.3	101103323	--	sp|Q866T7|CXD2_BOVIN Gap junction delta-2 protein OS=Bos taurus GN=GJD2 PE=2 SV=1//0	protein_coding	mRNA	NC_019464.2	27222949	27227106	-	2	3133	321
XM_012100704.2	101114821	--	sp|Q32L22|RPAC1_BOVIN DNA-directed RNA polymerases I and III subunit RPAC1 OS=Bos taurus GN=POLR1C PE=2 SV=1//0	protein_coding	mRNA	NC_019477.2	17064358	17072300	+	10	1586	NA
XM_012178470.2	101117249	--	sp|Q8N1G1|REXO1_HUMAN RNA exonuclease 1 homolog OS=Homo sapiens GN=REXO1 PE=1 SV=3//0	protein_coding	mRNA	NC_019462.2	41470028	41478525	-	16	2672	608
XM_015103622.1	101118838	--	sp|Q9BXW6|OSBL1_HUMAN Oxysterol-binding protein-related protein 1 OS=Homo sapiens GN=OSBPL1A PE=1 SV=2//0	protein_coding	mRNA	NC_019480.2	32712214	32783551	+	13	6392	NA
XM_015105141.1	106990731	--	sp|O15439|MRP4_HUMAN Multidrug resistance-associated protein 4 OS=Homo sapiens GN=ABCC4 PE=1 SV=3//7.32663e-38	protein_coding	mRNA	NW_014639092.1	11214	16059	-	5	342	113
NM_001163058.1	100302360	--	sp|Q5R7J6|UBE2N_PONAB Ubiquitin-conjugating enzyme E2 N OS=Pongo abelii GN=UBE2N PE=2 SV=1//3.01467e-101	protein_coding	mRNA	NC_019460.2	129413871	129454622	-	4	459	171
XM_004010567.3	443184	--	sp|O43315|AQP9_HUMAN Aquaporin-9 OS=Homo sapiens GN=AQP9 PE=2 SV=2//6.4233e-149	protein_coding	mRNA	NC_019464.2	49054998	49106411	-	6	2061	295
XM_012177540.2	100286738	--	sp|A4UTP7|MEF2C_PIG Myocyte-specific enhancer factor 2C OS=Sus scrofa GN=MEF2C PE=2 SV=1//0	protein_coding	mRNA	NC_019462.2	85527195	85700944	-	12	1869	NA
XR_001021074.2	101106625	--	sp|Q5EA06|GBRP_BOVIN Gamma-aminobutyric acid receptor subunit pi OS=Bos taurus GN=GABRP PE=2 SV=1//6.15702e-29	protein_coding	mRNA	NC_019473.2	2752137	2778945	+	11	2193	NA
XM_012100620.1	101104185	--	sp|Q1LZ74|OARD1_BOVIN O-acetyl-ADP-ribose deacetylase 1 OS=Bos taurus GN=OARD1 PE=2 SV=1//5.0501e-104	protein_coding	mRNA	NC_019477.2	15014161	15019911	-	6	1343	NA
XM_004013065.3	101114121	--	sp|Q9CPX9|APC11_MOUSE Anaphase-promoting complex subunit 11 OS=Mus musculus GN=Anapc11 PE=3 SV=1//5.86881e-54	protein_coding	mRNA	NC_019468.2	50107529	50112647	-	3	558	84
XM_012175694.1	101109871	--	sp|P62878|RBX1_MOUSE E3 ubiquitin-protein ligase RBX1 OS=Mus musculus GN=Rbx1 PE=1 SV=1//1.91868e-71	protein_coding	mRNA	NC_019460.2	215917483	215930696	+	4	1335	124
XM_012099536.1	101102095	--	sp|Q4KM64|JAGN1_RAT Protein jagunal homolog 1 OS=Rattus norvegicus GN=Jagn1 PE=2 SV=1//7.08136e-105	protein_coding	mRNA	NC_019476.2	16789282	16792044	-	2	1033	159
XM_015094180.1	101104973	--	sp|A2AR50|RGPS1_MOUSE Ras-specific guanine nucleotide-releasing factor RalGPS1 OS=Mus musculus GN=Ralgps1 PE=1 SV=2//0	protein_coding	mRNA	NC_019460.2	8789046	9074743	-	20	3288	NA
XM_012100140.2	101113963	--	sp|Q9HAQ2|KIF9_HUMAN Kinesin-like protein KIF9 OS=Homo sapiens GN=KIF9 PE=1 SV=4//1.3775e-22	protein_coding	mRNA	NC_019476.2	52301488	52337400	+	21	5334	NA
XM_012189920.1	101116191	--	sp|Q86Y13|DZIP3_HUMAN E3 ubiquitin-protein ligase DZIP3 OS=Homo sapiens GN=DZIP3 PE=1 SV=2//0	protein_coding	mRNA	NC_019458.2	171611059	171730762	+	31	5358	NA
XM_012163933.2	101123342	--	sp|Q96N67|DOCK7_HUMAN Dedicator of cytokinesis protein 7 OS=Homo sapiens GN=DOCK7 PE=1 SV=4//0	protein_coding	mRNA	NC_019458.2	37408896	37550819	-	41	5940	NA
XM_012175813.2	101122642	--	sp|Q9H582|ZN644_HUMAN Zinc finger protein 644 OS=Homo sapiens GN=ZNF644 PE=1 SV=2//0	protein_coding	mRNA	NC_019458.2	67428741	67523248	-	7	6624	NA
XM_015094203.1	101110920	--	sp|Q9HBD1|RC3H2_HUMAN Roquin-2 OS=Homo sapiens GN=RC3H2 PE=1 SV=2//0	protein_coding	mRNA	NC_019460.2	12693273	12741124	+	21	3946	NA
XM_004020904.3	101121995	--	sp|Q32KY6|DCTP1_BOVIN dCTP pyrophosphatase 1 OS=Bos taurus GN=DCTPP1 PE=2 SV=1//5.42254e-102	protein_coding	mRNA	NC_019481.2	26607902	26611265	-	3	773	169
XM_012100041.2	105603539	--	sp|Q9QY83|ACL7B_MOUSE Actin-like protein 7B OS=Mus musculus GN=Actl7b PE=2 SV=2//6.80065e-77	protein_coding	mRNA	NC_019476.2	50335275	50343279	+	2	8003	1187
XM_012103135.2	101114919	--	sp|Q4R703|CEP63_MACFA Centrosomal protein of 63 kDa OS=Macaca fascicularis GN=CEP63 PE=2 SV=1//0	protein_coding	mRNA	NC_019458.2	252670247	252751958	-	16	2670	NA
XM_012185756.2	101116363	--	sp|Q5R9B8|DCAF6_PONAB DDB1- and CUL4-associated factor 6 OS=Pongo abelii GN=DCAF6 PE=2 SV=2//0	protein_coding	mRNA	NC_019458.2	118063692	118246864	+	20	3278	NA
XM_012107034.2	101104126	--	sp|Q8MJN0|FUND2_BOVIN FUN14 domain-containing protein 2 OS=Bos taurus GN=FUNDC2 PE=2 SV=1//3.74081e-99	protein_coding	mRNA	NC_019484.2	75474405	75497880	+	5	2218	189
XM_004002928.3	101102025	--	sp|P31404|VATA_BOVIN V-type proton ATPase catalytic subunit A OS=Bos taurus GN=ATP6V1A PE=2 SV=2//0	protein_coding	mRNA	NC_019458.2	176631089	176693569	+	15	4389	NA
XM_012174810.2	101109530	--	sp|Q9NZP2|OR6C2_HUMAN Olfactory receptor 6C2 OS=Homo sapiens GN=OR6C2 PE=3 SV=2//2.97907e-159	protein_coding	mRNA	NC_019460.2	163626531	163627469	-	1	939	312
XM_012099511.2	101104015	--	sp|O15527|OGG1_HUMAN N-glycosylase/DNA lyase OS=Homo sapiens GN=OGG1 PE=1 SV=2//1.35969e-178	protein_coding	mRNA	NC_019476.2	16875119	16895239	-	6	3308	300
XM_012099815.2	101121975	--	sp|P11966|ODPB_BOVIN Pyruvate dehydrogenase E1 component subunit beta, mitochondrial OS=Bos taurus GN=PDHB PE=1 SV=2//0	protein_coding	mRNA	NC_019476.2	42933759	42939424	+	10	1526	359
XM_012104285.2	101107755	--	sp|Q3T0H0|LCMT1_BOVIN Leucine carboxyl methyltransferase 1 OS=Bos taurus GN=LCMT1 PE=2 SV=1//6.93921e-169	protein_coding	mRNA	NC_019481.2	22705381	22766588	+	11	4572	371
XM_015095215.1	101107015	--	sp|Q5EB63|TM196_RAT Transmembrane protein 196 OS=Rattus norvegicus GN=Tmem196 PE=2 SV=1//4.33561e-82	protein_coding	mRNA	NC_019461.2	28454902	28765173	-	7	5105	NA
XM_012189966.1	101109037	--	sp|Q96AP0|ACD_HUMAN Adrenocortical dysplasia protein homolog OS=Homo sapiens GN=ACD PE=1 SV=3//1.66711e-171	protein_coding	mRNA	NC_019471.2	34450271	34456544	-	12	1984	NA
XM_012184169.2	101112328	--	sp|Q8NA66|CNBD1_HUMAN Cyclic nucleotide-binding domain-containing protein 1 OS=Homo sapiens GN=CNBD1 PE=2 SV=1//0	protein_coding	mRNA	NC_019466.2	87751385	88275297	-	13	2252	509
XM_012174905.2	101107588	--	sp|Q00872|MYPC1_HUMAN Myosin-binding protein C, slow-type OS=Homo sapiens GN=MYBPC1 PE=1 SV=2//0	protein_coding	mRNA	NC_019460.2	170239901	170335652	+	32	4389	NA
XR_001435868.1	101103840	--	sp|Q9UKP5|ATS6_HUMAN A disintegrin and metalloproteinase with thrombospondin motifs 6 OS=Homo sapiens GN=ADAMTS6 PE=2 SV=2//1.87093e-62	protein_coding	mRNA	NC_019473.2	14042808	14304101	+	23	4338	NA
XM_012188184.2	101117779	--	sp|Q9UKK9|NUDT5_HUMAN ADP-sugar pyrophosphatase OS=Homo sapiens GN=NUDT5 PE=1 SV=1//5.73619e-12	protein_coding	mRNA	NC_019470.2	15766915	15787904	-	10	1442	NA
XM_012100249.2	101104017	--	sp|Q8NCE0|SEN2_HUMAN tRNA-splicing endonuclease subunit Sen2 OS=Homo sapiens GN=TSEN2 PE=1 SV=2//0	protein_coding	mRNA	NC_019476.2	56474447	56519082	-	12	2375	NA
XM_004022340.2	101110821	--	sp|Q9NUK0|MBNL3_HUMAN Muscleblind-like protein 3 OS=Homo sapiens GN=MBNL3 PE=1 SV=2//4.28799e-166	protein_coding	mRNA	NC_019484.2	97126779	97246031	+	10	2057	NA
XM_004014998.3	101117691	--	-//-	protein_coding	mRNA	NC_019471.2	23449696	23451103	-	3	447	61
XM_012180610.2	443502	--	sp|Q2KJH1|BMP4_BOVIN Bone morphogenetic protein 4 OS=Bos taurus GN=BMP4 PE=2 SV=1//0	protein_coding	mRNA	NC_019464.2	63422487	63427182	-	4	1691	NA
XM_004014385.3	101103829	--	sp|Q3SZ63|NOP56_BOVIN Nucleolar protein 56 OS=Bos taurus GN=NOP56 PE=2 SV=1//0	protein_coding	mRNA	NC_019470.2	51770627	51775959	-	12	1943	596
XM_015096429.1	101106170	--	sp|Q27960|NPT2B_BOVIN Sodium-dependent phosphate transport protein 2B OS=Bos taurus GN=SLC34A2 PE=1 SV=1//0	protein_coding	mRNA	NC_019463.2	44958124	44982862	+	14	2176	NA
NM_001308574.1	101118553	--	sp|P05554|CEBPA_RAT CCAAT/enhancer-binding protein alpha OS=Rattus norvegicus GN=Cebpa PE=1 SV=3//7.3788e-117	protein_coding	mRNA	NC_019471.2	42922245	42923329	-	17	1056	342
XM_015103291.1	106991411	--	sp|P0C0P5|NPS_BOVIN Neuropeptide S OS=Bos taurus GN=NPS PE=3 SV=1//5.74609e-53	protein_coding	mRNA	NC_019479.2	45911608	45918132	+	3	321	106
XM_004013146.3	101114538	--	sp|O18839|KCNJ2_PIG Inward rectifier potassium channel 2 OS=Sus scrofa GN=KCNJ2 PE=2 SV=1//0	protein_coding	mRNA	NC_019468.2	59398451	59409398	-	4	5534	432
XM_015100146.1	101122048	--	sp|Q5RDI2|HSBP1_PONAB Heat shock factor-binding protein 1 OS=Pongo abelii GN=HSBP1 PE=3 SV=1//9.93019e-39	protein_coding	mRNA	NC_019471.2	9599816	9605286	+	6	1880	119
XM_015101731.1	105602976	--	sp|B9A064|IGLL5_HUMAN Immunoglobulin lambda-like polypeptide 5 OS=Homo sapiens GN=IGLL5 PE=2 SV=2//1.74055e-40	protein_coding	mRNA	NC_019474.2	70405502	70413078	+	3	1274	113
XM_012138340.2	101122761	--	sp|Q4AE62|GTDC1_HUMAN Glycosyltransferase-like domain-containing protein 1 OS=Homo sapiens GN=GTDC1 PE=2 SV=1//0	protein_coding	mRNA	NC_019459.2	164666107	165026571	+	12	10931	NA
XM_012174919.2	101109346	--	sp|Q05B58|CCD53_BOVIN WASH complex subunit CCDC53 OS=Bos taurus GN=CCDC53 PE=1 SV=1//4.86262e-125	protein_coding	mRNA	NC_019460.2	170674970	170731271	-	6	758	NA
NM_001122692.1	100142674	--	sp|Q2LL38|AAKG3_BOVIN 5&apos;-AMP-activated protein kinase subunit gamma-3 OS=Bos taurus GN=PRKAG3 PE=2 SV=2//0	protein_coding	mRNA	NC_019459.2	219776505	219783386	-	13	2155	464
XM_012097403.2	105602726	--	sp|Q0GE19|NTCP7_HUMAN Sodium/bile acid cotransporter 7 OS=Homo sapiens GN=SLC10A7 PE=2 SV=1//1.51513e-84	protein_coding	mRNA	NC_019474.2	11501104	11564703	+	5	2770	NA
XM_004016888.2	101113362	--	sp|Q2KI79|ANRA2_BOVIN Ankyrin repeat family A protein 2 OS=Bos taurus GN=ANKRA2 PE=2 SV=1//0	protein_coding	mRNA	NC_019473.2	8083745	8093997	+	9	1583	313
XM_004017016.3	101102674	--	sp|Q29RU4|CO6_BOVIN Complement component C6 OS=Bos taurus GN=C6 PE=2 SV=1//0	protein_coding	mRNA	NC_019473.2	33271160	33343622	+	18	3233	NA
XM_004006854.3	101112719	--	sp|Q9H8J5|MANS1_HUMAN MANSC domain-containing protein 1 OS=Homo sapiens GN=MANSC1 PE=2 SV=1//6.75346e-124	protein_coding	mRNA	NC_019460.2	202095737	202119637	+	4	2007	414
XM_012100372.2	101104544	--	sp|Q864U6|B3GL1_PIG UDP-GalNAc:beta-1,3-N-acetylgalactosaminyltransferase 1 OS=Sus scrofa GN=B3GALNT1 PE=2 SV=1//0	protein_coding	mRNA	NC_019458.2	224255403	224285585	+	4	3072	NA
XM_015095309.1	101118437	--	sp|Q8N8U9|BMPER_HUMAN BMP-binding endothelial regulator protein OS=Homo sapiens GN=BMPER PE=1 SV=3//0	protein_coding	mRNA	NC_019461.2	62633162	62893520	-	14	4678	NA
XM_012163741.2	101113216	--	sp|Q0VCQ4|RRFM_BOVIN Ribosome-recycling factor, mitochondrial OS=Bos taurus GN=MRRF PE=2 SV=1//1.09827e-163	protein_coding	mRNA	NC_019460.2	13357439	13416740	-	7	4969	NA
XR_001043419.1	101105928	--	sp|Q14667|K0100_HUMAN Protein KIAA0100 OS=Homo sapiens GN=KIAA0100 PE=1 SV=3//0	protein_coding	mRNA	NC_019468.2	19652544	19676794	-	33	6045	NA
XM_004004464.3	101122664	--	sp|Q9UJ72|ANX10_HUMAN Annexin A10 OS=Homo sapiens GN=ANXA10 PE=1 SV=3//0	protein_coding	mRNA	NC_019459.2	111340962	111428246	-	12	1455	324
XM_012188760.1	101122805	--	sp|O60299|LZTS3_HUMAN Leucine zipper putative tumor suppressor 3 OS=Homo sapiens GN=LZTS3 PE=2 SV=1//0	protein_coding	mRNA	NC_019470.2	51265138	51270894	+	6	4111	701
XM_012096020.2	101102261	--	sp|Q8BGZ2|F168A_MOUSE Protein FAM168A OS=Mus musculus GN=Fam168a PE=2 SV=1//1.11449e-111	protein_coding	mRNA	NC_019472.2	50991613	51194524	-	9	2886	NA
XM_015094470.1	101117148	--	sp|Q9BST9|RTKN_HUMAN Rhotekin OS=Homo sapiens GN=RTKN PE=1 SV=2//0	protein_coding	mRNA	NC_019460.2	96087497	96100811	-	12	1724	490
XM_012166574.2	101115267	--	sp|Q9XT77|SC5A6_RABIT Sodium-dependent multivitamin transporter OS=Oryctolagus cuniculus GN=SLC5A6 PE=2 SV=1//0	protein_coding	mRNA	NC_019460.2	34087071	34098126	-	18	3134	NA
XM_004023260.2	101111809	--	sp|Q6IQ21|ZN770_HUMAN Zinc finger protein 770 OS=Homo sapiens GN=ZNF770 PE=2 SV=1//0	protein_coding	mRNA	NC_019464.2	27420814	27428515	-	2	3482	NA
XM_012188507.1	101120682	--	sp|Q9BQP7|MGME1_HUMAN Mitochondrial genome maintenance exonuclease 1 OS=Homo sapiens GN=MGME1 PE=1 SV=1//0	protein_coding	mRNA	NC_019470.2	37319436	37330045	+	6	2350	342
XM_015094460.1	101114002	--	sp|O95630|STABP_HUMAN STAM-binding protein OS=Homo sapiens GN=STAMBP PE=1 SV=1//0	protein_coding	mRNA	NC_019460.2	95446189	95469516	+	10	1932	423
XM_012097292.2	101122383	--	sp|Q49MG5|MAP9_HUMAN Microtubule-associated protein 9 OS=Homo sapiens GN=MAP9 PE=1 SV=3//0	protein_coding	mRNA	NC_019474.2	1725904	1771295	+	14	2591	NA
XM_012104418.2	101109064	--	sp|Q58CP2|SUMF2_BOVIN Sulfatase-modifying factor 2 OS=Bos taurus GN=SUMF2 PE=2 SV=1//2.00331e-07	protein_coding	mRNA	NC_019481.2	27710881	27722110	+	8	1902	NA
XM_012184335.2	101107108	--	sp|O75554|WBP4_HUMAN WW domain-binding protein 4 OS=Homo sapiens GN=WBP4 PE=1 SV=1//1.76341e-08	protein_coding	mRNA	NC_019467.2	11608192	11628887	+	10	4098	353
XM_012096475.2	101112925	--	sp|Q8NGI7|O10V1_HUMAN Olfactory receptor 10V1 OS=Homo sapiens GN=OR10V1 PE=3 SV=3//1.24164e-123	protein_coding	mRNA	NC_019472.2	79750242	79751806	-	3	1531	310
XM_012179030.2	101122903	--	sp|Q68D51|DEN2C_HUMAN DENN domain-containing protein 2C OS=Homo sapiens GN=DENND2C PE=1 SV=2//0	protein_coding	mRNA	NC_019458.2	90973627	91062116	-	19	5056	NA
XM_012100178.1	101117199	--	sp|Q0II78|CCRL2_BOVIN Chemokine C-C motif receptor-like 2 OS=Bos taurus GN=CCRL2 PE=2 SV=1//0	protein_coding	mRNA	NC_019476.2	52928593	52930269	-	3	1301	NA
XM_015098475.1	101111892	--	sp|Q3SZP8|TAD2A_BOVIN Transcriptional adapter 2-alpha OS=Bos taurus GN=TADA2A PE=2 SV=1//0	protein_coding	mRNA	NC_019468.2	13276264	13317800	+	14	2034	NA
XM_012152681.2	101102545	--	sp|Q9NUA8|ZBT40_HUMAN Zinc finger and BTB domain-containing protein 40 OS=Homo sapiens GN=ZBTB40 PE=1 SV=4//0	protein_coding	mRNA	NC_019459.2	243179738	243255974	-	20	5917	NA
XM_012107883.2	105605761	--	sp|Q03169|TNAP2_HUMAN Tumor necrosis factor alpha-induced protein 2 OS=Homo sapiens GN=TNFAIP2 PE=2 SV=2//3.83135e-56	protein_coding	mRNA	NW_014639465.1	9576	11205	+	4	786	184
XM_012181550.2	101103324	--	sp|Q16659|MK06_HUMAN Mitogen-activated protein kinase 6 OS=Homo sapiens GN=MAPK6 PE=1 SV=1//0	protein_coding	mRNA	NC_019464.2	55285866	55318516	-	6	4234	722
XM_004009090.3	101110506	--	sp|Q9NZ08|ERAP1_HUMAN Endoplasmic reticulum aminopeptidase 1 OS=Homo sapiens GN=ERAP1 PE=1 SV=3//0	protein_coding	mRNA	NC_019462.2	93415813	93454117	-	19	5093	1001
XM_015103498.1	101106128	--	sp|O43184|ADA12_HUMAN Disintegrin and metalloproteinase domain-containing protein 12 OS=Homo sapiens GN=ADAM12 PE=1 SV=3//0	protein_coding	mRNA	NC_019479.2	44378526	44721491	-	22	10563	877
XM_012186611.2	101115047	--	sp|Q5E9X2|MP2K6_BOVIN Dual specificity mitogen-activated protein kinase kinase 6 OS=Bos taurus GN=MAP2K6 PE=2 SV=1//0	protein_coding	mRNA	NC_019468.2	59947042	59988397	-	12	4360	NA
XR_001023551.2	100846985	--	sp|O14618|CCS_HUMAN Copper chaperone for superoxide dismutase OS=Homo sapiens GN=CCS PE=1 SV=1//1.67092e-179	protein_coding	mRNA	NC_019478.2	43825564	43838561	+	9	989	NA
XM_012099394.2	443156	--	sp|Q95126|AVR2B_BOVIN Activin receptor type-2B OS=Bos taurus GN=ACVR2B PE=2 SV=1//0	protein_coding	mRNA	NC_019476.2	11794562	11812287	+	10	12873	NA
XM_004004456.3	101120384	--	sp|P61295|HAND2_RAT Heart- and neural crest derivatives-expressed protein 2 OS=Rattus norvegicus GN=Hand2 PE=2 SV=1//4.34332e-89	protein_coding	mRNA	NC_019459.2	106095202	106098270	+	5	1727	213
XM_015100471.1	101105682	--	sp|Q5RCL7|EST3_PONAB Carboxylesterase 3 OS=Pongo abelii GN=CES3 PE=2 SV=2//0	protein_coding	mRNA	NC_019471.2	33907878	33919356	+	12	1889	463
XM_004015605.3	101112923	--	sp|Q9HBH1|DEFM_HUMAN Peptide deformylase, mitochondrial OS=Homo sapiens GN=PDF PE=1 SV=1//1.18393e-115	protein_coding	mRNA	NC_019471.2	35718984	35721530	-	2	1770	250
XM_012106758.1	101110568	--	sp|Q5RF24|WDR13_PONAB WD repeat-containing protein 13 OS=Pongo abelii GN=WDR13 PE=2 SV=1//0	protein_coding	mRNA	NC_019484.2	53195555	53208972	-	11	1588	479
XM_015094336.1	101119030	--	sp|Q8N9S3|AHSA2_MOUSE Activator of 90 kDa heat shock protein ATPase homolog 2 OS=Mus musculus GN=Ahsa2 PE=2 SV=2//2.97655e-98	protein_coding	mRNA	NC_019460.2	46665296	46683156	-	7	720	NA
XM_004011334.2	101104246	--	sp|Q5QD14|TAAR5_MOUSE Trace amine-associated receptor 5 OS=Mus musculus GN=Taar5 PE=2 SV=1//0	protein_coding	mRNA	NC_019465.2	57739851	57740864	-	1	1014	337
XM_012120864.2	101107412	--	sp|Q5R676|TOM5_PONAB Mitochondrial import receptor subunit TOM5 homolog OS=Pongo abelii GN=TOMM5 PE=3 SV=1//3.54418e-26	protein_coding	mRNA	NC_019459.2	50916407	50919950	+	3	673	NA
XM_012098172.2	101102691	--	sp|Q6TFL4|KLH24_HUMAN Kelch-like protein 24 OS=Homo sapiens GN=KLHL24 PE=2 SV=1//0	protein_coding	mRNA	NC_019458.2	201511436	201548444	-	8	6905	NA
NM_001009339.1	443354	--	sp|Q28557|CRHBP_SHEEP Corticotropin-releasing factor-binding protein OS=Ovis aries GN=CRHBP PE=2 SV=1//0	protein_coding	mRNA	NC_019464.2	7904716	7916755	+	11	1030	315
NM_001163056.1	100302358	--	sp|Q96J42|TXD15_HUMAN Thioredoxin domain-containing protein 15 OS=Homo sapiens GN=TXNDC15 PE=1 SV=1//0	protein_coding	mRNA	NC_019462.2	43639185	43653716	+	5	1047	348
XM_012101235.2	101122473	--	sp|A5PK27|R144B_BOVIN E3 ubiquitin-protein ligase RNF144B OS=Bos taurus GN=RNF144B PE=2 SV=1//0	protein_coding	mRNA	NC_019477.2	38013699	38101621	-	8	7681	NA
XM_012101856.2	101109749	--	sp|A5PJF4|TM218_BOVIN Transmembrane protein 218 OS=Bos taurus GN=TMEM218 PE=3 SV=1//1.39662e-39	protein_coding	mRNA	NC_019478.2	27700423	27715752	-	4	2040	115
XM_012165142.2	101103137	--	sp|Q8BND3|WDR35_MOUSE WD repeat-containing protein 35 OS=Mus musculus GN=Wdr35 PE=2 SV=3//0	protein_coding	mRNA	NC_019460.2	27595416	27648208	-	27	4774	NA
XM_012190255.2	101122457	--	sp|A8MQ14|ZN850_HUMAN Zinc finger protein 850 OS=Homo sapiens GN=ZNF850 PE=3 SV=2//5.57557e-116	protein_coding	mRNA	NC_019471.2	46071609	46110910	+	6	2409	NA
XM_004014596.3	101111989	--	sp|Q969N2|PIGT_HUMAN GPI transamidase component PIG-T OS=Homo sapiens GN=PIGT PE=1 SV=1//0	protein_coding	mRNA	NC_019470.2	73140054	73153542	+	13	4270	553
XM_012188916.1	101116075	--	sp|Q8BVI5|STX16_MOUSE Syntaxin-16 OS=Mus musculus GN=Stx16 PE=1 SV=3//0	protein_coding	mRNA	NC_019470.2	56914695	56936033	-	9	3829	354
XM_012178102.1	101119303	--	sp|Q15935|ZNF77_HUMAN Zinc finger protein 77 OS=Homo sapiens GN=ZNF77 PE=2 SV=2//1.37348e-13	protein_coding	mRNA	NC_019462.2	18348498	18359056	-	4	1982	NA
XM_015095181.1	101109265	--	sp|O94921|CDK14_HUMAN Cyclin-dependent kinase 14 OS=Homo sapiens GN=CDK14 PE=1 SV=3//0	protein_coding	mRNA	NC_019461.2	7860580	8538709	+	15	1538	NA
XM_004015353.3	101122808	--	sp|Q5E973|RL18_BOVIN 60S ribosomal protein L18 OS=Bos taurus GN=RPL18 PE=2 SV=3//1.61244e-112	protein_coding	mRNA	NC_019471.2	54188794	54192601	-	7	721	188
XM_004016982.3	101114811	--	sp|Q7Z478|DHX29_HUMAN ATP-dependent RNA helicase DHX29 OS=Homo sapiens GN=DHX29 PE=1 SV=2//0	protein_coding	mRNA	NC_019473.2	23888636	23944756	+	27	4761	1365
XM_012095863.1	101112760	--	sp|Q9UL59|ZN214_HUMAN Zinc finger protein 214 OS=Homo sapiens GN=ZNF214 PE=2 SV=2//0	protein_coding	mRNA	NC_019472.2	45121272	45141405	+	4	4828	705
XM_012105743.1	105605155	--	-//-	protein_coding	mRNA	NC_019483.2	14519194	14530703	-	3	5657	260
XM_015095000.1	101115023	--	sp|P29375|KDM5A_HUMAN Lysine-specific demethylase 5A OS=Homo sapiens GN=KDM5A PE=1 SV=3//0	protein_coding	mRNA	NC_019460.2	210992734	211041817	-	25	7958	1358
XM_004018227.3	101110625	--	sp|P09110|THIK_HUMAN 3-ketoacyl-CoA thiolase, peroxisomal OS=Homo sapiens GN=ACAA1 PE=1 SV=2//0	protein_coding	mRNA	NC_019476.2	11530281	11554892	-	12	1502	356
XM_004020888.3	101117982	--	sp|Q1JQE1|TM219_BOVIN Insulin-like growth factor-binding protein 3 receptor OS=Bos taurus GN=TMEM219 PE=2 SV=1//6.40454e-119	protein_coding	mRNA	NC_019481.2	26295983	26312551	-	6	1032	NA
XM_012136539.2	101112705	--	sp|O95045|UPP2_HUMAN Uridine phosphorylase 2 OS=Homo sapiens GN=UPP2 PE=1 SV=1//0	protein_coding	mRNA	NC_019459.2	150477027	150521674	-	8	4629	NA
XM_015093027.1	101107664	--	sp|Q5R5T1|FGD3_PONAB FYVE, RhoGEF and PH domain-containing protein 3 OS=Pongo abelii GN=FGD3 PE=2 SV=1//0	protein_coding	mRNA	NC_019459.2	28362147	28406442	-	20	5693	761
XM_015103279.1	106991848	--	-//-	protein_coding	mRNA	NC_019479.2	30360500	30361495	-	2	891	296
XM_012107313.1	101108724	--	sp|Q08DR0|PHF6_BOVIN PHD finger protein 6 OS=Bos taurus GN=PHF6 PE=2 SV=1//0	protein_coding	mRNA	NC_019484.2	95305462	95354509	-	9	8480	NA
XM_004016138.3	101120013	--	sp|P01268|PTHY_BOVIN Parathyroid hormone OS=Bos taurus GN=PTH PE=1 SV=1//4.27302e-63	protein_coding	mRNA	NC_019472.2	38699576	38709231	+	3	1652	115
XM_012174531.2	101119971	--	sp|Q7Z4S6|KI21A_HUMAN Kinesin-like protein KIF21A OS=Homo sapiens GN=KIF21A PE=1 SV=2//0	protein_coding	mRNA	NC_019460.2	147649694	147832474	+	35	6176	NA
XM_004017224.3	101111396	--	sp|Q96QV1|HHIP_HUMAN Hedgehog-interacting protein OS=Homo sapiens GN=HHIP PE=1 SV=3//0	protein_coding	mRNA	NC_019474.2	13190565	13307280	-	13	9233	704
XM_012104143.2	101113900	--	sp|Q2KIK2|MP17L_BOVIN Mpv17-like protein OS=Bos taurus GN=MPV17L PE=2 SV=1//1.17364e-133	protein_coding	mRNA	NC_019481.2	13788263	13795038	+	3	1538	NA
XM_004008813.3	101105747	--	sp|O62644|LECT2_BOVIN Leukocyte cell-derived chemotaxin-2 OS=Bos taurus GN=LECT2 PE=1 SV=1//3.17143e-95	protein_coding	mRNA	NC_019462.2	44678726	44690919	-	4	793	151
XM_012106263.2	101102455	--	sp|P37287|PIGA_HUMAN Phosphatidylinositol N-acetylglucosaminyltransferase subunit A OS=Homo sapiens GN=PIGA PE=1 SV=1//1.58439e-132	protein_coding	mRNA	NC_019484.2	12793773	12805232	-	6	2835	401
XM_012103054.2	101110286	--	sp|O95260|ATE1_HUMAN Arginyl-tRNA--protein transferase 1 OS=Homo sapiens GN=ATE1 PE=1 SV=2//5.76283e-177	protein_coding	mRNA	NC_019479.2	40612434	40719591	-	12	6185	444
XM_015100972.1	101113095	--	sp|Q2KI11|SCN3B_BOVIN Sodium channel subunit beta-3 OS=Bos taurus GN=SCN3B PE=2 SV=1//1.7708e-141	protein_coding	mRNA	NC_019472.2	33732375	33755737	-	6	1626	NA
XM_012185902.2	101105341	--	sp|A5D7B1|RSAD1_BOVIN Radical S-adenosyl methionine domain-containing protein 1, mitochondrial OS=Bos taurus GN=RSAD1 PE=2 SV=1//0	protein_coding	mRNA	NC_019468.2	35719024	35726558	-	10	3003	375
XM_012128388.2	101114676	--	sp|Q96KB5|TOPK_HUMAN Lymphokine-activated killer T-cell-originated protein kinase OS=Homo sapiens GN=PBK PE=1 SV=3//0	protein_coding	mRNA	NC_019459.2	101025890	101052524	-	8	1643	323
XM_012099432.2	101116940	--	sp|Q2YDJ2|SC22C_BOVIN Vesicle-trafficking protein SEC22c OS=Bos taurus GN=SEC22C PE=2 SV=1//0	protein_coding	mRNA	NC_019476.2	14648464	14671778	-	7	6112	NA
XM_015104420.1	101112877	--	sp|Q7LGC8|CHST3_HUMAN Carbohydrate sulfotransferase 3 OS=Homo sapiens GN=CHST3 PE=1 SV=3//2.62082e-18	protein_coding	mRNA	NC_019482.2	27840712	27872178	+	5	12205	NA
XM_015100271.1	101112157	--	sp|Q9ULL5|PRR12_HUMAN Proline-rich protein 12 OS=Homo sapiens GN=PRR12 PE=1 SV=2//1.19694e-83	protein_coding	mRNA	NC_019471.2	54920995	54949155	+	22	6380	1643
XM_015101943.1	101116938	--	sp|Q14005|IL16_HUMAN Pro-interleukin-16 OS=Homo sapiens GN=IL16 PE=1 SV=4//0	protein_coding	mRNA	NC_019475.2	25997418	26124549	+	19	4583	NA
XM_012173566.2	101101969	--	sp|Q8IV61|GRP3_HUMAN Ras guanyl-releasing protein 3 OS=Homo sapiens GN=RASGRP3 PE=1 SV=1//0	protein_coding	mRNA	NC_019460.2	90150255	90233713	-	18	6353	NA
XM_015104845.1	101119184	--	sp|Q8N5C8|TAB3_HUMAN TGF-beta-activated kinase 1 and MAP3K7-binding protein 3 OS=Homo sapiens GN=TAB3 PE=1 SV=2//0	protein_coding	mRNA	NC_019484.2	28043147	28132928	-	11	4366	NA
XM_015099240.1	100125623	--	sp|P56645|PER3_HUMAN Period circadian protein homolog 3 OS=Homo sapiens GN=PER3 PE=1 SV=4//5.23464e-44	protein_coding	mRNA	NC_019469.2	43584943	43653942	-	21	4662	NA
XM_012188608.2	443108	--	sp|P05980|PGFS1_BOVIN Prostaglandin F synthase 1 OS=Bos taurus PE=1 SV=3//0	protein_coding	mRNA	NC_019470.2	42816996	42847334	-	8	1130	NA
XM_015092485.1	106990119	--	sp|Q86VD9|PIGZ_HUMAN GPI mannosyltransferase 4 OS=Homo sapiens GN=PIGZ PE=2 SV=4//0	protein_coding	mRNA	NC_019458.2	189485685	189492928	-	3	4250	NA
XR_001022755.2	101114910	--	sp|Q9Y5R4|HEMK1_HUMAN HemK methyltransferase family member 1 OS=Homo sapiens GN=HEMK1 PE=1 SV=1//3.93755e-127	protein_coding	mRNA	NC_019476.2	49721121	49755156	-	13	2665	NA
XM_004006173.3	101116980	--	sp|Q99676|ZN184_HUMAN Zinc finger protein 184 OS=Homo sapiens GN=ZNF184 PE=1 SV=4//1.34189e-123	protein_coding	mRNA	NC_019460.2	104269377	104279504	-	5	2272	425
XM_012187882.2	105610042	--	sp|Q9D306|MGT4C_MOUSE Alpha-1,3-mannosyl-glycoprotein 4-beta-N-acetylglucosaminyltransferase C OS=Mus musculus GN=Mgat4c PE=2 SV=1//1.33413e-58	protein_coding	mRNA	NC_019469.2	77858045	77868133	+	4	5059	479
XM_012187812.1	101121028	--	sp|Q8NB59|SYT14_HUMAN Synaptotagmin-14 OS=Homo sapiens GN=SYT14 PE=1 SV=2//1.98818e-15	protein_coding	mRNA	NC_019469.2	71219635	71364485	-	7	12670	NA
XM_015102044.1	101117113	--	sp|O75909|CCNK_HUMAN Cyclin-K OS=Homo sapiens GN=CCNK PE=1 SV=2//0	protein_coding	mRNA	NC_019475.2	63065408	63092252	+	11	2219	NA
XM_012102095.2	780444	--	sp|Q92934|BAD_HUMAN Bcl2-associated agonist of cell death OS=Homo sapiens GN=BAD PE=1 SV=3//2.48186e-65	protein_coding	mRNA	NC_019478.2	41774324	41787307	-	4	1035	168
XM_015092504.1	101109847	--	sp|Q6ZUI0|TPRG1_HUMAN Tumor protein p63-regulated gene 1 protein OS=Homo sapiens GN=TPRG1 PE=2 SV=1//1.11811e-166	protein_coding	mRNA	NC_019458.2	196082723	196242578	-	8	2768	NA
XM_012183654.2	101111889	--	sp|Q32L26|EFCB1_BOVIN EF-hand calcium-binding domain-containing protein 1 OS=Bos taurus GN=EFCAB1 PE=2 SV=1//4.95883e-121	protein_coding	mRNA	NC_019466.2	32559046	32565782	-	3	1313	NA
XM_004006050.3	101106757	--	sp|P35612|ADDB_HUMAN Beta-adducin OS=Homo sapiens GN=ADD2 PE=1 SV=3//0	protein_coding	mRNA	NC_019460.2	92501511	92625523	-	16	6091	NA
XM_004005030.3	101116887	--	sp|Q6PAM1|TXLNA_MOUSE Alpha-taxilin OS=Mus musculus GN=Txlna PE=2 SV=1//0	protein_coding	mRNA	NC_019459.2	234430254	234442871	-	11	4817	NA
XM_012106690.2	101123350	--	sp|Q9ULL8|SHRM4_HUMAN Protein Shroom4 OS=Homo sapiens GN=SHROOM4 PE=1 SV=3//0	protein_coding	mRNA	NC_019484.2	51200131	51456070	+	10	6704	1545
XM_012100411.2	100144749	--	sp|P15981|HA2D_PIG SLA class II histocompatibility antigen, DQ haplotype D alpha chain OS=Sus scrofa PE=2 SV=1//4.2177e-106	protein_coding	mRNA	NC_019477.2	7166151	7172547	+	4	2191	346
XM_012108248.2	105606022	--	sp|Q03386|GNDS_RAT Ral guanine nucleotide dissociation stimulator OS=Rattus norvegicus GN=Ralgds PE=1 SV=1//7.84836e-17	protein_coding	mRNA	NW_014642403.1	80	1399	-	2	1045	127
XM_012163859.2	101122346	--	sp|G3V9Q9|GTA1L_RAT N-acetyllactosaminide alpha-1,3-galactosyltransferase-like 1 OS=Rattus norvegicus GN=Ggta1l1 PE=2 SV=1//7.37927e-123	protein_coding	mRNA	NC_019460.2	14293140	14310682	+	6	1253	321
XM_012107303.2	101108458	--	sp|Q9HBJ0|PLAC1_HUMAN Placenta-specific protein 1 OS=Homo sapiens GN=PLAC1 PE=2 SV=1//1.61069e-83	protein_coding	mRNA	NC_019484.2	95156072	95197131	+	2	1581	NA
XM_004017252.3	101119077	--	sp|Q8N1A6|CD033_HUMAN UPF0462 protein C4orf33 OS=Homo sapiens GN=C4orf33 PE=1 SV=2//8.57701e-119	protein_coding	mRNA	NC_019474.2	28422747	28440991	-	6	3489	199
XM_004018925.3	101114145	--	sp|Q15477|SKIV2_HUMAN Helicase SKI2W OS=Homo sapiens GN=SKIV2L PE=1 SV=3//0	protein_coding	mRNA	NC_019477.2	26438769	26448865	-	28	3937	1245
XM_015093941.1	101120656	--	sp|Q07954|LRP1_HUMAN Prolow-density lipoprotein receptor-related protein 1 OS=Homo sapiens GN=LRP1 PE=1 SV=2//5.14105e-06	protein_coding	mRNA	NC_019460.2	161929859	162002646	-	94	14041	4549
XM_004022493.2	101106998	--	sp|Q7L4S7|ARMX6_HUMAN Protein ARMCX6 OS=Homo sapiens GN=ARMCX6 PE=2 SV=1//1.61695e-139	protein_coding	mRNA	NC_019484.2	125556642	125559168	-	4	1582	NA
XR_001433920.1	101111147	--	sp|Q2KI54|ARMC8_BOVIN Armadillo repeat-containing protein 8 OS=Bos taurus GN=ARMC8 PE=2 SV=1//0	protein_coding	mRNA	NC_019458.2	248733771	248831491	-	22	2374	NA
XM_015093597.1	101122259	--	sp|Q5R5S4|PSMD1_PONAB 26S proteasome non-ATPase regulatory subunit 1 OS=Pongo abelii GN=PSMD1 PE=2 SV=1//0	protein_coding	mRNA	NC_019459.2	231948202	232027176	+	23	2881	817
XM_012181945.2	101106216	--	sp|Q498T2|CHTOP_RAT Chromatin target of PRMT1 protein OS=Rattus norvegicus GN=Chtop PE=2 SV=1//1.75955e-70	protein_coding	mRNA	NC_019458.2	102527886	102536027	+	6	1808	NA
XM_015100706.1	101118128	--	sp|B7Z6K7|ZN814_HUMAN Putative uncharacterized zinc finger protein 814 OS=Homo sapiens GN=ZNF814 PE=2 SV=2//6.45158e-99	protein_coding	mRNA	NC_019471.2	62072684	62103120	+	4	3786	NA
XM_012096834.2	101102930	--	sp|Q8BGX0|TRI23_MOUSE E3 ubiquitin-protein ligase TRIM23 OS=Mus musculus GN=Trim23 PE=2 SV=1//0	protein_coding	mRNA	NC_019473.2	13951014	13969263	+	7	2135	NA
XM_015100293.1	105601985	--	sp|Q08ET2|SIG14_HUMAN Sialic acid-binding Ig-like lectin 14 OS=Homo sapiens GN=SIGLEC14 PE=1 SV=1//6.8536e-148	protein_coding	mRNA	NC_019471.2	56434620	56438042	-	6	1174	377
XM_012102434.1	100145859	--	sp|Q4R4S5|LICH_MACFA Lysosomal acid lipase/cholesteryl ester hydrolase OS=Macaca fascicularis GN=LIPA PE=2 SV=1//0	protein_coding	mRNA	NC_019479.2	10661856	10704208	-	10	2549	NA
XM_004012902.3	101117682	--	sp|O77727|K1C15_SHEEP Keratin, type I cytoskeletal 15 OS=Ovis aries GN=KRT15 PE=2 SV=1//0	protein_coding	mRNA	NC_019468.2	41155381	41160459	-	8	2254	417
XM_015092499.1	101107321	--	sp|Q4VNC0|AT135_HUMAN Probable cation-transporting ATPase 13A5 OS=Homo sapiens GN=ATP13A5 PE=2 SV=1//0	protein_coding	mRNA	NC_019458.2	192134766	192252365	+	29	4715	NA
XM_012187868.2	101102161	--	sp|Q8TDX7|NEK7_HUMAN Serine/threonine-protein kinase Nek7 OS=Homo sapiens GN=NEK7 PE=1 SV=1//0	protein_coding	mRNA	NC_019469.2	75127695	75224807	+	10	6429	NA
XM_012095335.1	101121370	--	sp|A6NI28|RHG42_HUMAN Rho GTPase-activating protein 42 OS=Homo sapiens GN=ARHGAP42 PE=1 SV=3//0	protein_coding	mRNA	NC_019472.2	7549754	7858812	-	24	6025	NA
XM_012190156.2	105607569	--	sp|Q6P9A3|ZN549_HUMAN Zinc finger protein 549 OS=Homo sapiens GN=ZNF549 PE=2 SV=2//2.62796e-32	protein_coding	mRNA	NC_019471.2	44560030	44592211	-	7	762	163
XM_004005576.3	101113214	--	sp|Q96E40|CI009_HUMAN Uncharacterized protein C9orf9 OS=Homo sapiens GN=C9orf9 PE=1 SV=1//4.1513e-119	protein_coding	mRNA	NC_019460.2	3901039	3914640	-	6	902	NA
XM_012095448.1	101110264	--	sp|Q155Q3|DIXC1_HUMAN Dixin OS=Homo sapiens GN=DIXDC1 PE=1 SV=2//0	protein_coding	mRNA	NC_019472.2	21652985	21730931	+	19	5166	682
XM_012183666.2	101112825	--	sp|A2VDP2|PCMD1_BOVIN Protein-L-isoaspartate O-methyltransferase domain-containing protein 1 OS=Bos taurus GN=PCMTD1 PE=2 SV=1//2.20854e-11	protein_coding	mRNA	NC_019466.2	33728596	33772986	-	7	10772	NA
XM_015100283.1	101119074	--	sp|Q9Y240|CLC11_HUMAN C-type lectin domain family 11 member A OS=Homo sapiens GN=CLEC11A PE=1 SV=1//5.85666e-08	protein_coding	mRNA	NC_019471.2	55732320	55735149	+	7	1735	297
XM_015104204.1	101112696	--	sp|P32850|STX1A_BOVIN Syntaxin-1A OS=Bos taurus GN=STX1A PE=1 SV=1//1.32866e-142	protein_coding	mRNA	NC_019481.2	33455417	33464891	+	9	2228	261
XR_001040577.2	101108915	--	sp|P26461|IACS_PIG Sperm-associated acrosin inhibitor OS=Sus scrofa PE=1 SV=2//1.48019e-13	protein_coding	mRNA	NC_019462.2	57010573	57015140	+	3	652	NA
XM_004019034.3	101120702	--	sp|P02262|H2A1_RAT Histone H2A type 1 OS=Rattus norvegicus PE=1 SV=2//7.49931e-69	protein_coding	mRNA	NC_019477.2	29873132	29873569	-	1	438	128
XM_012102104.2	101118911	--	sp|Q5E9R3|EHD1_BOVIN EH domain-containing protein 1 OS=Bos taurus GN=EHD1 PE=1 SV=1//0	protein_coding	mRNA	NC_019478.2	42283861	42305507	-	5	2891	475
XM_015099093.1	101102747	--	sp|Q5T619|ZN648_HUMAN Zinc finger protein 648 OS=Homo sapiens GN=ZNF648 PE=2 SV=1//0	protein_coding	mRNA	NC_019469.2	61192733	61201810	-	4	5500	540
XM_004020216.2	101104109	--	sp|A6NNW6|ENO4_HUMAN Enolase-like protein ENO4 OS=Homo sapiens GN=ENO4 PE=2 SV=2//0	protein_coding	mRNA	NC_019479.2	36149792	36177110	+	15	2166	612
XM_012134146.1	101118079	--	sp|Q8WXR4|MYO3B_HUMAN Myosin-IIIb OS=Homo sapiens GN=MYO3B PE=2 SV=4//0	protein_coding	mRNA	NC_019459.2	137901984	138342296	-	35	7925	NA
XM_004003021.3	101103028	--	sp|Q12959|DLG1_HUMAN Disks large homolog 1 OS=Homo sapiens GN=DLG1 PE=1 SV=2//0	protein_coding	mRNA	NC_019458.2	189591449	189751978	-	22	9471	NA
XM_015092817.1	106990905	--	-//-	protein_coding	mRNA	NC_019459.2	175679123	175680078	+	2	915	304
XM_012095900.2	101117874	--	sp|Q8NH57|O52P1_HUMAN Putative olfactory receptor 52P1 OS=Homo sapiens GN=OR52P1P PE=5 SV=2//0	protein_coding	mRNA	NC_019472.2	46752222	46753506	-	1	1285	321
XM_012176840.2	101119900	--	sp|Q9H0P0|5NT3A_HUMAN Cytosolic 5&apos;-nucleotidase 3A OS=Homo sapiens GN=NT5C3A PE=1 SV=3//0	protein_coding	mRNA	NC_019461.2	63745751	63765422	+	9	1510	NA
XM_015093875.1	101114094	--	sp|Q9UM73|ALK_HUMAN ALK tyrosine kinase receptor OS=Homo sapiens GN=ALK PE=1 SV=3//0	protein_coding	mRNA	NC_019460.2	35830774	36564588	-	33	4800	1599
XR_001040122.2	101113672	--	sp|Q2M2H8|MGAL_HUMAN Probable maltase-glucoamylase 2 OS=Homo sapiens GN=MGAM2 PE=2 SV=3//2.86397e-15	protein_coding	mRNA	NC_019461.2	105032883	105113165	+	42	5140	2587
XM_012160525.2	101114008	--	sp|Q9ET32|BGAT1_RAT Histo-blood group ABO system transferase 1 OS=Rattus norvegicus GN=Abo PE=1 SV=1//2.70363e-140	protein_coding	mRNA	NC_019460.2	2569522	2608843	+	9	2171	NA
XM_012095260.2	101119753	--	sp|Q5EAD8|LRC51_BOVIN Leucine-rich repeat-containing protein 51 OS=Bos taurus GN=LRRC51 PE=2 SV=1//5.02152e-124	protein_coding	mRNA	NC_019472.2	49824591	49838889	+	7	1132	NA
XM_004013609.3	101106025	--	sp|Q0IID7|DUS10_BOVIN Dual specificity protein phosphatase 10 OS=Bos taurus GN=DUSP10 PE=2 SV=1//0	protein_coding	mRNA	NC_019469.2	23244156	23284766	-	4	2725	482
XM_015095454.1	105609337	--	sp|P0C1H5|H2B7_CHICK Histone H2B 7 OS=Gallus gallus GN=H2B-VII PE=1 SV=2//1.47841e-42	protein_coding	mRNA	NC_019461.2	113149644	113150783	-	1	1140	109
XM_015103606.1	101117128	--	sp|Q9C0F0|ASXL3_HUMAN Putative Polycomb group protein ASXL3 OS=Homo sapiens GN=ASXL3 PE=2 SV=3//0	protein_coding	mRNA	NC_019480.2	23662900	23863357	-	14	11454	2213
XM_012105751.2	101114586	--	sp|O94875|SRBS2_HUMAN Sorbin and SH3 domain-containing protein 2 OS=Homo sapiens GN=SORBS2 PE=1 SV=3//5.04958e-25	protein_coding	mRNA	NC_019483.2	14506295	14716556	-	27	5885	NA
XM_004007237.3	101112804	--	sp|Q6ZUS5|CC121_HUMAN Coiled-coil domain-containing protein 121 OS=Homo sapiens GN=CCDC121 PE=1 SV=1//7.37192e-53	protein_coding	mRNA	NC_019460.2	34443138	34446329	-	2	2393	536
XM_012095321.2	101120189	--	sp|Q13489|BIRC3_HUMAN Baculoviral IAP repeat-containing protein 3 OS=Homo sapiens GN=BIRC3 PE=1 SV=2//0	protein_coding	mRNA	NC_019472.2	5944968	5962911	-	9	4874	604
XM_012104077.2	101104798	--	sp|Q1JPJ9|EF2KT_BOVIN Protein-lysine N-methyltransferase EEF2KMT OS=Bos taurus GN=EEF2KMT PE=2 SV=2//2.63406e-160	protein_coding	mRNA	NC_019481.2	4124418	4135307	-	8	1250	NA
XM_012173647.2	101113315	--	sp|Q9Y3C4|TPRKB_HUMAN EKC/KEOPS complex subunit TPRKB OS=Homo sapiens GN=TPRKB PE=1 SV=1//1.75004e-105	protein_coding	mRNA	NC_019460.2	95382128	95389845	-	5	2583	NA
XM_012143123.2	101112883	--	sp|Q6ZS30|NBEL1_HUMAN Neurobeachin-like protein 1 OS=Homo sapiens GN=NBEAL1 PE=2 SV=3//0	protein_coding	mRNA	NC_019459.2	204024219	204175083	+	55	11003	NA
XM_012099610.2	101111583	--	sp|Q96Q11|TRNT1_HUMAN CCA tRNA nucleotidyltransferase 1, mitochondrial OS=Homo sapiens GN=TRNT1 PE=1 SV=2//0	protein_coding	mRNA	NC_019476.2	23049809	23070915	-	8	1826	NA
XR_001434607.1	101120321	--	sp|Q96M69|LRGUK_HUMAN Leucine-rich repeat and guanylate kinase domain-containing protein OS=Homo sapiens GN=LRGUK PE=2 SV=1//0	protein_coding	mRNA	NC_019461.2	97758293	97869174	+	21	9291	NA
XM_012184917.1	101112742	--	sp|Q8IZF0|NALCN_HUMAN Sodium leak channel non-selective protein OS=Homo sapiens GN=NALCN PE=1 SV=1//0	protein_coding	mRNA	NC_019467.2	76848316	77107216	-	39	6321	1774
XM_012177809.2	101120162	--	sp|Q0VDD7|CS057_HUMAN Uncharacterized protein C19orf57 OS=Homo sapiens GN=C19orf57 PE=1 SV=2//1.61416e-53	protein_coding	mRNA	NC_019462.2	9828447	9848879	+	10	2344	726
XM_004004943.3	101115097	--	sp|Q9NP58|ABCB6_HUMAN ATP-binding cassette sub-family B member 6, mitochondrial OS=Homo sapiens GN=ABCB6 PE=1 SV=1//1.99309e-98	protein_coding	mRNA	NC_019459.2	220135256	220142862	-	19	2834	NA
XM_015091824.1	101110380	--	sp|Q867C0|RAMP1_PIG Receptor activity-modifying protein 1 OS=Sus scrofa GN=RAMP1 PE=2 SV=1//5.09642e-63	protein_coding	mRNA	NC_019458.2	3086788	3128262	-	3	672	196
XM_004014367.3	101121442	--	sp|Q96MM6|HS12B_HUMAN Heat shock 70 kDa protein 12B OS=Homo sapiens GN=HSPA12B PE=1 SV=2//0	protein_coding	mRNA	NC_019470.2	50686011	50703023	-	14	3000	674
XM_004002630.3	101107487	--	sp|Q5E9V4|RRNAD_BOVIN Protein RRNAD1 OS=Bos taurus GN=RRNAD1 PE=2 SV=1//0	protein_coding	mRNA	NC_019458.2	105153696	105160793	+	10	1925	461
XM_012099705.2	101117369	--	sp|Q7Z5A9|F19A1_HUMAN Protein FAM19A1 OS=Homo sapiens GN=FAM19A1 PE=1 SV=1//1.99055e-81	protein_coding	mRNA	NC_019476.2	32963612	33489831	-	5	4028	NA
XM_015105229.1	105605896	--	sp|A2ARZ3|FSIP2_MOUSE Fibrous sheath-interacting protein 2 OS=Mus musculus GN=Fsip2 PE=1 SV=3//2.9782e-95	protein_coding	mRNA	NW_014641038.1	33253	40728	+	8	2322	335
XM_004004852.3	100135449	--	sp|O60462|NRP2_HUMAN Neuropilin-2 OS=Homo sapiens GN=NRP2 PE=1 SV=2//0	protein_coding	mRNA	NC_019459.2	206765798	206865704	+	16	6513	1030
XM_012095569.2	100528012	--	sp|Q2KIN5|HEM3_BOVIN Porphobilinogen deaminase OS=Bos taurus GN=HMBS PE=2 SV=1//0	protein_coding	mRNA	NC_019472.2	29116412	29123928	+	13	1622	NA
XM_012178616.2	100147779	--	sp|Q05B73|S35A4_BOVIN Probable UDP-sugar transporter protein SLC35A4 OS=Bos taurus GN=SLC35A4 PE=2 SV=1//3.64484e-104	protein_coding	mRNA	NC_019462.2	49053019	49055111	+	3	2091	386
XM_012108034.2	101111171	--	sp|P79342|S10AD_BOVIN Protein S100-A13 OS=Bos taurus GN=S100A13 PE=3 SV=2//3.78051e-60	protein_coding	mRNA	NW_014640741.1	1261	8008	+	3	642	NA
XM_012099082.2	101105030	--	sp|Q8VHF0|MARK3_RAT MAP/microtubule affinity-regulating kinase 3 OS=Rattus norvegicus GN=Mark3 PE=2 SV=1//0	protein_coding	mRNA	NC_019475.2	66637025	66725350	+	19	3013	789
XM_015100187.1	101112414	--	sp|Q13425|SNTB2_HUMAN Beta-2-syntrophin OS=Homo sapiens GN=SNTB2 PE=1 SV=1//1.98781e-40	protein_coding	mRNA	NC_019471.2	35629737	35702872	+	11	10246	671
XM_012180911.2	101118877	--	sp|Q9Y572|RIPK3_HUMAN Receptor-interacting serine/threonine-protein kinase 3 OS=Homo sapiens GN=RIPK3 PE=1 SV=2//2.0938e-171	protein_coding	mRNA	NC_019464.2	20443702	20447812	+	10	1808	NA
XM_012095666.2	101114384	--	sp|Q5RFR2|NR3L1_PONAB Natural cytotoxicity triggering receptor 3 ligand 1 OS=Pongo abelii GN=NCR3LG1 PE=2 SV=1//3.1995e-73	protein_coding	mRNA	NC_019472.2	34621057	34634517	-	5	1701	NA
XM_015101547.1	101110538	--	sp|Q86T29|ZN605_HUMAN Zinc finger protein 605 OS=Homo sapiens GN=ZNF605 PE=2 SV=1//5.3851e-14	protein_coding	mRNA	NC_019474.2	43604524	43628090	-	5	6542	NA
XM_004020893.3	101119178	--	sp|P70500|CDIPT_RAT CDP-diacylglycerol--inositol 3-phosphatidyltransferase OS=Rattus norvegicus GN=Cdipt PE=1 SV=1//1.60527e-130	protein_coding	mRNA	NC_019481.2	26394109	26398014	+	6	2050	213
XM_015093869.1	106990980	--	sp|Q7Z4P5|GDF7_HUMAN Growth/differentiation factor 7 OS=Homo sapiens GN=GDF7 PE=2 SV=2//5.23586e-95	protein_coding	mRNA	NC_019460.2	28298452	28311645	+	13	9674	600
XM_015093513.1	443118	--	sp|P16220|CREB1_HUMAN Cyclic AMP-responsive element-binding protein 1 OS=Homo sapiens GN=CREB1 PE=1 SV=2//1.38954e-168	protein_coding	mRNA	NC_019459.2	208576933	208633135	+	9	7655	NA
XM_012174115.1	101116557	--	sp|A0JNE3|NR2C1_BOVIN Nuclear receptor subfamily 2 group C member 1 OS=Bos taurus GN=NR2C1 PE=2 SV=1//0	protein_coding	mRNA	NC_019460.2	130924057	130958058	-	13	5635	NA
XM_012099719.2	101106372	--	sp|Q7Z3G6|PRIC2_HUMAN Prickle-like protein 2 OS=Homo sapiens GN=PRICKLE2 PE=1 SV=2//0	protein_coding	mRNA	NC_019476.2	37026017	37376765	+	8	7984	NA
XR_001435041.1	101106335	--	sp|O95677|EYA4_HUMAN Eyes absent homolog 4 OS=Homo sapiens GN=EYA4 PE=1 SV=2//1.93849e-07	protein_coding	mRNA	NC_019465.2	58338000	58703270	+	20	6369	NA
XM_012107756.2	101114936	--	sp|Q5R1W5|SRSF2_PANTR Serine/arginine-rich splicing factor 2 OS=Pan troglodytes GN=SRSF2 PE=2 SV=3//2.4629e-43	protein_coding	mRNA	NC_019484.2	31734459	31734861	+	1	403	97
XM_004012658.3	101122534	--	sp|B0K004|S35G3_RAT Solute carrier family 35 member G3 OS=Rattus norvegicus GN=Slc35g3 PE=2 SV=1//1.50915e-118	protein_coding	mRNA	NC_019468.2	26738832	26742619	+	2	3310	NA
XM_012096054.2	101108157	--	sp|O94956|SO2B1_HUMAN Solute carrier organic anion transporter family member 2B1 OS=Homo sapiens GN=SLCO2B1 PE=1 SV=2//3.89712e-12	protein_coding	mRNA	NC_019472.2	52470740	52520004	+	14	5187	NA
XM_015091979.1	101115584	--	sp|Q5TAX3|TUT4_HUMAN Terminal uridylyltransferase 4 OS=Homo sapiens GN=ZCCHC11 PE=1 SV=3//0	protein_coding	mRNA	NC_019458.2	26551423	26687257	-	30	7244	NA
XR_001433699.1	101123259	--	sp|O94887|FARP2_HUMAN FERM, RhoGEF and pleckstrin domain-containing protein 2 OS=Homo sapiens GN=FARP2 PE=1 SV=3//2.06045e-37	protein_coding	mRNA	NC_019458.2	301742	403182	-	25	3687	NA
XM_004020060.3	101108974	--	sp|Q5R4M8|P5CS_PONAB Delta-1-pyrroline-5-carboxylate synthase OS=Pongo abelii GN=ALDH18A1 PE=2 SV=1//0	protein_coding	mRNA	NC_019479.2	16311408	16351689	-	17	6341	NA
XM_012097000.2	101103184	--	sp|Q9BX69|CARD6_HUMAN Caspase recruitment domain-containing protein 6 OS=Homo sapiens GN=CARD6 PE=1 SV=2//0	protein_coding	mRNA	NC_019473.2	33571933	33585833	-	3	3995	NA
XM_012180260.2	101115125	--	sp|A5D7C9|T150C_BOVIN Transmembrane protein 150C OS=Bos taurus GN=TMEM150C PE=2 SV=1//4.08862e-136	protein_coding	mRNA	NC_019463.2	96788955	96900975	-	8	3057	NA
XM_012175180.2	101115356	--	sp|P35711|SOX5_HUMAN Transcription factor SOX-5 OS=Homo sapiens GN=SOX5 PE=1 SV=3//0	protein_coding	mRNA	NC_019460.2	190704655	191171657	+	17	7598	NA
XM_012107562.2	105605624	--	sp|A6QNX3|NXT2_BOVIN NTF2-related export protein 2 OS=Bos taurus GN=NXT2 PE=2 SV=1//4.61006e-88	protein_coding	mRNA	NC_019484.2	118717220	118722491	-	6	962	197
XM_015092190.1	101109325	--	sp|Q9D287|SPF27_MOUSE Pre-mRNA-splicing factor SPF27 OS=Mus musculus GN=Bcas2 PE=2 SV=1//4.7637e-90	protein_coding	mRNA	NC_019458.2	90967069	90972740	-	4	760	140
XM_012117889.2	101120468	--	sp|Q9Z1X0|CCL27_MOUSE C-C motif chemokine 27 OS=Mus musculus GN=Ccl27 PE=2 SV=2//3.74564e-39	protein_coding	mRNA	NC_019459.2	36721626	36723330	+	4	745	99
XM_012187747.2	101111729	--	sp|O95069|KCNK2_HUMAN Potassium channel subfamily K member 2 OS=Homo sapiens GN=KCNK2 PE=1 SV=2//0	protein_coding	mRNA	NC_019469.2	66400930	66539386	-	7	4742	NA
XM_012096343.2	101120976	--	sp|P49585|PCY1A_HUMAN Choline-phosphate cytidylyltransferase A OS=Homo sapiens GN=PCYT1A PE=1 SV=2//0	protein_coding	mRNA	NC_019458.2	188915655	188963801	-	9	5401	NA
XM_012135657.1	443179	--	sp|P01272|GLUC_BOVIN Glucagon OS=Bos taurus GN=GCG PE=1 SV=1//2.64042e-126	protein_coding	mRNA	NC_019459.2	146566034	146576004	+	6	1174	NA
XM_012096202.2	101103589	--	sp|Q9H0A0|NAT10_HUMAN N-acetyltransferase 10 OS=Homo sapiens GN=NAT10 PE=1 SV=2//0	protein_coding	mRNA	NC_019472.2	62783616	62821128	+	25	7172	1089
XM_015091965.1	101107145	--	sp|Q2M3M2|SC5A9_HUMAN Sodium/glucose cotransporter 4 OS=Homo sapiens GN=SLC5A9 PE=1 SV=2//0	protein_coding	mRNA	NC_019458.2	22500907	22526890	+	16	2860	703
XM_015102245.1	101109394	--	sp|Q13439|GOGA4_HUMAN Golgin subfamily A member 4 OS=Homo sapiens GN=GOLGA4 PE=1 SV=1//0	protein_coding	mRNA	NC_019476.2	10729066	10829625	+	23	6968	NA
XM_012102454.2	101116876	--	sp|O94907|DKK1_HUMAN Dickkopf-related protein 1 OS=Homo sapiens GN=DKK1 PE=1 SV=1//4.97434e-118	protein_coding	mRNA	NC_019479.2	6645824	6649941	-	5	2626	249
XM_004022227.3	101122331	--	sp|Q7Z353|HDX_HUMAN Highly divergent homeobox OS=Homo sapiens GN=HDX PE=1 SV=1//0	protein_coding	mRNA	NC_019484.2	71568053	71811784	-	10	8049	695
XM_004003295.3	101107655	--	sp|Q8TE99|PXYP1_HUMAN 2-phosphoxylose phosphatase 1 OS=Homo sapiens GN=PXYLP1 PE=1 SV=1//0	protein_coding	mRNA	NC_019458.2	245539396	245626078	-	6	1997	NA
XM_012094720.2	101109476	--	sp|Q08AN1|ZN616_HUMAN Zinc finger protein 616 OS=Homo sapiens GN=ZNF616 PE=2 SV=2//4.11741e-44	protein_coding	mRNA	NC_019471.2	57526724	57565954	+	10	3942	1269
XM_015096112.1	101111095	--	sp|Q8N945|PRLD2_HUMAN PRELI domain-containing protein 2 OS=Homo sapiens GN=PRELID2 PE=2 SV=1//1.21815e-91	protein_coding	mRNA	NC_019462.2	54338580	54420586	-	8	4181	NA
XM_012181335.2	101104912	--	sp|Q8N4C6|NIN_HUMAN Ninein OS=Homo sapiens GN=NIN PE=1 SV=4//0	protein_coding	mRNA	NC_019464.2	40659642	40755252	-	31	6952	NA
XM_012095258.2	101119753	--	sp|Q5EAD8|LRC51_BOVIN Leucine-rich repeat-containing protein 51 OS=Bos taurus GN=LRRC51 PE=2 SV=1//5.02152e-124	protein_coding	mRNA	NC_019472.2	49824591	49838889	+	6	1221	NA
XM_012096993.2	101102674	--	sp|Q29RU4|CO6_BOVIN Complement component C6 OS=Bos taurus GN=C6 PE=2 SV=1//0	protein_coding	mRNA	NC_019473.2	33261968	33343622	+	20	3174	NA
XR_001436876.1	105605487	--	sp|P61553|SYCY2_CALJA Syncytin-2 OS=Callithrix jacchus GN=ERVFRD-1 PE=3 SV=1//1.55826e-13	protein_coding	mRNA	NC_019484.2	54900022	54959799	+	7	4971	NA
XM_012107842.1	101122765	--	sp|Q5RDG2|ARMX5_PONAB Armadillo repeat-containing X-linked protein 5 OS=Pongo abelii GN=ARMCX5 PE=2 SV=1//0	protein_coding	mRNA	NC_019484.2	126185125	126209223	+	7	5468	752
XM_015096795.1	101107793	--	sp|P48427|TBCA_BOVIN Tubulin-specific chaperone A OS=Bos taurus GN=TBCA PE=1 SV=3//2.54746e-34	protein_coding	mRNA	NC_019464.2	8626482	8710768	-	4	612	108
XM_004001973.3	101112859	--	sp|Q2KIY7|BT3L4_BOVIN Transcription factor BTF3 homolog 4 OS=Bos taurus GN=BTF3L4 PE=2 SV=1//4.36793e-84	protein_coding	mRNA	NC_019458.2	26208297	26235935	+	6	1016	NA
XM_004005578.3	101113739	--	sp|Q7Z333|SETX_HUMAN Probable helicase senataxin OS=Homo sapiens GN=SETX PE=1 SV=4//0	protein_coding	mRNA	NC_019460.2	4391893	4478114	+	27	10818	NA
XM_015099674.1	101103256	--	sp|Q5W7P8|TRBM_CANFA Thrombomodulin OS=Canis familiaris GN=THBD PE=2 SV=1//0	protein_coding	mRNA	NC_019470.2	40893693	40897498	-	1	3806	576
XM_015091616.1	105605206	--	sp|Q9BT49|THAP7_HUMAN THAP domain-containing protein 7 OS=Homo sapiens GN=THAP7 PE=1 SV=2//5.79419e-56	protein_coding	mRNA	NC_019458.2	228014954	228030959	+	6	687	228
XM_004021474.3	101119874	--	sp|P53992|SC24C_HUMAN Protein transport protein Sec24C OS=Homo sapiens GN=SEC24C PE=1 SV=3//0	protein_coding	mRNA	NC_019482.2	29416589	29439198	+	23	5309	NA
XM_012190702.2	101107127	--	sp|O14669|TMG2_HUMAN Transmembrane gamma-carboxyglutamic acid protein 2 OS=Homo sapiens GN=PRRG2 PE=1 SV=1//2.48075e-84	protein_coding	mRNA	NC_019471.2	54914417	54920212	+	7	1599	NA
XM_015100607.1	101119928	--	sp|Q86VE0|MYPOP_HUMAN Myb-related transcription factor, partner of profilin OS=Homo sapiens GN=MYPOP PE=2 SV=2//4.04391e-06	protein_coding	mRNA	NC_019471.2	52375564	52384162	-	7	3280	363
XM_012106555.2	101108987	--	sp|P98169|ZXDB_HUMAN Zinc finger X-linked protein ZXDB OS=Homo sapiens GN=ZXDB PE=2 SV=2//0	protein_coding	mRNA	NC_019484.2	43352045	43377149	+	2	2048	NA
XM_012100870.2	101109220	--	sp|P15981|HA2D_PIG SLA class II histocompatibility antigen, DQ haplotype D alpha chain OS=Sus scrofa PE=2 SV=1//1.10027e-152	protein_coding	mRNA	NC_019477.2	25431005	25437466	+	4	773	255
XM_004015966.3	101117784	--	sp|Q9GZP0|PDGFD_HUMAN Platelet-derived growth factor D OS=Homo sapiens GN=PDGFD PE=1 SV=1//0	protein_coding	mRNA	NC_019472.2	3852937	4137382	+	7	4207	NA
XR_001022269.2	101116607	--	sp|Q9GZR7|DDX24_HUMAN ATP-dependent RNA helicase DDX24 OS=Homo sapiens GN=DDX24 PE=1 SV=1//0	protein_coding	mRNA	NC_019475.2	57476110	57495522	-	11	3369	NA
XM_004002359.3	101102438	--	sp|Q2MJK3|RASN_PIG GTPase NRas OS=Sus scrofa GN=NRAS PE=2 SV=1//1.43536e-126	protein_coding	mRNA	NC_019458.2	91102387	91109268	-	7	1315	189
XM_015098076.1	101118367	--	sp|Q32L60|TRI13_BOVIN E3 ubiquitin-protein ligase TRIM13 OS=Bos taurus GN=TRIM13 PE=2 SV=2//0	protein_coding	mRNA	NC_019467.2	19752405	19764645	+	3	2006	NA
XM_004006711.2	101119384	--	sp|Q2KIX7|HP251_BOVIN Protein HP-25 homolog 1 OS=Bos taurus PE=1 SV=1//5.99758e-107	protein_coding	mRNA	NC_019460.2	176525946	176529018	+	3	937	212
XM_012134507.1	101119793	--	sp|O55035|PPIG_RAT Peptidyl-prolyl cis-trans isomerase G OS=Rattus norvegicus GN=Ppig PE=1 SV=2//3.64736e-48	protein_coding	mRNA	NC_019459.2	138770216	138812535	-	14	6962	NA
XM_015102937.1	101115918	--	sp|Q8NGG7|OR8A1_HUMAN Olfactory receptor 8A1 OS=Homo sapiens GN=OR8A1 PE=2 SV=2//1.21245e-176	protein_coding	mRNA	NC_019478.2	27104773	27106252	+	1	1480	320
XM_012151409.2	101110654	--	sp|Q86SQ9|DHDDS_HUMAN Dehydrodolichyl diphosphate syntase complex subunit DHDDS OS=Homo sapiens GN=DHDDS PE=1 SV=3//0	protein_coding	mRNA	NC_019459.2	239533575	239569464	-	9	3202	NA
XR_001435178.1	101104324	--	sp|Q05C16|LRC63_HUMAN Leucine-rich repeat-containing protein 63 OS=Homo sapiens GN=LRRC63 PE=2 SV=2//2.75335e-179	protein_coding	mRNA	NC_019467.2	16648020	16684547	+	11	3394	NA
XM_012101832.2	101107480	--	sp|Q9HAT2|SIAE_HUMAN Sialate O-acetylesterase OS=Homo sapiens GN=SIAE PE=1 SV=1//0	protein_coding	mRNA	NC_019478.2	27286039	27325335	-	10	2394	NA
XM_012102925.1	101113296	--	sp|Q8TBE7|S35G2_HUMAN Solute carrier family 35 member G2 OS=Homo sapiens GN=SLC35G2 PE=1 SV=3//0	protein_coding	mRNA	NC_019458.2	250205642	250243454	-	2	1535	411
XM_012186136.2	101120620	--	sp|Q15811|ITSN1_HUMAN Intersectin-1 OS=Homo sapiens GN=ITSN1 PE=1 SV=3//0	protein_coding	mRNA	NC_019458.2	119747631	119897678	-	31	4723	1311
XM_004015107.3	101123399	--	sp|Q17R09|PRP16_BOVIN Pre-mRNA-splicing factor ATP-dependent RNA helicase PRP16 OS=Bos taurus GN=DHX38 PE=2 SV=1//2.11159e-44	protein_coding	mRNA	NC_019471.2	38221827	38239330	-	26	4249	1207
XM_012181623.2	101109362	--	sp|A2AUM9|CE152_MOUSE Centrosomal protein of 152 kDa OS=Mus musculus GN=Cep152 PE=1 SV=1//0	protein_coding	mRNA	NC_019464.2	58347475	58452494	+	26	8482	NA
XM_012106803.2	101116378	--	sp|P51784|UBP11_HUMAN Ubiquitin carboxyl-terminal hydrolase 11 OS=Homo sapiens GN=USP11 PE=1 SV=3//8.09709e-34	protein_coding	mRNA	NC_019484.2	54145389	54159608	-	21	3007	803
XM_012095355.2	101123404	--	sp|A6QLT2|MTMR2_BOVIN Myotubularin-related protein 2 OS=Bos taurus GN=MTMR2 PE=2 SV=1//0	protein_coding	mRNA	NC_019472.2	13787949	13900571	+	17	3491	NA
XM_012186067.2	101121053	--	sp|Q59A28|QORL1_BOVIN Quinone oxidoreductase-like protein 1 OS=Bos taurus GN=CRYZL1 PE=2 SV=1//1.49589e-156	protein_coding	mRNA	NC_019458.2	119969245	120004706	+	13	1781	423
XM_004007009.2	101109871	--	sp|P62878|RBX1_MOUSE E3 ubiquitin-protein ligase RBX1 OS=Mus musculus GN=Rbx1 PE=1 SV=1//1.91868e-71	protein_coding	mRNA	NC_019460.2	215917483	215930696	+	5	1406	NA
XM_012181772.2	101117850	--	sp|Q63HM2|PCX4_HUMAN Pecanex-like protein 4 OS=Homo sapiens GN=PCNXL4 PE=1 SV=4//0	protein_coding	mRNA	NC_019464.2	69180584	69219956	+	12	4569	NA
XM_004004612.3	101118588	--	sp|Q9NRN9|METL5_HUMAN Methyltransferase-like protein 5 OS=Homo sapiens GN=METTL5 PE=1 SV=1//8.82178e-141	protein_coding	mRNA	NC_019459.2	138654995	138664231	+	7	1000	NA
XM_015097588.1	101112989	--	sp|Q9C0F3|ZN436_HUMAN Zinc finger protein 436 OS=Homo sapiens GN=ZNF436 PE=1 SV=2//1.05587e-19	protein_coding	mRNA	NC_019466.2	13961547	13966639	+	4	2534	NA
NM_001113773.1	100135431	--	sp|O60240|PLIN1_HUMAN Perilipin-1 OS=Homo sapiens GN=PLIN1 PE=1 SV=2//0	protein_coding	mRNA	NC_019475.2	20175642	20187143	-	13	1542	551
XM_015098103.1	101104410	--	sp|Q8NEM7|SP20H_HUMAN Transcription factor SPT20 homolog OS=Homo sapiens GN=SUPT20H PE=1 SV=2//1.18403e-65	protein_coding	mRNA	NC_019467.2	24855758	24891195	+	25	3007	NA
XM_015104514.1	106991943	--	sp|Q8NGA5|O10H4_HUMAN Olfactory receptor 10H4 OS=Homo sapiens GN=OR10H4 PE=3 SV=1//1.30567e-93	protein_coding	mRNA	NC_019483.2	21343072	21348951	+	4	3260	292
XM_012176112.2	101116645	--	sp|Q96HT8|MR1L1_HUMAN MORF4 family-associated protein 1-like 1 OS=Homo sapiens GN=MRFAP1L1 PE=1 SV=1//1.91598e-22	protein_coding	mRNA	NC_019460.2	195496213	195496643	-	2	429	142
XM_012182772.2	101109885	--	sp|Q9Y2G4|ANKR6_HUMAN Ankyrin repeat domain-containing protein 6 OS=Homo sapiens GN=ANKRD6 PE=1 SV=3//0	protein_coding	mRNA	NC_019465.2	47648884	47832575	-	16	3853	NA
XM_012098471.2	101103596	--	sp|Q9NPR2|SEM4B_HUMAN Semaphorin-4B OS=Homo sapiens GN=SEMA4B PE=1 SV=3//0	protein_coding	mRNA	NC_019475.2	20694073	20705776	+	13	3354	791
XM_012185000.2	105612445	--	sp|O00287|RFXAP_HUMAN Regulatory factor X-associated protein OS=Homo sapiens GN=RFXAP PE=1 SV=1//5.1333e-57	protein_coding	mRNA	NC_019467.2	25006081	25016909	-	5	2093	232
XM_015098280.1	101117773	--	sp|Q13042|CDC16_HUMAN Cell division cycle protein 16 homolog OS=Homo sapiens GN=CDC16 PE=1 SV=2//0	protein_coding	mRNA	NC_019467.2	86298043	86325430	+	18	2191	620
XM_012095567.2	100528012	--	sp|Q2KIN5|HEM3_BOVIN Porphobilinogen deaminase OS=Bos taurus GN=HMBS PE=2 SV=1//0	protein_coding	mRNA	NC_019472.2	29116958	29123928	+	14	3358	344
XM_012094695.2	101104087	--	sp|Q8N883|ZN614_HUMAN Zinc finger protein 614 OS=Homo sapiens GN=ZNF614 PE=1 SV=2//0	protein_coding	mRNA	NC_019471.2	56604299	56628376	+	5	5565	584
XM_012104182.2	101117720	--	sp|O43303|CP110_HUMAN Centriolar coiled-coil protein of 110 kDa OS=Homo sapiens GN=CCP110 PE=1 SV=3//0	protein_coding	mRNA	NC_019481.2	17080232	17096230	+	11	4810	1022
XM_004010560.3	101115712	--	sp|O77689|CCNB2_BOVIN G2/mitotic-specific cyclin-B2 OS=Bos taurus GN=CCNB2 PE=2 SV=2//0	protein_coding	mRNA	NC_019464.2	48163842	48188836	-	9	2411	398
XM_012174554.1	101122772	--	sp|Q9NZN8|CNOT2_HUMAN CCR4-NOT transcription complex subunit 2 OS=Homo sapiens GN=CNOT2 PE=1 SV=1//0	protein_coding	mRNA	NC_019460.2	148990341	149071902	-	16	2832	NA
XM_012108295.2	105606050	--	sp|Q5RD58|CL004_PONAB Protein C12orf4 homolog OS=Pongo abelii PE=2 SV=1//4.41246e-98	protein_coding	mRNA	NW_014642954.1	2060	9133	+	3	1000	177
XM_012095668.1	101114639	--	sp|P80303|NUCB2_HUMAN Nucleobindin-2 OS=Homo sapiens GN=NUCB2 PE=1 SV=2//0	protein_coding	mRNA	NC_019472.2	34652411	34695603	-	14	2936	NA
XM_015097840.1	101123385	--	sp|B5SNZ6|ABRA_PIG Actin-binding Rho-activating protein OS=Sus scrofa GN=ABRA PE=2 SV=1//0	protein_coding	mRNA	NC_019466.2	70362231	70374480	+	2	3311	383
XM_015100181.1	105602060	--	sp|Q3B7T3|BEAN1_HUMAN Protein BEAN1 OS=Homo sapiens GN=BEAN1 PE=2 SV=2//3.2926e-92	protein_coding	mRNA	NC_019471.2	33463605	33495192	+	6	1560	262
XM_012175697.2	105614873	--	sp|Q1JQD9|LMBL2_BOVIN Lethal(3)malignant brain tumor-like protein 2 OS=Bos taurus GN=L3MBTL2 PE=2 SV=1//7.81623e-64	protein_coding	mRNA	NC_019460.2	216128163	216135869	+	4	1343	NA
XM_004013066.3	101114713	--	sp|P19803|GDIR1_BOVIN Rho GDP-dissociation inhibitor 1 OS=Bos taurus GN=ARHGDIA PE=1 SV=3//2.89603e-144	protein_coding	mRNA	NC_019468.2	50134870	50138747	+	6	1698	NA
XM_015098440.1	101119735	--	sp|P52429|DGKE_HUMAN Diacylglycerol kinase epsilon OS=Homo sapiens GN=DGKE PE=1 SV=1//0	protein_coding	mRNA	NC_019468.2	7196880	7226909	+	12	6902	NA
XM_004019654.2	101103769	--	sp|Q2KIA2|TR112_BOVIN Multifunctional methyltransferase subunit TRM112-like protein OS=Bos taurus GN=TRMT112 PE=2 SV=1//1.33114e-76	protein_coding	mRNA	NC_019478.2	41813850	41814800	-	4	637	125
XM_012106444.2	101118587	--	sp|Q0IID9|GLPK_BOVIN Glycerol kinase OS=Bos taurus GN=GK PE=2 SV=1//0	protein_coding	mRNA	NC_019484.2	27885584	27953909	+	20	2679	598
XM_004015117.2	101103748	--	sp|P0C7T5|ATX1L_HUMAN Ataxin-1-like OS=Homo sapiens GN=ATXN1L PE=1 SV=1//0	protein_coding	mRNA	NC_019471.2	38448992	38459931	-	3	7921	NA
XM_012175136.2	101112046	--	sp|Q8WYA1|BMAL2_HUMAN Aryl hydrocarbon receptor nuclear translocator-like protein 2 OS=Homo sapiens GN=ARNTL2 PE=1 SV=2//0	protein_coding	mRNA	NC_019460.2	187003020	187105144	-	16	6843	NA
XM_012186144.2	101108323	--	sp|P52198|RND2_HUMAN Rho-related GTP-binding protein RhoN OS=Homo sapiens GN=RND2 PE=1 SV=2//1.24509e-113	protein_coding	mRNA	NC_019468.2	42470267	42476575	+	7	1486	NA
XM_015096192.1	101106586	--	sp|O15318|RPC7_HUMAN DNA-directed RNA polymerase III subunit RPC7 OS=Homo sapiens GN=POLR3G PE=1 SV=2//1.16468e-49	protein_coding	mRNA	NC_019462.2	87291508	87343055	+	7	4432	NA
XM_012112553.1	101104458	--	sp|Q5T7W0|ZN618_HUMAN Zinc finger protein 618 OS=Homo sapiens GN=ZNF618 PE=1 SV=1//0	protein_coding	mRNA	NC_019459.2	9658862	9744479	-	13	4022	NA
XM_015104195.1	780489	--	sp|O77774|NCF1_BOVIN Neutrophil cytosol factor 1 OS=Bos taurus GN=NCF1 PE=2 SV=1//0	protein_coding	mRNA	NC_019481.2	32658442	32673505	-	13	1342	391
XM_004018253.3	101117452	--	sp|Q9HCP6|HHATL_HUMAN Protein-cysteine N-palmitoyltransferase HHAT-like protein OS=Homo sapiens GN=HHATL PE=2 SV=1//2.8323e-24	protein_coding	mRNA	NC_019476.2	14760088	14769392	-	12	1888	NA
XM_012129753.1	101122922	--	sp|A4IF94|HIAL1_BOVIN Hippocampus abundant transcript-like protein 1 OS=Bos taurus GN=HIATL1 PE=2 SV=1//0	protein_coding	mRNA	NC_019459.2	111480889	111570036	-	12	2946	NA
XM_004008408.3	101106256	--	sp|Q96FH0|MF2NB_HUMAN Protein MEF2BNB OS=Homo sapiens GN=MEF2BNB PE=1 SV=1//5.00537e-58	protein_coding	mRNA	NC_019462.2	3806699	3818743	+	6	1351	NA
XM_004003316.3	101113555	--	sp|Q2TBR0|PCCB_BOVIN Propionyl-CoA carboxylase beta chain, mitochondrial OS=Bos taurus GN=PCCB PE=2 SV=1//0	protein_coding	mRNA	NC_019458.2	250806912	250900083	-	15	1854	539
XM_015100798.1	101107730	--	sp|Q8NGJ4|O52E2_HUMAN Olfactory receptor 52E2 OS=Homo sapiens GN=OR52E2 PE=3 SV=2//3.04326e-75	protein_coding	mRNA	NC_019472.2	48178469	48179522	-	1	1054	187
XM_012180136.1	101103897	--	sp|P43652|AFAM_HUMAN Afamin OS=Homo sapiens GN=AFM PE=1 SV=1//0	protein_coding	mRNA	NC_019463.2	88109548	88131832	+	15	2010	604
XM_012107959.2	101114089	--	sp|Q29422|CD1B2_SHEEP T-cell surface glycoprotein CD1b-2 OS=Ovis aries PE=1 SV=1//0	protein_coding	mRNA	NW_014640279.1	4792	8177	-	6	1086	353
XR_001435963.1	101104858	--	sp|Q3SYY2|TPST2_BOVIN Protein-tyrosine sulfotransferase 2 OS=Bos taurus GN=TPST2 PE=2 SV=1//0	protein_coding	mRNA	NC_019474.2	65885111	65933582	-	8	2470	NA
XM_015099229.1	101113351	--	sp|O94985|CSTN1_HUMAN Calsyntenin-1 OS=Homo sapiens GN=CLSTN1 PE=1 SV=1//0	protein_coding	mRNA	NC_019469.2	41802886	41844917	+	17	4456	NA
XM_015093682.1	101118595	--	sp|Q2TLZ3|MACOI_BOVIN Macoilin OS=Bos taurus GN=TMEM57 PE=2 SV=1//0	protein_coding	mRNA	NC_019459.2	240423634	240474487	-	7	5439	487
XM_012189199.2	105606886	--	-//-	protein_coding	mRNA	NC_019470.2	66824825	66838103	+	6	1514	NA
XM_012174774.2	101113224	--	sp|A0JN54|DGKA_BOVIN Diacylglycerol kinase alpha OS=Bos taurus GN=DGKA PE=2 SV=1//0	protein_coding	mRNA	NC_019460.2	163074331	163092267	-	24	3426	NA
XM_004019127.3	101103849	--	sp|Q9UMY1|NOL7_HUMAN Nucleolar protein 7 OS=Homo sapiens GN=NOL7 PE=1 SV=2//4.2061e-94	protein_coding	mRNA	NC_019477.2	41882466	41886801	-	8	1037	306
XM_015103010.1	101121388	--	sp|Q925B4|SYT8_RAT Synaptotagmin-8 OS=Rattus norvegicus GN=Syt8 PE=2 SV=1//3.21983e-18	protein_coding	mRNA	NC_019478.2	48709832	48713257	-	7	2309	282
XR_001435548.1	105606886	--	-//-	protein_coding	mRNA	NC_019470.2	66828764	66838103	+	7	4667	NA
XM_004021808.3	101119532	--	sp|Q15825|ACHA6_HUMAN Neuronal acetylcholine receptor subunit alpha-6 OS=Homo sapiens GN=CHRNA6 PE=2 SV=1//0	protein_coding	mRNA	NC_019483.2	35979196	35995459	-	6	4504	494
XM_012182908.2	101121942	--	sp|Q9ULK4|MED23_HUMAN Mediator of RNA polymerase II transcription subunit 23 OS=Homo sapiens GN=MED23 PE=1 SV=2//0	protein_coding	mRNA	NC_019465.2	56680011	56718157	-	27	3820	1168
XM_012125394.2	101118505	--	sp|P23468|PTPRD_HUMAN Receptor-type tyrosine-protein phosphatase delta OS=Homo sapiens GN=PTPRD PE=1 SV=2//0	protein_coding	mRNA	NC_019459.2	75711919	78193978	-	46	10185	NA
XM_012180613.2	101104068	--	sp|Q3ZBG7|SRP19_BOVIN Signal recognition particle 19 kDa protein OS=Bos taurus GN=SRP19 PE=2 SV=1//1.7753e-91	protein_coding	mRNA	NC_019464.2	867885	876315	-	4	915	NA
XM_012100145.2	101114649	--	sp|Q9BYW2|SETD2_HUMAN Histone-lysine N-methyltransferase SETD2 OS=Homo sapiens GN=SETD2 PE=1 SV=3//0	protein_coding	mRNA	NC_019476.2	52382504	52446478	+	20	15105	NA
XM_012176892.2	101112477	--	sp|Q9H3G5|CPVL_HUMAN Probable serine carboxypeptidase CPVL OS=Homo sapiens GN=CPVL PE=1 SV=2//0	protein_coding	mRNA	NC_019461.2	66961884	67098530	+	13	3127	NA
XM_012175796.2	101113671	--	sp|Q6ZVW7|I17EL_HUMAN Putative interleukin-17 receptor E-like OS=Homo sapiens GN=IL17REL PE=2 SV=2//1.45152e-38	protein_coding	mRNA	NC_019460.2	223325564	223340828	-	8	1140	449
XM_015098012.1	101115552	--	sp|P02463|CO4A1_MOUSE Collagen alpha-1(IV) chain OS=Mus musculus GN=Col4a1 PE=2 SV=4//2.86585e-06	protein_coding	mRNA	NC_019467.2	84158750	84225506	-	50	6356	1681
XR_001021688.2	101118154	--	sp|A7E369|CC070_BOVIN UPF0524 protein C3orf70 homolog OS=Bos taurus PE=2 SV=2//5.46135e-140	protein_coding	mRNA	NC_019458.2	200047781	200165750	+	3	4627	250
XM_012106142.2	101115509	--	sp|P15509|CSF2R_HUMAN Granulocyte-macrophage colony-stimulating factor receptor subunit alpha OS=Homo sapiens GN=CSF2RA PE=1 SV=1//2.58566e-114	protein_coding	mRNA	NC_019484.2	523900	548766	+	12	2858	418
XM_015101321.1	101117878	--	sp|Q8C5H8|NAKD2_MOUSE NAD kinase 2, mitochondrial OS=Mus musculus GN=Nadk2 PE=1 SV=2//0	protein_coding	mRNA	NC_019473.2	37926189	37972133	+	13	3269	NA
XM_004013690.3	101105089	--	sp|P16549|FMO1_PIG Dimethylaniline monooxygenase [N-oxide-forming] 1 OS=Sus scrofa GN=FMO1 PE=1 SV=3//0	protein_coding	mRNA	NC_019469.2	36884081	36923144	+	9	2192	532
XM_012184388.2	101109625	--	sp|Q8IV20|LACC1_HUMAN Laccase domain-containing protein 1 OS=Homo sapiens GN=LACC1 PE=2 SV=1//0	protein_coding	mRNA	NC_019467.2	14432186	14441850	+	7	1648	426
XM_015099352.1	101104513	--	sp|Q29RY9|NPL_BOVIN N-acetylneuraminate lyase OS=Bos taurus GN=NPL PE=2 SV=1//1.216e-157	protein_coding	mRNA	NC_019469.2	61875289	61919475	+	10	2768	NA
XM_015097211.1	100310793	--	sp|Q5I3B2|IOD2_BOVIN Type II iodothyronine deiodinase OS=Bos taurus GN=DIO2 PE=2 SV=2//1.44764e-173	protein_coding	mRNA	NC_019464.2	88416496	88431513	-	3	6531	269
XM_012176270.2	101106765	--	sp|P27718|DDC_BOVIN Aromatic-L-amino-acid decarboxylase OS=Bos taurus GN=DDC PE=2 SV=2//0	protein_coding	mRNA	NC_019461.2	5282046	5377534	+	15	2706	NA
XM_015101313.1	101104343	--	sp|Q8MJ08|PE2R4_BOVIN Prostaglandin E2 receptor EP4 subtype OS=Bos taurus GN=PTGER4 PE=2 SV=1//0	protein_coding	mRNA	NC_019473.2	33694681	33713423	-	4	3216	492
XM_015104181.1	101106817	--	sp|P26430|SC5A2_RABIT Sodium/nucleoside cotransporter OS=Oryctolagus cuniculus GN=SLC5A2 PE=2 SV=1//0	protein_coding	mRNA	NC_019481.2	27503353	27510045	+	14	2388	701
XM_004012431.2	101110522	--	sp|Q1LZA4|PIGW_BOVIN Phosphatidylinositol-glycan biosynthesis class W protein OS=Bos taurus GN=PIGW PE=2 SV=1//0	protein_coding	mRNA	NC_019468.2	12432338	12435717	+	2	2076	NA
XM_012117632.2	101110801	--	sp|Q9BW60|ELOV1_HUMAN Elongation of very long chain fatty acids protein 1 OS=Homo sapiens GN=ELOVL1 PE=1 SV=1//0	protein_coding	mRNA	NC_019458.2	17809201	17813902	-	9	1485	NA
XM_012180108.2	105615513	--	-//-	protein_coding	mRNA	NC_019463.2	85388312	85390379	+	1	2068	329
XM_012183414.2	101106019	--	sp|P17097|ZNF7_HUMAN Zinc finger protein 7 OS=Homo sapiens GN=ZNF7 PE=1 SV=1//1.47791e-90	protein_coding	mRNA	NC_019466.2	13229481	13239152	+	6	4813	NA
XM_015096300.1	101116575	--	sp|Q63072|BST1_RAT ADP-ribosyl cyclase/cyclic ADP-ribose hydrolase 2 OS=Rattus norvegicus GN=Bst1 PE=2 SV=1//1.86438e-125	protein_coding	mRNA	NC_019463.2	110325067	110345003	+	9	2030	324
XM_012103007.2	101106220	--	sp|Q8TCE6|FA45A_HUMAN Protein FAM45A OS=Homo sapiens GN=FAM45A PE=2 SV=1//0	protein_coding	mRNA	NC_019479.2	38204263	38220164	+	8	2770	246
XM_015096075.1	105615366	--	sp|Q5DRE8|PCDA4_PANTR Protocadherin alpha-4 OS=Pan troglodytes GN=PCDHA4 PE=3 SV=1//0	protein_coding	mRNA	NC_019462.2	49206748	49211664	+	3	4914	774
XM_012190621.2	101121794	--	sp|Q2YDD6|SNG4_BOVIN Synaptogyrin-4 OS=Bos taurus GN=SYNGR4 PE=2 SV=1//3.54353e-107	protein_coding	mRNA	NC_019471.2	53997718	54011510	+	4	4663	295
XM_015096083.1	105608322	--	sp|Q5DRD7|PCDBC_PANTR Protocadherin beta-12 OS=Pan troglodytes GN=PCDHB12 PE=3 SV=1//0	protein_coding	mRNA	NC_019462.2	49606425	49611537	+	3	5111	797
XM_004010382.3	101113335	--	sp|P10152|ANG1_BOVIN Angiogenin-1 OS=Bos taurus GN=ANG1 PE=1 SV=4//1.02553e-60	protein_coding	mRNA	NC_019464.2	23473159	23486726	-	2	1536	NA
XM_004017430.3	101121803	--	sp|Q14161|GIT2_HUMAN ARF GTPase-activating protein GIT2 OS=Homo sapiens GN=GIT2 PE=1 SV=2//0	protein_coding	mRNA	NC_019474.2	62953940	62995345	+	20	5356	NA
XM_012179765.2	101113972	--	sp|Q3B7N1|CHD1L_BOVIN Chromodomain-helicase-DNA-binding protein 1-like OS=Bos taurus GN=CHD1L PE=2 SV=1//0	protein_coding	mRNA	NC_019458.2	97136944	97208622	+	23	3181	NA
XM_012173728.2	101109789	--	sp|O95819|M4K4_HUMAN Mitogen-activated protein kinase kinase kinase kinase 4 OS=Homo sapiens GN=MAP4K4 PE=1 SV=2//5.5635e-23	protein_coding	mRNA	NC_019460.2	99613976	99743748	-	32	4658	NA
XM_012135431.2	101104635	--	sp|Q5EA97|S38AB_BOVIN Putative sodium-coupled neutral amino acid transporter 11 OS=Bos taurus GN=SLC38A11 PE=2 SV=1//0	protein_coding	mRNA	NC_019459.2	143453426	143519210	+	11	3774	NA
XM_012126306.2	101111334	--	-//-	protein_coding	mRNA	NC_019458.2	19883179	19886617	-	11	1384	NA
XM_015094060.1	101115356	--	sp|P35711|SOX5_HUMAN Transcription factor SOX-5 OS=Homo sapiens GN=SOX5 PE=1 SV=3//0	protein_coding	mRNA	NC_019460.2	190023002	191171657	+	20	7663	NA
XM_015100767.1	101113097	--	sp|Q8TD84|DSCL1_HUMAN Down syndrome cell adhesion molecule-like protein 1 OS=Homo sapiens GN=DSCAML1 PE=1 SV=2//0	protein_coding	mRNA	NC_019472.2	27545925	27895792	-	33	6678	2037
XM_004010732.3	101113414	--	sp|P68101|IF2A_RAT Eukaryotic translation initiation factor 2 subunit 1 OS=Rattus norvegicus GN=Eif2s1 PE=1 SV=2//0	protein_coding	mRNA	NC_019464.2	76087902	76108550	+	8	1493	NA
XM_015092286.1	101118834	--	sp|P49760|CLK2_HUMAN Dual specificity protein kinase CLK2 OS=Homo sapiens GN=CLK2 PE=1 SV=1//0	protein_coding	mRNA	NC_019458.2	103898983	103907695	-	13	1954	500
XM_012175128.2	101112046	--	sp|Q8WYA1|BMAL2_HUMAN Aryl hydrocarbon receptor nuclear translocator-like protein 2 OS=Homo sapiens GN=ARNTL2 PE=1 SV=2//0	protein_coding	mRNA	NC_019460.2	187003020	187105144	-	17	7008	709
XM_012176926.2	101110322	--	sp|A4D161|F221A_HUMAN Protein FAM221A OS=Homo sapiens GN=FAM221A PE=2 SV=1//2.9877e-172	protein_coding	mRNA	NC_019461.2	71996547	72023179	-	7	3586	NA
XM_015105302.1	101104818	--	sp|Q96D09|GASP2_HUMAN G-protein coupled receptor-associated sorting protein 2 OS=Homo sapiens GN=GPRASP2 PE=1 SV=1//0	protein_coding	mRNA	NW_014643083.1	9370	13385	+	2	3270	NA
XM_015097318.1	101120499	--	sp|Q3ZC91|ASM3A_BOVIN Acid sphingomyelinase-like phosphodiesterase 3a OS=Bos taurus GN=SMPDL3A PE=2 SV=1//0	protein_coding	mRNA	NC_019465.2	15500693	15517790	-	8	2062	NA
XM_015092307.1	101108713	--	sp|A2A3L6|TTC24_HUMAN Tetratricopeptide repeat protein 24 OS=Homo sapiens GN=TTC24 PE=3 SV=1//0	protein_coding	mRNA	NC_019458.2	105005528	105016144	+	11	3837	638
XM_012186490.2	101122872	--	sp|Q96MC4|C295L_HUMAN CEP295 N-terminal-like protein OS=Homo sapiens GN=CEP295NL PE=2 SV=1//2.82894e-90	protein_coding	mRNA	NC_019468.2	52411003	52425290	+	2	8165	NA
XM_012104423.2	101110292	--	sp|O18973|RABX5_BOVIN Rab5 GDP/GTP exchange factor OS=Bos taurus GN=RABGEF1 PE=1 SV=1//0	protein_coding	mRNA	NC_019481.2	28125883	28174105	+	9	3784	NA
XM_015092033.1	101112175	--	sp|Q9BQI5|SGIP1_HUMAN SH3-containing GRB2-like protein 3-interacting protein 1 OS=Homo sapiens GN=SGIP1 PE=1 SV=2//0	protein_coding	mRNA	NC_019458.2	41707449	41937939	+	24	5620	NA
XM_012098699.2	101110623	--	sp|Q2KIS3|UBL7_BOVIN Ubiquitin-like protein 7 OS=Bos taurus GN=UBL7 PE=2 SV=1//0	protein_coding	mRNA	NC_019475.2	33072802	33086285	+	10	1204	324
XM_015093481.1	101104044	--	sp|Q29RJ0|KCD18_BOVIN BTB/POZ domain-containing protein KCTD18 OS=Bos taurus GN=KCTD18 PE=2 SV=1//0	protein_coding	mRNA	NC_019459.2	201730440	201752652	-	7	2051	422
XM_015092870.1	101122423	--	sp|P56705|WNT4_HUMAN Protein Wnt-4 OS=Homo sapiens GN=WNT4 PE=1 SV=4//2.05979e-174	protein_coding	mRNA	NC_019459.2	243588078	243598595	+	4	926	266
XM_015098374.1	106990448	--	sp|Q8WVN6|SCTM1_HUMAN Secreted and transmembrane protein 1 OS=Homo sapiens GN=SECTM1 PE=1 SV=2//4.9031e-26	protein_coding	mRNA	NC_019468.2	49595292	49596733	+	4	957	222
XM_004010708.3	101107285	--	sp|Q9H4E5|RHOJ_HUMAN Rho-related GTP-binding protein RhoJ OS=Homo sapiens GN=RHOJ PE=1 SV=1//8.766e-128	protein_coding	mRNA	NC_019464.2	72347607	72444088	+	5	3356	236
XM_012103899.1	101113189	--	sp|Q0V8G8|ZBTB6_BOVIN Zinc finger and BTB domain-containing protein 6 OS=Bos taurus GN=ZBTB6 PE=2 SV=1//7.80028e-161	protein_coding	mRNA	NC_019480.2	50506625	50525405	+	4	3161	276
XM_012183462.2	101114115	--	sp|Q8K3X2|FCL_CRIGR GDP-L-fucose synthase OS=Cricetulus griseus GN=TSTA3 PE=2 SV=1//0	protein_coding	mRNA	NC_019466.2	13969740	13974303	+	11	1281	321
XM_004008737.2	101106681	--	sp|Q8WV44|TRI41_HUMAN E3 ubiquitin-protein ligase TRIM41 OS=Homo sapiens GN=TRIM41 PE=1 SV=3//0	protein_coding	mRNA	NC_019462.2	37822120	37831897	+	7	2889	610
XM_004015602.3	101112156	--	sp|Q9C0B7|TNG6_HUMAN Transport and Golgi organization protein 6 homolog OS=Homo sapiens GN=TANGO6 PE=1 SV=2//0	protein_coding	mRNA	NC_019471.2	35372268	35552420	+	18	3867	1095
XM_012181272.2	101117423	--	sp|Q8TET4|GANC_HUMAN Neutral alpha-glucosidase C OS=Homo sapiens GN=GANC PE=2 SV=3//0	protein_coding	mRNA	NC_019464.2	34652553	34733611	+	27	4496	NA
XM_012106891.2	101123273	--	sp|P21675|TAF1_HUMAN Transcription initiation factor TFIID subunit 1 OS=Homo sapiens GN=TAF1 PE=1 SV=2//0	protein_coding	mRNA	NC_019484.2	60640224	60709971	+	38	7144	NA
XM_015099237.1	101115142	--	sp|Q9UJM3|ERRFI_HUMAN ERBB receptor feedback inhibitor 1 OS=Homo sapiens GN=ERRFI1 PE=1 SV=1//0	protein_coding	mRNA	NC_019469.2	43407223	43411468	+	5	3274	456
XM_012101997.2	101109049	--	sp|O60427|FADS1_HUMAN Fatty acid desaturase 1 OS=Homo sapiens GN=FADS1 PE=1 SV=3//0	protein_coding	mRNA	NC_019478.2	39555186	39568026	-	12	3606	484
XM_004013644.3	101115386	--	sp|Q3SZB8|H3CL_BOVIN Histone H3.3C-like OS=Bos taurus PE=2 SV=3//1.20199e-89	protein_coding	mRNA	NC_019469.2	28739822	28744074	+	2	657	136
XM_015093742.1	101108634	--	sp|Q5TGZ0|MIC10_HUMAN MICOS complex subunit MIC10 OS=Homo sapiens GN=MINOS1 PE=1 SV=1//3.15484e-26	protein_coding	mRNA	NC_019459.2	245891243	245925019	-	4	536	205
XM_015104411.1	101105799	--	sp|P37980|IPYR_BOVIN Inorganic pyrophosphatase OS=Bos taurus GN=PPA1 PE=1 SV=2//0	protein_coding	mRNA	NC_019482.2	26126795	26160187	-	12	1201	288
XM_012178151.2	101102808	--	sp|Q8TEU7|RPGF6_HUMAN Rap guanine nucleotide exchange factor 6 OS=Homo sapiens GN=RAPGEF6 PE=1 SV=2//0	protein_coding	mRNA	NC_019462.2	20323293	20543096	+	30	8521	NA
XM_012182970.2	101112907	--	sp|P15260|INGR1_HUMAN Interferon gamma receptor 1 OS=Homo sapiens GN=IFNGR1 PE=1 SV=1//5.97694e-155	protein_coding	mRNA	NC_019465.2	62051402	62075499	-	8	2121	524
XM_012176583.2	101115115	--	sp|P26201|CD36_BOVIN Platelet glycoprotein 4 OS=Bos taurus GN=CD36 PE=1 SV=5//0	protein_coding	mRNA	NC_019461.2	40366056	40411616	-	15	3278	472
XM_012098024.2	101107735	--	sp|A4IFQ0|THOC5_BOVIN THO complex subunit 5 homolog OS=Bos taurus GN=THOC5 PE=2 SV=1//0	protein_coding	mRNA	NC_019474.2	68231744	68257416	-	19	2538	NA
XM_012184680.2	101116326	--	sp|Q0II24|C1QT9_BOVIN Complement C1q and tumor necrosis factor-related protein 9 OS=Bos taurus GN=C1QTNF9 PE=2 SV=1//1.03332e-127	protein_coding	mRNA	NC_019467.2	34466634	34476035	+	6	2582	333
XM_012179771.2	100169938	--	sp|P49841|GSK3B_HUMAN Glycogen synthase kinase-3 beta OS=Homo sapiens GN=GSK3B PE=1 SV=2//0	protein_coding	mRNA	NC_019458.2	182770957	183051320	-	12	6130	NA
XR_001023606.2	101118742	--	sp|Q13310|PABP4_HUMAN Polyadenylate-binding protein 4 OS=Homo sapiens GN=PABPC4 PE=1 SV=1//0	protein_coding	mRNA	NC_019458.2	13964104	13978678	-	13	2317	NA
XM_015100930.1	101115900	--	sp|Q9BRD0|BUD13_HUMAN BUD13 homolog OS=Homo sapiens GN=BUD13 PE=1 SV=1//0	protein_coding	mRNA	NC_019472.2	26856941	26883564	-	10	2284	638
XM_012190256.2	101118837	--	sp|Q8K1N2|PHLB2_MOUSE Pleckstrin homology-like domain family B member 2 OS=Mus musculus GN=Phldb2 PE=1 SV=2//0	protein_coding	mRNA	NC_019458.2	174692120	174935531	+	17	5739	1366
XM_012184822.2	101104159	--	sp|Q5T8P6|RBM26_HUMAN RNA-binding protein 26 OS=Homo sapiens GN=RBM26 PE=1 SV=3//9.25914e-58	protein_coding	mRNA	NC_019467.2	54866743	54948977	-	23	5717	NA
XM_004016495.3	101108685	--	sp|Q2KIR7|GLYAT_BOVIN Glycine N-acyltransferase OS=Bos taurus GN=GLYAT PE=1 SV=2//0	protein_coding	mRNA	NC_019472.2	79107407	79121160	-	6	1323	295
XM_012183830.1	101104249	--	sp|Q15596|NCOA2_HUMAN Nuclear receptor coactivator 2 OS=Homo sapiens GN=NCOA2 PE=1 SV=2//0	protein_coding	mRNA	NC_019466.2	46526887	46661012	-	22	11665	NA
XM_012101284.2	101105035	--	sp|Q96IZ2|ADTRP_HUMAN Androgen-dependent TFPI-regulating protein OS=Homo sapiens GN=ADTRP PE=2 SV=1//1.20462e-99	protein_coding	mRNA	NC_019477.2	43445749	43543094	+	7	2111	NA
XM_012098685.2	101107636	--	sp|Q5XKK7|F219B_HUMAN Protein FAM219B OS=Homo sapiens GN=FAM219B PE=1 SV=1//2.51153e-49	protein_coding	mRNA	NC_019475.2	32670422	32674160	+	5	896	NA
XM_004001806.3	101113805	--	sp|P82914|RT15_HUMAN 28S ribosomal protein S15, mitochondrial OS=Homo sapiens GN=MRPS15 PE=1 SV=1//1.06605e-118	protein_coding	mRNA	NC_019458.2	11036622	11042395	-	8	902	259
XM_015094763.1	101106317	--	sp|Q5RDM6|RAP1B_PONAB Ras-related protein Rap-1b OS=Pongo abelii GN=RAP1B PE=2 SV=1//1.81163e-108	protein_coding	mRNA	NC_019460.2	150872018	150919101	-	8	2803	NA
XM_012182078.2	105615769	--	sp|Q91X85|FLVC2_MOUSE Feline leukemia virus subgroup C receptor-related protein 2 OS=Mus musculus GN=Flvcr2 PE=1 SV=2//4.21072e-144	protein_coding	mRNA	NC_019464.2	83758210	83767368	-	3	1693	308
XM_015101309.1	101115573	--	sp|Q8IY84|NIM1_HUMAN Serine/threonine-protein kinase NIM1 OS=Homo sapiens GN=NIM1K PE=1 SV=1//0	protein_coding	mRNA	NC_019473.2	31440551	31517458	-	5	3873	435
XM_012179865.2	101116399	--	sp|Q92870|APBB2_HUMAN Amyloid beta A4 precursor protein-binding family B member 2 OS=Homo sapiens GN=APBB2 PE=1 SV=3//0	protein_coding	mRNA	NC_019463.2	59598159	59631619	-	7	916	NA
XM_012180831.2	100037684	--	sp|Q3T0E8|CALL4_BOVIN Calmodulin-like protein 4 OS=Bos taurus GN=CALML4 PE=2 SV=1//1.20829e-89	protein_coding	mRNA	NC_019464.2	14799865	14814412	-	4	2229	NA
XM_012178425.1	101115119	--	sp|Q29099|PTBP1_PIG Polypyrimidine tract-binding protein 1 OS=Sus scrofa GN=PTBP1 PE=2 SV=1//0	protein_coding	mRNA	NC_019462.2	40687561	40698134	+	14	3017	557
XM_015103673.1	101106482	--	sp|Q08AE8|SPIR1_HUMAN Protein spire homolog 1 OS=Homo sapiens GN=SPIRE1 PE=1 SV=3//0	protein_coding	mRNA	NC_019480.2	43192187	43333262	-	18	4936	NA
XM_012167009.2	101120734	--	-//-	protein_coding	mRNA	NC_019460.2	34579345	34590589	+	4	2431	69
XM_012100105.2	101112170	--	sp|O75414|NDK6_HUMAN Nucleoside diphosphate kinase 6 OS=Homo sapiens GN=NME6 PE=1 SV=3//4.3271e-118	protein_coding	mRNA	NC_019476.2	51508092	51513471	+	6	1479	NA
XM_004011606.3	101115972	--	sp|O75593|FOXH1_HUMAN Forkhead box protein H1 OS=Homo sapiens GN=FOXH1 PE=1 SV=1//1.43827e-170	protein_coding	mRNA	NC_019466.2	13362220	13364228	+	3	1217	358
XM_015101288.1	101112003	--	sp|Q9HCJ5|ZSWM6_HUMAN Zinc finger SWIM domain-containing protein 6 OS=Homo sapiens GN=ZSWIM6 PE=1 SV=2//6.33645e-30	protein_coding	mRNA	NC_019473.2	17865300	18073198	-	21	5504	1208
XM_015102832.1	101112010	--	sp|Q9H1H9|KI13A_HUMAN Kinesin-like protein KIF13A OS=Homo sapiens GN=KIF13A PE=1 SV=2//0	protein_coding	mRNA	NC_019477.2	38353404	38556150	+	41	11161	NA
XM_012105153.2	101123346	--	sp|Q9UI47|CTNA3_HUMAN Catenin alpha-3 OS=Homo sapiens GN=CTNNA3 PE=1 SV=2//0	protein_coding	mRNA	NC_019482.2	22058728	23964687	-	19	3306	NA
XM_012129256.2	101119879	--	sp|Q5E9G6|FBX8_BOVIN F-box only protein 8 OS=Bos taurus GN=FBXO8 PE=2 SV=1//0	protein_coding	mRNA	NC_019459.2	105398891	105433073	+	6	1636	319
XM_012097959.2	494441	--	sp|Q04637|IF4G1_HUMAN Eukaryotic translation initiation factor 4 gamma 1 OS=Homo sapiens GN=EIF4G1 PE=1 SV=4//0	protein_coding	mRNA	NC_019458.2	200908445	200926902	-	33	5048	NA
XM_012185713.2	101110775	--	sp|Q1RMJ5|DRS7C_BOVIN Dehydrogenase/reductase SDR family member 7C OS=Bos taurus GN=DHRS7C PE=2 SV=2//0	protein_coding	mRNA	NC_019468.2	28463589	28484146	-	8	1173	NA
XM_012182906.2	101119775	--	sp|Q9NR48|ASH1L_HUMAN Histone-lysine N-methyltransferase ASH1L OS=Homo sapiens GN=ASH1L PE=1 SV=2//0	protein_coding	mRNA	NC_019458.2	103970319	104091569	-	26	6414	2968
XM_012179879.2	101117845	--	sp|Q9UPQ0|LIMC1_HUMAN LIM and calponin homology domains-containing protein 1 OS=Homo sapiens GN=LIMCH1 PE=1 SV=4//1.91717e-54	protein_coding	mRNA	NC_019463.2	60368258	60458028	+	22	8263	NA
XM_012104460.2	101110382	--	sp|Q05B83|RFC2_BOVIN Replication factor C subunit 2 OS=Bos taurus GN=RFC2 PE=2 SV=1//3.66533e-13	protein_coding	mRNA	NC_019481.2	33061339	33074306	+	10	3734	261
XM_012169444.2	101104977	--	sp|Q70D51|SIAT9_BOVIN Lactosylceramide alpha-2,3-sialyltransferase OS=Bos taurus GN=ST3GAL5 PE=2 SV=2//0	protein_coding	mRNA	NC_019460.2	57442664	57504602	-	7	3273	NA
XM_012175234.2	101119972	--	sp|P46721|SO1A2_HUMAN Solute carrier organic anion transporter family member 1A2 OS=Homo sapiens GN=SLCO1A2 PE=2 SV=1//0	protein_coding	mRNA	NC_019460.2	193320587	193433818	+	16	3641	NA
XM_015094369.1	101116816	--	sp|Q9ERU9|RBP2_MOUSE E3 SUMO-protein ligase RanBP2 OS=Mus musculus GN=Ranbp2 PE=1 SV=2//0	protein_coding	mRNA	NC_019460.2	61772921	61832016	+	29	10134	3063
XM_015104615.1	780507	--	sp|P11362|FGFR1_HUMAN Fibroblast growth factor receptor 1 OS=Homo sapiens GN=FGFR1 PE=1 SV=3//0	protein_coding	mRNA	NC_019483.2	32179037	32228305	-	20	2940	NA
XM_004014542.3	101120512	--	sp|Q95JR6|CNBD2_MACFA Cyclic nucleotide-binding domain-containing protein 2 OS=Macaca fascicularis GN=CNBD2 PE=2 SV=1//0	protein_coding	mRNA	NC_019470.2	64559129	64609354	+	12	1776	583
XM_004002016.3	101102522	--	sp|P07358|CO8B_HUMAN Complement component C8 beta chain OS=Homo sapiens GN=C8B PE=1 SV=3//0	protein_coding	mRNA	NC_019458.2	31217452	31262783	-	12	2538	590
XM_004014386.3	101104080	--	sp|O77784|IDH3B_BOVIN Isocitrate dehydrogenase [NAD] subunit beta, mitochondrial OS=Bos taurus GN=IDH3B PE=2 SV=2//0	protein_coding	mRNA	NC_019470.2	51765684	51770639	+	12	1544	NA
XM_015097913.1	101108139	--	sp|Q86VY4|TSYL5_HUMAN Testis-specific Y-encoded-like protein 5 OS=Homo sapiens GN=TSPYL5 PE=1 SV=2//4.90112e-13	protein_coding	mRNA	NC_019466.2	79329561	79334008	+	5	2947	348
XM_012184142.2	101112577	--	sp|Q3SZG6|F92A1_BOVIN Protein FAM92A1 OS=Bos taurus GN=FAM92A1 PE=2 SV=1//4.35092e-111	protein_coding	mRNA	NC_019466.2	83045270	83070241	-	9	1192	NA
XM_012106622.2	101116538	--	sp|P49872|F261_BOVIN 6-phosphofructo-2-kinase/fructose-2,6-bisphosphatase 1 OS=Bos taurus GN=PFKFB1 PE=2 SV=1//2.27584e-11	protein_coding	mRNA	NC_019484.2	47871768	48006797	+	15	2470	NA
XM_012181159.1	101111809	--	sp|Q6IQ21|ZN770_HUMAN Zinc finger protein 770 OS=Homo sapiens GN=ZNF770 PE=2 SV=1//0	protein_coding	mRNA	NC_019464.2	27420814	27428485	-	3	3480	NA
XM_012184021.1	101121431	--	sp|Q9JIS1|RIMS2_RAT Regulating synaptic membrane exocytosis protein 2 OS=Rattus norvegicus GN=Rims2 PE=1 SV=1//0	protein_coding	mRNA	NC_019466.2	72847844	73177148	-	28	6070	NA
XM_012175979.2	101102190	--	sp|O00311|CDC7_HUMAN Cell division cycle 7-related protein kinase OS=Homo sapiens GN=CDC7 PE=1 SV=1//0	protein_coding	mRNA	NC_019458.2	67915142	67941642	+	13	3511	NA
XM_012176073.1	105614168	--	sp|A6NDL8|O6C68_HUMAN Olfactory receptor 6C68 OS=Homo sapiens GN=OR6C68 PE=3 SV=2//2.94688e-168	protein_coding	mRNA	NC_019460.2	163775784	163776716	+	1	933	310
XM_012106513.2	101104124	--	sp|Q93008|USP9X_HUMAN Probable ubiquitin carboxyl-terminal hydrolase FAF-X OS=Homo sapiens GN=USP9X PE=1 SV=3//0	protein_coding	mRNA	NC_019484.2	38264175	38378599	+	46	12080	NA
XM_015100078.1	101110785	--	sp|P20274|LMIP_BOVIN Lens fiber membrane intrinsic protein OS=Bos taurus GN=LIM2 PE=1 SV=2//7.10085e-112	protein_coding	mRNA	NC_019471.2	56280881	56287439	-	5	948	220
XM_015093846.1	101123458	--	sp|Q96I24|FUBP3_HUMAN Far upstream element-binding protein 3 OS=Homo sapiens GN=FUBP3 PE=1 SV=2//0	protein_coding	mRNA	NC_019460.2	5882099	5933505	-	22	3280	639
XM_012100981.2	101117458	--	sp|Q9Y3A2|UTP11_HUMAN Probable U3 small nucleolar RNA-associated protein 11 OS=Homo sapiens GN=UTP11L PE=1 SV=2//2.29083e-148	protein_coding	mRNA	NC_019458.2	12510920	12522237	+	8	1518	253
XM_004017907.3	101122894	--	sp|Q9CQQ4|GEMI2_MOUSE Gem-associated protein 2 OS=Mus musculus GN=Gemin2 PE=2 SV=1//0	protein_coding	mRNA	NC_019475.2	47942417	47959412	+	10	1950	280
XM_012097687.2	101116427	--	sp|Q53HC0|CCD92_HUMAN Coiled-coil domain-containing protein 92 OS=Homo sapiens GN=CCDC92 PE=1 SV=2//0	protein_coding	mRNA	NC_019474.2	51321086	51344145	+	4	4072	NA
XM_012179691.2	101119562	--	sp|Q9UII4|HERC5_HUMAN E3 ISG15--protein ligase HERC5 OS=Homo sapiens GN=HERC5 PE=1 SV=2//0	protein_coding	mRNA	NC_019463.2	36127176	36174237	-	23	3315	1038
XM_012153495.2	101104383	--	sp|Q5T2D3|OTUD3_HUMAN OTU domain-containing protein 3 OS=Homo sapiens GN=OTUD3 PE=1 SV=1//2.64152e-158	protein_coding	mRNA	NC_019459.2	245619470	245637096	-	7	3592	326
XM_012177730.2	101116725	--	sp|Q5R9E5|FA32A_PONAB Protein FAM32A OS=Pongo abelii GN=FAM32A PE=3 SV=1//3.36859e-59	protein_coding	mRNA	NC_019462.2	6534466	6537426	-	3	901	131
XM_012189820.2	101122209	--	sp|Q91WE2|F192A_MOUSE Protein FAM192A OS=Mus musculus GN=Fam192a PE=2 SV=1//2.57402e-98	protein_coding	mRNA	NC_019471.2	24528403	24561269	-	7	6181	253
XM_012183825.2	101104249	--	sp|Q15596|NCOA2_HUMAN Nuclear receptor coactivator 2 OS=Homo sapiens GN=NCOA2 PE=1 SV=2//0	protein_coding	mRNA	NC_019466.2	46526887	46737360	-	24	9503	NA
XM_012167862.2	101116898	--	sp|A0JNH9|APLF_BOVIN Aprataxin and PNK-like factor OS=Bos taurus GN=APLF PE=2 SV=1//0	protein_coding	mRNA	NC_019460.2	39565199	39662130	-	9	1463	NA
XM_012188588.1	101107038	--	sp|Q5VWN6|F208B_HUMAN Protein FAM208B OS=Homo sapiens GN=FAM208B PE=1 SV=1//0	protein_coding	mRNA	NC_019470.2	42010902	42078390	-	25	10915	NA
XM_015102810.1	101107828	--	sp|P51650|SSDH_RAT Succinate-semialdehyde dehydrogenase, mitochondrial OS=Rattus norvegicus GN=Aldh5a1 PE=1 SV=2//0	protein_coding	mRNA	NC_019477.2	32027622	32053499	-	11	4953	524
XM_015097903.1	101105337	--	sp|Q8NE09|RGS22_HUMAN Regulator of G-protein signaling 22 OS=Homo sapiens GN=RGS22 PE=1 SV=3//0	protein_coding	mRNA	NC_019466.2	76747771	76886971	+	26	5816	NA
XM_015101967.1	101116939	--	sp|O43586|PPIP1_HUMAN Proline-serine-threonine phosphatase-interacting protein 1 OS=Homo sapiens GN=PSTPIP1 PE=1 SV=1//0	protein_coding	mRNA	NC_019475.2	31129803	31153130	+	15	3703	NA
XM_012184035.2	101104323	--	sp|O95071|UBR5_HUMAN E3 ubiquitin-protein ligase UBR5 OS=Homo sapiens GN=UBR5 PE=1 SV=2//0	protein_coding	mRNA	NC_019466.2	74539123	74633885	+	58	10277	NA
XM_012105672.2	101106394	--	sp|Q6ZN79|Z705A_HUMAN Zinc finger protein 705A OS=Homo sapiens GN=ZNF705A PE=2 SV=1//3.93064e-28	protein_coding	mRNA	NC_019483.2	5888198	5905182	-	7	2262	NA
XM_012111055.2	443346	--	sp|P46628|LPAR1_SHEEP Lysophosphatidic acid receptor 1 OS=Ovis aries GN=LPAR1 PE=2 SV=1//0	protein_coding	mRNA	NC_019459.2	12370151	12536980	+	4	4667	NA
XM_012189961.1	101116191	--	sp|Q86Y13|DZIP3_HUMAN E3 ubiquitin-protein ligase DZIP3 OS=Homo sapiens GN=DZIP3 PE=1 SV=2//0	protein_coding	mRNA	NC_019458.2	171611047	171730762	+	31	4854	NA
XM_012099136.2	101108427	--	sp|Q3T0I2|CATH_BOVIN Pro-cathepsin H OS=Bos taurus GN=CTSH PE=2 SV=1//0	protein_coding	mRNA	NC_019475.2	24191802	24213621	-	12	1344	297
XM_012180475.2	101116794	--	sp|Q8N365|CIART_HUMAN Circadian-associated transcriptional repressor OS=Homo sapiens GN=CIART PE=1 SV=1//3.60316e-178	protein_coding	mRNA	NC_019458.2	99145378	99148964	+	6	1110	NA
XM_015092657.1	101121391	--	sp|Q8NG66|NEK11_HUMAN Serine/threonine-protein kinase Nek11 OS=Homo sapiens GN=NEK11 PE=1 SV=2//0	protein_coding	mRNA	NC_019458.2	256508034	256782864	-	14	2742	NA
XM_012178325.2	101108046	--	sp|Q8IUZ5|AT2L2_HUMAN 5-phosphohydroxy-L-lysine phospho-lyase OS=Homo sapiens GN=PHYKPL PE=1 SV=1//0	protein_coding	mRNA	NC_019462.2	36724898	36747275	-	9	2210	425
XM_012181371.2	101109276	--	sp|A7E3X2|KC1G1_BOVIN Casein kinase I isoform gamma-1 OS=Bos taurus GN=CSNK1G1 PE=2 SV=1//0	protein_coding	mRNA	NC_019464.2	42722718	42870640	+	12	2480	NA
XM_015095376.1	101105154	--	sp|Q3U492|KCP_MOUSE Kielin/chordin-like protein OS=Mus musculus GN=Kcp PE=1 SV=2//0	protein_coding	mRNA	NC_019461.2	92883866	92913694	-	40	5074	1624
XM_015093594.1	101106570	--	sp|Q8NHX4|SPTA3_HUMAN Spermatogenesis-associated protein 3 OS=Homo sapiens GN=SPATA3 PE=2 SV=2//1.11722e-35	protein_coding	mRNA	NC_019459.2	231883029	231901651	+	4	1585	237
XM_004018435.3	101119764	--	sp|Q9UK00|CC018_HUMAN Uncharacterized protein C3orf18 OS=Homo sapiens GN=C3orf18 PE=2 SV=2//3.29364e-78	protein_coding	mRNA	NC_019476.2	49755266	49764025	+	5	2203	NA
XM_015100948.1	101102418	--	sp|Q86YD3|TMM25_HUMAN Transmembrane protein 25 OS=Homo sapiens GN=TMEM25 PE=1 SV=1//0	protein_coding	mRNA	NC_019472.2	28649031	28658632	+	10	3733	NA
XM_012176678.2	101121766	--	sp|Q8IZD2|KMT2E_HUMAN Histone-lysine N-methyltransferase 2E OS=Homo sapiens GN=KMT2E PE=1 SV=1//0	protein_coding	mRNA	NC_019461.2	46237698	46291732	+	23	6632	NA
XM_012188797.2	101106192	--	sp|A4IFH4|PSF1_BOVIN DNA replication complex GINS protein PSF1 OS=Bos taurus GN=GINS1 PE=2 SV=1//5.24093e-06	protein_coding	mRNA	NC_019470.2	52836220	52852824	+	8	4422	217
XM_012182296.2	101111760	--	sp|Q2KIE2|HAX1_BOVIN HCLS1-associated protein X-1 OS=Bos taurus GN=HAX1 PE=2 SV=1//9.8749e-116	protein_coding	mRNA	NC_019458.2	103019045	103021929	+	7	1433	NA
XM_004006599.3	101112637	--	sp|Q06154|PMEL_BOVIN Melanocyte protein PMEL OS=Bos taurus GN=PMEL PE=2 SV=2//0	protein_coding	mRNA	NC_019460.2	163065394	163074144	+	12	2389	647
XM_015094425.1	101118865	--	sp|Q07889|SOS1_HUMAN Son of sevenless homolog 1 OS=Homo sapiens GN=SOS1 PE=1 SV=1//0	protein_coding	mRNA	NC_019460.2	84851298	84981843	+	22	8498	NA
XR_001040877.2	101105960	--	sp|Q8IZD6|S22AF_HUMAN Solute carrier family 22 member 15 OS=Homo sapiens GN=SLC22A15 PE=2 SV=1//5.04033e-14	protein_coding	mRNA	NC_019458.2	92287189	92386502	+	13	4862	547
XM_012095018.1	101106873	--	sp|Q8TAQ5|ZN420_HUMAN Zinc finger protein 420 OS=Homo sapiens GN=ZNF420 PE=1 SV=1//1.26771e-129	protein_coding	mRNA	NC_019471.2	46175513	46189134	-	7	1949	583
XM_004023297.2	101119472	--	sp|Q5M823|NUDC2_RAT NudC domain-containing protein 2 OS=Rattus norvegicus GN=Nudcd2 PE=2 SV=1//1.39725e-16	protein_coding	mRNA	NC_019462.2	72384415	72390906	-	4	1336	154
XM_012178339.2	101104486	--	sp|O60765|Z354A_HUMAN Zinc finger protein 354A OS=Homo sapiens GN=ZNF354A PE=2 SV=2//0	protein_coding	mRNA	NC_019462.2	37197979	37224052	-	6	2763	NA
XM_004014963.3	101108508	--	sp|A6H7B4|DBND1_BOVIN Dysbindin domain-containing protein 1 OS=Bos taurus GN=DBNDD1 PE=2 SV=1//6.48801e-80	protein_coding	mRNA	NC_019471.2	14242282	14250059	-	4	1582	NA
XR_001037695.2	101115354	--	sp|Q9P1Q0|VPS54_HUMAN Vacuolar protein sorting-associated protein 54 OS=Homo sapiens GN=VPS54 PE=1 SV=2//0	protein_coding	mRNA	NC_019460.2	44095382	44151737	+	18	4567	NA
XM_012097389.2	101107046	--	sp|P08235|MCR_HUMAN Mineralocorticoid receptor OS=Homo sapiens GN=NR3C2 PE=1 SV=1//0	protein_coding	mRNA	NC_019474.2	9374521	9807698	+	9	5773	NA
XM_015091713.1	101115932	--	sp|Q8NGX6|O10R2_HUMAN Olfactory receptor 10R2 OS=Homo sapiens GN=OR10R2 PE=3 SV=3//4.84905e-150	protein_coding	mRNA	NC_019458.2	107315409	107316356	+	1	948	315
XM_015095842.1	443227	--	sp|Q9MYZ9|EPOR_PIG Erythropoietin receptor OS=Sus scrofa GN=EPOR PE=2 SV=1//0	protein_coding	mRNA	NC_019462.2	13382176	13387884	-	9	2742	513
XM_004018421.3	101116096	--	sp|Q2M2U5|IQCF2_BOVIN IQ domain-containing protein F2 OS=Bos taurus GN=IQCF2 PE=2 SV=1//8.39413e-72	protein_coding	mRNA	NC_019476.2	49000213	49002730	-	3	1587	NA
XM_012179805.2	101112731	--	sp|Q96PQ7|KLHL5_HUMAN Kelch-like protein 5 OS=Homo sapiens GN=KLHL5 PE=2 SV=3//0	protein_coding	mRNA	NC_019463.2	58172637	58238056	+	12	3597	742
XM_012125719.2	101120218	--	sp|O75970|MPDZ_HUMAN Multiple PDZ domain protein OS=Homo sapiens GN=MPDZ PE=1 SV=2//0	protein_coding	mRNA	NC_019459.2	81070699	81238225	-	49	13869	NA
XM_004016516.3	101114051	--	sp|Q9P016|THYN1_HUMAN Thymocyte nuclear protein 1 OS=Homo sapiens GN=THYN1 PE=1 SV=1//2.64764e-122	protein_coding	mRNA	NC_019472.2	80363340	80367212	-	6	1589	211
XM_012099840.2	101123588	--	sp|Q14BN4|SLMAP_HUMAN Sarcolemmal membrane-associated protein OS=Homo sapiens GN=SLMAP PE=1 SV=1//0	protein_coding	mRNA	NC_019476.2	43338987	43496282	-	24	4267	NA
XM_012179685.2	101117844	--	sp|Q6ZVF9|GRIN3_HUMAN G protein-regulated inducer of neurite outgrowth 3 OS=Homo sapiens GN=GPRIN3 PE=2 SV=2//0	protein_coding	mRNA	NC_019463.2	35379055	35452717	+	2	11220	780
XM_012182744.1	101117807	--	sp|P81408|F189B_HUMAN Protein FAM189B OS=Homo sapiens GN=FAM189B PE=1 SV=2//0	protein_coding	mRNA	NC_019458.2	103887521	103892963	-	13	2693	NA
XM_015093968.1	106991007	--	sp|Q645V9|TA2R9_PONPY Taste receptor type 2 member 9 OS=Pongo pygmaeus GN=TAS2R9 PE=3 SV=1//1.96694e-107	protein_coding	mRNA	NC_019460.2	203439300	203440234	+	2	933	310
XM_015104250.1	101111930	--	sp|Q5FWF6|ZN789_HUMAN Zinc finger protein 789 OS=Homo sapiens GN=ZNF789 PE=2 SV=3//0	protein_coding	mRNA	NC_019481.2	36734007	36744570	+	4	2138	NA
XM_015094210.1	101115774	--	sp|Q9ULH0|KDIS_HUMAN Kinase D-interacting substrate of 220 kDa OS=Homo sapiens GN=KIDINS220 PE=1 SV=3//0	protein_coding	mRNA	NC_019460.2	18021406	18110759	-	32	4985	NA
XM_004011153.3	101121016	--	sp|Q9C010|IPKB_HUMAN cAMP-dependent protein kinase inhibitor beta OS=Homo sapiens GN=PKIB PE=3 SV=1//1.68049e-21	protein_coding	mRNA	NC_019465.2	15570259	15691252	-	4	1654	NA
XM_012100070.1	101105446	--	sp|Q6ZUJ4|CC062_HUMAN Uncharacterized protein C3orf62 OS=Homo sapiens GN=C3orf62 PE=1 SV=1//1.2668e-140	protein_coding	mRNA	NC_019476.2	50761387	50770539	+	5	3429	NA
XM_012151522.2	101112118	--	sp|Q6P2H3|CEP85_HUMAN Centrosomal protein of 85 kDa OS=Homo sapiens GN=CEP85 PE=1 SV=1//0	protein_coding	mRNA	NC_019459.2	239709449	239731007	-	12	5311	767
NM_001291082.1	100642180	--	sp|A0MTF4|FGF5_BOVIN Fibroblast growth factor 5 OS=Bos taurus GN=FGF5 PE=2 SV=1//3.31908e-122	protein_coding	mRNA	NC_019463.2	94482513	94504281	+	6	1629	266
XM_015092810.1	101106151	--	sp|P0CG40|SP9_HUMAN Transcription factor Sp9 OS=Homo sapiens GN=SP9 PE=3 SV=1//0	protein_coding	mRNA	NC_019459.2	134580994	134585426	-	10	1649	510
XM_004016022.3	101111224	--	sp|Q6ZUT1|CK057_HUMAN Uncharacterized protein C11orf57 OS=Homo sapiens GN=C11orf57 PE=1 SV=2//2.72716e-99	protein_coding	mRNA	NC_019472.2	21773118	21785328	+	6	2900	NA
XM_015094373.1	101109873	--	sp|Q2KJB1|SEP10_BOVIN Septin-10 OS=Bos taurus GN=SEPT10 PE=2 SV=1//0	protein_coding	mRNA	NC_019460.2	62165877	62217139	-	12	3070	NA
XM_012108390.1	105606118	--	sp|Q9H857|NT5D2_HUMAN 5&apos;-nucleotidase domain-containing protein 2 OS=Homo sapiens GN=NT5DC2 PE=1 SV=1//1.70154e-62	protein_coding	mRNA	NW_014644179.1	6	443	+	2	368	96
NM_001306111.1	101122857	--	sp|Q762I5|RETN_BOVIN Resistin OS=Bos taurus GN=RETN PE=3 SV=1//3.03895e-48	protein_coding	mRNA	NC_019462.2	14125296	14126275	+	3	330	109
XM_015100424.1	101113784	--	sp|Q32MK0|MYLK3_HUMAN Myosin light chain kinase 3 OS=Homo sapiens GN=MYLK3 PE=2 SV=3//0	protein_coding	mRNA	NC_019471.2	14500383	14710863	-	14	4792	NA
XM_015097066.1	101112064	--	sp|Q8NFY4|SEM6D_HUMAN Semaphorin-6D OS=Homo sapiens GN=SEMA6D PE=2 SV=1//0	protein_coding	mRNA	NC_019464.2	59582658	59638382	-	18	5676	NA
XM_004022213.3	101117648	--	sp|Q9BVG4|PBDC1_HUMAN Protein PBDC1 OS=Homo sapiens GN=PBDC1 PE=1 SV=1//1.72391e-109	protein_coding	mRNA	NC_019484.2	65597872	65602754	-	6	1588	286
XM_004009438.3	101122438	--	sp|Q8NH04|O2T27_HUMAN Olfactory receptor 2T27 OS=Homo sapiens GN=OR2T27 PE=3 SV=1//0	protein_coding	mRNA	NC_019462.2	39516315	39517256	+	1	942	313
XM_015097324.1	101121016	--	sp|Q9C010|IPKB_HUMAN cAMP-dependent protein kinase inhibitor beta OS=Homo sapiens GN=PKIB PE=3 SV=1//1.68049e-21	protein_coding	mRNA	NC_019465.2	15570259	15691252	-	5	1772	NA
XM_012181178.2	101106849	--	sp|Q8NA03|FSIP1_HUMAN Fibrous sheath-interacting protein 1 OS=Homo sapiens GN=FSIP1 PE=2 SV=1//0	protein_coding	mRNA	NC_019464.2	32241004	32452755	-	11	5062	NA
XM_015095457.1	101104483	--	sp|Q91WG5|AAKG2_MOUSE 5&apos;-AMP-activated protein kinase subunit gamma-2 OS=Mus musculus GN=Prkag2 PE=1 SV=2//0	protein_coding	mRNA	NC_019461.2	113460119	113521283	-	12	2357	NA
XM_015096925.1	101103571	--	sp|O60306|AQR_HUMAN Intron-binding protein aquarius OS=Homo sapiens GN=AQR PE=1 SV=4//0	protein_coding	mRNA	NC_019464.2	27322505	27410833	-	36	12783	1484
XM_015098749.1	106991424	--	sp|Q9P227|RHG23_HUMAN Rho GTPase-activating protein 23 OS=Homo sapiens GN=ARHGAP23 PE=1 SV=2//3.95359e-08	protein_coding	mRNA	NC_019468.2	38653051	38654373	+	1	1323	253
XM_015092791.1	105611742	--	sp|P05001|IFNW1_HORSE Interferon omega-1 OS=Equus caballus PE=3 SV=1//2.79296e-20	protein_coding	mRNA	NC_019459.2	89202658	89207588	+	3	522	173
XM_012126920.1	101121637	--	sp|Q3ZCJ2|AK1A1_BOVIN Alcohol dehydrogenase [NADP(+)] OS=Bos taurus GN=AKR1A1 PE=2 SV=1//0	protein_coding	mRNA	NC_019458.2	19942267	19952674	+	9	1221	325
XM_012189818.2	101122209	--	sp|Q91WE2|F192A_MOUSE Protein FAM192A OS=Mus musculus GN=Fam192a PE=2 SV=1//2.57402e-98	protein_coding	mRNA	NC_019471.2	24528403	24566762	-	7	1534	NA
XM_015101754.1	101118819	--	sp|O15547|P2RX6_HUMAN P2X purinoceptor 6 OS=Homo sapiens GN=P2RX6 PE=1 SV=2//0	protein_coding	mRNA	NC_019474.2	71586872	71596225	+	13	2232	391
XM_012097692.2	101116678	--	sp|Q05B56|TF2H3_BOVIN General transcription factor IIH subunit 3 OS=Bos taurus GN=GTF2H3 PE=2 SV=1//0	protein_coding	mRNA	NC_019474.2	51591566	51611740	-	11	1426	NA
XM_012185325.2	101118456	--	sp|Q8WZ73|RFFL_HUMAN E3 ubiquitin-protein ligase rififylin OS=Homo sapiens GN=RFFL PE=1 SV=1//0	protein_coding	mRNA	NC_019468.2	14559248	14632620	+	7	2911	NA
XM_004021745.3	101102121	--	sp|Q08DH3|K1456_BOVIN Probable tRNA methyltransferase 9-like protein OS=Bos taurus PE=2 SV=1//0	protein_coding	mRNA	NC_019483.2	22666630	22730312	-	5	2930	NA
XM_012177452.2	101123463	--	sp|P23935|NDUA5_BOVIN NADH dehydrogenase [ubiquinone] 1 alpha subcomplex subunit 5 OS=Bos taurus GN=NDUFA5 PE=1 SV=3//6.58375e-58	protein_coding	mRNA	NC_019461.2	87831355	87862423	-	7	1356	175
XM_004004855.2	101115434	--	sp|P15690|NDUS1_BOVIN NADH-ubiquinone oxidoreductase 75 kDa subunit, mitochondrial OS=Bos taurus GN=NDUFS1 PE=1 SV=1//0	protein_coding	mRNA	NC_019459.2	207181117	207214621	-	19	4718	727
XM_015097306.1	101121101	--	sp|Q13641|TPBG_HUMAN Trophoblast glycoprotein OS=Homo sapiens GN=TPBG PE=1 SV=1//7.75133e-173	protein_coding	mRNA	NC_019465.2	9349816	9351836	+	8	1954	421
XM_012104677.2	101115676	--	sp|Q9D666|SUN1_MOUSE SUN domain-containing protein 1 OS=Mus musculus GN=Sun1 PE=1 SV=2//0	protein_coding	mRNA	NC_019481.2	41515861	41539199	-	21	3902	740
XM_004005170.3	101108893	--	sp|P79136|CAPZB_BOVIN F-actin-capping protein subunit beta OS=Bos taurus GN=CAPZB PE=1 SV=1//0	protein_coding	mRNA	NC_019459.2	246014221	246149361	+	11	1625	335
XM_004002382.2	101108971	--	sp|Q2KIX2|GDAP2_BOVIN Ganglioside-induced differentiation-associated protein 2 OS=Bos taurus GN=GDAP2 PE=2 SV=1//0	protein_coding	mRNA	NC_019458.2	94292648	94370105	-	14	13160	497
XM_012189012.2	101102581	--	sp|A6H6Z7|TPX2_BOVIN Targeting protein for Xklp2 OS=Bos taurus GN=TPX2 PE=2 SV=1//0	protein_coding	mRNA	NC_019470.2	60497717	60555407	+	19	5816	NA
XM_012095497.1	101117785	--	sp|P15497|APOA1_BOVIN Apolipoprotein A-I OS=Bos taurus GN=APOA1 PE=1 SV=3//8.34673e-166	protein_coding	mRNA	NC_019472.2	26955069	26957300	-	5	1251	259
XM_004017287.3	443272	--	sp|P42262|GRIA2_HUMAN Glutamate receptor 2 OS=Homo sapiens GN=GRIA2 PE=1 SV=3//0	protein_coding	mRNA	NC_019474.2	41482264	41689264	-	16	11396	NA
XM_004002509.2	101120712	--	sp|A6QP92|TCHL1_BOVIN Trichohyalin-like protein 1 OS=Bos taurus GN=TCHHL1 PE=2 SV=2//0	protein_coding	mRNA	NC_019458.2	100854244	100861502	-	3	5718	NA
XM_004014179.3	101115052	--	sp|Q8K339|KIN17_MOUSE DNA/RNA-binding protein KIN17 OS=Mus musculus GN=Kin PE=2 SV=1//0	protein_coding	mRNA	NC_019470.2	11818717	11843135	-	13	3202	NA
XM_015095055.1	101115867	--	sp|Q9WVE8|PACN2_MOUSE Protein kinase C and casein kinase substrate in neurons protein 2 OS=Mus musculus GN=Pacsin2 PE=1 SV=1//0	protein_coding	mRNA	NC_019460.2	217469592	217538745	-	10	4200	NA
XM_012188093.2	101103585	--	sp|P10894|PLCB1_BOVIN 1-phosphatidylinositol 4,5-bisphosphate phosphodiesterase beta-1 OS=Bos taurus GN=PLCB1 PE=1 SV=1//0	protein_coding	mRNA	NC_019470.2	393916	1234909	+	31	7766	NA
XM_012179845.2	101115877	--	sp|Q66H68|RBM47_RAT RNA-binding protein 47 OS=Rattus norvegicus GN=Rbm47 PE=2 SV=1//0	protein_coding	mRNA	NC_019463.2	59278345	59446704	-	7	2260	NA
XM_015092077.1	101111919	--	sp|Q8TDD5|MCLN3_HUMAN Mucolipin-3 OS=Homo sapiens GN=MCOLN3 PE=2 SV=1//0	protein_coding	mRNA	NC_019458.2	61325031	61361980	-	13	3184	NA
XM_012103476.1	101120460	--	sp|Q16787|LAMA3_HUMAN Laminin subunit alpha-3 OS=Homo sapiens GN=LAMA3 PE=1 SV=2//0	protein_coding	mRNA	NC_019480.2	32948575	33100358	-	62	8670	NA
XM_015099415.1	101110351	--	sp|Q9UGL1|KDM5B_HUMAN Lysine-specific demethylase 5B OS=Homo sapiens GN=KDM5B PE=1 SV=3//3.32631e-07	protein_coding	mRNA	NC_019469.2	77966448	78030238	+	23	4473	NA
XM_015104293.1	101121567	--	sp|Q96SZ5|AEDO_HUMAN 2-aminoethanethiol dioxygenase OS=Homo sapiens GN=ADO PE=1 SV=2//3.69934e-99	protein_coding	mRNA	NC_019482.2	18709548	18710212	+	1	665	189
NM_001129736.1	100169934	--	sp|Q49AN0|CRY2_HUMAN Cryptochrome-2 OS=Homo sapiens GN=CRY2 PE=1 SV=2//0	protein_coding	mRNA	NC_019472.2	73997917	74022268	+	12	1692	563
XM_012178086.2	101117072	--	sp|Q9UM11|FZR_HUMAN Fizzy-related protein homolog OS=Homo sapiens GN=FZR1 PE=1 SV=2//0	protein_coding	mRNA	NC_019462.2	17881980	17894915	-	13	8780	496
XM_012182098.2	101110944	--	sp|Q5R978|TTLL5_PONAB Tubulin polyglutamylase TTLL5 OS=Pongo abelii GN=TTLL5 PE=2 SV=1//0	protein_coding	mRNA	NC_019464.2	83821365	84134454	+	34	4795	NA
XM_004010324.2	101119824	--	sp|Q2KII6|NGDN_BOVIN Neuroguidin OS=Bos taurus GN=NGDN PE=2 SV=1//2.49438e-155	protein_coding	mRNA	NC_019464.2	21066514	21074047	-	11	1187	315
XM_015102420.1	101102341	--	sp|Q92551|IP6K1_HUMAN Inositol hexakisphosphate kinase 1 OS=Homo sapiens GN=IP6K1 PE=1 SV=3//0	protein_coding	mRNA	NC_019476.2	50421970	50435854	+	5	1326	462
XM_012185834.2	101123388	--	sp|Q4TZY1|KCJ12_BOVIN ATP-sensitive inward rectifier potassium channel 12 OS=Bos taurus GN=KCNJ12 PE=2 SV=1//0	protein_coding	mRNA	NC_019468.2	34831678	34848134	+	3	5692	427
XM_012188164.2	101113426	--	sp|Q04759|KPCT_HUMAN Protein kinase C theta type OS=Homo sapiens GN=PRKCQ PE=1 SV=3//0	protein_coding	mRNA	NC_019470.2	10851760	10950816	-	18	3312	NA
XM_012100849.2	101105448	--	sp|P56982|TM14A_BOVIN Transmembrane protein 14A OS=Bos taurus GN=TMEM14A PE=3 SV=1//1.73309e-29	protein_coding	mRNA	NC_019477.2	24776524	24791352	+	6	1279	NA
XM_015102879.1	101111234	--	sp|Q15306|IRF4_HUMAN Interferon regulatory factor 4 OS=Homo sapiens GN=IRF4 PE=1 SV=1//0	protein_coding	mRNA	NC_019477.2	50842942	50858832	-	9	3475	451
XM_015103460.1	101123429	--	sp|O95359|TACC2_HUMAN Transforming acidic coiled-coil-containing protein 2 OS=Homo sapiens GN=TACC2 PE=1 SV=3//1.44098e-36	protein_coding	mRNA	NC_019479.2	40764511	40994816	+	24	9341	NA
XM_012097007.2	105602566	--	sp|A7YY45|IMPCT_BOVIN Protein IMPACT OS=Bos taurus GN=IMPACT PE=2 SV=2//0	protein_coding	mRNA	NC_019458.2	193771899	193774203	-	1	2305	316
XR_001044978.2	101106960	--	sp|Q3SZG9|CTU2_BOVIN Cytoplasmic tRNA 2-thiolation protein 2 OS=Bos taurus GN=CTU2 PE=2 SV=2//0	protein_coding	mRNA	NC_019471.2	13393754	13412810	+	14	1710	NA
XM_012178758.2	101118949	--	sp|O94929|ABLM3_HUMAN Actin-binding LIM protein 3 OS=Homo sapiens GN=ABLIM3 PE=1 SV=3//0	protein_coding	mRNA	NC_019462.2	57956106	58090022	+	23	4459	NA
XM_012100975.2	101107395	--	sp|Q5RA07|GNL1_PONAB Guanine nucleotide-binding protein-like 1 OS=Pongo abelii GN=GNL1 PE=2 SV=1//0	protein_coding	mRNA	NC_019477.2	27392129	27399697	-	13	1968	613
XM_012173602.2	101106757	--	sp|P35612|ADDB_HUMAN Beta-adducin OS=Homo sapiens GN=ADD2 PE=1 SV=3//0	protein_coding	mRNA	NC_019460.2	92501511	92573025	-	16	10031	740
XM_015100315.1	101120774	--	sp|Q8N5Q1|F71E2_HUMAN Protein FAM71E2 OS=Homo sapiens GN=FAM71E2 PE=2 SV=3//4.50479e-176	protein_coding	mRNA	NC_019471.2	59271647	59277841	+	10	3084	878
XM_012190103.2	101107888	--	sp|Q6ZPD9|D19L3_HUMAN Probable C-mannosyltransferase DPY19L3 OS=Homo sapiens GN=DPY19L3 PE=2 SV=1//0	protein_coding	mRNA	NC_019471.2	42106978	42184370	+	19	2475	716
XM_015102327.1	106991767	--	sp|P62752|RL23A_RAT 60S ribosomal protein L23a OS=Rattus norvegicus GN=Rpl23a PE=2 SV=1//6.4546e-87	protein_coding	mRNA	NC_019476.2	21983599	21984136	-	1	538	158
XM_012178064.1	101107831	--	sp|Q9N0V4|GSTM1_BOVIN Glutathione S-transferase Mu 1 OS=Bos taurus GN=GSTM1 PE=1 SV=3//7.00069e-120	protein_coding	mRNA	NC_019458.2	86027695	86037045	+	7	1088	NA
XM_015099976.1	101102169	--	sp|Q9Y2G7|ZFP30_HUMAN Zinc finger protein 30 homolog OS=Homo sapiens GN=ZFP30 PE=2 SV=1//5.70339e-78	protein_coding	mRNA	NC_019471.2	46662022	46676097	-	4	5041	534
XM_004018514.3	101117971	--	sp|P32246|CCR1_HUMAN C-C chemokine receptor type 1 OS=Homo sapiens GN=CCR1 PE=1 SV=1//1.15628e-173	protein_coding	mRNA	NC_019476.2	53165174	53173333	+	2	4752	355
XM_015094591.1	101113743	--	sp|Q6ZR37|PKHG7_HUMAN Pleckstrin homology domain-containing family G member 7 OS=Homo sapiens GN=PLEKHG7 PE=2 SV=1//2.10002e-144	protein_coding	mRNA	NC_019460.2	128758162	128837808	+	15	2708	NA
XM_004018821.3	101109127	--	sp|Q8IWV8|UBR2_HUMAN E3 ubiquitin-protein ligase UBR2 OS=Homo sapiens GN=UBR2 PE=1 SV=1//0	protein_coding	mRNA	NC_019477.2	16280211	16382143	+	47	5644	NA
XM_012177834.2	101106521	--	sp|Q99LG2|TNPO2_MOUSE Transportin-2 OS=Mus musculus GN=Tnpo2 PE=2 SV=1//0	protein_coding	mRNA	NC_019462.2	10817346	10832537	+	24	4809	913
XM_012108372.2	101119195	--	sp|Q2KJ39|RCN3_BOVIN Reticulocalbin-3 OS=Bos taurus GN=RCN3 PE=2 SV=1//4.91919e-91	protein_coding	mRNA	NW_014644007.1	12	4841	+	3	2526	177
XM_015092551.1	101114406	--	sp|Q53EP0|FND3B_HUMAN Fibronectin type III domain-containing protein 3B OS=Homo sapiens GN=FNDC3B PE=1 SV=2//0	protein_coding	mRNA	NC_019458.2	213040318	213392837	-	26	6874	NA
XM_015100292.1	101123403	--	sp|Q9NYZ4|SIGL8_HUMAN Sialic acid-binding Ig-like lectin 8 OS=Homo sapiens GN=SIGLEC8 PE=1 SV=2//1.50242e-91	protein_coding	mRNA	NC_019471.2	56322555	56340314	-	12	2496	776
XM_012140860.2	101117822	--	sp|O43795|MYO1B_HUMAN Unconventional myosin-Ib OS=Homo sapiens GN=MYO1B PE=1 SV=3//0	protein_coding	mRNA	NC_019459.2	192453194	192645535	+	30	4854	NA
XM_012106949.2	101117139	--	sp|Q9H0U3|MAGT1_HUMAN Magnesium transporter protein 1 OS=Homo sapiens GN=MAGT1 PE=1 SV=1//0	protein_coding	mRNA	NC_019484.2	64564174	64611720	+	10	2883	335
XM_015100414.1	443072	--	sp|Q56JZ1|RL13_BOVIN 60S ribosomal protein L13 OS=Bos taurus GN=RPL13 PE=2 SV=3//1.28952e-120	protein_coding	mRNA	NC_019471.2	13970718	13973967	+	7	959	216
XM_004005065.3	101102961	--	sp|P18754|RCC1_HUMAN Regulator of chromosome condensation OS=Homo sapiens GN=RCC1 PE=1 SV=1//0	protein_coding	mRNA	NC_019459.2	237753108	237780221	-	11	2006	NA
XM_015102728.1	101114732	--	sp|Q5JTZ9|SYAM_HUMAN Alanine--tRNA ligase, mitochondrial OS=Homo sapiens GN=AARS2 PE=1 SV=1//0	protein_coding	mRNA	NC_019477.2	17798901	17811317	-	24	4003	973
XM_004013881.3	101111729	--	sp|O95069|KCNK2_HUMAN Potassium channel subfamily K member 2 OS=Homo sapiens GN=KCNK2 PE=1 SV=2//0	protein_coding	mRNA	NC_019469.2	66400930	66539198	-	7	4689	437
XM_012103555.1	101102692	--	sp|P25391|LAMA1_HUMAN Laminin subunit alpha-1 OS=Homo sapiens GN=LAMA1 PE=1 SV=2//0	protein_coding	mRNA	NC_019480.2	40247648	40361466	-	63	11879	3080
XM_015097051.1	101108491	--	sp|Q5RCQ0|DTWD1_PONAB DTW domain-containing protein 1 OS=Pongo abelii GN=DTWD1 PE=2 SV=1//5.09214e-125	protein_coding	mRNA	NC_019464.2	57628199	57652103	-	5	5349	225
XR_001042033.2	101117511	--	sp|Q05B63|TRM11_BOVIN tRNA (guanine(10)-N2)-methyltransferase homolog OS=Bos taurus GN=TRMT11 PE=2 SV=1//0	protein_coding	mRNA	NC_019465.2	12320516	12381646	-	14	1532	NA
XM_012101037.2	101116185	--	sp|Q8NGZ4|OR2G3_HUMAN Olfactory receptor 2G3 OS=Homo sapiens GN=OR2G3 PE=2 SV=1//2.40459e-130	protein_coding	mRNA	NC_019477.2	28326182	28327395	+	2	1213	315
XM_015103706.1	101112104	--	sp|Q96B23|CR025_HUMAN Uncharacterized protein C18orf25 OS=Homo sapiens GN=C18orf25 PE=1 SV=2//0	protein_coding	mRNA	NC_019480.2	46096835	46182936	+	5	5473	NA
XM_012185842.1	101123644	--	sp|Q05BQ5|MBTD1_HUMAN MBT domain-containing protein 1 OS=Homo sapiens GN=MBTD1 PE=1 SV=2//2.21318e-13	protein_coding	mRNA	NC_019468.2	34995745	35069604	+	18	5331	NA
XM_004012734.2	101120176	--	sp|Q8TEV9|SMCR8_HUMAN Smith-Magenis syndrome chromosomal region candidate gene 8 protein OS=Homo sapiens GN=SMCR8 PE=1 SV=2//0	protein_coding	mRNA	NC_019468.2	33852330	33861113	-	2	6544	938
NM_001009806.1	443401	--	sp|P19114|IL2_SHEEP Interleukin-2 OS=Ovis aries GN=IL2 PE=2 SV=2//1.09092e-82	protein_coding	mRNA	NC_019474.2	34895410	34900023	+	4	576	155
XM_015095676.1	101116054	--	sp|Q8NGZ5|OR2G2_HUMAN Olfactory receptor 2G2 OS=Homo sapiens GN=OR2G2 PE=3 SV=1//6.2471e-146	protein_coding	mRNA	NC_019462.2	38642429	38643453	-	2	1024	317
XM_012108094.2	101109783	--	sp|O95236|APOL3_HUMAN Apolipoprotein L3 OS=Homo sapiens GN=APOL3 PE=1 SV=3//6.71297e-38	protein_coding	mRNA	NW_014641220.1	2085	2671	+	3	583	194
XR_001044942.1	101120939	--	sp|Q2NKR3|COXM2_BOVIN COX assembly mitochondrial protein 2 homolog OS=Bos taurus GN=CMC2 PE=3 SV=1//5.29744e-10	protein_coding	mRNA	NC_019471.2	7064755	7079276	-	5	927	NA
XM_004007883.3	101113058	--	sp|Q8N1I0|DOCK4_HUMAN Dedicator of cytokinesis protein 4 OS=Homo sapiens GN=DOCK4 PE=1 SV=3//0	protein_coding	mRNA	NC_019461.2	56137557	56607365	+	52	6008	1973
XM_015094644.1	101111010	--	sp|P12035|K2C3_HUMAN Keratin, type II cytoskeletal 3 OS=Homo sapiens GN=KRT3 PE=1 SV=3//0	protein_coding	mRNA	NC_019460.2	133306199	133312247	+	10	2302	616
XM_004008518.2	101113585	--	sp|Q5EAC6|CDC37_BOVIN Hsp90 co-chaperone Cdc37 OS=Bos taurus GN=CDC37 PE=2 SV=1//0	protein_coding	mRNA	NC_019462.2	12556125	12567245	-	8	1553	380
XM_012135334.2	101103874	--	sp|Q9NY46|SCN3A_HUMAN Sodium channel protein type 3 subunit alpha OS=Homo sapiens GN=SCN3A PE=1 SV=2//0	protein_coding	mRNA	NC_019459.2	143225383	143346474	+	28	8566	NA
XM_012103562.2	101102951	--	sp|P28827|PTPRM_HUMAN Receptor-type tyrosine-protein phosphatase mu OS=Homo sapiens GN=PTPRM PE=1 SV=2//0	protein_coding	mRNA	NC_019480.2	40627258	41284160	+	37	5626	NA
XM_015095977.1	101107019	--	sp|P43250|GRK6_HUMAN G protein-coupled receptor kinase 6 OS=Homo sapiens GN=GRK6 PE=1 SV=2//0	protein_coding	mRNA	NC_019462.2	36349685	36364199	+	16	2031	NA
XM_015098412.1	101109286	--	sp|Q32KH9|ARSG_CANFA Arylsulfatase G OS=Canis familiaris GN=ARSG PE=2 SV=1//2.2097e-37	protein_coding	mRNA	NC_019468.2	60604781	60660567	-	13	4104	605
XM_012096494.2	101112761	--	sp|Q9GZW8|MS4A7_HUMAN Membrane-spanning 4-domains subfamily A member 7 OS=Homo sapiens GN=MS4A7 PE=2 SV=1//1.40415e-64	protein_coding	mRNA	NC_019472.2	80012482	80030756	+	5	1133	NA
XM_004019512.3	101109749	--	sp|A5PJF4|TM218_BOVIN Transmembrane protein 218 OS=Bos taurus GN=TMEM218 PE=3 SV=1//1.39662e-39	protein_coding	mRNA	NC_019478.2	27700423	27715840	-	4	1797	NA
XM_004005071.2	101104560	--	sp|Q9GK76|PTAFR_CAPHI Platelet-activating factor receptor OS=Capra hircus GN=PTAFR PE=3 SV=1//0	protein_coding	mRNA	NC_019459.2	238077887	238084527	+	2	1399	414
XM_004023199.3	101114895	--	sp|Q6PJ61|FBX46_HUMAN F-box only protein 46 OS=Homo sapiens GN=FBXO46 PE=1 SV=3//0	protein_coding	mRNA	NC_019471.2	52228002	52243251	-	3	2542	601
XM_004005812.3	101107176	--	sp|P13214|ANXA4_BOVIN Annexin A4 OS=Bos taurus GN=ANXA4 PE=1 SV=2//0	protein_coding	mRNA	NC_019460.2	38333145	38408473	-	13	2166	319
XM_012103013.2	101107918	--	sp|Q01085|TIAR_HUMAN Nucleolysin TIAR OS=Homo sapiens GN=TIAL1 PE=1 SV=1//0	protein_coding	mRNA	NC_019479.2	38602619	38624424	-	13	3845	NA
XM_015097045.1	105607297	--	sp|Q5R4D6|LEO1_PONAB RNA polymerase-associated protein LEO1 OS=Pongo abelii GN=LEO1 PE=2 SV=1//3.68981e-07	protein_coding	mRNA	NC_019464.2	55394839	55404156	+	8	3892	181
XM_012187879.2	100125613	--	sp|Q9Y6N7|ROBO1_HUMAN Roundabout homolog 1 OS=Homo sapiens GN=ROBO1 PE=1 SV=1//0	protein_coding	mRNA	NC_019458.2	144440605	145730515	-	31	6884	NA
XM_012189589.2	101120431	--	sp|Q9NZC7|WWOX_HUMAN WW domain-containing oxidoreductase OS=Homo sapiens GN=WWOX PE=1 SV=1//0	protein_coding	mRNA	NC_019471.2	4629121	5546823	+	9	1680	414
XM_015103458.1	101123429	--	sp|O95359|TACC2_HUMAN Transforming acidic coiled-coil-containing protein 2 OS=Homo sapiens GN=TACC2 PE=1 SV=3//1.44098e-36	protein_coding	mRNA	NC_019479.2	40764511	40994816	+	23	9347	NA
XM_012103947.1	101107658	--	sp|Q4PKH3|CLCN7_BOVIN H(+)/Cl(-) exchange transporter 7 OS=Bos taurus GN=CLCN7 PE=2 SV=1//4.76066e-106	protein_coding	mRNA	NC_019481.2	1046287	1049041	-	5	1637	196
XM_004012842.3	101102654	--	sp|Q14AX6|CDK12_MOUSE Cyclin-dependent kinase 12 OS=Mus musculus GN=Cdk12 PE=1 SV=2//2.5434e-81	protein_coding	mRNA	NC_019468.2	39398706	39441774	+	14	8241	NA
XM_015093802.1	106990977	--	sp|C9J069|CI172_HUMAN Uncharacterized protein C9orf172 OS=Homo sapiens GN=C9orf172 PE=3 SV=1//2.39769e-22	protein_coding	mRNA	NC_019460.2	837663	841912	-	15	3971	924
XM_015095562.1	105615345	--	sp|Q8IUL8|CILP2_HUMAN Cartilage intermediate layer protein 2 OS=Homo sapiens GN=CILP2 PE=2 SV=2//8.4357e-18	protein_coding	mRNA	NC_019462.2	3525126	3534361	-	22	2991	968
XM_012118386.2	101103697	--	sp|O14520|AQP7_HUMAN Aquaporin-7 OS=Homo sapiens GN=AQP7 PE=1 SV=1//1.84944e-153	protein_coding	mRNA	NC_019459.2	37585290	37601714	+	7	1384	NA
XM_004011329.3	101102492	--	sp|Q5QD13|TAAR6_MOUSE Trace amine-associated receptor 6 OS=Mus musculus GN=Taar6 PE=2 SV=1//0	protein_coding	mRNA	NC_019465.2	57642070	57643104	+	1	1035	344
XM_012178391.2	101104149	--	sp|Q499Z4|ZN672_HUMAN Zinc finger protein 672 OS=Homo sapiens GN=ZNF672 PE=2 SV=2//0	protein_coding	mRNA	NC_019462.2	40003506	40020354	+	4	2804	NA
XM_012102604.2	101106641	--	sp|P33261|CP2CJ_HUMAN Cytochrome P450 2C19 OS=Homo sapiens GN=CYP2C19 PE=1 SV=3//0	protein_coding	mRNA	NC_019479.2	15574156	15613234	+	9	1813	NA
XM_015095423.1	101106584	--	sp|Q9WTX6|CUL1_MOUSE Cullin-1 OS=Mus musculus GN=Cul1 PE=1 SV=1//0	protein_coding	mRNA	NC_019461.2	111253368	111342737	+	22	2723	NA
XM_004021968.3	101113910	--	sp|Q148H0|MIC26_BOVIN MICOS complex subunit MIC26 OS=Bos taurus GN=APOO PE=2 SV=1//7.39242e-126	protein_coding	mRNA	NC_019484.2	21180557	21249511	-	9	1066	NA
XM_012186386.2	105609272	--	sp|Q68UT4|MRAP_PANTR Melanocortin-2 receptor accessory protein OS=Pan troglodytes GN=MRAP PE=3 SV=1//9.05645e-15	protein_coding	mRNA	NC_019458.2	121280252	121297703	-	3	1245	167
XM_012174557.2	101122772	--	sp|Q9NZN8|CNOT2_HUMAN CCR4-NOT transcription complex subunit 2 OS=Homo sapiens GN=CNOT2 PE=1 SV=1//0	protein_coding	mRNA	NC_019460.2	148990341	149071890	-	16	2864	NA
XM_015102594.1	101116263	--	sp|O60522|TDRD6_HUMAN Tudor domain-containing protein 6 OS=Homo sapiens GN=TDRD6 PE=2 SV=2//0	protein_coding	mRNA	NC_019477.2	19882067	19893991	+	8	7290	2377
XR_001434284.1	101104136	--	sp|Q3UW68|CAN13_MOUSE Calpain-13 OS=Mus musculus GN=Capn13 PE=2 SV=1//0	protein_coding	mRNA	NC_019460.2	37353665	37430904	-	18	1982	NA
XM_015101082.1	101106624	--	sp|Q6PF15|KLH35_HUMAN Kelch-like protein 35 OS=Homo sapiens GN=KLHL35 PE=1 SV=3//0	protein_coding	mRNA	NC_019472.2	52699223	52708344	-	10	4308	578
XM_004012878.3	101111893	--	sp|P02444|KRA33_SHEEP Keratin, high sulfur matrix protein, IIIB3 OS=Ovis aries PE=1 SV=1//2.17685e-38	protein_coding	mRNA	NC_019468.2	40725352	40726053	-	1	702	98
XM_012174219.2	101123163	--	sp|Q96AE4|FUBP1_HUMAN Far upstream element-binding protein 1 OS=Homo sapiens GN=FUBP1 PE=1 SV=3//2.82474e-20	protein_coding	mRNA	NC_019458.2	53681709	53715742	-	20	5547	NA
XM_012183689.2	101106440	--	sp|O60284|ST18_HUMAN Suppression of tumorigenicity 18 protein OS=Homo sapiens GN=ST18 PE=1 SV=1//0	protein_coding	mRNA	NC_019466.2	33873132	33998399	-	26	4351	1050
XM_004002331.3	101117461	--	sp|A4FUA8|CAZA1_BOVIN F-actin-capping protein subunit alpha-1 OS=Bos taurus GN=CAPZA1 PE=2 SV=1//0	protein_coding	mRNA	NC_019458.2	89023059	89065721	+	10	2426	286
XM_015103736.1	101116619	--	sp|Q9UIS9|MBD1_HUMAN Methyl-CpG-binding domain protein 1 OS=Homo sapiens GN=MBD1 PE=1 SV=2//0	protein_coding	mRNA	NC_019480.2	49976383	50037971	-	26	4029	1199
XM_015100762.1	101109481	--	sp|Q8NFD2|ANKK1_HUMAN Ankyrin repeat and protein kinase domain-containing protein 1 OS=Homo sapiens GN=ANKK1 PE=2 SV=1//0	protein_coding	mRNA	NC_019472.2	23350367	23363975	+	16	2220	739
XM_012103031.2	101109577	--	sp|Q9BZH6|WDR11_HUMAN WD repeat-containing protein 11 OS=Homo sapiens GN=WDR11 PE=1 SV=1//0	protein_coding	mRNA	NC_019479.2	39726471	39780881	+	29	4607	NA
XM_012188290.1	101112080	--	sp|Q5VYJ5|MALR1_HUMAN MAM and LDL-receptor class A domain-containing protein 1 OS=Homo sapiens GN=MALRD1 PE=3 SV=3//1.30934e-07	protein_coding	mRNA	NC_019470.2	19622102	20216487	+	41	7013	2180
XM_012096924.2	101114389	--	sp|Q8NBW4|S38A9_HUMAN Sodium-coupled neutral amino acid transporter 9 OS=Homo sapiens GN=SLC38A9 PE=1 SV=2//0	protein_coding	mRNA	NC_019473.2	23500083	23595700	+	15	6945	NA
XM_004003315.3	101113296	--	sp|Q8TBE7|S35G2_HUMAN Solute carrier family 35 member G2 OS=Homo sapiens GN=SLC35G2 PE=1 SV=3//0	protein_coding	mRNA	NC_019458.2	250205642	250243853	-	2	1545	NA
XM_015093870.1	106990981	--	-//-	protein_coding	mRNA	NC_019460.2	32543578	32546209	+	4	2241	746
XM_012188531.2	101107057	--	sp|Q96PD2|DCBD2_HUMAN Discoidin, CUB and LCCL domain-containing protein 2 OS=Homo sapiens GN=DCBLD2 PE=1 SV=1//0	protein_coding	mRNA	NC_019458.2	161387336	161448832	-	16	5464	785
XM_015094822.1	101106248	--	sp|Q32M45|ANO4_HUMAN Anoctamin-4 OS=Homo sapiens GN=ANO4 PE=2 SV=1//0	protein_coding	mRNA	NC_019460.2	169495738	169852626	+	27	3244	NA
XM_012118727.2	101106906	--	sp|Q14289|FAK2_HUMAN Protein-tyrosine kinase 2-beta OS=Homo sapiens GN=PTK2B PE=1 SV=2//0	protein_coding	mRNA	NC_019459.2	38174096	38246525	-	31	5485	NA
XM_015091643.1	443051	--	sp|P12111|CO6A3_HUMAN Collagen alpha-3(VI) chain OS=Homo sapiens GN=COL6A3 PE=1 SV=5//3.3949e-06	protein_coding	mRNA	NC_019458.2	3544035	3637537	+	46	10672	3202
XM_015103013.1	101122399	--	sp|A6NMD0|IFM10_HUMAN Interferon-induced transmembrane protein 10 OS=Homo sapiens GN=IFITM10 PE=2 SV=1//1.11981e-82	protein_coding	mRNA	NC_019478.2	48918817	48919376	+	1	560	182
XM_004009518.3	101105821	--	sp|Q8WWN8|ARAP3_HUMAN Arf-GAP with Rho-GAP domain, ANK repeat and PH domain-containing protein 3 OS=Homo sapiens GN=ARAP3 PE=1 SV=1//0	protein_coding	mRNA	NC_019462.2	50050553	50079520	-	32	6559	1501
XM_015094145.1	101115521	--	sp|Q2T9N3|NTM1A_BOVIN N-terminal Xaa-Pro-Lys N-methyltransferase 1 OS=Bos taurus GN=NTMT1 PE=2 SV=3//2.0154e-96	protein_coding	mRNA	NC_019460.2	6797143	6803894	-	3	1089	NA
XM_004004298.3	101121067	--	sp|P38408|GNA14_BOVIN Guanine nucleotide-binding protein subunit alpha-14 OS=Bos taurus GN=GNA14 PE=2 SV=1//0	protein_coding	mRNA	NC_019459.2	58738698	58931201	+	7	2456	355
XM_012174456.1	101114508	--	sp|Q9H0C3|TM117_HUMAN Transmembrane protein 117 OS=Homo sapiens GN=TMEM117 PE=2 SV=1//0	protein_coding	mRNA	NC_019460.2	141897234	142385213	-	6	2393	NA
XM_004012685.3	101107803	--	sp|O94989|ARHGF_HUMAN Rho guanine nucleotide exchange factor 15 OS=Homo sapiens GN=ARHGEF15 PE=1 SV=4//0	protein_coding	mRNA	NC_019468.2	27446522	27458980	+	16	4686	841
XM_012102636.2	101109403	--	sp|Q4R9E0|TECT3_MACFA Tectonic-3 OS=Macaca fascicularis GN=TCTN3 PE=2 SV=1//0	protein_coding	mRNA	NC_019479.2	16357209	16377997	-	12	3192	NA
XM_012174663.2	101119125	--	sp|Q0P5F7|PI42C_BOVIN Phosphatidylinositol 5-phosphate 4-kinase type-2 gamma OS=Bos taurus GN=PIP4K2C PE=2 SV=1//0	protein_coding	mRNA	NC_019460.2	161583588	161596130	-	11	2884	NA
XM_012173777.1	101105811	--	sp|Q9UBZ9|REV1_HUMAN DNA repair protein REV1 OS=Homo sapiens GN=REV1 PE=1 SV=1//0	protein_coding	mRNA	NC_019460.2	101646375	101704543	+	22	7582	NA
XM_012174392.2	101110045	--	sp|A6QLQ8|ENDOU_BOVIN Poly(U)-specific endoribonuclease OS=Bos taurus GN=ENDOU PE=2 SV=1//0	protein_coding	mRNA	NC_019460.2	138479753	138497221	+	9	2330	NA
XM_004014732.3	101114043	--	sp|O95932|TGM3L_HUMAN Protein-glutamine gamma-glutamyltransferase 6 OS=Homo sapiens GN=TGM6 PE=1 SV=3//0	protein_coding	mRNA	NC_019470.2	51947252	51984052	-	13	4269	706
NM_001308593.1	101109208	--	sp|Q2KJH6|SERPH_BOVIN Serpin H1 OS=Bos taurus GN=SERPINH1 PE=2 SV=1//0	protein_coding	mRNA	NC_019472.2	52834428	52840426	+	4	1764	418
XM_015098492.1	101110252	--	sp|Q9UMZ2|SYNRG_HUMAN Synergin gamma OS=Homo sapiens GN=SYNRG PE=1 SV=2//4.38437e-60	protein_coding	mRNA	NC_019468.2	13361554	13449901	-	22	6295	NA
XM_012184786.2	101102742	--	sp|Q8WWI1|LMO7_HUMAN LIM domain only protein 7 OS=Homo sapiens GN=LMO7 PE=1 SV=3//1.72845e-45	protein_coding	mRNA	NC_019467.2	51203518	51309091	+	33	6686	1776
XM_012096015.1	101104090	--	sp|Q96PE2|ARHGH_HUMAN Rho guanine nucleotide exchange factor 17 OS=Homo sapiens GN=ARHGEF17 PE=1 SV=1//0	protein_coding	mRNA	NC_019472.2	50903679	50960519	+	24	6641	1734
XM_012180235.2	101111634	--	sp|A6QPQ5|RM01_BOVIN 39S ribosomal protein L1, mitochondrial OS=Bos taurus GN=MRPL1 PE=1 SV=1//5.80054e-154	protein_coding	mRNA	NC_019463.2	92118638	92189342	+	9	1818	346
XM_012182193.2	101114197	--	sp|Q05BV3|EMAL5_HUMAN Echinoderm microtubule-associated protein-like 5 OS=Homo sapiens GN=EML5 PE=2 SV=3//1.73186e-20	protein_coding	mRNA	NC_019464.2	97117749	97251912	-	42	12425	NA
XM_004019691.3	101113446	--	sp|Q3T196|YIF1A_BOVIN Protein YIF1A OS=Bos taurus GN=YIF1A PE=2 SV=1//0	protein_coding	mRNA	NC_019478.2	43531972	43536023	-	8	1106	NA
XM_012144609.2	101121239	--	sp|P11137|MTAP2_HUMAN Microtubule-associated protein 2 OS=Homo sapiens GN=MAP2 PE=1 SV=4//7.97156e-60	protein_coding	mRNA	NC_019459.2	210245926	210394834	+	18	10325	NA
XM_015103708.1	101110108	--	sp|P61646|SIA8E_PANTR Alpha-2,8-sialyltransferase 8E OS=Pan troglodytes GN=ST8SIA5 PE=2 SV=1//0	protein_coding	mRNA	NC_019480.2	46579648	46657067	-	9	12383	432
XM_012182037.2	101105921	--	sp|Q4R7Y8|BBOF1_MACFA Basal body-orientation factor 1 OS=Macaca fascicularis GN=CCDC176 PE=2 SV=2//5.05402e-29	protein_coding	mRNA	NC_019464.2	82251534	82286661	+	12	3208	NA
XR_001435661.1	101104264	--	sp|Q9H693|CP095_HUMAN Uncharacterized protein C16orf95 OS=Homo sapiens GN=C16orf95 PE=2 SV=1//9.48729e-13	protein_coding	mRNA	NC_019471.2	12155066	12363412	-	7	5009	NA
XM_015104433.1	101108104	--	sp|P48453|PP2BB_MOUSE Serine/threonine-protein phosphatase 2B catalytic subunit beta isoform OS=Mus musculus GN=Ppp3cb PE=1 SV=2//0	protein_coding	mRNA	NC_019482.2	29201469	29248512	-	13	2944	NA
XM_015091912.1	101106376	--	sp|Q32LJ0|CCD23_BOVIN Coiled-coil domain-containing protein 23 OS=Bos taurus GN=CCDC23 PE=3 SV=1//5.48312e-37	protein_coding	mRNA	NC_019458.2	17046977	17053092	-	3	631	NA
XM_004014291.3	101121697	--	sp|Q9NVP4|DZAN1_HUMAN Double zinc ribbon and ankyrin repeat-containing protein 1 OS=Homo sapiens GN=DZANK1 PE=1 SV=3//0	protein_coding	mRNA	NC_019470.2	37551753	37601985	-	19	4069	761
XM_015101981.1	101106367	--	sp|Q96FI4|NEIL1_HUMAN Endonuclease 8-like 1 OS=Homo sapiens GN=NEIL1 PE=1 SV=3//0	protein_coding	mRNA	NC_019475.2	32337654	32343852	-	10	2483	NA
XM_004012109.3	101103329	--	sp|Q15063|POSTN_HUMAN Periostin OS=Homo sapiens GN=POSTN PE=1 SV=2//0	protein_coding	mRNA	NC_019467.2	24453917	24488210	+	21	3211	NA
XM_012097320.2	101102933	--	sp|Q2KID6|PLRG1_BOVIN Pleiotropic regulator 1 OS=Bos taurus GN=PLRG1 PE=2 SV=1//0	protein_coding	mRNA	NC_019474.2	2731038	2748646	+	15	3314	514
XM_015102141.1	101111323	--	sp|Q9NY15|STAB1_HUMAN Stabilin-1 OS=Homo sapiens GN=STAB1 PE=1 SV=3//0	protein_coding	mRNA	NC_019476.2	48328487	48352370	-	72	6948	2278
XM_004022704.3	101103792	--	sp|Q8BXX9|CC169_MOUSE Coiled-coil domain-containing protein 169 OS=Mus musculus GN=Ccdc169 PE=2 SV=2//3.47373e-84	protein_coding	mRNA	NC_019484.2	107898380	107899187	+	1	808	213
XM_015095439.1	101110230	--	sp|A5PKB7|GIMA6_BOVIN GTPase IMAP family member 6 OS=Bos taurus GN=GIMAP6 PE=2 SV=1//4.26509e-147	protein_coding	mRNA	NC_019461.2	112316344	112323599	+	6	2929	NA
XM_012095310.2	101119416	--	sp|Q9GKE1|MMP27_TUPBE Matrix metalloproteinase-27 OS=Tupaia belangeri GN=MMP27 PE=2 SV=1//0	protein_coding	mRNA	NC_019472.2	5511556	5525527	+	9	2054	NA
XM_004017192.3	101103593	--	sp|P53367|ARFP1_HUMAN Arfaptin-1 OS=Homo sapiens GN=ARFIP1 PE=1 SV=2//0	protein_coding	mRNA	NC_019474.2	4600301	4736778	-	9	2961	NA
XM_015093239.1	101123605	--	sp|A6H8H2|DEN4C_MOUSE DENN domain-containing protein 4C OS=Mus musculus GN=Dennd4c PE=1 SV=1//0	protein_coding	mRNA	NC_019459.2	87251073	87326838	+	29	6576	1729
XM_015098823.1	101114629	--	sp|A5D7B2|CLM9_BOVIN CMRF35-like molecule 9 OS=Bos taurus GN=CD300LG PE=2 SV=2//7.95819e-29	protein_coding	mRNA	NC_019468.2	43100348	43111281	+	7	2295	NA
XM_015099522.1	101114891	--	sp|Q9BR26|OCSTP_HUMAN Osteoclast stimulatory transmembrane protein OS=Homo sapiens GN=OCSTAMP PE=2 SV=2//4.29211e-174	protein_coding	mRNA	NC_019470.2	74672914	74679740	-	5	1791	476
XM_015099520.1	101119839	--	sp|Q9H106|SIRPD_HUMAN Signal-regulatory protein delta OS=Homo sapiens GN=SIRPD PE=2 SV=2//1.47128e-20	protein_coding	mRNA	NC_019470.2	58864383	58874992	+	5	1639	286
XM_012142389.2	101106914	--	sp|O15519|CFLAR_HUMAN CASP8 and FADD-like apoptosis regulator OS=Homo sapiens GN=CFLAR PE=1 SV=1//0	protein_coding	mRNA	NC_019459.2	202371010	202421761	+	11	2878	NA
XM_015097837.1	101116738	--	sp|Q7Z407|CSMD3_HUMAN CUB and sushi domain-containing protein 3 OS=Homo sapiens GN=CSMD3 PE=2 SV=3//0	protein_coding	mRNA	NC_019466.2	63485513	64886986	+	69	11323	NA
XM_012096001.1	101121966	--	sp|Q9H078|CLPB_HUMAN Caseinolytic peptidase B protein homolog OS=Homo sapiens GN=CLPB PE=1 SV=1//0	protein_coding	mRNA	NC_019472.2	49989027	50110165	-	17	5174	NA
XM_012190631.2	101102005	--	sp|Q9H4M7|PKHA4_HUMAN Pleckstrin homology domain-containing family A member 4 OS=Homo sapiens GN=PLEKHA4 PE=1 SV=2//0	protein_coding	mRNA	NC_019471.2	54362611	54391061	-	20	3108	NA
XM_004019798.3	101104356	--	sp|Q60887|OL148_MOUSE Olfactory receptor 148 OS=Mus musculus GN=Olfr148 PE=3 SV=2//3.53651e-174	protein_coding	mRNA	NC_019478.2	26122646	26123575	-	1	930	309
XM_012186493.2	101112995	--	sp|Q15438|CYH1_HUMAN Cytohesin-1 OS=Homo sapiens GN=CYTH1 PE=1 SV=1//0	protein_coding	mRNA	NC_019468.2	52533447	52575497	+	13	5124	399
XM_012116602.2	101112193	--	sp|Q13635|PTC1_HUMAN Protein patched homolog 1 OS=Homo sapiens GN=PTCH1 PE=1 SV=2//0	protein_coding	mRNA	NC_019459.2	30649664	30710971	+	25	7230	1300
XM_015094579.1	101109258	--	sp|Q4R731|CL050_MACFA Uncharacterized protein C12orf50 homolog OS=Macaca fascicularis GN=QtsA-14622 PE=2 SV=2//0	protein_coding	mRNA	NC_019460.2	124029086	124058176	-	13	1921	NA
XM_012103750.2	101120538	--	sp|Q60722|ITF2_MOUSE Transcription factor 4 OS=Mus musculus GN=Tcf4 PE=1 SV=1//0	protein_coding	mRNA	NC_019480.2	54760182	55141951	-	19	7559	NA
XM_012186433.2	101116491	--	sp|Q0V8S0|HGS_BOVIN Hepatocyte growth factor-regulated tyrosine kinase substrate OS=Bos taurus GN=HGS PE=2 SV=1//0	protein_coding	mRNA	NC_019468.2	50230714	50244125	-	22	3026	NA
XM_004003621.3	101113455	--	sp|Q9UGF6|OR5V1_HUMAN Olfactory receptor 5V1 OS=Homo sapiens GN=OR5V1 PE=2 SV=1//9.95957e-108	protein_coding	mRNA	NC_019458.2	97338459	97339403	+	1	945	314
XM_004006744.3	101105646	--	sp|Q96G01|BICD1_HUMAN Protein bicaudal D homolog 1 OS=Homo sapiens GN=BICD1 PE=1 SV=3//9.56427e-06	protein_coding	mRNA	NC_019460.2	181984134	182231687	-	9	8662	NA
XM_015101356.1	101103266	--	sp|Q0V8C2|EXOC3_BOVIN Exocyst complex component 3 OS=Bos taurus GN=EXOC3 PE=2 SV=1//0	protein_coding	mRNA	NC_019473.2	70639859	70666485	+	13	3346	749
XR_001042124.1	101113501	--	sp|O43167|ZBT24_HUMAN Zinc finger and BTB domain-containing protein 24 OS=Homo sapiens GN=ZBTB24 PE=1 SV=2//0	protein_coding	mRNA	NC_019465.2	27766307	27772957	+	6	1478	NA
XM_004004774.3	101117822	--	sp|O43795|MYO1B_HUMAN Unconventional myosin-Ib OS=Homo sapiens GN=MYO1B PE=1 SV=3//0	protein_coding	mRNA	NC_019459.2	192453194	192645535	+	31	4941	NA
XM_012107083.2	101110032	--	sp|P32004|L1CAM_HUMAN Neural cell adhesion molecule L1 OS=Homo sapiens GN=L1CAM PE=1 SV=2//0	protein_coding	mRNA	NC_019484.2	77452969	77471890	+	29	5237	1345
XR_001435070.1	101114282	--	sp|Q8TCX5|RHPN1_HUMAN Rhophilin-1 OS=Homo sapiens GN=RHPN1 PE=1 SV=1//0	protein_coding	mRNA	NC_019466.2	14135645	14145162	-	12	2394	NA
XM_012099917.2	101107904	--	sp|Q96AA3|RFT1_HUMAN Protein RFT1 homolog OS=Homo sapiens GN=RFT1 PE=1 SV=1//0	protein_coding	mRNA	NC_019476.2	47811420	47855360	+	13	3664	NA
XM_012181608.2	101110241	--	sp|Q6S5L8|SHC4_HUMAN SHC-transforming protein 4 OS=Homo sapiens GN=SHC4 PE=1 SV=1//0	protein_coding	mRNA	NC_019464.2	58207716	58341424	+	12	6435	NA
XM_012102952.2	101122236	--	sp|Q86VF7|NRAP_HUMAN Nebulin-related-anchoring protein OS=Homo sapiens GN=NRAP PE=2 SV=2//0	protein_coding	mRNA	NC_019479.2	32971722	33047543	-	41	5427	NA
XM_012186388.2	101111643	--	sp|O35910|MOT4_RAT Monocarboxylate transporter 4 OS=Rattus norvegicus GN=Slc16a3 PE=2 SV=1//0	protein_coding	mRNA	NC_019468.2	49746753	49757972	-	5	1558	NA
XM_012181694.2	101119479	--	sp|Q86UP2|KTN1_HUMAN Kinectin OS=Homo sapiens GN=KTN1 PE=1 SV=1//0	protein_coding	mRNA	NC_019464.2	64918849	64996574	+	42	4460	NA
XM_004004800.3	101123609	--	sp|Q924M5|BOLL_MOUSE Protein boule-like OS=Mus musculus GN=Boll PE=2 SV=2//1.75467e-140	protein_coding	mRNA	NC_019459.2	198916389	198979202	-	10	3934	NA
XM_012123349.2	101104964	--	sp|Q8IY18|SMC5_HUMAN Structural maintenance of chromosomes protein 5 OS=Homo sapiens GN=SMC5 PE=1 SV=2//0	protein_coding	mRNA	NC_019459.2	65852174	65921119	-	23	6539	1117
XM_012098636.2	101122555	--	sp|A5PJU6|HYKK_BOVIN Hydroxylysine kinase OS=Bos taurus GN=HYKK PE=2 SV=1//0	protein_coding	mRNA	NC_019475.2	29922785	29947750	+	6	4816	NA
XM_012181789.2	101118878	--	sp|Q3T0J9|GNL3L_BOVIN Guanine nucleotide-binding protein-like 3-like protein OS=Bos taurus GN=GNL3L PE=2 SV=1//0	protein_coding	mRNA	NC_019464.2	70895759	70897788	-	1	2030	451
XM_012103098.2	101113029	--	sp|Q8IV42|PSTK_HUMAN L-seryl-tRNA(Sec) kinase OS=Homo sapiens GN=PSTK PE=1 SV=2//2.71444e-172	protein_coding	mRNA	NC_019479.2	41608790	41622155	+	6	1165	358
XM_012184881.2	101110423	--	sp|Q9BZ29|DOCK9_HUMAN Dedicator of cytokinesis protein 9 OS=Homo sapiens GN=DOCK9 PE=1 SV=2//0	protein_coding	mRNA	NC_019467.2	74991443	75279857	-	56	7564	NA
XM_012181419.2	101113762	--	sp|Q0VCQ7|ICE2_BOVIN Little elongation complex subunit 2 OS=Bos taurus GN=ICE2 PE=2 SV=1//0	protein_coding	mRNA	NC_019464.2	46714252	46779635	+	17	3934	982
XM_015095265.1	101104394	--	sp|Q32KL9|BAP29_BOVIN B-cell receptor-associated protein 29 OS=Bos taurus GN=BCAP29 PE=2 SV=1//2.25505e-130	protein_coding	mRNA	NC_019461.2	48592435	48640442	+	8	1734	240
XM_004002280.3	101104946	--	sp|Q9Z2U1|PSA5_MOUSE Proteasome subunit alpha type-5 OS=Mus musculus GN=Psma5 PE=1 SV=1//3.62989e-177	protein_coding	mRNA	NC_019458.2	85723780	85744623	-	9	1013	241
XM_012102305.1	101108362	--	sp|Q15283|RASA2_HUMAN Ras GTPase-activating protein 2 OS=Homo sapiens GN=RASA2 PE=1 SV=3//0	protein_coding	mRNA	NC_019458.2	245200546	245432066	-	25	5588	NA
XM_012105933.2	101112880	--	sp|Q9BZ95|NSD3_HUMAN Histone-lysine N-methyltransferase NSD3 OS=Homo sapiens GN=WHSC1L1 PE=1 SV=1//0	protein_coding	mRNA	NC_019483.2	32090660	32153970	-	10	3687	646
XM_004021459.3	101116374	--	sp|Q1RMU3|P4HA1_BOVIN Prolyl 4-hydroxylase subunit alpha-1 OS=Bos taurus GN=P4HA1 PE=1 SV=1//0	protein_coding	mRNA	NC_019482.2	28841341	28936893	-	15	2874	NA
XM_015101360.1	100302079	--	sp|P62828|RAN_RAT GTP-binding nuclear protein Ran OS=Rattus norvegicus GN=Ran PE=1 SV=3//2.59487e-148	protein_coding	mRNA	NC_019474.2	45852224	45857181	-	7	2432	NA
XM_004020107.3	101120535	--	sp|P24470|CP2CN_RAT Cytochrome P450 2C23 OS=Rattus norvegicus GN=Cyp2c23 PE=2 SV=2//0	protein_coding	mRNA	NC_019479.2	20159667	20189095	-	11	1793	494
XM_012102284.2	101122146	--	sp|Q8NGM8|OR6M1_HUMAN Olfactory receptor 6M1 OS=Homo sapiens GN=OR6M1 PE=2 SV=1//5.87053e-139	protein_coding	mRNA	NC_019478.2	25779232	25780105	-	1	874	287
[truncated: 41,676 more rows]
