# Supplementary material for: Pineal gland transcriptomic profiling reveals the differential regulation of lncRNA and mRNA related to prolificacy in STH sheep with two FecB genotypes
Source: BMC Genom Data. 2021 Feb 18;22:9. doi: 10.1186/s12863-020-00957-w (PMC7893892; doi:10.1186/s12863-020-00957-w)
Supplement: Supplementary file 13 — Additional file 13: Supplementary material 3A. Total set of lncRNAs were up- and down- regulated in MM_FP vs MM_LP. Supplementary material 3B. Total set of lncRNAs were up- and down- regulated in MM_FP vs ww_FP. Supplementary material 3C. Total set of lncRNAs were up- and down- regulated in MM_LP vs ww_LP. Supplementary material 3D. Total set of lncRNAs were up- and down- regulated in ww_FP vs ww_LP. [file 12863_2020_957_MOESM13_ESM.xls]

## Sheet: Supplementary material 3A
Supplementary material 3A Total set of lncRNAs were up- and down- regulated in MM_F_P vs MM_L_P.
transcript_id	gene_id	gene_name	regulation	feature_id	MM_F_P_FPKM	MM_L_P_FPKM	log2(foldchange)	pvalue	qvalue
LNC_000010	XLOC_000083	.	up	transcript	3.39862	1.48096	1.19842	0.0034372	0.600557
LNC_001990	XLOC_054332	.	up	transcript	3.79249	2.46665	0.620595	0.0184608	0.7084
LNC_006466	XLOC_186666	.	up	transcript	3.63776	1.12482	1.69335	0.0412788	0.842215
LNC_016943	XLOC_466330	.	up	transcript	3.96333	0.63883	2.63321	0.000971258	0.454785
LNC_018982	XLOC_530689	.	up	transcript	42.0766	31.6639	0.410181	0.042539	0.842215
LNC_019325	XLOC_538817	.	up	transcript	3.84532	2.01385	0.933148	0.014835	0.686856
XR_001021453.1	101103351	--	up	transcript	588.041	483.053	0.283735	0.0059215	0.634362
XR_001023088.2	105603793	--	up	transcript	11.319	7.65467	0.56434	0.0162999	0.692105
XR_001025089.2	105605371	--	up	transcript	24.1955	11.3691	1.08962	0.0218979	0.746544
XR_001034901.2	105611592	--	up	transcript	1.84507	0	Inf	0.00515656	0.634362
XR_001036358.2	101106471	--	up	transcript	530.783	362.496	0.550158	0.0466289	0.855852
XR_001039323.2	105609282	--	up	transcript	16.1329	13.6411	0.242046	0.0169164	0.695119
XR_001041313.1	101103156	--	up	transcript	7.32998	6.61281	0.148546	0.0077483	0.634362
XR_001043084.1	105610254	--	up	transcript	6.40503	4.61008	0.474412	0.0293565	0.801931
XR_001433812.1	101105119	--	up	transcript	22.3775	14.5335	0.622672	0.0231016	0.757932
XR_001434234.1	105607217	--	up	transcript	4.03642	0.0695407	5.85908	0.0329767	0.83315
XR_001436123.1	105603269	--	up	transcript	2.76597	0.782595	1.82145	0.000851068	0.454785
LNC_003383	XLOC_101293	.	down	transcript	1.79004	3.71722	-1.05424	0.0456744	0.852833
LNC_006016	XLOC_173858	.	down	transcript	31.2251	3182.88	-6.67148	0.0135767	0.686856
LNC_012570	XLOC_352203	.	down	transcript	1.95514	4.05602	-1.05279	0.0421676	0.842215
LNC_013513	XLOC_374611	.	down	transcript	0.516815	2.28712	-2.14581	0.0235928	0.757932
LNC_013991	XLOC_391199	.	down	transcript	0.037883	5.21541	-7.10509	0.0163659	0.692105
LNC_015368	XLOC_427906	.	down	transcript	0.0946627	2.34993	-4.63368	0.00958274	0.648253
LNC_016265	XLOC_448151	.	down	transcript	0.898281	1.53594	-0.773884	0.0427477	0.842215
LNC_017625	XLOC_483907	.	down	transcript	2.37231	6.39694	-1.43109	0.0101319	0.658892
LNC_018363	XLOC_503926	.	down	transcript	3.68155	15.8789	-2.10873	0.0132205	0.686856
LNC_018364	XLOC_503926	.	down	transcript	4.01123	16.7155	-2.05907	0.00151869	0.465973
LNC_018379	XLOC_503926	.	down	transcript	2.3078	14.1504	-2.61625	0.0242652	0.757932
LNC_018619	XLOC_514646	.	down	transcript	0.0230343	1.98279	-6.4276	0.00171182	0.465973
LNC_018699	XLOC_517836	.	down	transcript	1.00707	8.17249	-3.02061	0.00965279	0.648253
LNC_018702	XLOC_517836	.	down	transcript	2.76669	12.9464	-2.22631	0.0429095	0.842215
LNC_019071	XLOC_533058	.	down	transcript	1.30007	3.0293	-1.22039	0.0109962	0.66953
LNC_019276	XLOC_538475	.	down	transcript	1.662	5.37141	-1.69238	0.000562803	0.388577
LNC_019315	XLOC_538795	.	down	transcript	0.838793	16.2116	-4.27256	0.0110803	0.66953
XR_001020975.1	105602360	--	down	transcript	10.1745	12.3441	-0.278863	0.0395419	0.839034
XR_001023084.2	105603786	--	down	transcript	5.08243	5.70216	-0.165988	0.0218981	0.746544
XR_001433997.1	105607546	--	down	transcript	0.0778123	1.56536	-4.33035	0.0167115	0.695119
XR_001434131.1	106990963	--	down	transcript	3.70958	5.84898	-0.65693	0.00557635	0.634362
XR_001435503.1	106991520	--	down	transcript	10.5761	18.8341	-0.83254	0.0138863	0.686856

## Sheet: Supplementary material 3B
Supplementary material 3B Total set of lncRNAs were up- and down- regulated in MM_F_P vs ww_F_P.
transcript_id	gene_id	gene_name	regulation	feature_id	MM_F_P_FPKM	ww_F_P_FPKM	log2(foldchange)	pvalue	qvalue
LNC_000265	XLOC_006214	.	up	transcript	0.824333	0	Inf	1.979e-05	0.00870775
LNC_001782	XLOC_048599	.	up	transcript	0.354524	0	Inf	0.000113934	0.0302692
LNC_008198	XLOC_236542	.	up	transcript	0.601414	0	Inf	0.000165796	0.0388737
LNC_008762	XLOC_252740	.	up	transcript	474.2	14.933	4.98892	1.1622e-05	0.00583922
LNC_009884	XLOC_292492	.	up	transcript	1.04252	0	Inf	2.36013e-07	0.000300538
LNC_009885	XLOC_292492	.	up	transcript	2.32891	0	Inf	6.84277e-10	3.15867e-06
LNC_016242	XLOC_448033	.	up	transcript	106.461	0.005037	14.3674	2.22054e-06	0.00156531
LNC_016246	XLOC_448033	.	up	transcript	79.7513	0	Inf	5.15929e-05	0.017974
LNC_017986	XLOC_491559	.	up	transcript	2.6128	0	Inf	3.92945e-05	0.0145838
LNC_018999	XLOC_531429	.	up	transcript	0.305603	0.001877	7.34709	8.38433e-05	0.024095
XR_001435710.1	105607560	--	up	transcript	0.560663	0.00622	6.49408	0.000159004	0.0376966
LNC_000410	XLOC_009682	.	down	transcript	0	1.54806	#NAME?	0.00014239	0.035409
LNC_000612	XLOC_017295	.	down	transcript	0.0107047	0.516827	-5.59337	0.0002204	0.046642
LNC_000741	XLOC_019877	.	down	transcript	0	0.547749	#NAME?	0.00013848	0.0347882
LNC_001224	XLOC_032667	.	down	transcript	0.009108	0.951026	-6.70621	0.000117655	0.0309157
LNC_001327	XLOC_035375	.	down	transcript	0	0.272738	#NAME?	4.14603e-05	0.0151591
LNC_002306	XLOC_065274	.	down	transcript	0	15.5562	#NAME?	4.13027e-08	9.19627e-05
LNC_002648	XLOC_078000	.	down	transcript	0	0.563769	#NAME?	0.000104167	0.0282848
LNC_002699	XLOC_079038	.	down	transcript	0	0.774599	#NAME?	0.000155208	0.0373393
LNC_006742	XLOC_190804	.	down	transcript	0	0.460447	#NAME?	5.10611e-05	0.0178731
LNC_007388	XLOC_213460	.	down	transcript	0	0.905656	#NAME?	9.79927e-06	0.00511768
LNC_007591	XLOC_222074	.	down	transcript	0	0.235222	#NAME?	0.000206198	0.0447388
LNC_008295	XLOC_238409	.	down	transcript	0	0.187575	#NAME?	0.000187637	0.0418681
LNC_008425	XLOC_240413	.	down	transcript	0	0.713927	#NAME?	0.000118042	0.0309157
LNC_008447	XLOC_241702	.	down	transcript	0.00404967	0.695529	-7.42416	0.000133822	0.0337328
LNC_009038	XLOC_262486	.	down	transcript	0	0.420585	#NAME?	0.000185392	0.0417075
LNC_011246	XLOC_319224	.	down	transcript	0	1.25638	#NAME?	9.98442e-06	0.00511768
LNC_011667	XLOC_329468	.	down	transcript	0	0.574235	#NAME?	2.17158e-05	0.00921761
LNC_012736	XLOC_356354	.	down	transcript	0	0.628088	#NAME?	1.00737e-08	2.97604e-05
LNC_012790	XLOC_357449	.	down	transcript	0	0.619225	#NAME?	0.000219148	0.0465103
LNC_014152	XLOC_397513	.	down	transcript	0	0.490442	#NAME?	0.000100806	0.0278847
LNC_015086	XLOC_421778	.	down	transcript	0	1.1571	#NAME?	6.25585e-07	0.000632929
LNC_016247	XLOC_448033	.	down	transcript	0	41.2094	#NAME?	6.32242e-05	0.0203024
LNC_016508	XLOC_453394	.	down	transcript	0	0.305749	#NAME?	5.66208e-05	0.0192712
LNC_018210	XLOC_498436	.	down	transcript	0	0.62669	#NAME?	1.75584e-06	0.00135084
LNC_018595	XLOC_513959	.	down	transcript	0	2.11178	#NAME?	1.40677e-05	0.00666674
XR_001023093.2	105603808	--	down	transcript	0	0.856345	#NAME?	2.12762e-05	0.00913603
XR_001434541.1	105612555	--	down	transcript	0	0.953576	#NAME?	1.1927e-09	4.89383e-06
XR_001435718.1	105608813	--	down	transcript	0	0.803716	#NAME?	4.27662e-05	0.0154833
XR_001436688.1	106991922	--	down	transcript	0.00438167	1.07132	-7.9337	6.96457e-05	0.0216127

## Sheet: Supplementary material 3C
Supplementary material 3C Total set of lncRNAs were up- and down- regulated in MM_L_P vs ww_L_P.
transcript_id	gene_id	gene_name	regulation	feature_id	MM_L_P_FPKM	ww_L_P_FPKM	log2(foldchange)	pvalue	qvalue
LNC_002032	XLOC_055468	.	up	transcript	1.23644	0	Inf	4.62628e-06	0.00362658
LNC_006016	XLOC_173858	.	up	transcript	3182.88	0	Inf	1.26312e-08	4.20577e-05
LNC_007030	XLOC_201377	.	up	transcript	1.52953	0	Inf	7.2437e-18	1.33749e-13
LNC_009623	XLOC_283279	.	up	transcript	1.49172	0	Inf	0.000178999	0.0417046
LNC_009626	XLOC_283279	.	up	transcript	0.516696	0	Inf	3.69625e-05	0.0137876
LNC_010370	XLOC_304810	.	up	transcript	0.453112	0	Inf	1.30367e-05	0.00668646
LNC_012274	XLOC_345692	.	up	transcript	0.38125	0.00229333	7.37715	0.000203761	0.0454658
LNC_013991	XLOC_391199	.	up	transcript	5.21541	0	Inf	3.51706e-05	0.0135291
LNC_016247	XLOC_448033	.	up	transcript	51.3806	0	Inf	4.98837e-05	0.0172162
LNC_016492	XLOC_453338	.	up	transcript	0.532574	0	Inf	1.72468e-05	0.00791178
LNC_016497	XLOC_453338	.	up	transcript	0.455323	0	Inf	1.91916e-05	0.0085905
LNC_018329	XLOC_502876	.	up	transcript	1.49063	0	Inf	5.96679e-05	0.0193285
LNC_000364	XLOC_009236	.	down	transcript	0	0.419857	#NAME?	4.09089e-05	0.0151071
LNC_000842	XLOC_023278	.	down	transcript	0	0.488582	#NAME?	0.000168704	0.0400643
LNC_002451	XLOC_070386	.	down	transcript	0	0.554132	#NAME?	6.41715e-06	0.00423171
LNC_004362	XLOC_126792	.	down	transcript	0	4.96638	#NAME?	2.79308e-05	0.0114605
LNC_005950	XLOC_172019	.	down	transcript	0	0.633587	#NAME?	2.48342e-05	0.0103626
LNC_006564	XLOC_187695	.	down	transcript	0	0.398989	#NAME?	1.01089e-05	0.00537132
LNC_007299	XLOC_210168	.	down	transcript	0	0.471258	#NAME?	2.09311e-05	0.0091474
LNC_007678	XLOC_224098	.	down	transcript	0	0.466686	#NAME?	0.000198366	0.0444869
LNC_007734	XLOC_224961	.	down	transcript	0	0.44478	#NAME?	0.000218484	0.047883
LNC_008750	XLOC_252186	.	down	transcript	0.00744667	0.71392	-6.58302	5.17035e-05	0.0175168
LNC_009946	XLOC_294350	.	down	transcript	0	0.81603	#NAME?	0.00018128	0.0419711
LNC_011575	XLOC_326980	.	down	transcript	0	2.08333	#NAME?	6.00689e-08	0.000143113
LNC_012273	XLOC_345692	.	down	transcript	0	0.416711	#NAME?	0.00010377	0.0284914
LNC_012663	XLOC_354312	.	down	transcript	0	0.79656	#NAME?	4.13324e-05	0.0151123
LNC_014943	XLOC_417527	.	down	transcript	0	0.172922	#NAME?	0.000138648	0.0348305
LNC_017583	XLOC_483307	.	down	transcript	0	0.731414	#NAME?	6.77137e-05	0.0210687
XR_001023093.2	105603808	--	down	transcript	0	1.3721	#NAME?	2.32097e-05	0.00990868
XR_001435212.1	105611533	--	down	transcript	0	0.394048	#NAME?	3.16361e-05	0.0124949

## Sheet: Supplementary material 3D
Supplementary material 3D Total set of lncRNAs were up- and down- regulated in ww_F_P vs ww_L_P.
transcript_id	gene_id	gene_name	regulation	feature_id	ww_F_P_FPKM	ww_L_P_FPKM	log2(foldchange)	pvalue	qvalue
LNC_000006	XLOC_000051	.	up	transcript	2.72827	1.03719	1.3953	0.0430471	0.89131
LNC_000891	XLOC_024638	.	up	transcript	2.98325	1.12737	1.40392	0.00246379	0.571021
LNC_001081	XLOC_028449	.	up	transcript	8.20021	2.80795	1.54615	0.0446959	0.893563
LNC_002438	XLOC_069945	.	up	transcript	1.92981	0	Inf	0.00114692	0.434956
LNC_003111	XLOC_092510	.	up	transcript	2.21322	0.711359	1.6375	0.0438967	0.893563
LNC_004209	XLOC_122786	.	up	transcript	12.1243	2.32128	2.38491	0.0180693	0.805662
LNC_004466	XLOC_128051	.	up	transcript	4.5009	0.800439	2.49135	0.0130565	0.788692
LNC_004635	XLOC_132061	.	up	transcript	2.15579	0.474952	2.18236	0.022214	0.805662
LNC_005729	XLOC_163378	.	up	transcript	4.99649	1.02317	2.28786	0.0202839	0.805662
LNC_005934	XLOC_171904	.	up	transcript	3.37559	0.919593	1.87607	0.0269015	0.844614
LNC_006047	XLOC_174248	.	up	transcript	8.45179	2.63734	1.68017	0.00377846	0.571021
LNC_006074	XLOC_174492	.	up	transcript	6.59764	1.42111	2.21493	0.00831882	0.677302
LNC_006112	XLOC_175190	.	up	transcript	2.52385	0.587063	2.10404	0.0221923	0.805662
LNC_006156	XLOC_175716	.	up	transcript	7.47913	3.05619	1.29114	0.0307185	0.857509
LNC_006498	XLOC_186950	.	up	transcript	3.95819	1.84891	1.09817	0.01838	0.805662
LNC_006548	XLOC_187620	.	up	transcript	2.80827	0.518731	2.43662	0.0135239	0.79225
LNC_006604	XLOC_187983	.	up	transcript	1.7894	0.467956	1.93503	0.0402425	0.87736
LNC_006715	XLOC_190348	.	up	transcript	3.0612	1.27205	1.26694	0.0155797	0.805662
LNC_006739	XLOC_190789	.	up	transcript	6.0748	1.49718	2.02059	0.0019771	0.538151
LNC_006915	XLOC_195639	.	up	transcript	1.73602	0.259256	2.74333	0.0308629	0.857509
LNC_008375	XLOC_239637	.	up	transcript	6.1479	2.07303	1.56835	0.0110949	0.753097
LNC_008383	XLOC_239807	.	up	transcript	1.76982	0.0269853	6.03528	0.000974308	0.433519
LNC_009298	XLOC_272120	.	up	transcript	2.39586	0.348927	2.77954	0.0202049	0.805662
LNC_010014	XLOC_296042	.	up	transcript	2.48117	0.0290783	6.41493	0.00598234	0.591628
LNC_010401	XLOC_305198	.	up	transcript	1.49017	0.132901	3.48706	0.0236412	0.824999
LNC_010486	XLOC_306105	.	up	transcript	3.15932	1.82119	0.794736	0.0434569	0.893378
LNC_010547	XLOC_306735	.	up	transcript	6.32077	0.990964	2.6732	0.00185883	0.538151
LNC_011455	XLOC_324828	.	up	transcript	10.7354	4.73248	1.1817	0.01343	0.79225
LNC_011478	XLOC_325326	.	up	transcript	2.25137	1.15211	0.966522	0.0162736	0.805662
LNC_011503	XLOC_325637	.	up	transcript	3.1388	0.848737	1.88682	0.0456271	0.893563
LNC_011759	XLOC_332258	.	up	transcript	2.4039	0.409931	2.55192	0.0290551	0.857509
LNC_012018	XLOC_339502	.	up	transcript	3.75317	0.989482	1.92336	0.0122597	0.781039
LNC_012088	XLOC_341516	.	up	transcript	2.48998	0.958562	1.37719	0.0456939	0.893563
LNC_012205	XLOC_343888	.	up	transcript	2.95548	1.06486	1.47272	0.0265182	0.839072
LNC_012249	XLOC_345385	.	up	transcript	2.44917	0.273506	3.16265	0.00967097	0.71471
LNC_012354	XLOC_347557	.	up	transcript	13.6259	1.62646	3.06654	0.0420461	0.885858
LNC_013340	XLOC_370768	.	up	transcript	9.883	5.3907	0.874477	0.0209037	0.805662
LNC_013477	XLOC_373876	.	up	transcript	2.9342	0.979163	1.58335	0.0407528	0.880917
LNC_014481	XLOC_405919	.	up	transcript	2.36663	0.944468	1.32526	0.0445542	0.893563
LNC_014675	XLOC_410172	.	up	transcript	3.20713	1.44684	1.14837	0.0434538	0.893378
LNC_015274	XLOC_426648	.	up	transcript	3.52693	1.48863	1.24443	0.0308381	0.857509
LNC_015288	XLOC_426812	.	up	transcript	1.99334	0.296445	2.74935	0.0316796	0.857509
LNC_015928	XLOC_439234	.	up	transcript	4.44313	1.1294	1.97602	0.0332292	0.857509
LNC_015989	XLOC_440495	.	up	transcript	2.91668	0.599621	2.2822	0.0264728	0.839072
LNC_016259	XLOC_448132	.	up	transcript	1.88418	0.464895	2.01896	0.000803104	0.433519
LNC_016268	XLOC_448213	.	up	transcript	2.04114	0.472063	2.11232	0.0129871	0.788692
LNC_016269	XLOC_448214	.	up	transcript	2.11053	0.542242	1.9606	0.00298637	0.571021
LNC_016402	XLOC_452548	.	up	transcript	3.28429	1.35957	1.27243	0.0146728	0.805662
LNC_016408	XLOC_452563	.	up	transcript	5.94737	2.07505	1.51911	0.0322523	0.857509
LNC_016457	XLOC_452869	.	up	transcript	5.54352	0.989371	2.48622	0.00352119	0.571021
LNC_016458	XLOC_452870	.	up	transcript	2.28962	0	Inf	0.0198424	0.805662
LNC_016871	XLOC_463062	.	up	transcript	1.82648	0.438355	2.0589	0.0118313	0.775006
LNC_017842	XLOC_488100	.	up	transcript	7.1007	3.39985	1.06249	0.0219375	0.805662
LNC_017844	XLOC_488105	.	up	transcript	2.23233	0.490387	2.18656	0.019004	0.805662
LNC_018608	XLOC_514596	.	up	transcript	3.78245	2.1845	0.792021	0.0360029	0.858555
LNC_019062	XLOC_532771	.	up	transcript	2.07131	0.257739	3.00656	0.0489759	0.893563
LNC_019179	XLOC_536114	.	up	transcript	3.80568	1.81551	1.06778	0.0267235	0.842698
LNC_019195	XLOC_536737	.	up	transcript	3.09197	1.36442	1.18024	0.00336786	0.571021
XR_001020995.1	105602374	--	up	transcript	2.73786	0.619526	2.14381	0.0495888	0.893563
XR_001021453.1	101103351	--	up	transcript	833.882	458.799	0.861981	0.00186961	0.538151
XR_001039474.2	105611784	--	up	transcript	2.08316	0.439498	2.24485	0.0317363	0.857509
XR_001043815.2	105609393	--	up	transcript	27.1175	24.2594	0.160682	0.0461593	0.893563
XR_001434789.1	106991210	--	up	transcript	1.75608	0.337348	2.38004	0.00555452	0.577506
XR_001435793.1	105602219	--	up	transcript	5.445	1.54802	1.81451	0.0139031	0.798235
LNC_001721	XLOC_046951	.	down	transcript	1.48318	3.19293	-1.10619	0.0206251	0.805662
LNC_002437	XLOC_069945	.	down	transcript	0	2.35402	#NAME?	4.74803e-05	0.0977484
LNC_006572	XLOC_187711	.	down	transcript	3.75282	8.27816	-1.14133	0.0307424	0.857509
LNC_010608	XLOC_307448	.	down	transcript	0.504288	2.71223	-2.42716	0.0320435	0.857509
LNC_012115	XLOC_341922	.	down	transcript	1.87496	3.67792	-0.972028	0.00563796	0.577506
LNC_012159	XLOC_343018	.	down	transcript	19.2417	24.7067	-0.360669	0.02624	0.836603
LNC_012246	XLOC_345385	.	down	transcript	0.168439	1.87064	-3.47324	0.00579641	0.588254
LNC_012250	XLOC_345385	.	down	transcript	0.772135	3.55246	-2.20189	0.00173768	0.538151
LNC_014942	XLOC_417527	.	down	transcript	0.343864	2.66416	-2.95377	0.0049085	0.577506
LNC_015318	XLOC_427144	.	down	transcript	1.82775	4.63073	-1.34117	0.0045275	0.571021
LNC_018330	XLOC_502876	.	down	transcript	0.574593	2.59373	-2.17441	0.00265288	0.571021
LNC_018673	XLOC_517267	.	down	transcript	3.73307	6.79268	-0.863617	0.0374139	0.858565
LNC_019099	XLOC_534041	.	down	transcript	0.76371	1.80041	-1.23723	0.0012275	0.442239
LNC_019133	XLOC_534858	.	down	transcript	1.23428	2.90827	-1.2365	0.00773671	0.662885
LNC_019176	XLOC_536095	.	down	transcript	3.67458	5.53282	-0.590436	0.00453796	0.571021
LNC_019355	XLOC_538976	.	down	transcript	0.527587	2.6659	-2.33714	0.0209415	0.805662
XR_001021837.2	105602957	--	down	transcript	1.92924	3.68051	-0.931872	0.0339416	0.858555
XR_001023088.2	105603793	--	down	transcript	8.83527	10.8654	-0.298401	0.0194353	0.805662
XR_001024154.1	105604599	--	down	transcript	1.92335	3.64764	-0.923345	0.0134211	0.79225
XR_001025218.2	101112291	--	down	transcript	12.9812	16.688	-0.362379	0.035101	0.858555
XR_001025303.2	105605611	--	down	transcript	5.00642	6.44994	-0.365506	0.00485047	0.577506
XR_001025553.2	101105065	--	down	transcript	15.4904	23.0891	-0.575842	0.00350625	0.571021
XR_001029967.1	105608520	--	down	transcript	32.2212	56.0578	-0.798903	0.0157127	0.805662
XR_001034168.1	105611150	--	down	transcript	4.73765	6.95778	-0.554456	0.0129782	0.788692
XR_001036058.2	101110918	--	down	transcript	21.3716	27.7381	-0.37617	0.047483	0.893563
XR_001036776.2	105607466	--	down	transcript	4.63183	6.6442	-0.520515	0.0330465	0.857509
XR_001040332.1	105611474	--	down	transcript	2.47777	4.31808	-0.80135	0.0448817	0.893563
XR_001433907.1	105604037	--	down	transcript	1.85273	5.66962	-1.6136	0.0304249	0.857509
XR_001434277.1	105609908	--	down	transcript	5.85018	7.81628	-0.418002	0.003001	0.571021
XR_001434791.1	101116481	--	down	transcript	24.5958	32.0132	-0.380254	0.00533746	0.577506
XR_001435543.1	105616738	--	down	transcript	7.93503	13.4414	-0.76038	0.00178829	0.538151
XR_001436053.1	101114058	--	down	transcript	7.81042	11.0411	-0.499411	0.0395377	0.873891
