# Supplementary material for: Pineal gland transcriptomic profiling reveals the differential regulation of lncRNA and mRNA related to prolificacy in STH sheep with two FecB genotypes
Source: BMC Genom Data. 2021 Feb 18;22:9. doi: 10.1186/s12863-020-00957-w (PMC7893892; doi:10.1186/s12863-020-00957-w)
Supplement: Supplementary file 14 — Additional file 14: Supplementary material 4A. Total set of mRNAs were up- and down- regulated in MM_FP vs MM_LP. Supplementary material 4B. Total set of mRNAs were up- and down- regulated in MM_FP vs ww_FP. Supplementary material 4C. Total set of mRNAs were up- and down- regulated in MM_LP vs ww_LP. Supplementary material 4D. Total set of mRNAs were up- and down- regulated in ww_FP vs ww_LP. [file 12863_2020_957_MOESM14_ESM.xls]

## Sheet: Supplementary material 4A
Supplementary material 4A Total set of mRNAs were up- and down- regulated in MM_F_P vs MM_L_P.
transcript_id	gene_id	gene_name	regulation	feature_id	MM_F_P_FPKM	MM_L_P_FPKM	log2(foldchange)	pvalue	qvalue
NM_001009467.2	443541	--	up	transcript	43.5662	32.0196	0.444252	0.0228392	0.754473
NM_001082595.1	100034668	--	up	transcript	12.3216	7.81561	0.656763	0.0305386	0.812426
NM_001114765.1	100141300	--	up	transcript	22.924	14.7375	0.637368	0.012388	0.686856
NM_001126363.1	100145879	--	up	transcript	13.0127	8.95994	0.538362	0.00211978	0.521883
NM_001127292.1	100147801	--	up	transcript	2.86441	0.742236	1.94829	0.00625559	0.634362
NM_001145182.1	100270714	--	up	transcript	130.407	90.9145	0.520438	0.0215757	0.746544
NM_001161876.1	100302079	--	up	transcript	16.2934	1.48839	3.45247	0.042296	0.842215
NM_001163048.1	100302350	--	up	transcript	3.38211	1.63156	1.05167	0.0469433	0.856118
NM_001177678.1	100415775	--	up	transcript	83.9734	43.3684	0.953288	0.015256	0.692105
NM_001195318.1	100126573	--	up	transcript	6.28376	3.28287	0.936673	0.0149145	0.686856
NM_001267877.1	100913156	--	up	transcript	3.04374	1.68194	0.855714	0.0106499	0.66257
NM_001308578.1	443258	--	up	transcript	180.66	150.671	0.261876	0.0257819	0.782194
XM_004001799.2	101112011	--	up	transcript	5.84463	0.995641	2.55341	0.0135034	0.686856
XM_004001966.2	101110886	--	up	transcript	5.30324	3.22062	0.719536	0.0283092	0.795429
XM_004001988.3	101117285	--	up	transcript	74.965	53.7602	0.47968	0.0497143	0.860574
XM_004002203.3	101105612	--	up	transcript	33.6943	26.3987	0.352039	0.0473025	0.856118
XM_004002208.3	101106808	--	up	transcript	4.81919	0.665807	2.85561	0.00812132	0.634362
XM_004002215.3	101108787	--	up	transcript	17.7516	11.4338	0.634643	0.0226842	0.75364
XM_004002244.3	101117548	--	up	transcript	2.44516	0.17148	3.83382	0.032962	0.83315
XM_004002312.3	101112775	--	up	transcript	38.4777	10.5789	1.86284	0.0102345	0.659886
XM_004002365.2	101103607	--	up	transcript	17.3141	14.7977	0.22657	0.00525473	0.634362
XM_004002585.3	101118397	--	up	transcript	12.058	9.71807	0.311248	0.0267243	0.79436
XM_004002712.3	101109315	--	up	transcript	3.92632	1.11439	1.81693	0.00928947	0.639675
XM_004002966.3	101111412	--	up	transcript	9.77887	8.20232	0.253635	0.0433505	0.842215
XM_004003010.3	101122487	--	up	transcript	4.13149	1.41963	1.54115	0.0409144	0.842215
XM_004003056.3	100037661	--	up	transcript	89.8554	49.2046	0.868811	0.0296433	0.805032
XM_004003113.3	101104706	--	up	transcript	42.0901	36.4837	0.206231	0.0179756	0.707825
XM_004003192.3	101102112	--	up	transcript	10.202	6.99513	0.544424	0.021918	0.746544
XM_004003299.3	101108977	--	up	transcript	65.8472	40.1812	0.7126	0.0174747	0.707588
XM_004004053.3	101102036	--	up	transcript	7.54349	4.7406	0.670163	0.0471214	0.856118
XM_004004236.3	101104963	--	up	transcript	14.0169	10.0146	0.485058	0.00307113	0.543141
XM_004004303.3	101122328	--	up	transcript	14.6196	9.17934	0.671446	0.00579162	0.634362
XM_004004305.2	101123269	--	up	transcript	43.9083	30.301	0.53513	0.0445876	0.843629
XM_004004337.3	101108630	--	up	transcript	37.0967	28.0673	0.4024	0.000742545	0.414169
XM_004004397.2	101102874	--	up	transcript	30.3349	27.1229	0.161466	0.04235	0.842215
XM_004004398.3	101103125	--	up	transcript	91.2923	72.7115	0.32831	0.00435107	0.634362
XM_004004469.3	101102287	--	up	transcript	15.6279	10.1845	0.617746	0.0371246	0.835533
XM_004004529.3	101119111	--	up	transcript	31.5833	20.8471	0.599316	0.0381402	0.836776
XM_004004538.3	101121069	--	up	transcript	3.30451	2.29521	0.525807	0.0145256	0.686856
XM_004004619.3	101120303	--	up	transcript	12.98	5.83073	1.15454	0.0203235	0.738674
XM_004004772.3	100885767	--	up	transcript	4.88155	3.05714	0.675153	0.0356687	0.835533
XM_004004826.3	101108549	--	up	transcript	35.5237	25.2855	0.490471	0.0404673	0.839084
XM_004004866.2	101118081	--	up	transcript	7.52684	2.82009	1.4163	0.0278178	0.795429
XM_004004967.3	101121495	--	up	transcript	20.1864	20.0569	0.00928496	0.00726904	0.634362
XM_004005035.3	101118084	--	up	transcript	18.6801	15.7872	0.242747	0.0126261	0.686856
XM_004005140.3	101101871	--	up	transcript	5.98424	4.37233	0.452766	0.0429426	0.842215
XM_004005616.3	101123278	--	up	transcript	4.90323	0.287127	4.09397	0.00894803	0.635385
XM_004005671.2	101115522	--	up	transcript	32.0356	23.0913	0.472326	0.00864967	0.634362
XM_004005674.3	101116297	--	up	transcript	15.5741	10.5889	0.556594	0.0026822	0.521883
XM_004006083.3	101114690	--	up	transcript	5.84704	3.29247	0.828538	0.0388043	0.839034
XM_004006142.3	101107510	--	up	transcript	9.21995	5.65514	0.705198	0.0286527	0.797545
XM_004006149.2	101109083	--	up	transcript	35.2704	20.5179	0.781572	0.0420436	0.842215
XM_004006570.3	101105899	--	up	transcript	240.084	39.7575	2.59424	0.0167897	0.695119
XM_004006580.3	101108211	--	up	transcript	16.9496	13.3433	0.345134	0.0431538	0.842215
XM_004006683.2	101112718	--	up	transcript	15.7391	10.5885	0.571854	0.0214975	0.746544
XM_004006740.3	101104981	--	up	transcript	10.9061	8.41327	0.374396	0.00493883	0.634362
XM_004006796.3	101119200	--	up	transcript	26.9828	18.7666	0.523877	0.0156642	0.692105
XM_004007788.3	101109089	--	up	transcript	1.92918	0	Inf	0.0197791	0.729862
XM_004007824.2	101119299	--	up	transcript	13.2749	12.4988	0.0869103	0.00863802	0.634362
XM_004007929.3	101102474	--	up	transcript	6.0832	3.62448	0.747056	0.0291384	0.798799
XM_004008031.3	101107695	--	up	transcript	8.60045	2.63393	1.7072	0.0157897	0.692105
XM_004008524.3	101115027	--	up	transcript	4.19344	2.21113	0.923352	0.0397367	0.839034
XM_004008622.3	101119043	--	up	transcript	1.90959	0	Inf	0.0347704	0.835533
XM_004008637.3	101123035	--	up	transcript	13.5684	9.36036	0.535615	0.0423672	0.842215
XM_004008649.3	101103807	--	up	transcript	16.2722	16.1437	0.01144	0.0258492	0.782598
XM_004008805.3	101103565	--	up	transcript	45.0366	37.8981	0.248972	0.0416022	0.842215
XM_004009082.2	101108386	--	up	transcript	17.4081	14.3544	0.278267	0.048195	0.856118
XM_004009133.3	101103319	--	up	transcript	4.64331	2.85105	0.703661	0.0158962	0.692105
XM_004009572.3	101108571	--	up	transcript	12.8525	10.2059	0.332647	0.0274232	0.795429
XM_004009582.3	101108309	--	up	transcript	33.7853	21.2018	0.672208	0.0394017	0.839034
XM_004009624.3	101119820	--	up	transcript	22.2731	7.96638	1.4833	0.00412687	0.634362
XM_004009658.3	101106011	--	up	transcript	16.7776	8.85064	0.922684	0.0274972	0.795429
XM_004009823.2	101103814	--	up	transcript	32.0545	22.7703	0.493378	0.00479732	0.634362
XM_004010362.3	101108050	--	up	transcript	13.3691	10.3294	0.372139	0.00784244	0.634362
XM_004010464.3	101113336	--	up	transcript	7.8317	3.64669	1.10274	0.0154604	0.692105
XM_004010512.3	101103572	--	up	transcript	42.7592	27.1547	0.65503	0.0104003	0.659886
XM_004010546.3	101111969	--	up	transcript	19.8843	15.4179	0.367023	0.00847393	0.634362
XM_004010624.3	101108754	--	up	transcript	8.39412	5.94575	0.49752	0.0411389	0.842215
XM_004010784.2	101106081	--	up	transcript	32.0201	22.3119	0.521165	0.0497168	0.860574
XM_004011375.3	101114199	--	up	transcript	8.34706	5.13547	0.70077	0.0451153	0.84859
XM_004011730.3	101104760	--	up	transcript	18.0932	15.8017	0.195368	0.0439101	0.843629
XM_004011756.3	101111557	--	up	transcript	17.679	13.7172	0.366045	0.0314624	0.817685
XM_004011785.2	101118881	--	up	transcript	145.779	92.8611	0.650634	0.00885159	0.634362
XM_004012493.2	101103579	--	up	transcript	6.37986	3.35703	0.92634	0.00226692	0.521883
XM_004012504.3	101106697	--	up	transcript	7.46406	4.71782	0.661838	0.0106973	0.66257
XM_004012564.3	101121435	--	up	transcript	9.27545	3.05526	1.60212	0.00441311	0.634362
XM_004012645.3	101119319	--	up	transcript	6.90369	5.02177	0.459173	0.0497637	0.860574
XM_004012716.3	101115807	--	up	transcript	2.77477	0.883543	1.651	0.0182545	0.707825
XM_004013586.3	443163	--	up	transcript	6.33068	1.97586	1.67988	0.0208811	0.746544
XM_004013604.2	101104841	--	up	transcript	9.92564	4.98741	0.992867	0.0188193	0.712738
XM_004013625.3	101110348	--	up	transcript	10.5588	8.03221	0.394573	0.0474804	0.856118
XM_004013673.2	101122875	--	up	transcript	34.2665	26.1934	0.387595	0.0227879	0.754473
XM_004013783.2	101106608	--	up	transcript	12.8374	8.14271	0.656771	0.0320297	0.822115
XM_004013802.3	101112240	--	up	transcript	27.3432	18.9273	0.530717	0.017164	0.700115
XM_004013851.3	101103743	--	up	transcript	2.72332	0.901779	1.59452	0.0253545	0.775938
XM_004013863.2	101106701	--	up	transcript	38.6504	27.6012	0.485751	0.0103943	0.659886
XM_004014273.3	101116849	--	up	transcript	10.4017	7.68666	0.436389	0.0469482	0.856118
XM_004014496.3	101109469	--	up	transcript	22.5835	18.5333	0.285154	0.0399111	0.839034
XM_004014968.3	101109822	--	up	transcript	16.7957	14.4702	0.215009	0.0337296	0.835533
XM_004014969.3	101110080	--	up	transcript	61.5925	50.8695	0.275956	0.0276444	0.795429
XM_004014994.3	101116756	--	up	transcript	3.50096	0.778428	2.16912	0.0235208	0.757932
XM_004015190.3	443208	--	up	transcript	12.4512	8.29253	0.586399	0.0151772	0.692105
XM_004015271.2	101122972	--	up	transcript	16.9405	11.2328	0.592752	0.0347364	0.835533
XM_004016074.3	101102172	--	up	transcript	25.535	15.5628	0.71438	0.0494825	0.860574
XM_004016278.3	101118472	--	up	transcript	7.41946	5.21501	0.508644	0.023195	0.757932
XM_004016311.3	101104425	--	up	transcript	23.9518	11.7284	1.03012	0.0445377	0.843629
XM_004016934.3	101103183	--	up	transcript	23.8359	16.7618	0.507954	0.0327279	0.83315
XM_004016951.3	101107733	--	up	transcript	25.4697	16.4271	0.632704	0.00520906	0.634362
XM_004017096.3	101102759	--	up	transcript	14.8384	9.94355	0.577502	0.0366023	0.835533
XM_004017219.3	443229	--	up	transcript	5.42781	0	Inf	0.000307511	0.333147
XM_004017252.3	101119077	--	up	transcript	3.85452	2.49587	0.627008	0.0371224	0.835533
XM_004017402.3	100135440	--	up	transcript	184.595	121.721	0.600784	0.0494755	0.860574
XM_004017411.3	101116936	--	up	transcript	1.86933	0	Inf	0.0241239	0.757932
XM_004017800.3	101117702	--	up	transcript	23.6274	11.2901	1.06541	0.0288305	0.797931
XM_004017830.2	101103760	--	up	transcript	200.952	153.591	0.38776	0.0314039	0.817628
XM_004017922.2	101105691	--	up	transcript	14.2883	10.149	0.493498	0.0424493	0.842215
XM_004017958.3	101114646	--	up	transcript	15.9327	9.57406	0.734785	0.0144137	0.686856
XM_004018003.3	101104530	--	up	transcript	8.27894	4.7801	0.792404	0.0353423	0.835533
XM_004018446.3	101122469	--	up	transcript	68.4627	56.5588	0.275567	0.0169202	0.695119
XM_004018835.3	101112683	--	up	transcript	20.3361	15.5578	0.386409	0.0481487	0.856118
XM_004018863.2	101120026	--	up	transcript	44.3357	30.0572	0.560755	0.0465307	0.855852
XM_004018866.3	101120701	--	up	transcript	12.7064	6.88995	0.88299	0.036999	0.835533
XM_004018920.3	443121	--	up	transcript	3.96077	3.6417	0.12117	0.00764041	0.634362
XM_004018957.3	101121889	--	up	transcript	15.4894	7.55773	1.03525	0.0282364	0.795429
XM_004019029.3	101119426	--	up	transcript	8.44029	3.11598	1.4376	0.000463962	0.388577
XM_004019069.3	101109129	--	up	transcript	30.988	16.2897	0.927753	0.0474169	0.856118
XM_004019076.3	101110974	--	up	transcript	50.0234	36.0277	0.473496	0.0379692	0.835553
XM_004019078.3	101111669	--	up	transcript	198.114	117.51	0.753554	0.0104657	0.659886
XM_004019533.2	101114986	--	up	transcript	6.56099	3.56544	0.879835	0.036841	0.835533
XM_004019618.3	101116102	--	up	transcript	13.2	8.89775	0.569027	0.0431386	0.842215
XM_004019633.2	101120873	--	up	transcript	23.6966	14.0354	0.755607	0.0138707	0.686856
XM_004019642.2	101122992	--	up	transcript	2.0454	0.615904	1.73161	0.0144762	0.686856
XM_004019666.3	101106725	--	up	transcript	29.4292	25.2368	0.221722	0.0377114	0.835533
XM_004019769.3	101114987	--	up	transcript	190.171	166.874	0.188536	0.0433394	0.842215
XM_004020113.3	101122318	--	up	transcript	19.5522	14.5024	0.431037	0.00358395	0.615886
XM_004020696.2	101109581	--	up	transcript	37.5007	24.6481	0.605438	0.0392521	0.839034
XM_004020822.3	101122244	--	up	transcript	3.64192	2.21048	0.720337	0.0139524	0.686856
XM_004020858.3	101109933	--	up	transcript	12.429	12.0311	0.0469418	0.00665426	0.634362
XM_004020947.3	101110810	--	up	transcript	11.2894	5.50768	1.03546	0.02271	0.75364
XM_004021019.2	101105971	--	up	transcript	14.3006	12.5136	0.192584	0.0398943	0.839034
XM_004021027.3	101108015	--	up	transcript	16.4662	12.691	0.3757	0.0260696	0.78312
XM_004021054.2	101115595	--	up	transcript	8.56368	6.01393	0.509922	0.00696392	0.634362
XM_004021349.3	101110644	--	up	transcript	30.4532	20.6949	0.557316	0.011071	0.66953
XM_004021430.3	101109414	--	up	transcript	24.0343	15.9171	0.59452	0.0125957	0.686856
XM_004021456.3	101115342	--	up	transcript	12.025	9.63945	0.319019	0.0140179	0.686856
XM_004021529.2	101110024	--	up	transcript	171.093	114.959	0.573665	0.0396906	0.839034
XM_004021731.3	101120049	--	up	transcript	13.5299	12.3421	0.132553	0.0352873	0.835533
XM_004021733.3	101120985	--	up	transcript	58.1414	49.1617	0.24203	0.0380589	0.836257
XM_004021966.3	101113463	--	up	transcript	201.469	104.751	0.943591	0.00441155	0.634362
XM_004021999.3	101123349	--	up	transcript	116.718	56.0815	1.05743	0.0476623	0.856118
XM_004022115.2	101112029	--	up	transcript	9.59859	8.96661	0.0982609	0.00729646	0.634362
XM_004022458.3	101119883	--	up	transcript	20.3946	14.2538	0.516845	0.0253616	0.775938
XM_004022491.2	101106998	--	up	transcript	7.62289	4.7493	0.682622	0.0270418	0.795429
XM_004022654.3	101120146	--	up	transcript	16.3986	13.1713	0.31617	0.0196193	0.729536
XM_004022949.2	101114941	--	up	transcript	7.08526	5.05843	0.486131	0.0310467	0.813739
XM_004023126.3	101123281	--	up	transcript	10.1221	6.99805	0.532482	0.0150208	0.689339
XM_004023218.3	101114321	--	up	transcript	7.58751	6.48845	0.225753	0.0168644	0.695119
XM_004023290.3	101103471	--	up	transcript	7.50083	5.42715	0.466855	0.039943	0.839034
XM_012094860.2	101113523	--	up	transcript	5.10388	2.02871	1.33103	0.0279824	0.795429
XM_012094906.2	101111481	--	up	transcript	5.05497	3.2442	0.63984	0.0198838	0.731342
XM_012095075.1	101112253	--	up	transcript	801.897	556.176	0.527874	0.0431038	0.842215
XM_012095306.2	101118215	--	up	transcript	1.26935	1.00308	0.339655	0.0083949	0.634362
XM_012095466.2	101113954	--	up	transcript	4.97353	0.065712	6.24197	0.00930709	0.639675
XM_012095668.1	101114639	--	up	transcript	15.6996	11.4283	0.458114	0.00225235	0.521883
XM_012096274.2	100302084	--	up	transcript	11.7961	6.11099	0.948837	0.00164646	0.465973
XM_012096786.1	101117279	--	up	transcript	1.65179	1.06802	0.629096	0.00481608	0.634362
XM_012096926.2	101114389	--	up	transcript	4.117	0.778182	2.40341	0.00915673	0.639675
XM_012096960.2	101121040	--	up	transcript	10.6403	3.98169	1.41808	0.0360123	0.835533
XM_012096973.2	100188915	--	up	transcript	1.83657	0	Inf	0.0413542	0.842215
XM_012097270.2	100820755	--	up	transcript	13.7604	8.82817	0.640332	0.0220781	0.746544
XM_012098138.2	101105602	--	up	transcript	10.5194	8.46059	0.314229	0.038498	0.839034
XM_012098466.1	101104182	--	up	transcript	9.91384	2.40907	2.04097	0.00566539	0.634362
XM_012098470.1	101105376	--	up	transcript	8.45851	3.60418	1.23073	0.0222142	0.746544
XM_012098746.2	101110288	--	up	transcript	4.58331	2.51284	0.86707	0.000994756	0.454785
XM_012099227.2	100307043	--	up	transcript	2.03496	0	Inf	0.00173013	0.465973
XM_012099272.1	101123075	--	up	transcript	6.46778	5.29027	0.289929	0.0176148	0.707615
XM_012099795.2	101121715	--	up	transcript	6.02591	4.23864	0.507579	0.0467278	0.855852
XM_012099802.2	101121715	--	up	transcript	2.28123	1.47664	0.627488	0.0175165	0.707588
XM_012101023.2	101112519	--	up	transcript	3.2177	1.32688	1.27799	0.00103975	0.454785
XM_012101084.2	101123158	--	up	transcript	2.64911	1.33402	0.989732	0.0104466	0.659886
XM_012101201.2	101119000	--	up	transcript	4.89637	2.58945	0.919065	0.00857353	0.634362
XM_012101442.1	101113181	--	up	transcript	8.61883	6.99745	0.300662	0.0419049	0.842215
XM_012102034.2	101112013	--	up	transcript	7.17194	4.62798	0.631979	0.0478147	0.856118
XM_012102169.2	101107239	--	up	transcript	3.18586	1.93287	0.72094	0.0184647	0.7084
XM_012102314.1	101108362	--	up	transcript	4.18626	1.46555	1.51422	0.0319002	0.822115
XM_012102831.2	101105964	--	up	transcript	4.57146	2.87346	0.669866	0.0356338	0.835533
XM_012103511.2	101121992	--	up	transcript	20.9199	16.8088	0.315653	0.0470517	0.856118
XM_012104331.2	101112694	--	up	transcript	2.00078	0.177984	3.49075	0.0243027	0.757932
XM_012104343.2	101102203	--	up	transcript	6.96644	5.81833	0.259817	0.0081142	0.634362
XM_012104365.2	101117296	--	up	transcript	3.56419	1.69683	1.07073	0.032652	0.83315
XM_012104423.2	101110292	--	up	transcript	3.02126	1.24453	1.27954	0.0348344	0.835533
XM_012105400.2	100302552	--	up	transcript	16.609	11.2415	0.563136	0.0392186	0.839034
XM_012105402.1	101104961	--	up	transcript	37.3296	1.80621	4.36928	8.57105e-05	0.248595
XM_012105455.2	101114585	--	up	transcript	4.7296	3.15264	0.585157	0.0128851	0.686856
XM_012105806.2	101118162	--	up	transcript	10.9383	7.86821	0.47528	0.00276902	0.521883
XM_012105864.2	101106055	--	up	transcript	5.26732	1.28163	2.03909	0.00818362	0.634362
XM_012106265.2	101123445	--	up	transcript	104.881	49.0428	1.09665	0.0160002	0.692105
XM_012106517.1	101104719	--	up	transcript	6.96065	4.28748	0.699094	0.0310549	0.813739
XM_012106654.2	101119368	--	up	transcript	16.9546	15.2808	0.149963	0.0393805	0.839034
XM_012106877.2	101105305	--	up	transcript	3.52609	2.59944	0.439867	0.0487052	0.859274
XM_012107087.2	101110910	--	up	transcript	5.34004	3.27062	0.707287	0.0302048	0.809668
XM_012107654.2	101118931	--	up	transcript	20.3447	14.7032	0.468527	0.0344513	0.835533
XM_012107656.2	101118931	--	up	transcript	23.0778	12.8788	0.841506	0.0231515	0.757932
XM_012107659.2	101118931	--	up	transcript	4.77793	0	Inf	5.64196e-07	0.00818197
XM_012116286.2	780510	--	up	transcript	17.9079	12.8599	0.477715	0.0219277	0.746544
XM_012120241.1	101122000	--	up	transcript	4.81738	3.5766	0.429662	0.0408965	0.842215
XM_012121793.2	101109680	--	up	transcript	13.7241	4.24276	1.69363	0.00120387	0.454785
XM_012121801.2	101109680	--	up	transcript	111.568	28.7362	1.95699	0.012095	0.686856
XM_012123325.2	101104964	--	up	transcript	1.52684	0	Inf	0.0446189	0.843629
XM_012123744.2	101108887	--	up	transcript	6.01354	3.14904	0.933304	0.0208283	0.746544
XM_012130457.2	101108367	--	up	transcript	4.98827	3.10558	0.683678	0.0434257	0.842215
XM_012146099.1	101110306	--	up	transcript	4.3681	3.16231	0.466027	0.0416386	0.842215
XM_012146475.1	101115097	--	up	transcript	2.19895	1.37577	0.676575	0.00123464	0.454785
XM_012149537.2	101121128	--	up	transcript	22.1546	14.2873	0.632875	0.0467561	0.855852
XM_012149705.2	101121128	--	up	transcript	9.4535	7.02487	0.428377	0.0199997	0.732414
XM_012153658.2	101108893	--	up	transcript	3.84562	1.86576	1.04345	0.0340789	0.835533
XM_012155480.2	101110397	--	up	transcript	4.08549	2.12427	0.943542	0.0128884	0.686856
XM_012158548.2	100144756	--	up	transcript	15.091	13.245	0.188231	0.00953202	0.648253
XM_012161649.2	101117485	--	up	transcript	2.983	1.99861	0.577765	0.0233141	0.757932
XM_012165203.2	101103795	--	up	transcript	3.53825	0.81715	2.11437	0.00131254	0.454785
XM_012166940.2	105611720	--	up	transcript	3.19992	1.16381	1.45917	0.000321615	0.333147
XM_012167807.2	101116898	--	up	transcript	10.1382	3.40832	1.57267	0.00304759	0.543141
XM_012167819.2	101116898	--	up	transcript	2.69699	1.72586	0.644036	0.000906193	0.454785
XM_012167837.2	101116898	--	up	transcript	3.56947	1.63441	1.12694	0.00700916	0.634362
XM_012167846.2	101116898	--	up	transcript	1.93383	0.0603817	5.00121	0.0460805	0.852833
XM_012167855.2	101116898	--	up	transcript	1.85473	1.26597	0.550973	0.0293632	0.801931
XM_012167866.2	101116898	--	up	transcript	4.15656	1.77081	1.23098	0.0020021	0.518472
XM_012169019.2	101111237	--	up	transcript	4.73552	0.109093	5.43989	0.0336582	0.835533
XM_012171063.1	101119893	--	up	transcript	11.5019	8.24829	0.47971	0.0415895	0.842215
XM_012171214.1	101120906	--	up	transcript	11.2616	10.5011	0.100862	0.00173511	0.465973
XM_012171221.2	101120648	--	up	transcript	73.2598	49.9462	0.552647	0.000703445	0.408054
XM_012173546.1	101120907	--	up	transcript	3.04157	0.910318	1.74037	0.00649216	0.634362
XM_012173551.2	101122094	--	up	transcript	8.25604	5.83115	0.50167	0.0135041	0.686856
XM_012173954.2	101122935	--	up	transcript	2.11058	0.0112127	7.55637	0.00131768	0.454785
XM_012173965.2	101123618	--	up	transcript	8.02449	6.31626	0.345339	0.049817	0.860574
XM_012174032.2	101107684	--	up	transcript	5.04314	0.299866	4.07193	0.0143549	0.686856
XM_012174779.2	101104392	--	up	transcript	2.67818	0.425603	2.65368	0.00395046	0.634362
XM_012175145.2	101112552	--	up	transcript	10.4563	7.65175	0.450512	0.0119492	0.686856
XM_012175453.1	101104478	--	up	transcript	2.23696	0	Inf	0.00618964	0.634362
XM_012175480.2	105614852	--	up	transcript	8.40475	4.73416	0.828096	0.00724303	0.634362
XM_012175493.2	101107430	--	up	transcript	9.24725	8.68317	0.0908035	0.0408307	0.842215
XM_012175494.2	101107688	--	up	transcript	31.5871	16.367	0.948545	0.00166303	0.465973
XM_012175775.1	101120820	--	up	transcript	2.21364	0.444424	2.31641	0.0374321	0.835533
XM_012175776.1	101120820	--	up	transcript	3.29402	0	Inf	0.0456245	0.852833
XM_012176063.1	101118866	--	up	transcript	6.07684	3.39304	0.840743	0.0133122	0.686856
XM_012176668.2	101122186	--	up	transcript	50.9186	34.6306	0.556144	0.00392649	0.634362
XM_012176713.2	101104143	--	up	transcript	3.89162	1.54496	1.3328	0.0107367	0.66257
XM_012177297.2	101114517	--	up	transcript	8.76957	5.06852	0.790941	0.0212941	0.746544
XM_012177610.2	101122644	--	up	transcript	15.9979	11.1409	0.522012	0.00883501	0.634362
XM_012177900.2	101119305	--	up	transcript	9.23401	6.79655	0.442155	0.0222388	0.746544
XM_012178270.2	101119468	--	up	transcript	4.97978	0	Inf	0.0060088	0.634362
XM_012179647.2	101113238	--	up	transcript	4.14269	1.12146	1.88518	0.0148397	0.686856
XM_012179693.1	105601869	--	up	transcript	35.2913	24.6241	0.519243	0.0441339	0.843629
XM_012179706.2	101121517	--	up	transcript	3.66507	2.48907	0.558236	0.0433684	0.842215
XM_012180171.2	101106773	--	up	transcript	11.4847	8.68018	0.403911	0.0269341	0.795429
XM_012180257.2	101114612	--	up	transcript	9.14308	4.82113	0.923308	0.0374607	0.835533
XM_012180294.2	101119904	--	up	transcript	5.28196	1.1938	2.14551	0.0249041	0.766059
XM_012180311.1	101121266	--	up	transcript	3.74794	2.78929	0.4262	0.0331151	0.835191
XM_012180321.2	101123425	--	up	transcript	4.77622	1.61487	1.56445	0.0366178	0.835533
XM_012180462.1	101103855	--	up	transcript	6.13072	3.5161	0.80208	0.0180967	0.707825
XM_012180490.2	101104702	--	up	transcript	21.1247	0.00592633	11.7995	2.88913e-06	0.0209491
XM_012180604.1	443295	--	up	transcript	506.79	261.837	0.952717	0.0280895	0.795429
XM_012180738.1	101119728	--	up	transcript	16.9103	14.7755	0.19469	0.0376311	0.835533
XM_012181827.2	101109805	--	up	transcript	9.4329	6.8227	0.46736	0.0239237	0.757932
XM_012182020.2	105615767	--	up	transcript	40.9464	25.6687	0.673726	0.0400448	0.839034
XM_012182183.1	101119222	--	up	transcript	59.8492	53.3432	0.166029	0.018971	0.712738
XM_012182385.2	100101228	--	up	transcript	301.422	174.438	0.78907	0.0459806	0.852833
XM_012182459.2	101114709	--	up	transcript	3.43226	0	Inf	0.00727724	0.634362
XM_012182649.2	101115715	--	up	transcript	5.79906	3.25087	0.83499	0.00136766	0.454785
XM_012182684.2	101119482	--	up	transcript	2.88496	0	Inf	0.00168228	0.465973
XM_012182698.2	100913169	--	up	transcript	13.2382	11.3093	0.227199	0.00520082	0.634362
XM_012183007.1	101122235	--	up	transcript	2.15756	0.46283	2.22084	0.0308943	0.813739
XM_012183030.2	101118620	--	up	transcript	3.81175	1.31339	1.53716	0.0386559	0.839034
XM_012183044.2	101120168	--	up	transcript	12.8278	5.52448	1.21536	0.0319583	0.822115
XM_012183066.2	101120671	--	up	transcript	6.04329	2.79942	1.11021	0.038455	0.839034
XM_012183075.2	101103243	--	up	transcript	30.6848	16.5197	0.893338	0.0235518	0.757932
XM_012183115.2	101102737	--	up	transcript	2.44861	0.765766	1.67699	0.0490903	0.860574
XM_012183188.2	101108234	--	up	transcript	7.07276	6.89428	0.0368743	0.0483963	0.856951
XM_012184129.2	101111813	--	up	transcript	5.32571	3.27152	0.703013	0.0391516	0.839034
XM_012184360.1	101108581	--	up	transcript	2.90376	0	Inf	0.000168761	0.27193
XM_012184557.2	101108665	--	up	transcript	10.4923	6.69525	0.648123	0.00574522	0.634362
XM_012184609.2	101109457	--	up	transcript	12.3295	5.54283	1.15342	0.0487873	0.859676
XM_012185239.2	101108670	--	up	transcript	7.71757	3.08767	1.32163	0.0280611	0.795429
XM_012185522.2	101102652	--	up	transcript	4.48319	0.0935247	5.58303	0.024581	0.761695
XM_012185588.2	443086	--	up	transcript	1.59066	1.33861	0.24889	0.00739339	0.634362
XM_012185828.2	101114453	--	up	transcript	8.36562	2.83986	1.55865	0.0493143	0.860574
XM_012187648.1	101122372	--	up	transcript	4.45464	2.26042	0.978716	0.0217561	0.746544
XM_012187683.1	101103997	--	up	transcript	2.79963	0	Inf	0.0456602	0.852833
XM_012187870.2	101102161	--	up	transcript	6.61804	4.42746	0.579925	0.0435071	0.842215
XM_012188419.2	101108937	--	up	transcript	1.82124	0.724977	1.32891	0.00166302	0.465973
XM_012188540.2	101122615	--	up	transcript	3.32256	0	Inf	0.0171867	0.700115
XM_012188899.1	101123227	--	up	transcript	2.08594	0.0748663	4.80024	0.00450689	0.634362
XM_012189203.2	105616742	--	up	transcript	3.04651	2.17795	0.484188	0.0167393	0.695119
XM_012189222.2	101108331	--	up	transcript	4.20201	3.78371	0.151281	0.000550189	0.388577
XM_012189560.2	101117010	--	up	transcript	18.5049	11.1523	0.730566	0.0370023	0.835533
XM_012189612.2	101122807	--	up	transcript	2.98492	0.166895	4.16068	0.002771	0.521883
XM_012189646.2	101105679	--	up	transcript	6.15776	4.91187	0.326133	0.0163218	0.692105
XM_012189842.2	101121962	--	up	transcript	3.88156	0.697975	2.47539	0.00460461	0.634362
XM_012189850.1	101122719	--	up	transcript	9.86138	8.51813	0.211254	0.0342148	0.835533
XM_012190579.2	101117867	--	up	transcript	2.78135	0.202957	3.77654	0.00267318	0.521883
XM_015091838.1	101104791	--	up	transcript	3.99731	0.373746	3.4189	0.0147774	0.686856
XM_015091845.1	101105449	--	up	transcript	17.0929	12.9046	0.405512	0.0338035	0.835533
XM_015091955.1	101104355	--	up	transcript	5.90012	3.95647	0.576531	0.0430082	0.842215
XM_015091993.1	101119771	--	up	transcript	3.52699	3.06635	0.201914	0.0417139	0.842215
XM_015092490.1	101102615	--	up	transcript	27.8764	23.8291	0.226322	0.0361533	0.835533
XM_015092530.1	101103689	--	up	transcript	22.5138	15.3569	0.55192	0.00263346	0.521883
XM_015092541.1	101110015	--	up	transcript	25.1385	23.425	0.10185	0.0309768	0.813739
XM_015092614.1	101103289	--	up	transcript	6.67702	0.00908567	9.5214	0.00898178	0.635385
XM_015092635.1	101108362	--	up	transcript	2.17644	0	Inf	0.0375985	0.835533
XM_015092803.1	101122056	--	up	transcript	26.1473	22.0291	0.247253	0.0289562	0.797931
XM_015093136.1	101106908	--	up	transcript	7.69227	6.57624	0.226146	0.00459254	0.634362
XM_015093139.1	101107666	--	up	transcript	13.807	11.156	0.307575	0.0377621	0.835533
XM_015093261.1	101113202	--	up	transcript	20.6819	17.6456	0.229058	0.00165955	0.465973
XM_015093529.1	101110742	--	up	transcript	41.5779	22.4125	0.891513	0.0113888	0.676889
XM_015093602.1	101108110	--	up	transcript	8.53578	6.00149	0.508203	0.00292563	0.537057
XM_015093626.1	101121831	--	up	transcript	0.95042	0.875109	0.119103	0.0276934	0.795429
XM_015093688.1	101120897	--	up	transcript	15.5692	10.015	0.636527	0.000199711	0.289167
XM_015093878.1	101111267	--	up	transcript	19.3246	16.0158	0.270942	0.0148911	0.686856
XM_015093893.1	101107950	--	up	transcript	18.6752	10.6053	0.816339	0.0136509	0.686856
XM_015093956.1	101102805	--	up	transcript	8.25616	5.58832	0.563058	0.0356221	0.835533
XM_015094091.1	101103711	--	up	transcript	7.65411	5.15596	0.569993	0.0118795	0.686359
XM_015094094.1	101105737	--	up	transcript	6.52151	6.19037	0.0751818	0.0450369	0.848215
XM_015094143.1	101103145	--	up	transcript	29.139	19.5762	0.573852	0.0417411	0.842215
XM_015094171.1	101110580	--	up	transcript	19.4078	16.3621	0.246279	0.0485364	0.858385
XM_015094318.1	101114001	--	up	transcript	16.7523	9.7816	0.776215	0.0439811	0.843629
XM_015094428.1	101119633	--	up	transcript	15.3253	14.0097	0.129484	0.0435568	0.842215
XM_015094439.1	101122183	--	up	transcript	2.47459	0	Inf	0.0242538	0.757932
XM_015094831.1	101102055	--	up	transcript	28.4881	28.0823	0.0206957	0.036229	0.835533
XM_015094974.1	101108826	--	up	transcript	8.85329	6.83976	0.37227	0.0370711	0.835533
XM_015095345.1	101108218	--	up	transcript	15.1101	10.3119	0.551204	0.0493251	0.860574
XM_015095423.1	101106584	--	up	transcript	17.787	17.128	0.054465	0.0248132	0.765619
XM_015095537.1	101122355	--	up	transcript	3.93259	0.953823	2.04369	0.00601819	0.634362
XM_015095734.1	101122518	--	up	transcript	17.5035	8.81369	0.989827	0.0103157	0.659886
XM_015095849.1	101122599	--	up	transcript	6.70066	3.63574	0.882053	0.00449697	0.634362
XM_015095858.1	101104824	--	up	transcript	8.17138	4.23731	0.947433	0.00232715	0.521883
XM_015095934.1	101103563	--	up	transcript	18.8939	11.3467	0.735644	0.0420533	0.842215
XM_015096002.1	101112393	--	up	transcript	11.8121	9.26892	0.349793	0.0283928	0.795429
XM_015096016.1	101112648	--	up	transcript	25.5478	24.8632	0.0391827	0.0373487	0.835533
XM_015096648.1	101107445	--	up	transcript	9.61936	4.45852	1.10937	0.0259805	0.78312
XM_015096909.1	101105064	--	up	transcript	32.1011	17.9014	0.842556	0.0344437	0.835533
XM_015096968.1	101102732	--	up	transcript	3.53582	0.0276057	7.00094	0.0459635	0.852833
XM_015097232.1	101115714	--	up	transcript	28.935	21.8141	0.407553	0.00756447	0.634362
XM_015097289.1	101118535	--	up	transcript	103.627	79.5705	0.381091	0.00788618	0.634362
XM_015097326.1	101122528	--	up	transcript	8.05119	3.97486	1.0183	0.0465893	0.855852
XM_015097422.1	101120502	--	up	transcript	22.5246	6.58406	1.77445	0.00675199	0.634362
XM_015098027.1	101119403	--	up	transcript	78.4797	64.9003	0.274094	0.0115424	0.677986
XM_015098138.1	101110773	--	up	transcript	1014.11	778.263	0.38188	0.0350614	0.835533
XM_015098201.1	101119317	--	up	transcript	4.71776	4.25356	0.14943	0.0282259	0.795429
XM_015098426.1	101109027	--	up	transcript	9.71142	6.79392	0.515438	0.0284227	0.795429
XM_015098486.1	101110252	--	up	transcript	3.30185	0	Inf	0.0300246	0.808631
XM_015098531.1	101117432	--	up	transcript	6.4483	6.14222	0.0701593	0.0221359	0.746544
XM_015098898.1	100171396	--	up	transcript	3.27075	2.13063	0.618339	0.0225046	0.750256
XM_015099061.1	101102748	--	up	transcript	10.5146	8.4809	0.310106	0.0425799	0.842215
XM_015099273.1	101122044	--	up	transcript	10.4503	8.34394	0.324741	0.0353558	0.835533
XM_015099324.1	101114454	--	up	transcript	3.87452	0.75417	2.36105	0.0284669	0.795429
XM_015099408.1	101103661	--	up	transcript	24.2902	18.3777	0.402418	0.0240644	0.757932
XM_015099463.1	443351	--	up	transcript	16.7971	13.8856	0.27462	0.0181571	0.707825
XM_015099591.1	101108937	--	up	transcript	3.94623	2.74543	0.523446	0.0146675	0.686856
XM_015099631.1	101120006	--	up	transcript	5.65542	3.9309	0.524775	0.0166436	0.695119
XM_015100012.1	101109474	--	up	transcript	2.02764	0.355874	2.51036	0.00662165	0.634362
XM_015100082.1	101105018	--	up	transcript	2.42053	0.997942	1.27829	0.00605362	0.634362
XM_015100184.1	101110783	--	up	transcript	5.0949	2.85094	0.837617	0.0273037	0.795429
XM_015100385.1	101120772	--	up	transcript	33.1964	19.7422	0.749744	0.0316972	0.820844
XM_015100517.1	101121621	--	up	transcript	53.4154	42.4827	0.330381	0.0461515	0.852833
XM_015100586.1	101120517	--	up	transcript	8.35518	0	Inf	0.00182498	0.481196
XM_015100618.1	101119072	--	up	transcript	6.62007	4.71373	0.489978	0.0383432	0.839034
XM_015100752.1	101112346	--	up	transcript	57.2611	43.9129	0.382912	0.00363732	0.615886
XM_015100759.1	101104601	--	up	transcript	51.8278	34.4717	0.588315	0.0235589	0.757932
XM_015100811.1	101108951	--	up	transcript	20.7777	16.9573	0.293133	0.0437816	0.843629
XM_015101109.1	101102670	--	up	transcript	300.169	198.634	0.595659	0.045818	0.852833
XM_015101116.1	101110616	--	up	transcript	8.98368	5.50713	0.706006	0.0337135	0.835533
XM_015101157.1	101118301	--	up	transcript	2.42161	0	Inf	0.0269103	0.795429
XM_015101295.1	101111746	--	up	transcript	13.4239	2.4867	2.4325	0.00644159	0.634362
XM_015101369.1	101106365	--	up	transcript	9.61748	5.61159	0.77725	0.00412612	0.634362
XM_015101587.1	101122308	--	up	transcript	3.09556	0.0646383	5.58167	0.0106464	0.66257
XM_015101663.1	101112089	--	up	transcript	17.7014	10.2897	0.78266	0.0241838	0.757932
XM_015101678.1	101119850	--	up	transcript	5.22159	3.40218	0.618032	0.0498924	0.860574
XM_015101683.1	101115316	--	up	transcript	10.6635	7.04655	0.597696	0.0394057	0.839034
XM_015101752.1	101117537	--	up	transcript	12.096	12.0919	0.00049092	0.0142728	0.686856
XM_015101885.1	101123414	--	up	transcript	9.32124	7.17237	0.378073	0.0346023	0.835533
XM_015102271.1	101119338	--	up	transcript	11.8522	9.04347	0.390212	0.0449286	0.847275
XM_015102388.1	101109744	--	up	transcript	9.57924	7.77897	0.300331	0.0162702	0.692105
XM_015102392.1	101112354	--	up	transcript	7.08668	4.46306	0.667077	0.0147081	0.686856
XM_015102393.1	101112853	--	up	transcript	16.5113	8.70217	0.924007	0.0233308	0.757932
XM_015102411.1	101122896	--	up	transcript	4.53014	2.55853	0.824237	0.0275117	0.795429
XM_015102507.1	100913154	--	up	transcript	17.3037	16.2017	0.0949299	0.0338252	0.835533
XM_015102547.1	101123591	--	up	transcript	1.91325	0	Inf	0.00112677	0.454785
XM_015102792.1	101120117	--	up	transcript	5.95446	0.412102	3.85289	0.0446147	0.843629
XM_015102888.1	443130	--	up	transcript	3.12539	2.89862	0.10867	0.0159731	0.692105
XM_015102945.1	101103023	--	up	transcript	2.3403	0.296443	2.98087	0.0350996	0.835533
XM_015103008.1	101120878	--	up	transcript	4.24232	3.93343	0.109064	0.0357821	0.835533
XM_015103058.1	101119170	--	up	transcript	17.416	12.8163	0.442437	0.0110452	0.66953
XM_015103177.1	100037702	--	up	transcript	6.99577	4.22064	0.729019	0.0360383	0.835533
XM_015103599.1	101110106	--	up	transcript	7.25484	0.265998	4.76946	0.00909792	0.639675
XM_015103806.1	101103111	--	up	transcript	27.8441	23.7398	0.230063	0.0473533	0.856118
XM_015103923.1	101120629	--	up	transcript	11.2377	6.51818	0.785805	0.0211084	0.746544
XM_015104035.1	101120043	--	up	transcript	10.8724	6.74412	0.688961	0.0431178	0.842215
XM_015104060.1	101123174	--	up	transcript	21.4092	18.7302	0.192866	0.0392073	0.839034
XM_015104073.1	101105132	--	up	transcript	75.8625	44.578	0.767056	0.0214621	0.746544
XM_015104081.1	101109408	--	up	transcript	17.1805	3.19347	2.42758	0.00408202	0.634362
XM_015104103.1	101112785	--	up	transcript	4.97249	0.373277	3.73565	0.0133014	0.686856
XM_015104106.1	101112785	--	up	transcript	2.75725	0.648447	2.08817	0.0142489	0.686856
XM_015104160.1	101117721	--	up	transcript	16.2472	15.5682	0.0615867	0.0179027	0.707825
XM_015104508.1	101121744	--	up	transcript	6.82186	5.12576	0.412401	0.000520607	0.388577
XM_015104545.1	101106394	--	up	transcript	11.4551	7.87506	0.540631	0.0217839	0.746544
XM_015104956.1	101114756	--	up	transcript	5.24306	2.16486	1.27614	0.00855047	0.634362
XM_015105038.1	101123613	--	up	transcript	9.02584	5.54511	0.702845	0.00540453	0.634362
XM_015105230.1	101102298	--	up	transcript	6.04128	4.14077	0.544954	0.0357597	0.835533
XM_015105318.1	101115864	--	up	transcript	54.3628	30.3381	0.841487	0.0398853	0.839034
XR_001039106.2	101123163	--	up	transcript	4.25479	2.23676	0.927676	0.0131932	0.686856
XR_001045098.2	101120686	--	up	transcript	9.76595	7.75352	0.332909	0.00930454	0.639675
XR_001435727.1	101103174	--	up	transcript	2.51162	0.760511	1.72358	0.0403838	0.839034
XR_001436876.1	105605487	--	up	transcript	2.67673	1.45044	0.883982	0.0125033	0.686856
XR_001436922.1	101109593	--	up	transcript	3.55636	0	Inf	0.00026599	0.321449
NM_001009426.1	443447	--	down	transcript	1.63937	3.47778	-1.08502	0.0257397	0.782194
NM_001009435.1	443468	--	down	transcript	7.0779	12.4362	-0.813153	0.0235317	0.757932
NM_001009727.1	443025	--	down	transcript	6.12464	6.21595	-0.0213499	0.0156338	0.692105
NM_001009730.1	443035	--	down	transcript	0.450239	2.73827	-2.6045	0.000219338	0.289167
NM_001127280.1	100147789	--	down	transcript	67.1328	88.3795	-0.396693	0.0414992	0.842215
NM_001161881.1	100302084	--	down	transcript	4.37808	12.4626	-1.50924	0.0232204	0.757932
NM_001161886.1	100302096	--	down	transcript	36.7703	52.5134	-0.514147	0.00739783	0.634362
NM_001163053.1	100302355	--	down	transcript	2.66709	8.15775	-1.61291	0.0220307	0.746544
NM_001267886.1	443171	--	down	transcript	30.8481	33.5351	-0.12049	0.0216497	0.746544
XM_004001957.3	101108967	--	down	transcript	23.471	24.2178	-0.0451931	0.0225015	0.750256
XM_004002332.3	101117713	--	down	transcript	1.2298	3.62093	-1.55793	0.0496037	0.860574
XM_004002337.3	101118910	--	down	transcript	9.8857	12.0656	-0.287481	0.0287896	0.797931
XM_004002595.3	101120970	--	down	transcript	32.4902	49.5678	-0.6094	0.0356869	0.835533
XM_004002724.3	101113028	--	down	transcript	3.90476	5.85854	-0.585306	0.00605458	0.634362
XM_004002790.3	101109404	--	down	transcript	2.34146	5.20513	-1.15253	0.0304387	0.811909
XM_004003222.3	101110289	--	down	transcript	6.15243	8.01192	-0.380992	0.0321702	0.824262
XM_004003366.3	101105125	--	down	transcript	5.57656	6.85295	-0.29735	0.0219162	0.746544
XM_004003478.2	101116530	--	down	transcript	1.97095	4.42033	-1.16526	0.0182129	0.707825
XM_004004079.3	101109416	--	down	transcript	5.79909	8.93392	-0.623466	0.00831279	0.634362
XM_004004235.3	101104717	--	down	transcript	0.783824	2.40158	-1.61538	0.0352113	0.835533
XM_004004310.3	101102701	--	down	transcript	13.8527	16.2904	-0.233852	0.0241998	0.757932
XM_004004321.3	101104718	--	down	transcript	16.9861	19.8736	-0.226498	0.0377494	0.835533
XM_004004446.3	101117905	--	down	transcript	14.7864	19.1571	-0.373609	0.0161682	0.692105
XM_004004697.3	101117649	--	down	transcript	10.7911	11.3693	-0.0753067	0.00411073	0.634362
XM_004004712.2	101121402	--	down	transcript	14.4317	15.4428	-0.097684	0.0438049	0.843629
XM_004005034.3	101117825	--	down	transcript	34.4154	46.0031	-0.418678	0.0447267	0.844566
XM_004005113.3	101116808	--	down	transcript	5.9439	8.85492	-0.575071	0.0461619	0.852833
XM_004005706.3	101103137	--	down	transcript	8.21129	13.1415	-0.678446	0.0195744	0.729536
XM_004005813.3	101107425	--	down	transcript	16.0214	30.246	-0.916743	0.02111	0.746544
XM_004005891.3	101107266	--	down	transcript	14.768	20.4148	-0.467143	0.0127193	0.686856
XM_004006438.2	101115951	--	down	transcript	0.633314	1.90508	-1.58886	0.0110553	0.66953
XM_004006623.3	101120316	--	down	transcript	33.1714	53.5452	-0.690818	0.0265267	0.7936
XM_004006637.3	100135699	--	down	transcript	1.49934	4.09577	-1.4498	0.0155495	0.692105
XM_004006722.3	101122427	--	down	transcript	2.50862	4.31703	-0.783142	0.0130474	0.686856
XM_004006765.2	101111789	--	down	transcript	8.56198	8.64506	-0.0139321	0.0112651	0.675071
XM_004007026.2	101114510	--	down	transcript	6.18436	8.69048	-0.490811	0.00660713	0.634362
XM_004007030.3	101115447	--	down	transcript	16.0477	19.2155	-0.259902	0.00289939	0.537057
XM_004008056.3	443490	--	down	transcript	2.57105	4.30628	-0.744087	0.0179888	0.707825
XM_004008603.3	101113846	--	down	transcript	7.6885	11.8399	-0.622888	0.0345182	0.835533
XM_004008691.3	101115791	--	down	transcript	11.4066	13.0955	-0.199195	0.0115455	0.677986
XM_004008835.3	101110758	--	down	transcript	22.1294	25.1743	-0.18599	0.0131154	0.686856
XM_004008858.3	780459	--	down	transcript	8.328	10.6408	-0.353569	0.0124119	0.686856
XM_004009893.2	101122864	--	down	transcript	19.8306	22.6447	-0.191446	0.0460694	0.852833
XM_004010333.3	443250	--	down	transcript	7.35291	13.0583	-0.828576	0.0103652	0.659886
XM_004010335.3	101122696	--	down	transcript	25.9063	31.8929	-0.299933	0.00724451	0.634362
XM_004010426.3	101103323	--	down	transcript	9.71796	12.0615	-0.311689	0.0256347	0.780995
XM_004010465.3	101113595	--	down	transcript	5.94025	9.19752	-0.630722	0.0260824	0.78312
XM_004010763.3	101122281	--	down	transcript	3.24264	4.79303	-0.563767	0.0362213	0.835533
XM_004010793.3	101108658	--	down	transcript	15.6502	19.0422	-0.283014	0.0290113	0.797931
XM_004011390.3	101118620	--	down	transcript	0.00640067	2.59394	-8.6627	0.00749162	0.634362
XM_004011406.3	101122867	--	down	transcript	16.5239	19.0451	-0.204861	0.0276838	0.795429
XM_004011413.3	101102737	--	down	transcript	3.631	4.48408	-0.304446	0.0395348	0.839034
XM_004011664.3	101109545	--	down	transcript	2.4958	10.1923	-2.02991	0.00879209	0.634362
XM_004011674.3	101112825	--	down	transcript	3.10292	4.27401	-0.461966	0.00966182	0.648253
XM_004011754.3	101111028	--	down	transcript	12.2266	19.2092	-0.65177	0.00721666	0.634362
XM_004011770.3	101115132	--	down	transcript	67.9926	89.1518	-0.390887	0.0319791	0.822115
XM_004011775.3	101116062	--	down	transcript	0.467693	2.18792	-2.22592	0.0347249	0.835533
XM_004012094.3	101121865	--	down	transcript	7.50171	10.391	-0.470043	0.00922449	0.639675
XM_004012243.3	101118032	--	down	transcript	3.59452	5.53294	-0.622247	0.0384552	0.839034
XM_004012642.3	101118539	--	down	transcript	7.71756	12.6606	-0.714133	0.0457405	0.852833
XM_004012907.3	101118968	--	down	transcript	152.222	198.084	-0.379936	0.0067232	0.634362
XM_004013614.3	101107116	--	down	transcript	0.57995	1.28697	-1.14998	0.0387998	0.839034
XM_004013655.3	101118462	--	down	transcript	12.5976	14.3758	-0.19049	0.00866427	0.634362
XM_004013722.3	101112836	--	down	transcript	2.38779	4.26798	-0.83788	0.0290077	0.797931
XM_004013763.3	101123222	--	down	transcript	1.35346	3.2993	-1.2855	0.00670674	0.634362
XM_004013874.2	101109818	--	down	transcript	43.1217	44.3796	-0.0414822	0.0133456	0.686856
XM_004013889.3	101113869	--	down	transcript	3.41789	4.63819	-0.440459	0.00976225	0.648353
XM_004014155.3	101108589	--	down	transcript	153.909	172.475	-0.164304	0.0156039	0.692105
XM_004014209.3	101122714	--	down	transcript	2.08023	3.2186	-0.629688	0.00834838	0.634362
XM_004014239.3	101108937	--	down	transcript	1.39002	5.91178	-2.08848	0.00640608	0.634362
XM_004014564.3	101104081	--	down	transcript	13.8555	18.6074	-0.42542	0.0356523	0.835533
XM_004015015.2	101121537	--	down	transcript	49.4832	52.6627	-0.0898422	0.00137378	0.454785
XM_004015106.2	101122881	--	down	transcript	26.4538	34.8423	-0.397361	0.00365234	0.615886
XM_004015334.3	101117867	--	down	transcript	23.072	27.1688	-0.235806	0.0105529	0.662505
XM_004015420.2	101120598	--	down	transcript	11.1919	24.002	-1.1007	0.0396622	0.839034
XM_004016032.3	101113525	--	down	transcript	5.18256	8.85663	-0.773093	0.0158738	0.692105
XM_004016150.2	101122975	--	down	transcript	7.81564	10.0944	-0.369124	0.0405019	0.839084
XM_004016292.3	101121966	--	down	transcript	5.01506	9.25132	-0.883393	0.0290517	0.797931
XM_004016980.3	101114389	--	down	transcript	0.538333	2.92483	-2.44178	0.00510397	0.634362
XM_004017225.3	101111909	--	down	transcript	65.8783	69.6409	-0.0801326	0.00549038	0.634362
XM_004017365.3	101105779	--	down	transcript	17.7441	19.5977	-0.143339	0.000648666	0.391956
XM_004017748.3	101104182	--	down	transcript	0.624999	6.19669	-3.30957	0.0141752	0.686856
XM_004017884.2	101117111	--	down	transcript	4.85829	8.38149	-0.786758	0.0175887	0.707615
XM_004017898.2	101120698	--	down	transcript	26.7858	28.8664	-0.107926	0.029729	0.80585
XM_004018240.3	101114218	--	down	transcript	56.1287	73.7618	-0.394134	0.00251102	0.521883
XM_004018407.3	101112853	--	down	transcript	22.3208	23.0485	-0.046288	0.0155053	0.692105
XM_004018502.2	101114909	--	down	transcript	2.28565	2.3888	-0.0636851	0.0421106	0.842215
XM_004018864.2	101120281	--	down	transcript	64.9739	144.951	-1.15764	0.0395857	0.839034
XM_004018936.3	494436	--	down	transcript	33.0759	39.25	-0.246909	0.0391472	0.839034
XM_004019610.2	101113634	--	down	transcript	7.52078	10.1431	-0.431545	0.00938731	0.642145
XM_004019620.3	101116778	--	down	transcript	50.7435	57.3699	-0.17707	0.0471815	0.856118
XM_004019689.3	101112933	--	down	transcript	8.06428	10.66	-0.402592	0.00513596	0.634362
XM_004020058.3	101108178	--	down	transcript	2.67959	2.85953	-0.0937675	0.0442848	0.843629
XM_004020476.3	101121138	--	down	transcript	26.6362	27.7379	-0.0584705	0.00256067	0.521883
XM_004020895.2	101119691	--	down	transcript	18.0586	26.3389	-0.544508	0.00564949	0.634362
XM_004020957.1	101113297	--	down	transcript	21.2715	31.2436	-0.554635	0.049928	0.860574
XM_004021427.3	101108627	--	down	transcript	12.4061	12.719	-0.0359371	0.0372134	0.835533
XM_004021431.3	101109414	--	down	transcript	6.43905	6.91358	-0.102586	0.00754321	0.634362
XM_004022056.3	101117561	--	down	transcript	5.3404	6.40542	-0.262346	0.032578	0.83315
XM_004023086.2	101107586	--	down	transcript	0.29703	1.13171	-1.92982	0.0243865	0.758913
XM_004023151.3	101107846	--	down	transcript	72.9179	98.6812	-0.436502	0.0318502	0.822115
XM_004023205.3	101119329	--	down	transcript	49.3468	61.8756	-0.326414	0.0187749	0.712738
XM_004023345.3	101115458	--	down	transcript	3.16637	5.59223	-0.820593	0.0386151	0.839034
XM_004023505.3	101108355	--	down	transcript	14.1311	17.0583	-0.271601	0.000589483	0.388577
XM_012094766.2	101120598	--	down	transcript	28.2856	40.2546	-0.509086	0.0121497	0.686856
XM_012094837.2	105602017	--	down	transcript	0.0364123	2.01377	-5.78933	0.0097001	0.648253
XM_012094907.2	101111481	--	down	transcript	7.40851	9.69608	-0.388218	0.0279501	0.795429
XM_012095395.1	101105597	--	down	transcript	0.272447	0.913344	-1.74518	0.0249331	0.766059
XM_012095422.2	101106623	--	down	transcript	1.56746	2.22661	-0.506417	0.0410555	0.842215
XM_012095644.2	101118986	--	down	transcript	28.9928	38.0276	-0.391352	0.0480424	0.856118
XM_012095986.2	101118472	--	down	transcript	3.33763	4.51621	-0.436291	0.0482516	0.856118
XM_012096015.1	101104090	--	down	transcript	4.64725	6.58051	-0.501823	0.041342	0.842215
XM_012096203.2	101113623	--	down	transcript	80.8899	83.8209	-0.0513512	0.0241954	0.757932
XM_012096357.2	101115651	--	down	transcript	5.45005	9.42306	-0.789927	0.000623101	0.391956
XM_012096605.2	101105600	--	down	transcript	4.9499	6.69678	-0.436069	0.0295216	0.803231
XM_012096801.2	101118988	--	down	transcript	5.05913	7.45245	-0.558826	0.00374967	0.625031
XM_012096956.1	101121040	--	down	transcript	0.950751	9.26096	-3.28402	0.0188024	0.712738
XM_012097021.2	101106364	--	down	transcript	1.96483	2.04778	-0.0596593	0.0148696	0.686856
XM_012097217.1	101120952	--	down	transcript	8.70611	11.8961	-0.450389	0.0478786	0.856118
XM_012097962.1	101104094	--	down	transcript	2.64712	5.53807	-1.06496	0.00604566	0.634362
XM_012098283.2	101103689	--	down	transcript	0.085458	3.90867	-5.51532	0.0168558	0.695119
XM_012098289.2	443388	--	down	transcript	1.15101	1.5246	-0.405534	0.0155793	0.692105
XM_012098313.2	101114905	--	down	transcript	21.0978	27.4103	-0.377623	0.0182067	0.707825
XM_012098341.2	101116429	--	down	transcript	2.92834	4.50013	-0.619883	0.00215991	0.521883
XM_012098474.1	101105854	--	down	transcript	6.11739	8.15185	-0.41421	0.0306506	0.812606
XM_012098858.2	101102181	--	down	transcript	2.63321	2.74214	-0.0584782	0.0356727	0.835533
XM_012098948.2	101114646	--	down	transcript	0.305378	2.86457	-3.22965	0.0329671	0.83315
XM_012099061.1	101112016	--	down	transcript	0.0130617	7.07102	-9.08044	4.31808e-05	0.208736
XM_012099310.1	101110627	--	down	transcript	1.33967	7.58057	-2.50043	0.00497402	0.634362
XM_012099429.1	101115658	--	down	transcript	0	1.56335	#NAME?	0.00736117	0.634362
XM_012099865.2	101103514	--	down	transcript	5.7698	5.89519	-0.0310185	0.0480916	0.856118
XM_012100509.2	101114820	--	down	transcript	1.8029	2.54117	-0.49517	0.0347756	0.835533
XM_012100935.1	101120117	--	down	transcript	2.10366	4.06959	-0.951978	0.0189706	0.712738
XM_012101198.2	101119000	--	down	transcript	0.478042	3.25391	-2.76696	0.0170288	0.697603
XM_012102152.2	101112933	--	down	transcript	6.83826	12.0195	-0.81368	0.019739	0.729862
XM_012102290.2	101107245	--	down	transcript	20.5953	26.7315	-0.376221	0.00120599	0.454785
XM_012102441.2	101120714	--	down	transcript	12.4594	13.149	-0.0777154	0.0299974	0.808631
XM_012102527.2	101109759	--	down	transcript	9.33278	10.8942	-0.223183	0.0344687	0.835533
XM_012102558.2	101103200	--	down	transcript	1.43339	2.25582	-0.654219	0.0188431	0.712738
XM_012102799.2	101122318	--	down	transcript	5.22452	6.95776	-0.413322	0.00432358	0.634362
XM_012102912.2	101118493	--	down	transcript	3.05051	4.58438	-0.587674	0.0301752	0.809668
XM_012104035.2	101121306	--	down	transcript	1.48194	3.19807	-1.10972	0.0220571	0.746544
XM_012104055.1	101103525	--	down	transcript	3.02973	7.3945	-1.28726	0.0173051	0.702964
XM_012104404.1	101104290	--	down	transcript	2.83919	4.64126	-0.709038	0.011315	0.675265
XM_012104638.2	101115595	--	down	transcript	0.754165	2.68136	-1.83001	0.0461642	0.852833
XM_012105142.2	101123089	--	down	transcript	5.29002	9.15023	-0.790533	0.000120121	0.25884
XM_012105143.2	101123089	--	down	transcript	4.66803	12.9124	-1.46787	0.0376881	0.835533
XM_012105204.2	101106650	--	down	transcript	1.32233	2.34947	-0.82925	0.00998969	0.657741
XM_012105304.2	101108104	--	down	transcript	3.20111	13.0902	-2.03184	0.00742544	0.634362
XM_012105316.2	101119364	--	down	transcript	1.5404	2.7409	-0.831348	0.0479396	0.856118
XM_012105399.2	101104715	--	down	transcript	5.29345	8.16879	-0.625914	0.0116236	0.679698
XM_012105454.2	101114585	--	down	transcript	11.5061	17.708	-0.622012	0.00541131	0.634362
XM_012105602.1	101116450	--	down	transcript	48.3142	59.3802	-0.297535	0.0144302	0.686856
XM_012105803.2	101118162	--	down	transcript	0	6.19316	#NAME?	0.00825624	0.634362
XM_012105804.2	101118162	--	down	transcript	0	5.52824	#NAME?	0.00879637	0.634362
XM_012105805.2	101118162	--	down	transcript	0	5.44124	#NAME?	0.00824473	0.634362
XM_012105807.2	101118162	--	down	transcript	0.139164	2.15565	-3.95327	0.00425484	0.634362
XM_012106016.2	101122327	--	down	transcript	1.30055	3.58502	-1.46286	0.018329	0.7084
XM_012106529.2	101103300	--	down	transcript	21.6293	23.838	-0.140277	0.0267115	0.79436
XM_012106642.2	101119368	--	down	transcript	2.01579	11.8309	-2.55314	0.00110624	0.454785
XM_012106646.2	101119368	--	down	transcript	0	6.13176	#NAME?	0.00772224	0.634362
XM_012107089.1	101110910	--	down	transcript	5.83377	11.4876	-0.977578	0.0388451	0.839034
XM_012108413.2	101105734	--	down	transcript	0	8.22304	#NAME?	0.00808683	0.634362
XM_012119503.2	101115429	--	down	transcript	0.941115	3.17955	-1.75638	0.0452027	0.849131
XM_012119527.2	101115002	--	down	transcript	0.125397	4.24987	-5.08284	0.0117979	0.686359
XM_012120200.1	101122000	--	down	transcript	0.823811	3.07598	-1.90066	0.0373278	0.835533
XM_012120728.2	101104963	--	down	transcript	0.345285	2.73833	-2.98743	0.00253036	0.521883
XM_012121044.2	101110301	--	down	transcript	0	3.68052	#NAME?	0.0347022	0.835533
XM_012121050.2	101110301	--	down	transcript	1.07807	3.67137	-1.76787	0.0156872	0.692105
XM_012124912.1	101119701	--	down	transcript	3.66143	5.41455	-0.564435	0.0141651	0.686856
XM_012126826.1	101102456	--	down	transcript	24.698	25.8491	-0.0657192	0.0489148	0.860571
XM_012152674.2	101102545	--	down	transcript	1.3912	2.15922	-0.634183	0.00115138	0.454785
XM_012152688.2	101102545	--	down	transcript	1.06158	3.70685	-1.80398	0.0430978	0.842215
XM_012157373.1	101102884	--	down	transcript	2.30293	4.98584	-1.11437	0.00210865	0.521883
XM_012159722.2	443371	--	down	transcript	27.318	37.3696	-0.452013	0.0498938	0.860574
XM_012162017.2	101120396	--	down	transcript	7.01255	13.6688	-0.962872	0.0304564	0.811909
XM_012164155.2	101115774	--	down	transcript	6.71421	8.86057	-0.400182	0.0432957	0.842215
XM_012164296.2	101116297	--	down	transcript	3.06272	5.29579	-0.790033	0.0349885	0.835533
XM_012169108.1	101122775	--	down	transcript	14.5944	15.2653	-0.0648376	0.0298987	0.808631
XM_012171243.2	101113806	--	down	transcript	2.43851	2.44232	-0.00225472	0.043322	0.842215
XM_012174437.2	101112717	--	down	transcript	0.462625	2.53692	-2.45516	0.00265228	0.521883
XM_012174818.2	101120316	--	down	transcript	15.9227	18.6318	-0.226685	0.00826303	0.634362
XM_012175714.1	101113487	--	down	transcript	9.09853	17.6962	-0.959731	0.0220549	0.746544
XM_012175782.1	101120820	--	down	transcript	8.46599	10.0024	-0.240601	0.020299	0.738674
XM_012176081.1	101102944	--	down	transcript	4.16994	20.204	-2.27654	0.021004	0.746544
XM_012176302.1	101111273	--	down	transcript	1.98705	5.28438	-1.41111	0.021907	0.746544
XM_012176365.2	101118780	--	down	transcript	4.70845	5.74926	-0.288124	0.0145076	0.686856
XM_012176381.2	101116138	--	down	transcript	1.32731	3.37129	-1.34479	0.00227581	0.521883
XM_012176531.2	101106808	--	down	transcript	0.458511	2.89723	-2.65965	0.00539782	0.634362
XM_012176667.2	101122186	--	down	transcript	1.52266	3.01623	-0.986156	0.0353685	0.835533
XM_012176672.2	101122186	--	down	transcript	4.82904	6.71467	-0.475581	0.040249	0.839034
XM_012176908.1	101107187	--	down	transcript	0.569444	0.92046	-0.692802	0.0445774	0.843629
XM_012177222.2	101109533	--	down	transcript	2.85751	7.19301	-1.33183	0.0237406	0.757932
XM_012177243.1	101107438	--	down	transcript	7.2293	12.6845	-0.811141	0.00441877	0.634362
XM_012177984.2	101107149	--	down	transcript	47.488	51.0869	-0.10539	0.00837469	0.634362
XM_012178011.1	105609865	--	down	transcript	0.959117	2.64798	-1.46511	0.0453683	0.851141
XM_012178013.2	101109176	--	down	transcript	4.24652	8.6804	-1.03148	0.0242462	0.757932
XM_012178271.2	101119468	--	down	transcript	0	8.7828	#NAME?	0.00012494	0.25884
XM_012178375.2	101112775	--	down	transcript	1.18097	12.7041	-3.42725	0.024478	0.760129
XM_012178384.1	101104149	--	down	transcript	0.549287	3.49432	-2.66938	0.0403568	0.839034
XM_012178427.2	101111097	--	down	transcript	2.66523	2.92816	-0.135735	0.0190971	0.715282
XM_012178854.2	101110936	--	down	transcript	0.136862	1.83755	-3.74698	0.00526096	0.634362
XM_012178867.2	101113932	--	down	transcript	5.33541	6.498	-0.284395	0.0140815	0.686856
XM_012178876.2	101115120	--	down	transcript	3.34096	5.68817	-0.767703	0.0238859	0.757932
XM_012178919.2	101119349	--	down	transcript	0.49658	1.84192	-1.89111	0.0127026	0.686856
XM_012179422.2	101111805	--	down	transcript	0.159328	1.21274	-2.9282	0.0149193	0.686856
XM_012179515.2	101119820	--	down	transcript	0.0154587	8.13109	-9.03889	0.000574949	0.388577
XM_012179607.2	101107195	--	down	transcript	1.59008	11.1317	-2.8075	0.0481682	0.856118
XM_012179805.2	101112731	--	down	transcript	8.85573	10.6689	-0.268726	0.036434	0.835533
XM_012180023.2	101118146	--	down	transcript	50.4831	51.5355	-0.0297664	0.0363929	0.835533
XM_012180493.2	101104702	--	down	transcript	0.556359	14.5094	-4.70482	0.0209543	0.746544
XM_012181234.2	101113336	--	down	transcript	3.45966	5.11389	-0.563789	0.00637168	0.634362
XM_012181309.2	101121099	--	down	transcript	10.8035	16.0409	-0.570257	0.040567	0.839233
XM_012181351.1	101106265	--	down	transcript	0.253077	1.77054	-2.80654	0.0247398	0.764983
XM_012181455.2	101103728	--	down	transcript	24.0254	24.5447	-0.0308516	0.00270307	0.521883
XM_012181791.2	101107792	--	down	transcript	17.8762	18.0904	-0.0171875	0.0482902	0.856118
XM_012182367.2	101110012	--	down	transcript	0.853432	2.28926	-1.42353	0.014719	0.686856
XM_012182571.2	101101844	--	down	transcript	1.33023	1.7716	-0.413382	0.0392946	0.839034
XM_012183086.2	101104502	--	down	transcript	0.775523	5.57168	-2.84487	0.0471031	0.856118
XM_012183170.2	101102596	--	down	transcript	1.93729	3.78809	-0.967429	0.0400777	0.839034
XM_012183190.1	101108496	--	down	transcript	7.80934	7.95036	-0.0258205	0.0412902	0.842215
XM_012183458.2	101111719	--	down	transcript	2.88602	3.22965	-0.162296	0.020573	0.744014
XM_012183540.2	101101898	--	down	transcript	2.01701	3.30209	-0.711159	0.0288671	0.797931
XM_012183892.2	101110246	--	down	transcript	2.62769	6.55608	-1.31904	0.00381481	0.628663
XM_012183959.2	101117425	--	down	transcript	6.11153	8.23551	-0.430324	0.0129335	0.686856
XM_012184033.2	101104323	--	down	transcript	25.1806	25.5117	-0.0188493	0.0188608	0.712738
XM_012184612.1	101109457	--	down	transcript	0.512524	1.68046	-1.71316	0.0445477	0.843629
XM_012184747.2	101120845	--	down	transcript	10.2245	12.8303	-0.327522	0.0445951	0.843629
XM_012184753.2	101121866	--	down	transcript	7.61199	13.7113	-0.849021	0.0338617	0.835533
XM_012184767.2	101122799	--	down	transcript	6.6838	9.08035	-0.442079	0.048675	0.859274
XM_012184900.2	101110423	--	down	transcript	9.34937	14.944	-0.676623	0.00687195	0.634362
XM_012185218.2	101107114	--	down	transcript	169.639	189.353	-0.15861	0.0281809	0.795429
XM_012185240.1	101108670	--	down	transcript	0.951056	6.68994	-2.81439	0.00137985	0.454785
XM_012185257.2	101110774	--	down	transcript	3.75763	5.64492	-0.587129	0.0494841	0.860574
XM_012185520.2	101102652	--	down	transcript	0.01425	4.31813	-8.2433	0.0084757	0.634362
XM_012185800.2	101104791	--	down	transcript	0.389586	2.46916	-2.664	0.0130235	0.686856
XM_012186243.2	101121022	--	down	transcript	3.12387	5.33352	-0.771753	0.0375195	0.835533
XM_012186311.2	101103580	--	down	transcript	11.8993	15.6946	-0.399389	0.0189211	0.712738
XM_012186664.1	101109718	--	down	transcript	2.2264	3.85837	-0.793278	0.0358466	0.835533
XM_012187027.2	101102323	--	down	transcript	4.35422	6.46545	-0.570335	0.0161489	0.692105
XM_012187092.2	101107116	--	down	transcript	1.52783	6.90972	-2.17715	0.0362129	0.835533
XM_012187375.1	101115890	--	down	transcript	17.8495	20.6549	-0.2106	0.0363544	0.835533
XM_012188212.1	101119491	--	down	transcript	20.2541	21.8719	-0.110859	0.0312827	0.815939
XM_012189152.2	101122617	--	down	transcript	13.738	23.2172	-0.757025	0.0205039	0.743369
XM_012189514.2	100302557	--	down	transcript	2.47763	7.83638	-1.66123	0.0418197	0.842215
XM_012189805.1	101118468	--	down	transcript	25.6031	25.623	-0.00112266	0.01244	0.686856
XM_012190042.1	101113952	--	down	transcript	1.74593	4.77927	-1.4528	0.040158	0.839034
XM_015091601.1	100302084	--	down	transcript	4.75478	9.1858	-0.950026	0.0311423	0.813739
XM_015091687.1	101118582	--	down	transcript	7.65444	12.5798	-0.716737	0.049329	0.860574
XM_015091775.1	101112192	--	down	transcript	12.1006	17.6717	-0.54636	0.0476498	0.856118
XM_015091994.1	101120708	--	down	transcript	3.66691	6.02762	-0.717025	0.0197434	0.729862
XM_015092636.1	101108362	--	down	transcript	0.324936	5.83992	-4.16772	6.50985e-05	0.236015
XM_015092727.1	101115254	--	down	transcript	2.12107	5.77771	-1.44571	0.000166968	0.27193
XM_015093061.1	100885760	--	down	transcript	1.34875	3.28628	-1.28483	0.0443607	0.843629
XM_015093090.1	101119539	--	down	transcript	19.4545	60.7632	-1.64309	0.0219314	0.746544
XM_015093242.1	101102456	--	down	transcript	0.790071	2.34721	-1.57089	0.0439464	0.843629
XM_015093295.1	101104965	--	down	transcript	12.6582	15.7586	-0.316068	0.0496944	0.860574
XM_015093679.1	101113917	--	down	transcript	0	8.34487	#NAME?	0.0357882	0.835533
XM_015094130.1	101102136	--	down	transcript	1.87837	3.53665	-0.912903	0.0124633	0.686856
XM_015094222.1	101103556	--	down	transcript	9.25	13.4919	-0.544569	0.0426268	0.842215
XM_015094404.1	101110314	--	down	transcript	0.0175263	1.38962	-6.30902	0.0403346	0.839034
XM_015094633.1	101103142	--	down	transcript	5.53955	12.7099	-1.19811	0.0308749	0.813739
XM_015094634.1	101103142	--	down	transcript	4.90382	10.5499	-1.10525	0.0378938	0.835533
XM_015094635.1	101103142	--	down	transcript	14.5289	26.6584	-0.875661	0.0209795	0.746544
XM_015094642.1	101103142	--	down	transcript	10.0355	20.0442	-0.998068	0.0101218	0.658892
XM_015094658.1	101114004	--	down	transcript	4.81884	6.92032	-0.522154	0.0112127	0.674713
XM_015094769.1	101110830	--	down	transcript	12.883	14.4046	-0.161069	0.0164173	0.692105
XM_015094800.1	101112211	--	down	transcript	0.877707	6.08423	-2.79326	0.0150942	0.690522
XM_015094804.1	101104392	--	down	transcript	0	1.88019	#NAME?	0.0100235	0.657741
XM_015094876.1	101109436	--	down	transcript	36.3411	41.4603	-0.190129	0.027715	0.795429
XM_015094884.1	101111011	--	down	transcript	9.92531	11.3259	-0.190438	0.0435478	0.842215
XM_015094957.1	101102554	--	down	transcript	3.74736	6.29524	-0.748385	0.00113406	0.454785
XM_015095054.1	101115867	--	down	transcript	9.50134	10.9608	-0.206147	0.0230277	0.757932
XM_015095205.1	101116649	--	down	transcript	13.7462	20.482	-0.575321	0.0071023	0.634362
XM_015095211.1	101104821	--	down	transcript	0.659856	4.19263	-2.66763	0.0223695	0.749197
XM_015095250.1	101102723	--	down	transcript	17.6782	21.888	-0.308166	0.0311226	0.813739
XM_015095576.1	101112566	--	down	transcript	126.137	149.84	-0.24843	0.00301643	0.543141
XM_015095614.1	101120920	--	down	transcript	1.54205	3.82659	-1.31121	0.0285364	0.795837
XM_015095768.1	101116906	--	down	transcript	11.3261	14.0016	-0.305948	0.0140485	0.686856
XM_015095923.1	101122277	--	down	transcript	4.1442	5.41057	-0.384687	0.00503177	0.634362
XM_015095945.1	101109444	--	down	transcript	10.8039	17.1361	-0.665496	0.0026001	0.521883
XM_015096055.1	101120328	--	down	transcript	8.38745	11.2713	-0.426346	0.00700195	0.634362
XM_015096409.1	101121517	--	down	transcript	4.69389	4.95991	-0.079528	0.0473546	0.856118
XM_015096468.1	101116399	--	down	transcript	2.03932	6.87205	-1.75265	0.0159638	0.692105
XM_015096576.1	101107789	--	down	transcript	6.38144	9.31541	-0.545738	0.0256313	0.780995
XM_015096581.1	100294646	--	down	transcript	21.4341	36.1954	-0.7559	0.0161106	0.692105
XM_015096632.1	101104662	--	down	transcript	7.27824	9.3998	-0.369041	0.0465022	0.855852
XM_015096746.1	101106945	--	down	transcript	6.40102	9.23288	-0.528479	0.0347587	0.835533
XM_015096774.1	101122032	--	down	transcript	4.4113	6.16918	-0.483873	0.0115476	0.677986
XM_015096964.1	101121352	--	down	transcript	3.90312	19	-2.2833	0.0374758	0.835533
XM_015096971.1	101121015	--	down	transcript	1.07619	1.31672	-0.291017	0.0294667	0.803231
XM_015097101.1	101102907	--	down	transcript	28.8257	41.7396	-0.53406	0.0239546	0.757932
XM_015097105.1	443519	--	down	transcript	51.3528	66.8989	-0.381541	0.0148167	0.686856
XM_015097107.1	101108755	--	down	transcript	0.752024	1.69358	-1.17122	0.00717589	0.634362
XM_015097161.1	101123382	--	down	transcript	0.929402	3.74162	-2.00929	0.0177715	0.707825
XM_015097298.1	101118793	--	down	transcript	0.514658	13.0078	-4.65962	0.0270036	0.795429
XM_015097311.1	101114709	--	down	transcript	2.46012	10.2456	-2.0582	0.0329019	0.83315
XM_015097314.1	101116059	--	down	transcript	38.5946	51.0537	-0.403614	0.0308187	0.813739
XM_015097410.1	101120756	--	down	transcript	2.81534	8.33201	-1.56536	0.0344025	0.835533
XM_015097802.1	101104249	--	down	transcript	1.44812	3.50824	-1.27657	0.0374211	0.835533
XM_015097812.1	101104249	--	down	transcript	1.35524	3.17535	-1.22837	0.0135352	0.686856
XM_015097952.1	101116155	--	down	transcript	16.0101	17.2678	-0.109098	0.0265409	0.7936
XM_015098010.1	101115289	--	down	transcript	5.67725	10.6217	-0.903752	0.0377969	0.835533
XM_015098044.1	101108061	--	down	transcript	37.4745	44.275	-0.240586	0.0221605	0.746544
XM_015098074.1	101117855	--	down	transcript	9.25443	10.8731	-0.232553	0.0465022	0.855852
XM_015098100.1	101104410	--	down	transcript	1.2201	6.11414	-2.32515	0.0316254	0.82045
XM_015098176.1	101115632	--	down	transcript	9.71966	12.9301	-0.411756	0.000558906	0.388577
XM_015098432.1	101118709	--	down	transcript	1.62061	7.12314	-2.13597	0.0413659	0.842215
XM_015098472.1	101109460	--	down	transcript	18.5845	24.1094	-0.375492	0.0467998	0.855852
XM_015098517.1	101116666	--	down	transcript	12.5647	16.7555	-0.415263	0.00520894	0.634362
XM_015098528.1	101117432	--	down	transcript	5.81278	6.90024	-0.24742	0.020133	0.735437
XM_015098628.1	101120425	--	down	transcript	0.842608	1.92666	-1.19317	0.0362362	0.835533
XM_015098749.1	106991424	--	down	transcript	3.18865	3.83019	-0.264468	0.0125997	0.686856
XM_015099100.1	101103168	--	down	transcript	6.06158	11.5172	-0.926022	0.0390395	0.839034
XM_015099176.1	106991444	--	down	transcript	11.3486	16.6834	-0.555897	0.0129269	0.686856
XM_015099426.1	100302308	--	down	transcript	0.295873	1.50266	-2.34447	0.00110977	0.454785
XM_015099849.1	101119580	--	down	transcript	2.03819	4.0854	-1.00319	0.00470683	0.634362
XM_015100571.1	101113169	--	down	transcript	14.6325	15.5552	-0.0882211	0.0443898	0.843629
XM_015100776.1	101117962	--	down	transcript	4.77536	8.80734	-0.883095	0.0354869	0.835533
XM_015100869.1	101115306	--	down	transcript	36.2318	40.4057	-0.157301	0.00883211	0.634362
XM_015101011.1	101120947	--	down	transcript	0.125923	3.6659	-4.86355	0.00821056	0.634362
XM_015101064.1	101117360	--	down	transcript	3.29288	4.75727	-0.530784	0.00664316	0.634362
XM_015101065.1	101117360	--	down	transcript	0	3.87416	#NAME?	0.00887984	0.634362
XM_015101159.1	101118301	--	down	transcript	2.57755	10.6237	-2.04322	0.00979102	0.648353
XM_015101160.1	101118301	--	down	transcript	1.46383	7.81646	-2.41677	0.00241423	0.521883
XM_015101361.1	100302079	--	down	transcript	2.48188	30.2234	-3.60616	0.0163827	0.692105
XM_015101419.1	101119674	--	down	transcript	15.9552	27.9717	-0.809938	0.0177547	0.707825
XM_015101579.1	105602862	--	down	transcript	15.3655	20.2995	-0.401748	0.034761	0.835533
XM_015101585.1	101122308	--	down	transcript	0.606107	5.17374	-3.09356	0.0133625	0.686856
XM_015101651.1	101108081	--	down	transcript	0.273948	3.47089	-3.66333	0.00602227	0.634362
XM_015101827.1	101122467	--	down	transcript	15.6362	21.5555	-0.463168	0.0182065	0.707825
XM_015101909.1	101105605	--	down	transcript	11.604	16.4727	-0.505462	0.0143786	0.686856
XM_015102402.1	101114650	--	down	transcript	5.33014	8.39826	-0.655916	0.0300546	0.808631
XM_015102639.1	106991801	--	down	transcript	6.95519	9.65203	-0.472743	0.0191373	0.715282
XM_015102991.1	101113448	--	down	transcript	4.31812	7.70064	-0.834576	0.0362691	0.835533
XM_015103096.1	101119945	--	down	transcript	4.14517	4.29054	-0.0497267	0.000560793	0.388577
XM_015103899.1	106991889	--	down	transcript	15.1943	15.2596	-0.00618974	0.0267307	0.79436
XM_015104075.1	101106989	--	down	transcript	8.07116	10.4939	-0.378703	0.0367063	0.835533
XM_015104085.1	101109141	--	down	transcript	4.4602	6.40975	-0.52316	0.00685273	0.634362
XM_015104092.1	101110728	--	down	transcript	7.41636	10.7887	-0.540736	0.0271377	0.795429
XM_015104146.1	101120464	--	down	transcript	0	3.67093	#NAME?	0.0304109	0.811909
XM_015104278.1	101120296	--	down	transcript	10.8319	17.6883	-0.707506	0.0477755	0.856118
XM_015104592.1	101106306	--	down	transcript	6.76708	10.2013	-0.592141	0.0489568	0.860571
XM_015105083.1	101109593	--	down	transcript	0.801999	3.13736	-1.96788	0.0147221	0.686856
XR_001023943.2	101119603	--	down	transcript	0.481954	1.40006	-1.53852	0.013322	0.686856
XR_001039091.1	101120819	--	down	transcript	5.21637	14.6259	-1.48741	0.0480585	0.856118
XR_001039438.2	101116387	--	down	transcript	2.61714	4.434	-0.76062	0.0379107	0.835533
XR_001435059.1	101108316	--	down	transcript	0.167949	4.78353	-4.83198	0.00256883	0.521883
XR_001435934.1	101112597	--	down	transcript	0.406584	1.47151	-1.85567	0.042713	0.842215
XR_001436878.1	105605487	--	down	transcript	3.33333e-07	1.66035	-22.248	0.00734334	0.634362

## Sheet: Supplementary material 4B
Supplementary material 4B Total set of mRNAs were up- and down- regulated in MM_F_P vs ww_F_P.
transcript_id	gene_id	gene_name	regulation	feature_id	MM_F_P_FPKM	ww_F_P_FPKM	log2(foldchange)	pvalue	qvalue
XM_004001976.2	101114400	--	up	transcript	16.4713	0	Inf	1.26563e-07	0.000183286
XM_004003097.2	101122320	--	up	transcript	19.8506	0.0128833	10.5895	7.48757e-07	0.000700012
XM_004003144.2	101112016	--	up	transcript	4.6086	0	Inf	1.39081e-06	0.00110453
XM_004008622.3	101119043	--	up	transcript	1.90959	0	Inf	4.06632e-07	0.00045504
XM_004016233.3	101103179	--	up	transcript	0.59856	0.00337533	7.47032	7.40402e-05	0.0224114
XM_004017333.3	101120274	--	up	transcript	7.03383	0	Inf	3.85667e-06	0.00241391
XM_004023065.2	101122848	--	up	transcript	5.19913	0.005574	9.86534	1.97708e-06	0.00146021
XM_012095270.2	443262	--	up	transcript	2.32991	0	Inf	4.8745e-06	0.00292696
XM_012095278.2	101115060	--	up	transcript	0.551347	0	Inf	5.95991e-05	0.019828
XM_012095333.2	101109405	--	up	transcript	0.724355	0	Inf	3.13927e-07	0.000380094
XM_012095631.1	101113031	--	up	transcript	0.381613	0	Inf	0.000203069	0.0446372
XM_012096025.1	101104425	--	up	transcript	1.77534	0	Inf	0.000163193	0.0385077
XM_012096638.2	101103028	--	up	transcript	0.853613	0	Inf	2.72667e-05	0.0111262
XM_012097035.1	101108255	--	up	transcript	0.560631	0.008057	6.12067	3.90984e-05	0.0145838
XM_012097041.1	101108255	--	up	transcript	1.58734	0	Inf	4.32623e-06	0.00266269
XM_012097295.2	101122383	--	up	transcript	1.68634	0	Inf	2.54075e-07	0.000318054
XM_012097737.2	101120274	--	up	transcript	4.68472	0	Inf	1.26132e-05	0.00621049
XM_012097881.2	105602911	--	up	transcript	3.46097	0.0308607	6.80926	5.60428e-05	0.0191627
XM_012098362.2	101110879	--	up	transcript	1.96115	0	Inf	8.71948e-05	0.024769
XM_012098727.2	101113888	--	up	transcript	1.91907	0	Inf	1.52104e-05	0.00702124
XM_012098909.2	101108520	--	up	transcript	10.3261	0	Inf	1.5056e-05	0.00702124
XM_012101525.2	100127212	--	up	transcript	2.18462	0	Inf	2.12745e-09	8.14277e-06
XM_012101598.1	100034665	--	up	transcript	0.827295	0.000436667	10.8877	0.000206144	0.0447388
XM_012105291.2	101118160	--	up	transcript	0.690772	0	Inf	2.04877e-06	0.00149817
XM_012105830.2	101122402	--	up	transcript	0.343549	0	Inf	0.000193196	0.0428495
XM_012106307.2	101103129	--	up	transcript	0.600694	0	Inf	1.96065e-06	0.00146021
XM_012107254.2	101103540	--	up	transcript	9.52638	0.100069	6.57286	0.000143297	0.0355151
XM_012122552.2	101113046	--	up	transcript	0.126068	0	Inf	1.58899e-05	0.00715597
XM_012125914.2	101111334	--	up	transcript	0.454164	0	Inf	0.000166649	0.0389499
XM_012129622.2	101114757	--	up	transcript	1.15482	0	Inf	5.70439e-05	0.0193261
XM_012134645.2	101108200	--	up	transcript	0.484165	0	Inf	7.13808e-05	0.0220438
XM_012144547.2	101121239	--	up	transcript	2.71535	0.159172	4.09248	0.000103392	0.028178
XM_012144937.1	101122579	--	up	transcript	0.638645	0	Inf	0.000181563	0.0410082
XM_012146156.1	101110822	--	up	transcript	0.409951	0	Inf	1.56873e-07	0.000216424
XM_012146213.2	101111344	--	up	transcript	3.34152	0	Inf	3.65816e-06	0.0023452
XM_012150566.2	101102961	--	up	transcript	1.16359	0.004479	8.02119	0.000237162	0.0490645
XM_012161479.2	101105403	--	up	transcript	25.4106	0	Inf	5.17652e-22	3.82322e-17
XM_012161628.2	101117485	--	up	transcript	2.32977	0	Inf	2.26036e-06	0.00157493
XM_012163386.1	101110216	--	up	transcript	1.79911	0	Inf	3.0142e-05	0.0119048
XM_012173120.2	101116716	--	up	transcript	1.29098	6.36667e-05	14.3076	4.2335e-08	9.19627e-05
XM_012174286.2	101116391	--	up	transcript	0.252957	0	Inf	6.51638e-06	0.00359164
XM_012174535.2	101119971	--	up	transcript	0.950769	0	Inf	2.60457e-08	6.20536e-05
XM_012174537.2	101119971	--	up	transcript	7.47019	0	Inf	4.05017e-18	9.9711e-14
XM_012175136.2	101112046	--	up	transcript	1.02865	0.02778	5.21056	3.1557e-05	0.0122669
XM_012175203.2	101116387	--	up	transcript	0.615135	0	Inf	1.17199e-06	0.000961777
XM_012175505.1	101110222	--	up	transcript	0.46769	0	Inf	0.000232834	0.0485775
XM_012175685.2	101107854	--	up	transcript	0.195898	0	Inf	0.000215633	0.0462966
XM_012176212.2	101103436	--	up	transcript	3.50857	0.003353	10.0312	6.68764e-06	0.00365425
XM_012178270.2	101119468	--	up	transcript	4.97978	0	Inf	6.83453e-11	5.04778e-07
XM_012179831.2	101115369	--	up	transcript	1.32039	0	Inf	1.00473e-05	0.00511768
XM_012179992.2	101108833	--	up	transcript	0.588919	0.004738	6.95765	1.82048e-05	0.00814882
XM_012179997.1	101108833	--	up	transcript	0.468914	0.00857767	5.77259	0.000242316	0.0497132
XM_012181243.2	101114361	--	up	transcript	2.89094	0.000201667	13.8073	3.51875e-05	0.0133961
XM_012181515.2	101123214	--	up	transcript	3.37209	0	Inf	0.000153003	0.0369293
XM_012181518.2	101123470	--	up	transcript	0.547437	0	Inf	3.71274e-07	0.000428456
XM_012182186.2	101114197	--	up	transcript	0.58151	0	Inf	3.79185e-05	0.0142885
XM_012182490.2	101120499	--	up	transcript	2.89583	0	Inf	1.81051e-06	0.00137854
XM_012183703.2	101113247	--	up	transcript	0.504444	0	Inf	0.000181155	0.0410082
XM_012184142.2	101112577	--	up	transcript	5.70475	0	Inf	0.000108302	0.0293
XM_012184146.2	101113078	--	up	transcript	3.68075	0.00106867	11.75	2.20501e-09	8.14277e-06
XM_012184216.2	101116918	--	up	transcript	1.2405	0	Inf	0.000117291	0.0309157
XM_012184637.2	101112580	--	up	transcript	0.706716	0	Inf	0.000226764	0.0477155
XM_012184809.2	101103405	--	up	transcript	1.06614	0	Inf	4.64177e-07	0.000511682
XM_012185229.1	101110013	--	up	transcript	1.11212	0.0111813	6.63608	6.7826e-05	0.0213167
XM_012185809.2	101117126	--	up	transcript	0.467806	0	Inf	0.000210493	0.0453248
XM_012187145.2	101111305	--	up	transcript	1.63215	0	Inf	0.000120237	0.0312689
XM_012187149.2	101114291	--	up	transcript	0.328391	0	Inf	0.000179502	0.0407923
XM_012187155.2	101114291	--	up	transcript	0.361789	0	Inf	0.000158376	0.0376966
XM_012187157.2	101114291	--	up	transcript	0.359532	0	Inf	0.000165123	0.0388392
XM_012187158.2	101114291	--	up	transcript	0.347853	0	Inf	0.000168332	0.0390087
XM_012187463.2	101107808	--	up	transcript	0.345158	0	Inf	0.000119103	0.0310834
XM_012187723.2	101105449	--	up	transcript	1.5935	0	Inf	6.82363e-05	0.0213548
XM_012187864.2	101107457	--	up	transcript	1.84512	0	Inf	5.9094e-06	0.00335731
XM_012188097.2	101103585	--	up	transcript	2.20834	0.129323	4.09391	8.90938e-05	0.0251153
XM_012188222.2	101109989	--	up	transcript	2.37174	0	Inf	8.0019e-08	0.000151538
XM_012188303.2	101102163	--	up	transcript	9.49603	0	Inf	8.76969e-08	0.000160174
XM_012189115.2	101114544	--	up	transcript	1.70481	0	Inf	8.77834e-05	0.0248407
XM_012189593.2	101115417	--	up	transcript	0.671867	0	Inf	1.58237e-07	0.000216424
XM_012189765.2	101114129	--	up	transcript	6.30134	0.244166	4.68972	3.07227e-05	0.0120696
XM_012190122.2	101109823	--	up	transcript	1.70849	0	Inf	0.00012629	0.0323868
XM_012190142.2	101111736	--	up	transcript	0.975381	0	Inf	1.19275e-06	0.000968054
XM_012190579.2	101117867	--	up	transcript	2.78135	0.11499	4.5962	0.000150816	0.0366497
XM_015091993.1	101119771	--	up	transcript	3.52699	0.007944	8.79436	5.87769e-05	0.0196429
XM_015093036.1	105607129	--	up	transcript	0.324313	0	Inf	2.42796e-05	0.0101888
XM_015093050.1	101118416	--	up	transcript	1.15007	0	Inf	9.28332e-08	0.000160174
XM_015093146.1	101110301	--	up	transcript	1.9252	0.000873	11.1067	6.62875e-05	0.021012
XM_015093217.1	101121659	--	up	transcript	0.547383	0	Inf	0.000101322	0.027923
XM_015093635.1	101122082	--	up	transcript	41.4218	1.25373	5.04609	4.59483e-06	0.00280463
XM_015094350.1	101103225	--	up	transcript	8.36336	0	Inf	0.000223801	0.0472264
XM_015096132.1	101120241	--	up	transcript	2.66524	0	Inf	0.000110127	0.0296848
XM_015097032.1	101105256	--	up	transcript	1.02409	0	Inf	0.000218259	0.0464586
XM_015097033.1	101105758	--	up	transcript	1.27477	0.00119067	10.0643	2.59967e-11	2.13338e-07
XM_015097036.1	101105758	--	up	transcript	0.708369	0	Inf	2.68894e-07	0.000330995
XM_015097037.1	101105758	--	up	transcript	0.850502	0	Inf	1.08781e-07	0.00017948
XM_015097040.1	101105758	--	up	transcript	1.11975	0	Inf	3.07373e-08	7.09426e-05
XM_015097107.1	101108755	--	up	transcript	0.752024	0	Inf	6.2441e-06	0.00346745
XM_015097172.1	101102733	--	up	transcript	8.51645	1.1407	2.90034	0.000236175	0.0489977
XM_015097861.1	101121431	--	up	transcript	0.724688	0.000666667	10.0862	9.30186e-07	0.000812867
XM_015098117.1	101105579	--	up	transcript	0.875124	0	Inf	1.22284e-05	0.00606145
XM_015098465.1	101104253	--	up	transcript	0.643782	0	Inf	6.67053e-07	0.000643315
XM_015098561.1	443300	--	up	transcript	86.7323	0	Inf	8.49952e-05	0.0242374
XM_015098747.1	101123648	--	up	transcript	0.634146	0	Inf	0.000133176	0.0337328
XM_015100881.1	101123145	--	up	transcript	1.40158	0.001895	9.53064	0.00017693	0.0404701
XM_015101012.1	101120947	--	up	transcript	1.65477	0	Inf	6.47077e-07	0.000637215
XM_015102290.1	101119762	--	up	transcript	0.148313	0	Inf	2.85218e-05	0.0115744
XM_015102306.1	101103513	--	up	transcript	1.82785	0	Inf	5.29645e-08	0.000110682
XM_015102340.1	101106372	--	up	transcript	0.567162	0	Inf	8.07768e-05	0.0233958
XM_015102376.1	101110544	--	up	transcript	4.667	0.001167	11.9655	3.20708e-06	0.00215332
XM_015103063.1	100034665	--	up	transcript	1.27068	0	Inf	1.25663e-07	0.000183286
XM_015103114.1	101119774	--	up	transcript	1.86457	0.000185333	13.2964	6.19721e-05	0.0200749
XM_015103346.1	101110983	--	up	transcript	0.54655	0	Inf	0.000176989	0.0404701
XM_015103669.1	101106482	--	up	transcript	3.17411	0	Inf	7.34725e-05	0.0223311
XM_015104467.1	101108716	--	up	transcript	13.3093	0.154417	6.42946	3.60235e-06	0.0023452
XM_015104806.1	101104633	--	up	transcript	3.51454	0	Inf	0.0001214	0.0314605
XM_015104875.1	101112288	--	up	transcript	1.07924	0	Inf	0.000158373	0.0376966
XM_015104877.1	101112288	--	up	transcript	0.629651	0	Inf	0.00011372	0.0302692
XM_015104963.1	101107332	--	up	transcript	2.06885	0	Inf	6.69097e-05	0.0211186
XR_001023297.2	101119170	--	up	transcript	0.325217	0	Inf	2.87407e-05	0.0115995
XR_001041828.2	101109541	--	up	transcript	0.34194	0	Inf	0.000150604	0.0366497
XR_001042662.2	101111337	--	up	transcript	0.387871	0	Inf	0.000231157	0.0483642
XR_001044591.2	101102580	--	up	transcript	0.650126	0.003542	7.52001	0.000114633	0.0303457
XR_001436645.1	106991905	--	up	transcript	0.63625	0	Inf	4.0857e-05	0.0150879
XM_004002685.3	101102771	--	down	transcript	0	20.836	#NAME?	1.3661e-06	0.0010967
XM_004007845.3	101102896	--	down	transcript	0	0.919865	#NAME?	8.24917e-05	0.0237992
XM_004008101.3	101104570	--	down	transcript	0	0.392775	#NAME?	7.2056e-06	0.00388455
XM_004008706.3	101119468	--	down	transcript	0	3.90484	#NAME?	2.11087e-05	0.00911712
XM_004010577.2	101119219	--	down	transcript	0.00628	8.10141	-10.3332	7.88254e-05	0.0230819
XM_004012279.3	101110249	--	down	transcript	0.299232	63.6784	-7.73339	4.22727e-05	0.01538
XM_004012489.3	101102823	--	down	transcript	0	2.52873	#NAME?	7.16319e-05	0.0220438
XM_004014583.3	101108331	--	down	transcript	0	0.64973	#NAME?	6.92853e-05	0.0215916
XM_004016130.3	100294596	--	down	transcript	0	5.25099	#NAME?	0.000111087	0.0297267
XM_012095507.2	101118299	--	down	transcript	0.00290833	1.58337	-9.08859	8.44938e-05	0.0241878
XM_012095696.2	101116170	--	down	transcript	0	0.514796	#NAME?	9.53959e-05	0.0266881
XM_012095774.2	101102086	--	down	transcript	0.009607	2.00845	-7.70778	2.22369e-07	0.000288131
XM_012096039.2	101106359	--	down	transcript	0	0.504881	#NAME?	5.42384e-05	0.018665
XM_012096176.2	101122625	--	down	transcript	0.151461	5.88934	-5.28109	1.54242e-05	0.00703785
XM_012096757.2	101112674	--	down	transcript	0	1.62352	#NAME?	6.27321e-12	7.722e-08
XM_012096790.1	101110450	--	down	transcript	0	1.03325	#NAME?	0.000102309	0.02809
XM_012097020.2	101105948	--	down	transcript	0.00115033	0.670996	-9.18811	9.92518e-06	0.00511768
XM_012097172.2	101123150	--	down	transcript	0	0.460262	#NAME?	4.14278e-05	0.0151591
XM_012098908.2	101108520	--	down	transcript	0	19.3277	#NAME?	6.24257e-07	0.000632929
XM_012099355.2	101106631	--	down	transcript	0.368464	27.7653	-6.23562	6.02848e-06	0.00337307
XM_012099429.1	101115658	--	down	transcript	0	2.92106	#NAME?	2.30113e-10	1.30734e-06
XM_012099870.2	101104275	--	down	transcript	1.33333e-06	0.882898	-19.3368	3.31886e-05	0.0127667
XM_012099874.2	101104275	--	down	transcript	1e-06	3.22848	-21.6224	6.36276e-07	0.000635047
XM_012100859.2	101107478	--	down	transcript	0	1.39925	#NAME?	2.68424e-05	0.0110139
XM_012101905.2	101117888	--	down	transcript	0	0.470833	#NAME?	1.27704e-05	0.00624626
XM_012103823.2	101118578	--	down	transcript	3.33333e-06	2.06883	-19.2434	1.44636e-05	0.00680407
XM_012103829.1	101118578	--	down	transcript	0	0.510732	#NAME?	2.97941e-05	0.0118946
XM_012104975.2	101112448	--	down	transcript	0	0.199252	#NAME?	0.000150853	0.0366497
XM_012105417.2	101108716	--	down	transcript	0.532575	47.4059	-6.47594	7.92365e-06	0.00421019
XM_012105453.2	101114585	--	down	transcript	0	3.16221	#NAME?	1.27815e-11	1.18e-07
XM_012106521.2	101102544	--	down	transcript	0	1.23467	#NAME?	4.74845e-05	0.0168609
XM_012106646.2	101119368	--	down	transcript	0	3.33327	#NAME?	8.40031e-07	0.000775528
XM_012107090.1	101110910	--	down	transcript	0	4.20612	#NAME?	0.000149119	0.0365897
XM_012108413.2	101105734	--	down	transcript	0	11.733	#NAME?	1.14806e-07	0.00017948
XM_012112805.2	101104962	--	down	transcript	0	0.757076	#NAME?	3.19364e-06	0.00215332
XM_012117375.1	101117302	--	down	transcript	0	0.636333	#NAME?	1.40814e-05	0.00666674
XM_012121812.2	101109680	--	down	transcript	1.68903	62.792	-5.21631	4.97637e-06	0.00296403
XM_012124072.2	101110997	--	down	transcript	0.0170787	1.59108	-6.54167	4.83329e-05	0.0170754
XM_012125724.2	101120218	--	down	transcript	0	10.4195	#NAME?	5.39495e-08	0.000110682
XM_012129793.2	101123441	--	down	transcript	0	1.05549	#NAME?	3.00204e-05	0.0119048
XM_012133963.2	101116455	--	down	transcript	0	1.3797	#NAME?	1.19075e-07	0.00017948
XM_012145279.2	101103788	--	down	transcript	0	0.316004	#NAME?	3.81491e-06	0.00240819
XM_012152004.1	101117397	--	down	transcript	0	3.00708	#NAME?	5.14246e-06	0.00303845
XM_012159856.1	443485	--	down	transcript	0	10.7449	#NAME?	0.000171412	0.0395625
XM_012159865.2	443485	--	down	transcript	0.080279	43.2464	-9.07334	1.98072e-05	0.00870775
XM_012163049.2	101107940	--	down	transcript	0	0.374967	#NAME?	0.00018664	0.0417717
XM_012173153.2	101116716	--	down	transcript	0	5.49221	#NAME?	0.000218275	0.0464586
XM_012173782.2	101105811	--	down	transcript	0	0.782459	#NAME?	7.52e-05	0.0226696
XM_012174008.2	101104729	--	down	transcript	0	1.44767	#NAME?	1.20817e-05	0.0060292
XM_012174014.2	101104729	--	down	transcript	0	3.25514	#NAME?	5.66657e-06	0.00324431
XM_012174016.2	101104729	--	down	transcript	0	1.41027	#NAME?	1.35537e-05	0.00651148
XM_012174023.1	101107684	--	down	transcript	0	4.03303	#NAME?	9.46512e-07	0.000812867
XM_012174261.1	101115611	--	down	transcript	0	0.803627	#NAME?	5.83594e-05	0.0195921
XM_012174327.2	101120998	--	down	transcript	0	1.50347	#NAME?	0.000126958	0.0324455
XM_012174704.2	101103709	--	down	transcript	0	1.0086	#NAME?	4.8551e-05	0.0170754
XM_012175128.2	101112046	--	down	transcript	0	0.258011	#NAME?	9.99464e-06	0.00511768
XM_012175218.2	101117577	--	down	transcript	0	0.996783	#NAME?	0.000133659	0.0337328
XM_012175678.2	101107854	--	down	transcript	0	0.239489	#NAME?	2.53913e-08	6.20536e-05
XM_012176298.1	101109958	--	down	transcript	0	4.2243	#NAME?	6.16859e-07	0.000632929
XM_012177033.2	101103973	--	down	transcript	0	0.682681	#NAME?	1.97034e-06	0.00146021
XM_012177149.2	101117839	--	down	transcript	0	1.57651	#NAME?	8.77178e-07	0.000799824
XM_012177394.1	101106678	--	down	transcript	0	1.71502	#NAME?	1.51191e-05	0.00702124
XM_012177615.1	101122644	--	down	transcript	0.00200933	4.83805	-11.2335	0.000131145	0.0334
XM_012177651.2	101103319	--	down	transcript	0	0.651267	#NAME?	7.21596e-05	0.0221141
XM_012177794.2	101122104	--	down	transcript	0	3.70858	#NAME?	1.06737e-05	0.00539951
XM_012178287.2	101120917	--	down	transcript	0	1.63641	#NAME?	4.74638e-06	0.00287339
XM_012179515.2	101119820	--	down	transcript	0.0154587	6.79527	-8.77997	7.84945e-08	0.000151538
XM_012179566.1	101102901	--	down	transcript	0.00597	2.34528	-8.61782	1.83406e-08	4.83778e-05
XM_012179708.2	101121517	--	down	transcript	0	0.589212	#NAME?	3.73696e-05	0.0141539
XM_012179735.2	443270	--	down	transcript	0	1.07856	#NAME?	6.00567e-05	0.0198906
XM_012180850.1	101114023	--	down	transcript	0	0.169313	#NAME?	0.000195709	0.0432769
XM_012183050.2	101120168	--	down	transcript	0.00643333	0.85157	-7.04842	3.34793e-07	0.000392488
XM_012183409.2	101110245	--	down	transcript	0	1.188	#NAME?	2.43062e-09	8.54849e-06
XM_012183511.2	101122366	--	down	transcript	0.051873	2.71968	-5.71231	1.65903e-06	0.0012898
XM_012183554.2	101121432	--	down	transcript	0	43.5368	#NAME?	6.57845e-05	0.0209991
XM_012184127.2	101111813	--	down	transcript	0	2.4172	#NAME?	4.19034e-06	0.00260072
XM_012184817.2	101103025	--	down	transcript	0	0.38236	#NAME?	2.32994e-05	0.00983328
XM_012185385.2	101102823	--	down	transcript	0	2.06891	#NAME?	0.000102817	0.028125
XM_012185882.1	101104585	--	down	transcript	0	0.483982	#NAME?	1.55323e-05	0.00703785
XM_012186494.2	101112995	--	down	transcript	0	2.56382	#NAME?	2.03345e-10	1.25153e-06
XM_012187732.2	100125614	--	down	transcript	2.66667e-06	3.40843	-20.2856	1.03012e-11	1.08688e-07
XM_012187844.2	101122294	--	down	transcript	0	0.910049	#NAME?	6.93372e-07	0.000656543
XM_012188652.2	101112750	--	down	transcript	0	1.4402	#NAME?	6.29644e-05	0.0203024
XM_012188656.2	101112750	--	down	transcript	0	1.26194	#NAME?	0.000125812	0.0323868
XM_012189075.2	101110436	--	down	transcript	0	0.733428	#NAME?	1.1147e-07	0.00017948
XM_012189217.2	101111506	--	down	transcript	0	3.96344	#NAME?	2.08709e-06	0.00151124
XM_012189367.2	101102166	--	down	transcript	0	0.415755	#NAME?	2.57702e-05	0.0107532
XM_012189369.2	101102166	--	down	transcript	0	0.414267	#NAME?	3.12965e-05	0.01223
XM_015092416.1	101111506	--	down	transcript	0	3.34603	#NAME?	7.37005e-06	0.00394442
XM_015092551.1	101114406	--	down	transcript	0	0.898757	#NAME?	6.17305e-05	0.0200749
XM_015092636.1	101108362	--	down	transcript	0.324936	3.61589	-3.47612	6.14794e-05	0.0200749
XM_015093239.1	101123605	--	down	transcript	0	0.570163	#NAME?	0.000167709	0.0390087
XM_015093489.1	101110481	--	down	transcript	0	0.691573	#NAME?	1.00504e-06	0.000853206
XM_015093501.1	101115188	--	down	transcript	0.0331887	2.89642	-6.44744	9.0307e-05	0.0253605
XM_015093714.1	101105220	--	down	transcript	0	1.69018	#NAME?	1.74461e-08	4.77228e-05
XM_015094804.1	101104392	--	down	transcript	0	1.9315	#NAME?	5.43344e-05	0.018665
XM_015095053.1	101106419	--	down	transcript	0	16.476	#NAME?	9.44622e-07	0.000812867
XM_015096274.1	101115965	--	down	transcript	0.024968	7.98256	-8.32063	7.69376e-05	0.0228208
XM_015096551.1	101123123	--	down	transcript	0	1.41514	#NAME?	5.65984e-09	1.81747e-05
XM_015097454.1	101118620	--	down	transcript	0	5.05894	#NAME?	0.000175831	0.0404558
XM_015098092.1	101121612	--	down	transcript	0.0243173	4.60445	-7.5649	9.32541e-08	0.000160174
XM_015098170.1	101115288	--	down	transcript	0.0249923	120.767	-12.2385	3.38651e-05	0.0129594
XM_015099871.1	100037676	--	down	transcript	0	11.1436	#NAME?	1.11237e-06	0.000933593
XM_015101065.1	101117360	--	down	transcript	0	2.65572	#NAME?	3.64658e-06	0.0023452
XM_015101327.1	101112675	--	down	transcript	0	1.65401	#NAME?	2.97219e-05	0.0118946
XM_015101361.1	100302079	--	down	transcript	2.48188	36.2716	-3.86934	3.68338e-06	0.0023452
XM_015101373.1	101112848	--	down	transcript	0	5.75667	#NAME?	5.37505e-06	0.00315067
XM_015104143.1	101120464	--	down	transcript	0.00591333	0.618475	-6.7086	0.000207892	0.0448956
XM_015104146.1	101120464	--	down	transcript	0	2.57089	#NAME?	5.99161e-06	0.00337307
XM_015104649.1	101121397	--	down	transcript	0	8.5658	#NAME?	5.2353e-10	2.57776e-06
XR_001038967.2	101111870	--	down	transcript	0	0.427671	#NAME?	1.42517e-07	0.000202421
XR_001039125.2	101116391	--	down	transcript	0	0.228535	#NAME?	3.42363e-06	0.00225767
XR_001043778.2	101115555	--	down	transcript	0	0.991695	#NAME?	7.11646e-08	0.000142054
XR_001434196.1	101109152	--	down	transcript	0	1.10748	#NAME?	1.48541e-06	0.00116711
XR_001434389.1	101119811	--	down	transcript	0	3.49437	#NAME?	8.18841e-16	1.51193e-11
XR_001435241.1	101111978	--	down	transcript	0	1.02306	#NAME?	1.93987e-07	0.000255844

## Sheet: Supplementary material 4C
Supplementary material 4C Total set of mRNAs were up- and down- regulated in MM_L_P vs ww_L_P.
transcript_id	gene_id	gene_name	regulation	feature_id	MM_L_P_FPKM	ww_L_P_FPKM	log2(foldchange)	pvalue	qvalue
XM_004003421.2	101120039	--	up	transcript	0.940263	0	Inf	1.0723e-05	0.0056168
XM_004005886.2	101105896	--	up	transcript	17.8213	0.00347433	12.3246	1.73776e-18	6.41729e-14
XM_004005887.2	101105896	--	up	transcript	47.5718	0	Inf	1.0067e-26	7.4352e-22
XM_004011833.3	101110342	--	up	transcript	22.3904	0.017611	10.3122	3.46053e-08	8.51948e-05
XM_004015993.2	101104088	--	up	transcript	3.32081	0	Inf	5.14493e-05	0.0175168
XM_004021698.3	101112024	--	up	transcript	8.06176	0	Inf	1.64809e-06	0.0017641
XM_012095291.2	443274	--	up	transcript	1.25997	0.00264267	8.89718	3.20021e-07	0.000492412
XM_012096902.2	101111746	--	up	transcript	10.6735	0.0275613	8.59717	9.83485e-06	0.00529177
XM_012096956.1	101121040	--	up	transcript	9.26096	0.553583	4.06429	6.07757e-05	0.0196014
XM_012097278.2	101110107	--	up	transcript	1.78977	0	Inf	3.34416e-05	0.0130587
XM_012097904.2	101116936	--	up	transcript	3.40805	0.0495767	6.10314	8.4485e-06	0.00479985
XM_012098885.2	101107637	--	up	transcript	8.79821	0	Inf	3.69538e-07	0.000557
XM_012099870.2	101104275	--	up	transcript	0.922838	3.33333e-06	18.0788	6.66282e-05	0.0209403
XM_012099874.2	101104275	--	up	transcript	3.70942	3.33333e-07	23.4077	2.98803e-06	0.00270839
XM_012100980.2	101105696	--	up	transcript	10.2849	0	Inf	2.30239e-17	3.40096e-13
XM_012101920.2	101119946	--	up	transcript	2.48751	0.102451	4.6017	0.000177509	0.0414882
XM_012101996.2	101109049	--	up	transcript	0.972045	0	Inf	2.14503e-06	0.00209921
XM_012102305.1	101108362	--	up	transcript	1.28355	0	Inf	7.10792e-05	0.0215152
XM_012103740.1	101120036	--	up	transcript	0.291497	0	Inf	2.35622e-05	0.0099734
XM_012104118.2	101108359	--	up	transcript	0.979946	0.00280733	8.44736	7.02057e-06	0.00432098
XM_012105003.2	101109588	--	up	transcript	0.835524	0	Inf	0.000214253	0.0470955
XM_012105009.1	101115340	--	up	transcript	0.380061	0	Inf	0.000147303	0.036508
XM_012105134.1	101123089	--	up	transcript	2.1258	0.00616867	8.42883	8.19045e-06	0.00478228
XM_012105779.2	101114586	--	up	transcript	1.37338	0	Inf	0.000155342	0.0381165
XM_012121044.2	101110301	--	up	transcript	3.68052	0	Inf	4.82467e-06	0.00367356
XM_012121795.2	101109680	--	up	transcript	1.25419	0	Inf	6.14208e-05	0.0197049
XM_012122292.2	101112035	--	up	transcript	0.474965	0	Inf	0.000105274	0.0286909
XM_012122491.2	101113046	--	up	transcript	1.09051	0.009052	6.91256	3.55683e-05	0.0135411
XM_012132272.2	101121571	--	up	transcript	1.80708	0	Inf	1.37137e-07	0.000289386
XM_012144327.2	101120727	--	up	transcript	0.315965	0	Inf	3.62463e-06	0.00300791
XM_012144345.2	101120727	--	up	transcript	0.25615	0	Inf	7.72528e-06	0.00463664
XM_012144382.2	101120727	--	up	transcript	0.2898	0	Inf	5.67881e-06	0.00399447
XM_012145060.1	101102292	--	up	transcript	17.8056	1.91311	3.21834	0.000167668	0.0399467
XM_012152536.2	101122928	--	up	transcript	0.430964	0	Inf	2.016e-05	0.00886283
XM_012167826.2	101116898	--	up	transcript	6.03372	0.022163	8.08875	5.53399e-05	0.0183284
XM_012169544.1	101105896	--	up	transcript	3.42176	0	Inf	4.16978e-09	1.71093e-05
XM_012176480.2	101108042	--	up	transcript	0.456301	0	Inf	0.000156265	0.0382161
XM_012178133.2	101123035	--	up	transcript	0.963904	0.00335667	8.16572	1.66955e-05	0.00779785
XM_012178453.1	101118019	--	up	transcript	1.22271	0	Inf	6.55162e-06	0.00428215
XM_012178948.1	101107863	--	up	transcript	2.21367	0	Inf	1.33133e-05	0.00678126
XM_012178955.2	101122523	--	up	transcript	0.52198	0	Inf	9.41822e-05	0.0265497
XM_012179605.2	101107195	--	up	transcript	18.2022	0.372072	5.61239	5.7343e-05	0.0187397
XM_012179830.2	101115369	--	up	transcript	1.58848	0	Inf	8.64508e-11	5.80454e-07
XM_012181276.2	101117423	--	up	transcript	3.64998	0	Inf	9.88754e-06	0.00529177
XM_012181320.2	101102313	--	up	transcript	0.894443	0	Inf	0.000182409	0.0421006
XM_012181333.2	101104912	--	up	transcript	11.4307	0.100381	6.83129	1.67873e-05	0.00779785
XM_012182538.2	101105665	--	up	transcript	0.3652	0	Inf	6.50588e-05	0.0206225
XM_012183946.2	101116062	--	up	transcript	1.74513	0	Inf	5.95032e-06	0.00403186
XM_012184127.2	101111813	--	up	transcript	1.53275	0	Inf	3.25155e-05	0.0127739
XM_012186449.2	101119321	--	up	transcript	1.5211	0	Inf	4.80339e-05	0.0167342
XM_012186923.2	101111983	--	up	transcript	13.2009	0	Inf	5.18113e-07	0.000746962
XM_012188768.2	101123317	--	up	transcript	1.62458	0	Inf	1.63862e-06	0.0017641
XM_015092416.1	101111506	--	up	transcript	3.94855	0	Inf	3.24069e-06	0.00278311
XM_015092629.1	101105870	--	up	transcript	0.508032	0	Inf	0.000118029	0.0312447
XM_015093153.1	101107077	--	up	transcript	1.15633	0	Inf	0.000111965	0.0300705
XM_015093679.1	101113917	--	up	transcript	8.34487	0.00566067	10.5257	0.000134183	0.0341736
XM_015094381.1	101102133	--	up	transcript	7.0765	0.00384933	10.8442	6.45735e-05	0.0205569
XM_015094465.1	101116037	--	up	transcript	12.6295	0.499471	4.66025	0.000103584	0.0284914
XM_015094804.1	101104392	--	up	transcript	1.88019	0	Inf	8.68837e-05	0.0248248
XM_015095186.1	101114102	--	up	transcript	3.12732	0	Inf	2.24501e-05	0.00971842
XM_015095279.1	101106001	--	up	transcript	3.55398	0	Inf	0.000191628	0.0432815
XM_015095527.1	101122598	--	up	transcript	0.61813	0	Inf	0.000132573	0.033998
XM_015096204.1	101109613	--	up	transcript	0.598606	0	Inf	0.000119722	0.0314673
XM_015098480.1	101111892	--	up	transcript	4.44786	0	Inf	5.52503e-09	2.1477e-05
XM_015099620.1	101115891	--	up	transcript	3.02163	0	Inf	2.61407e-07	0.000429038
XM_015100523.1	101113952	--	up	transcript	0.827867	0	Inf	4.57599e-05	0.0162485
XM_015100525.1	101113952	--	up	transcript	3.79656	0.00301867	10.2966	6.92202e-06	0.00432098
XM_015100871.1	101118215	--	up	transcript	3.98219	0.00386067	10.0105	2.24773e-10	1.18579e-06
XM_015100899.1	101105847	--	up	transcript	1.63016	0.0618787	4.71943	5.6384e-06	0.00399447
XM_015101224.1	101104527	--	up	transcript	0.642632	0	Inf	9.77764e-06	0.00529177
XM_015101331.1	101119422	--	up	transcript	0.582022	0	Inf	4.76007e-05	0.016721
XM_015102387.1	101110274	--	up	transcript	1.23213	0	Inf	4.11199e-05	0.0151094
XM_015102777.1	105612707	--	up	transcript	1.91371	0	Inf	5.10935e-06	0.00379946
XM_015102824.1	101111235	--	up	transcript	2.0736	0	Inf	0.000171911	0.0403075
XM_015103114.1	101119774	--	up	transcript	13.5214	3.6e-05	18.5188	5.90108e-05	0.0191998
XM_015103223.1	101113973	--	up	transcript	1.43979	0	Inf	0.000106286	0.0288259
XM_015103665.1	101106482	--	up	transcript	1.24412	0	Inf	5.85638e-06	0.00403186
XM_015103666.1	101106482	--	up	transcript	1.12235	0	Inf	3.13072e-05	0.0124315
XM_015103669.1	101106482	--	up	transcript	5.19411	0.00782167	9.37518	2.25009e-05	0.00971842
XM_015103671.1	101106482	--	up	transcript	5.95842	0	Inf	2.48071e-07	0.000429038
XM_015103770.1	101120538	--	up	transcript	5.4577	0.587064	3.2167	5.38692e-05	0.0180846
XM_015104471.1	101110815	--	up	transcript	1.39995	0	Inf	1.30138e-07	0.000282695
XM_015104986.1	101112543	--	up	transcript	1.22853	0	Inf	5.48583e-05	0.0182797
XM_015105076.1	101106406	--	up	transcript	7.12866	0.104059	6.09816	6.77789e-07	0.000878237
XM_015105109.1	101116285	--	up	transcript	1.00843	0	Inf	1.06491e-05	0.0056168
XR_001032464.2	101121573	--	up	transcript	4.22634	0	Inf	4.68633e-11	4.32648e-07
XM_004002050.3	101111757	--	down	transcript	0	5.34431	#NAME?	6.70542e-07	0.000878237
XM_004002244.3	101117548	--	down	transcript	0.17148	3.93864	-4.52158	1.26337e-06	0.00149397
XM_004002895.3	101114151	--	down	transcript	0	20.1376	#NAME?	1.6457e-07	0.000327293
XM_004002929.3	101102277	--	down	transcript	0	0.5891	#NAME?	2.12338e-06	0.00209921
XM_004002995.2	106990090	--	down	transcript	0.476542	430.546	-9.81935	7.80553e-05	0.0230955
XM_004003097.2	101122320	--	down	transcript	0.098695	62.1697	-9.29902	5.93295e-06	0.00403186
XM_004004076.3	101108451	--	down	transcript	0	4.40481	#NAME?	3.85698e-05	0.0143148
XM_004005888.2	101105896	--	down	transcript	0.600608	32.8905	-5.7751	7.01189e-06	0.00432098
XM_004006157.3	101111177	--	down	transcript	0	3.70782	#NAME?	9.72286e-06	0.00529177
XM_004006278.2	101120819	--	down	transcript	0	38.3674	#NAME?	2.11542e-07	0.000388025
XM_004007741.3	101118013	--	down	transcript	0.00143233	0.875373	-9.25539	3.007e-06	0.00270839
XM_004007742.3	101118013	--	down	transcript	0	0.51909	#NAME?	7.26619e-06	0.00440129
XM_004008973.3	443453	--	down	transcript	0	1.61095	#NAME?	1.49364e-05	0.00721018
XM_004009590.3	101110330	--	down	transcript	0.000252	1.17251	-12.1839	2.80968e-07	0.000451118
XM_004009631.2	780467	--	down	transcript	0.600355	245.338	-8.67474	0.000114489	0.030637
XM_004009774.2	101113592	--	down	transcript	2.57001	147.406	-5.84188	1.80902e-06	0.00190869
XM_004012399.3	101101998	--	down	transcript	0.00963333	23.8888	-11.276	1.11401e-11	1.17539e-07
XM_004014198.3	101119744	--	down	transcript	0	1.81551	#NAME?	0.000149506	0.0368069
XM_004014464.3	101122878	--	down	transcript	0	1.41966	#NAME?	5.14435e-06	0.00379946
XM_004014618.3	101118040	--	down	transcript	0.0280093	5.70002	-7.66892	1.45053e-05	0.00710489
XM_004015579.3	101105182	--	down	transcript	0.00409333	2.45273	-9.2269	2.86313e-08	7.29181e-05
XM_004017411.3	101116936	--	down	transcript	0	3.18256	#NAME?	6.69433e-09	2.47212e-05
XM_004018251.3	101116940	--	down	transcript	0.094973	3.06141	-5.01054	0.000164486	0.0395714
XM_012094927.1	101118894	--	down	transcript	0	0.588828	#NAME?	3.65577e-05	0.0137058
XM_012095805.2	101105944	--	down	transcript	0	0.827801	#NAME?	8.16558e-06	0.00478228
XM_012095863.1	101112760	--	down	transcript	0	0.543039	#NAME?	6.65738e-06	0.00431311
XM_012096329.2	101113270	--	down	transcript	0	0.168241	#NAME?	0.00010655	0.0288259
XM_012096734.2	101110448	--	down	transcript	0	0.313711	#NAME?	1.45259e-05	0.00710489
XM_012096740.1	101111393	--	down	transcript	0.00406767	1.47926	-8.50646	9.60673e-05	0.0266916
XM_012096998.2	101102931	--	down	transcript	0	0.689343	#NAME?	6.57672e-05	0.020758
XM_012098408.2	101119938	--	down	transcript	0	0.996805	#NAME?	6.97849e-07	0.000888639
XM_012098756.2	101114906	--	down	transcript	0	1.74248	#NAME?	2.80976e-08	7.29181e-05
XM_012098810.2	101120113	--	down	transcript	0	2.01061	#NAME?	5.00118e-06	0.00376911
XM_012099482.2	101119762	--	down	transcript	0	0.36141	#NAME?	7.78455e-06	0.00463664
XM_012099900.2	101106371	--	down	transcript	0	1.20581	#NAME?	1.70564e-09	7.87332e-06
XM_012100208.2	101121977	--	down	transcript	0	0.682441	#NAME?	0.000209411	0.0463085
XM_012101796.2	101117027	--	down	transcript	0	1.95284	#NAME?	7.81764e-05	0.0230955
XM_012102118.2	101106821	--	down	transcript	0	0.669909	#NAME?	9.72711e-05	0.0269069
XM_012102184.2	101109841	--	down	transcript	0	3.58649	#NAME?	8.86689e-08	0.000204651
XM_012102564.2	101104107	--	down	transcript	0.0130367	4.96011	-8.57165	0.000118717	0.0313146
XM_012103868.2	101118412	--	down	transcript	0	0.275095	#NAME?	0.00018802	0.0429926
XM_012103883.2	101118412	--	down	transcript	0	0.285431	#NAME?	7.78172e-05	0.0230955
XM_012104566.2	101111419	--	down	transcript	0	3.43575	#NAME?	2.48459e-08	7.05786e-05
XM_012104734.2	101113453	--	down	transcript	0	0.682723	#NAME?	5.49451e-05	0.0182797
XM_012105084.2	101119363	--	down	transcript	0	0.112717	#NAME?	3.08838e-05	0.0123297
XM_012105086.2	101119363	--	down	transcript	0	0.217058	#NAME?	8.22331e-06	0.00478228
XM_012105417.2	101108716	--	down	transcript	2.36542	80.8837	-5.09568	1.44572e-08	4.44901e-05
XM_012105830.2	101122402	--	down	transcript	0	1.13723	#NAME?	1.99105e-05	0.00881071
XM_012107088.2	101110910	--	down	transcript	0.000134667	2.06552	-13.9048	1.34499e-06	0.00152826
XM_012107187.1	101102681	--	down	transcript	0	0.311083	#NAME?	3.59556e-06	0.00300791
XM_012107350.1	101102681	--	down	transcript	0	0.391473	#NAME?	3.18965e-06	0.0027715
XM_012107659.2	101118931	--	down	transcript	0	2.83678	#NAME?	1.36842e-05	0.00692244
XM_012112579.1	101104458	--	down	transcript	0	0.331836	#NAME?	0.000125221	0.0323372
XM_012115856.2	101106233	--	down	transcript	0	0.350533	#NAME?	9.37144e-05	0.026519
XM_012123325.2	101104964	--	down	transcript	0	1.18223	#NAME?	1.03298e-07	0.00023119
XM_012124118.1	101111519	--	down	transcript	0	0.646747	#NAME?	0.000133583	0.0341386
XM_012135344.2	101103874	--	down	transcript	0	0.231626	#NAME?	1.78779e-05	0.00810068
XM_012139277.2	101107672	--	down	transcript	0	3.78731	#NAME?	0.000184004	0.0423363
XM_012141017.2	101119280	--	down	transcript	0	0.570454	#NAME?	8.70552e-05	0.0248248
XM_012149757.2	101116887	--	down	transcript	0.0319343	2.25985	-6.14498	2.45628e-05	0.0103076
XM_012152513.2	101122671	--	down	transcript	0.000102	0.407319	-11.9634	8.80588e-05	0.0250145
XM_012153077.1	101105220	--	down	transcript	0	1.76644	#NAME?	3.99975e-09	1.71093e-05
XM_012161694.1	101117230	--	down	transcript	0	0.540624	#NAME?	1.43595e-05	0.00710489
XM_012167846.2	101116898	--	down	transcript	0.0603817	3.03274	-5.65037	0.000190094	0.0431122
XM_012169531.1	101105896	--	down	transcript	0.634868	27.0054	-5.41065	2.63145e-05	0.0109186
XM_012169563.1	101105896	--	down	transcript	0.588056	18.7537	-4.99507	0.000171657	0.0403075
XM_012173645.1	101113315	--	down	transcript	0	1.13062	#NAME?	1.55703e-05	0.00743654
XM_012174302.1	101116899	--	down	transcript	0.006939	5.49952	-9.63036	1.16052e-06	0.00140512
XM_012174943.2	101113925	--	down	transcript	0	2.20431	#NAME?	4.92365e-05	0.0170726
XM_012175063.2	101106510	--	down	transcript	0.000833667	0.396778	-8.89465	7.42324e-05	0.0221967
XM_012175207.2	101116387	--	down	transcript	0	1.69705	#NAME?	0.000188917	0.0430642
XM_012175210.2	101116387	--	down	transcript	0	1.76048	#NAME?	0.000140637	0.0350914
XM_012175469.2	101102554	--	down	transcript	0.05139	3.80778	-6.21132	1.55683e-07	0.000319396
XM_012175683.2	101107854	--	down	transcript	0	0.33984	#NAME?	0.000122133	0.0319872
XM_012176248.2	101117131	--	down	transcript	0	0.556022	#NAME?	1.64279e-05	0.00772812
XM_012176450.1	101117639	--	down	transcript	0.019238	1.67899	-6.44749	8.61678e-06	0.00481956
XM_012176838.2	101119636	--	down	transcript	0	1.36924	#NAME?	0.000158239	0.0385556
XM_012178221.1	101110325	--	down	transcript	0.271156	12.3002	-5.50341	4.77698e-05	0.016721
XM_012179030.2	101122903	--	down	transcript	0	1.18468	#NAME?	2.55651e-07	0.000429038
XM_012179036.1	101116052	--	down	transcript	0	1.43578	#NAME?	9.47346e-05	0.0266038
XM_012179289.2	101102813	--	down	transcript	0	1.89242	#NAME?	8.30759e-05	0.0239677
XM_012179373.2	780508	--	down	transcript	0.211347	4.40194	-4.38046	0.000117944	0.0312447
XM_012181243.2	101114361	--	down	transcript	0.004405	3.53082	-9.64664	1.48578e-06	0.00163784
XM_012181332.2	101104912	--	down	transcript	0	0.1537	#NAME?	7.3828e-05	0.0221655
XM_012181913.1	101119480	--	down	transcript	0	0.330991	#NAME?	2.70978e-06	0.0025017
XM_012182301.2	101101844	--	down	transcript	0	0.839575	#NAME?	0.00012645	0.0325409
XM_012182466.2	101122115	--	down	transcript	0.142229	5.73004	-5.33226	5.56382e-06	0.00399447
XM_012182746.1	101105257	--	down	transcript	0	1.02882	#NAME?	0.000134964	0.0342544
XM_012182932.2	101106335	--	down	transcript	3.33333e-07	0.936382	-21.4217	3.97251e-06	0.00325997
XM_012183624.1	101109810	--	down	transcript	0	0.653884	#NAME?	1.3984e-06	0.00156487
XM_012185352.2	101121946	--	down	transcript	0	0.842162	#NAME?	6.73135e-06	0.00432098
XM_012186951.2	101114794	--	down	transcript	0	1.12786	#NAME?	1.99221e-05	0.00881071
XM_012187322.2	101116878	--	down	transcript	0	0.470782	#NAME?	4.41525e-05	0.01583
XM_012187330.1	101112585	--	down	transcript	0	1.24952	#NAME?	1.39696e-05	0.0069713
XM_012187402.1	101117463	--	down	transcript	0	0.539456	#NAME?	6.06386e-07	0.000829368
XM_012187768.2	101113611	--	down	transcript	0.00579067	1.2619	-7.76765	0.000193034	0.0434662
XM_012188249.2	101110782	--	down	transcript	0	1.67361	#NAME?	0.00011722	0.0312447
XM_012188293.1	101112339	--	down	transcript	1.97754	53.0617	-4.74589	5.16973e-05	0.0175168
XM_012188324.2	101104515	--	down	transcript	0	0.575247	#NAME?	4.17881e-06	0.00339159
XM_012188540.2	101122615	--	down	transcript	0	4.32665	#NAME?	1.56067e-05	0.00743654
XM_012188656.2	101112750	--	down	transcript	0	1.63743	#NAME?	0.000160364	0.038706
XM_012189188.2	101104846	--	down	transcript	0	2.18179	#NAME?	4.56013e-06	0.00362148
XM_012189711.2	101113784	--	down	transcript	0	0.832974	#NAME?	5.25908e-07	0.000746962
XM_012190184.2	101120596	--	down	transcript	0	0.603807	#NAME?	3.35939e-05	0.0130587
XM_012190226.2	101102922	--	down	transcript	0	1.5495	#NAME?	2.08353e-06	0.00209921
XM_015091598.1	100302071	--	down	transcript	0.160479	25.2723	-7.29903	6.20013e-11	4.57923e-07
XM_015092026.1	101112175	--	down	transcript	0	3.03559	#NAME?	1.71747e-05	0.00791178
XM_015092614.1	101103289	--	down	transcript	0.00908567	3.00841	-8.3712	0.000221367	0.0479457
XM_015093597.1	101122259	--	down	transcript	0	4.84844	#NAME?	1.70208e-10	9.67006e-07
XM_015093662.1	101108289	--	down	transcript	0	3.42795	#NAME?	5.62795e-05	0.0184739
XM_015094350.1	101103225	--	down	transcript	0.00886667	20.1108	-11.1473	7.27023e-06	0.00440129
XM_015094527.1	101117916	--	down	transcript	0	0.322132	#NAME?	0.00016562	0.0395865
XM_015094730.1	101115951	--	down	transcript	0.0130787	3.41316	-8.02775	1.91943e-06	0.00199667
XM_015094816.1	100135699	--	down	transcript	0	0.944555	#NAME?	9.52164e-05	0.0266379
XM_015094905.1	101119972	--	down	transcript	0	6.64998	#NAME?	2.16012e-06	0.00209921
XM_015095819.1	105609426	--	down	transcript	0	0.359266	#NAME?	4.62033e-05	0.0163275
XM_015096505.1	101115126	--	down	transcript	0	1.70876	#NAME?	2.50726e-06	0.00239081
XM_015096510.1	101115126	--	down	transcript	0	1.15655	#NAME?	1.22729e-05	0.00633876
XM_015096512.1	101115126	--	down	transcript	0	1.12561	#NAME?	1.60105e-05	0.00758005
XM_015096513.1	101115126	--	down	transcript	0	1.50597	#NAME?	5.55647e-06	0.00399447
XM_015096521.1	101110593	--	down	transcript	0.00378267	0.725858	-7.58414	4.80824e-06	0.00367356
XM_015097558.1	443504	--	down	transcript	0.0130383	47.4947	-11.8308	3.18438e-07	0.000492412
XM_015097885.1	101121431	--	down	transcript	0	1.42882	#NAME?	5.90005e-06	0.00403186
XM_015098170.1	101115288	--	down	transcript	0.0363723	67.2892	-10.8533	8.28664e-05	0.0239677
XM_015099160.1	554322	--	down	transcript	0	0.465734	#NAME?	6.24266e-06	0.00415373
XM_015099267.1	101120767	--	down	transcript	0	12.1189	#NAME?	9.25756e-09	3.25588e-05
XM_015099309.1	101110161	--	down	transcript	0	1.53806	#NAME?	1.68395e-07	0.000327293
XM_015099311.1	101112496	--	down	transcript	0	0.4934	#NAME?	0.000159696	0.038671
XM_015099344.1	101122613	--	down	transcript	0	3.14157	#NAME?	0.000220837	0.0479457
XM_015099617.1	101115891	--	down	transcript	0	0.429946	#NAME?	9.85051e-06	0.00529177
XM_015101012.1	101120947	--	down	transcript	0	2.27274	#NAME?	5.71977e-07	0.000797067
XM_015101586.1	101122308	--	down	transcript	0	3.56573	#NAME?	3.44011e-05	0.0133024
XM_015101929.1	101107392	--	down	transcript	0	0.540938	#NAME?	6.86808e-05	0.0210687
XM_015102547.1	101123591	--	down	transcript	0	1.5419	#NAME?	5.60507e-05	0.0184739
XM_015102779.1	105612707	--	down	transcript	0	0.71613	#NAME?	0.000190294	0.0431122
XM_015103202.1	101117545	--	down	transcript	0	2.63835	#NAME?	4.47441e-05	0.0159645
XM_015103619.1	101120210	--	down	transcript	0	0.315844	#NAME?	3.09803e-06	0.00275676
XM_015103634.1	101122068	--	down	transcript	0.0193543	5.05858	-8.02993	0.000158697	0.0385556
XM_015103694.1	101108271	--	down	transcript	0	0.209699	#NAME?	2.36314e-05	0.0099734
XM_015103777.1	101120538	--	down	transcript	0	0.864052	#NAME?	2.15403e-07	0.000388025
XM_015103790.1	101122748	--	down	transcript	0	2.75392	#NAME?	9.35664e-10	4.60702e-06
XM_015104122.1	101115339	--	down	transcript	0	6.36874	#NAME?	4.4142e-05	0.01583
XM_015104421.1	101112877	--	down	transcript	0	0.673271	#NAME?	2.62128e-06	0.00245063
XM_015104440.1	101119364	--	down	transcript	0.001273	0.366062	-8.16771	3.55155e-05	0.0135411
XM_015104788.1	101119116	--	down	transcript	0	2.3599	#NAME?	1.3221e-06	0.00152573
XM_015104875.1	101112288	--	down	transcript	0	2.27268	#NAME?	0.000169351	0.040089
XR_001020892.2	101106622	--	down	transcript	0	0.890839	#NAME?	8.59265e-06	0.00481956
XR_001022470.1	101113800	--	down	transcript	0.0132087	2.25419	-7.41498	2.67502e-05	0.0110374
XR_001040296.2	101117071	--	down	transcript	0	3.63516	#NAME?	1.1996e-10	7.38326e-07
XR_001041615.2	101102313	--	down	transcript	0	0.639209	#NAME?	7.90837e-05	0.0231781
XR_001043778.2	101115555	--	down	transcript	0	0.948165	#NAME?	4.35893e-07	0.000643875
XR_001434389.1	101119811	--	down	transcript	0	2.30933	#NAME?	8.322e-06	0.00479985
XR_001434667.1	101104824	--	down	transcript	0	4.31382	#NAME?	8.32184e-07	0.00104174
XR_001435044.1	101120502	--	down	transcript	0	1.47176	#NAME?	0.000180147	0.0418401

## Sheet: Supplementary material 4D
Supplementary material 4D Total set of mRNAs were up- and down- regulated in ww_F_P vs ww_L_P.
transcript_id	gene_id	gene_name	regulation	feature_id	ww_F_P_FPKM	ww_L_P_FPKM	log2(foldchange)	pvalue	qvalue
808257	808257	--	up	transcript	193.095	119.733	0.689485	0.0387989	0.871531
NM_001009400.1	443417	--	up	transcript	9.59627	7.34519	0.385673	0.0053839	0.577506
XM_004002208.3	101106808	--	up	transcript	5.22925	4.39924	0.249349	0.0214735	0.805662
XM_004002241.3	101115839	--	up	transcript	42.932	35.5444	0.272429	0.0173205	0.805662
XM_004002768.2	101102107	--	up	transcript	23.6759	21.3747	0.147512	0.0497078	0.893563
XM_004002799.3	101111593	--	up	transcript	39.9356	32.7289	0.287109	0.0301509	0.857509
XM_004003222.3	101110289	--	up	transcript	7.77163	5.26508	0.561761	0.00284249	0.571021
XM_004003254.3	101118841	--	up	transcript	2.15647	0.231458	3.21984	0.0367557	0.858555
XM_004003317.3	101113815	--	up	transcript	13.7188	12.5919	0.12366	0.0155175	0.805662
XM_004003965.3	101121568	--	up	transcript	28.4127	26.331	0.109776	0.0365187	0.858555
XM_004004310.3	101102701	--	up	transcript	16.0321	13.1951	0.280964	0.0174819	0.805662
XM_004004943.3	101115097	--	up	transcript	10.9916	3.54784	1.63139	0.00443321	0.571021
XM_004005034.3	101117825	--	up	transcript	40.5108	35.8622	0.175842	0.0427238	0.889728
XM_004005157.3	101105636	--	up	transcript	15.6173	11.2946	0.467507	0.034145	0.858555
XM_004005616.3	101123278	--	up	transcript	2.67495	0.806735	1.72935	0.0309696	0.857509
XM_004005922.3	101116298	--	up	transcript	7.83728	4.57695	0.775968	0.0318734	0.857509
XM_004005929.2	101118600	--	up	transcript	3.92565	1.99935	0.973398	0.0088573	0.689959
XM_004006348.3	101116301	--	up	transcript	26.3219	23.6188	0.156329	0.022059	0.805662
XM_004006446.3	101118005	--	up	transcript	18.9471	11.607	0.706974	0.0276312	0.852715
XM_004006460.3	101121760	--	up	transcript	3.94521	0.602564	2.71092	0.0313067	0.857509
XM_004007850.3	101104394	--	up	transcript	24.5919	22.1076	0.153643	0.00402717	0.571021
XM_004008154.2	101120489	--	up	transcript	10.5112	5.50038	0.934322	0.0241603	0.824999
XM_004008517.3	101113326	--	up	transcript	4.67624	2.54612	0.877044	0.0260362	0.833794
XM_004008666.3	101108384	--	up	transcript	16.5269	10.1516	0.703103	0.0407693	0.880917
XM_004008791.3	101121933	--	up	transcript	38.1184	31.2263	0.287724	0.00500531	0.577506
XM_004009731.3	101101984	--	up	transcript	3.62504	1.19475	1.60129	0.0303717	0.857509
XM_004009732.3	101101984	--	up	transcript	2.08172	0.731278	1.50928	0.0078007	0.662885
XM_004009735.3	101101984	--	up	transcript	3.41967	1.15872	1.56132	0.00517511	0.577506
XM_004009794.3	101118275	--	up	transcript	238.816	209.498	0.188963	0.0378159	0.863869
XM_004010342.2	101102816	--	up	transcript	3.06974	0.307308	3.32036	0.0330896	0.857509
XM_004010691.2	101102487	--	up	transcript	17.2478	14.0086	0.300102	0.031459	0.857509
XM_004010812.3	101113936	--	up	transcript	14.1856	12.2767	0.208504	0.0166088	0.805662
XM_004010828.3	101117848	--	up	transcript	42.4108	32.2507	0.3951	0.00330475	0.571021
XM_004011234.3	101119731	--	up	transcript	377.577	256.143	0.559823	0.0260307	0.833794
XM_004011646.3	101105336	--	up	transcript	14.6187	6.74108	1.11677	0.0154554	0.805662
XM_004011849.2	101115286	--	up	transcript	7.52243	4.83138	0.638764	0.013487	0.79225
XM_004012001.3	100135436	--	up	transcript	33.0243	23.6	0.48474	0.0366457	0.858555
XM_004012449.3	101114790	--	up	transcript	21.9107	8.76012	1.32261	0.00287467	0.571021
XM_004012545.3	101116489	--	up	transcript	53.2824	41.8788	0.34744	0.0108456	0.748366
XM_004013137.3	780527	--	up	transcript	14.4942	10.1733	0.510698	0.0326581	0.857509
XM_004013289.3	100144762	--	up	transcript	19.8009	12.1391	0.705906	0.0370921	0.858565
XM_004013417.3	101118203	--	up	transcript	3.93234	1.16783	1.75156	0.0287488	0.857509
XM_004013650.3	101117005	--	up	transcript	22.7259	19.323	0.23402	0.0174505	0.805662
XM_004013797.2	101110690	--	up	transcript	6.77752	4.7141	0.523775	0.0341815	0.858555
XM_004014228.3	101106191	--	up	transcript	13.7644	10.3649	0.409231	0.0366385	0.858555
XM_004014248.3	101111214	--	up	transcript	6.77817	4.91724	0.463048	0.00451961	0.571021
XM_004014283.3	443027	--	up	transcript	15.5264	8.61201	0.850302	0.0426505	0.889514
XM_004014327.3	101111215	--	up	transcript	26.9373	25.1733	0.0977096	0.0273501	0.852249
XM_004014439.3	101116850	--	up	transcript	11.564	9.52485	0.279871	0.0358375	0.858555
XM_004014506.2	101112245	--	up	transcript	39.6698	0	Inf	7.22872e-06	0.0347244
XM_004015017.3	101121960	--	up	transcript	4.20585	3.12007	0.430819	0.0344173	0.858555
XM_004015040.2	101105519	--	up	transcript	11.4258	6.67019	0.776497	0.0364423	0.858555
XM_004015102.3	101121876	--	up	transcript	32.6112	26.1598	0.318015	0.0345448	0.858555
XM_004015965.3	101117784	--	up	transcript	20.1376	14.7387	0.450276	0.0200322	0.805662
XM_004016121.3	101114899	--	up	transcript	26.0128	22.7266	0.19484	0.0194072	0.805662
XM_004016902.3	101116765	--	up	transcript	9.67879	7.67088	0.335434	0.035156	0.858555
XM_004016971.3	101112260	--	up	transcript	10.5687	9.16086	0.206249	0.0497535	0.893563
XM_004017042.3	101108516	--	up	transcript	19.163	16.8625	0.184504	0.0200813	0.805662
XM_004017202.3	101106110	--	up	transcript	449.988	391.356	0.201404	0.0338545	0.858555
XM_004017332.3	101120274	--	up	transcript	33.5273	20.1707	0.733074	0.0194912	0.805662
XM_004017817.3	101122309	--	up	transcript	26.4484	22.3311	0.244128	0.0417513	0.883521
XM_004017912.3	101102181	--	up	transcript	2.98195	0.571095	2.38446	0.0308159	0.857509
XM_004017920.2	101105190	--	up	transcript	8.43545	3.00951	1.48693	0.0219657	0.805662
XM_004018467.3	101106208	--	up	transcript	23.4361	21.0108	0.157601	0.0236084	0.824999
XM_004019275.2	101107642	--	up	transcript	7.14563	5.74844	0.313889	0.0297091	0.857509
XM_004019463.2	101118061	--	up	transcript	35.827	31.3558	0.192318	0.0217301	0.805662
XM_004019614.3	101114827	--	up	transcript	11.0674	8.40388	0.397184	0.0404686	0.879627
XM_004020545.3	101117980	--	up	transcript	29.8807	24.4988	0.286501	0.0361753	0.858555
XM_004020627.2	101121734	--	up	transcript	22.8647	18.5518	0.301567	0.0470838	0.893563
XM_004020823.3	101122751	--	up	transcript	10.3933	6.30222	0.721718	0.0287143	0.857509
XM_004020967.3	780476	--	up	transcript	2.29618	0.877008	1.38858	0.0419542	0.885215
XM_004021433.3	101110115	--	up	transcript	27.9005	20.3789	0.453215	0.0244347	0.824999
XM_004021698.3	101112024	--	up	transcript	28.1969	0	Inf	1.57563e-05	0.0467909
XM_004022010.3	101104124	--	up	transcript	15.6627	12.3956	0.337513	0.00413486	0.571021
XM_004022417.3	101110122	--	up	transcript	3.39882	1.37087	1.30994	0.0155703	0.805662
XM_004023473.2	101111443	--	up	transcript	10.2724	3.50199	1.55253	0.0222113	0.805662
XM_012094835.2	105602017	--	up	transcript	3.74065	0.0161733	7.85353	0.000451381	0.35403
XM_012095306.2	101118215	--	up	transcript	1.66277	0.00232267	9.48359	0.0317595	0.857509
XM_012096909.1	101113174	--	up	transcript	85.8171	74.0826	0.21213	0.033136	0.857509
XM_012097161.2	101105188	--	up	transcript	10.2751	6.62414	0.63335	0.0290118	0.857509
XM_012097458.2	100037661	--	up	transcript	117.266	95.7502	0.292443	0.0453089	0.893563
XM_012097478.2	101118052	--	up	transcript	10.5484	6.73149	0.648032	0.0163518	0.805662
XM_012097704.2	101117964	--	up	transcript	15.0602	11.2181	0.424913	0.0235713	0.824999
XM_012097962.1	101104094	--	up	transcript	5.80593	0.546027	3.41048	0.00374625	0.571021
XM_012098062.2	101102676	--	up	transcript	3.29719	0	Inf	0.00676416	0.628904
XM_012098854.2	101102181	--	up	transcript	3.48422	0.255743	3.76807	0.00201653	0.538151
XM_012098858.2	101102181	--	up	transcript	2.5297	0.719977	1.81294	0.0252926	0.824999
XM_012098885.2	101107637	--	up	transcript	12.381	0	Inf	1.62344e-05	0.0467909
XM_012099221.2	100147801	--	up	transcript	5.31419	1.36667e-05	18.5688	0.00742643	0.660631
XM_012099225.2	100302078	--	up	transcript	51.2328	38.7989	0.401052	0.0444778	0.893563
XM_012100586.1	101101928	--	up	transcript	9.78783	7.61003	0.363087	0.0310039	0.857509
XM_012101127.1	101111401	--	up	transcript	38.9827	33.7592	0.207552	0.00460037	0.571021
XM_012101128.2	101109652	--	up	transcript	10.5962	6.94079	0.610378	0.0390017	0.871531
XM_012101601.2	101101932	--	up	transcript	6.95634	5.25163	0.405563	0.0286025	0.857509
XM_012102083.2	101120283	--	up	transcript	3.17548	0.0137367	7.8528	0.0186584	0.805662
XM_012103001.2	101121648	--	up	transcript	56.3245	45.5632	0.305893	0.0437969	0.893563
XM_012103482.2	101120365	--	up	transcript	2.80781	0.488097	2.5242	0.0333137	0.857509
XM_012104565.2	101111419	--	up	transcript	2.76957	0.24152	3.51945	0.0477577	0.893563
XM_012104991.2	101109588	--	up	transcript	5.70111	3.60537	0.661094	0.0394603	0.873522
XM_012105140.2	101123089	--	up	transcript	5.45723	4.2904	0.347059	0.0329133	0.857509
XM_012105453.2	101114585	--	up	transcript	3.16221	0	Inf	0.00419417	0.571021
XM_012105806.2	101118162	--	up	transcript	9.51886	6.97327	0.448954	0.0185178	0.805662
XM_012105808.2	101118162	--	up	transcript	1.27826	0.273965	2.22212	0.0259629	0.833794
XM_012106407.2	101112790	--	up	transcript	7.52702	0.21136	5.1543	0.0361908	0.858555
XM_012106512.2	101104124	--	up	transcript	16.28	12.0706	0.431604	0.00513782	0.577506
XM_012107695.2	101106745	--	up	transcript	3.70333	0.87682	2.07847	0.0417479	0.883521
XM_012108113.2	105605927	--	up	transcript	8.05779	5.25734	0.616052	0.0251392	0.824999
XM_012110417.2	100271658	--	up	transcript	3.05882	2.47855	0.303477	0.0496146	0.893563
XM_012120639.2	101104717	--	up	transcript	2.39996	0.0539233	5.47596	0.000664767	0.399165
XM_012137731.2	101119445	--	up	transcript	4.69538	2.62981	0.836283	0.021539	0.805662
XM_012143072.2	101112032	--	up	transcript	3.15949	0.00247033	10.3208	0.0268167	0.843789
XM_012151722.2	101114424	--	up	transcript	7.56119	0.306994	4.62233	0.000544259	0.384831
XM_012152824.2	101123195	--	up	transcript	5.41421	2.53992	1.09197	0.00565043	0.577506
XM_012171043.2	101119893	--	up	transcript	8.93292	6.68614	0.417959	0.000175813	0.236484
XM_012171098.1	101119628	--	up	transcript	3.42213	0.668987	2.35485	0.0463195	0.893563
XM_012174396.2	101110665	--	up	transcript	8.59873	1.97118	2.12507	0.00558144	0.577506
XM_012174474.1	101115951	--	up	transcript	3.94028	0.556237	2.82453	0.0372232	0.858565
XM_012175095.1	101108735	--	up	transcript	9.33724	1.62774	2.52013	0.0174671	0.805662
XM_012176166.1	101103148	--	up	transcript	27.1723	22.664	0.261735	0.0327587	0.857509
XM_012176952.2	101112217	--	up	transcript	2.03578	0.159512	3.67384	0.0126874	0.788692
XM_012177037.2	101104231	--	up	transcript	2.00519	0.00263667	9.57081	0.0123028	0.781039
XM_012177187.2	101123114	--	up	transcript	4.84234	2.49265	0.958025	0.000153675	0.236484
XM_012177369.2	101104483	--	up	transcript	10.281	0.0522387	7.62065	0.000159421	0.236484
XM_012177525.2	100147781	--	up	transcript	2.21533	0.956232	1.21209	0.00910453	0.697901
XM_012177544.2	100286738	--	up	transcript	3.89177	0.334972	3.53831	0.0144851	0.805662
XM_012178055.2	101111547	--	up	transcript	19.7748	1.48627	3.7339	0.0190982	0.805662
XM_012178277.2	101112012	--	up	transcript	1.95558	0	Inf	0.0051644	0.577506
XM_012178787.2	101122520	--	up	transcript	5.85749	4.64446	0.334772	0.0488036	0.893563
XM_012179566.1	101102901	--	up	transcript	2.34528	0	Inf	0.00859248	0.682917
XM_012180112.2	101122279	--	up	transcript	3.15766	0.316114	3.32034	0.000560783	0.384831
XM_012180113.2	101122279	--	up	transcript	4.12096	0.662922	2.63607	0.012669	0.788692
XM_012180329.2	101102148	--	up	transcript	32.053	26.7844	0.259065	0.0171448	0.805662
XM_012180482.2	101109971	--	up	transcript	26.0217	22.8329	0.188599	0.0154403	0.805662
XM_012181415.2	101112983	--	up	transcript	4.7383	0.269535	4.13583	0.00902159	0.695241
XM_012182285.1	101118027	--	up	transcript	130.274	48.2427	1.43317	0.0151141	0.805662
XM_012184632.2	101112580	--	up	transcript	3.24484	0.772715	2.07014	0.0277088	0.852937
XM_012184634.2	101112580	--	up	transcript	3.86425	0.611722	2.65924	0.00983143	0.71728
XM_012184951.2	101116488	--	up	transcript	10.0553	7.71212	0.382762	0.0204362	0.805662
XM_012185305.2	101114790	--	up	transcript	102.499	34.6447	1.56491	0.00297942	0.571021
XM_012185800.2	101104791	--	up	transcript	2.09361	0.304658	2.78073	0.0390743	0.871672
XM_012185931.1	101110071	--	up	transcript	8.51899	5.55529	0.616821	0.00791148	0.662885
XM_012187002.2	101118545	--	up	transcript	16.2765	14.2128	0.195596	0.0168992	0.805662
XM_012187163.2	101114886	--	up	transcript	8.05499	6.07547	0.406886	0.011303	0.754109
XM_012187301.2	100240715	--	up	transcript	7.70774	5.62088	0.455512	0.0360373	0.858555
XM_012189858.1	101105519	--	up	transcript	9.59776	6.76586	0.504424	0.00963058	0.71471
XM_015091702.1	101105624	--	up	transcript	6.31442	5.01775	0.331609	0.0161624	0.805662
XM_015091762.1	101122497	--	up	transcript	7.69927	5.6352	0.450255	0.016643	0.805662
XM_015091939.1	101109503	--	up	transcript	1.62045	0.364426	2.1527	0.0387998	0.871531
XM_015092018.1	101110716	--	up	transcript	38.2379	35.5399	0.105562	0.0182441	0.805662
XM_015092360.1	101121305	--	up	transcript	15.8132	12.6544	0.321492	0.0193838	0.805662
XM_015092541.1	101110015	--	up	transcript	24.6582	22.3032	0.144815	0.0367586	0.858555
XM_015092544.1	101111508	--	up	transcript	60.1738	49.9127	0.269728	0.010482	0.740473
XM_015092986.1	101114239	--	up	transcript	9.8274	7.01312	0.486754	0.0389786	0.871531
XM_015093254.1	101105985	--	up	transcript	3.81492	0	Inf	0.0149292	0.805662
XM_015093330.1	101122674	--	up	transcript	80.2774	73.5374	0.126514	0.000237898	0.263719
XM_015094174.1	101104385	--	up	transcript	44.1367	34.8164	0.342213	0.0169582	0.805662
XM_015094557.1	101103801	--	up	transcript	2.41534	0.442481	2.44854	0.00440842	0.571021
XM_015094640.1	101103142	--	up	transcript	6.0345	3.83473	0.65411	0.0265503	0.839072
XM_015094641.1	101103142	--	up	transcript	5.18376	3.15408	0.716782	0.0151266	0.805662
XM_015095089.1	101113581	--	up	transcript	3.49675	2.43694	0.520944	0.0290109	0.857509
XM_015095366.1	101106932	--	up	transcript	12.2061	9.82616	0.312902	0.0316389	0.857509
XM_015095384.1	101106423	--	up	transcript	18.2642	16.0391	0.187421	0.00103854	0.434956
XM_015095797.1	101103719	--	up	transcript	3.95749	0.863579	2.19618	0.00862472	0.682917
XM_015095965.1	101116049	--	up	transcript	5.07051	3.76985	0.427624	0.0430369	0.89131
XM_015096439.1	101111966	--	up	transcript	11.1019	8.56793	0.373784	0.0448126	0.893563
XM_015096925.1	101103571	--	up	transcript	15.4745	12.7648	0.277723	0.0249279	0.824999
XM_015097504.1	101109887	--	up	transcript	20.769	18.049	0.202515	0.0474208	0.893563
XM_015097738.1	101104670	--	up	transcript	14.6421	12.2096	0.262111	0.0212625	0.805662
XM_015097755.1	101114876	--	up	transcript	2.02084	0.598383	1.75581	0.0369554	0.858565
XM_015098044.1	101108061	--	up	transcript	56.9318	30.588	0.896267	0.0245117	0.824999
XM_015098136.1	101108926	--	up	transcript	12.2077	8.53641	0.516085	0.0356164	0.858555
XM_015098156.1	443088	--	up	transcript	9.66653	6.74009	0.520229	0.0293034	0.857509
XM_015098226.1	101102499	--	up	transcript	42.2193	31.0599	0.442848	0.0217271	0.805662
XM_015098470.1	101107616	--	up	transcript	31.797	27.8498	0.191223	0.0322471	0.857509
XM_015098480.1	101111892	--	up	transcript	2.92313	0	Inf	0.00655351	0.621333
XM_015098531.1	101117432	--	up	transcript	6.69721	2.61549	1.35648	0.0138325	0.797361
XM_015098556.1	101122802	--	up	transcript	20.9041	17.489	0.257336	0.0088363	0.689959
XM_015098600.1	101111722	--	up	transcript	15.5013	10.0257	0.628682	0.0148085	0.805662
XM_015098969.1	101112582	--	up	transcript	3.58764	1.05159	1.77047	0.0229974	0.818309
XM_015099009.1	101118887	--	up	transcript	2.60171	0.397229	2.71142	0.018244	0.805662
XM_015099345.1	101123394	--	up	transcript	17.9976	15.7638	0.191191	0.0246971	0.824999
XM_015099609.1	101114797	--	up	transcript	5.59999	3.9531	0.502441	0.00492969	0.577506
XM_015099778.1	101117606	--	up	transcript	5.82616	2.97988	0.967295	0.00409323	0.571021
XM_015100171.1	101115818	--	up	transcript	12.3197	7.94881	0.632161	0.0293553	0.857509
XM_015100182.1	101104681	--	up	transcript	11.13	9.34241	0.252583	0.0185301	0.805662
XM_015100187.1	101112414	--	up	transcript	16.594	12.3328	0.428161	0.00562499	0.577506
XM_015100414.1	443072	--	up	transcript	180.518	155.854	0.211948	0.0349872	0.858555
XM_015100721.1	100913160	--	up	transcript	2.60113	0.636654	2.03056	0.00284836	0.571021
XM_015100871.1	101118215	--	up	transcript	1.69678	0.00386067	8.77973	0.0201667	0.805662
XM_015100955.1	101103918	--	up	transcript	11.6603	8.69866	0.422738	0.00644681	0.617664
XM_015100958.1	101107988	--	up	transcript	5.08172	2.58924	0.972792	0.0299069	0.857509
XM_015101013.1	101121625	--	up	transcript	12.9346	9.85914	0.391705	0.0347669	0.858555
XM_015101257.1	101118304	--	up	transcript	19.4662	9.0971	1.09749	0.0475672	0.893563
XM_015101258.1	101118729	--	up	transcript	4.42425	2.87818	0.620274	0.044742	0.893563
XM_015102082.1	100294600	--	up	transcript	1.98686	0.245447	3.01701	0.0142461	0.805102
XM_015102137.1	101104611	--	up	transcript	16.1411	13.7054	0.235991	0.0305507	0.857509
XM_015102211.1	101111133	--	up	transcript	42.8201	39.4712	0.117489	0.0401717	0.87736
XM_015102685.1	101122225	--	up	transcript	12.1436	8.89319	0.449417	0.0013389	0.459401
XM_015102890.1	443130	--	up	transcript	3.86424	0.466832	3.04921	0.0329755	0.857509
XM_015103091.1	101116265	--	up	transcript	11.719	9.4445	0.311306	0.004636	0.571021
XM_015103178.1	100037702	--	up	transcript	12.3296	5.19203	1.24776	0.0276185	0.852715
XM_015103424.1	101101940	--	up	transcript	18.2661	11.9059	0.617495	0.0381509	0.86718
XM_015103657.1	101104195	--	up	transcript	12.3443	10.7096	0.204948	0.00206452	0.540942
XM_015104088.1	101111928	--	up	transcript	11.4057	6.56671	0.796513	0.00536218	0.577506
XM_015104324.1	101112448	--	up	transcript	4.61181	2.91453	0.66207	0.0454672	0.893563
XM_015104631.1	101121826	--	up	transcript	8.07476	6.28562	0.361365	0.0413791	0.882455
XM_015105053.1	101119794	--	up	transcript	12.0495	8.8969	0.437596	0.0429153	0.891141
XM_015105093.1	101110122	--	up	transcript	28.6757	17.1414	0.742345	0.007665	0.662885
NM_001038013.1	654329	--	down	transcript	24.7661	34.0116	-0.457659	0.0394047	0.873522
NM_001110164.1	100126245	--	down	transcript	7.55904	9.22847	-0.287887	0.0481995	0.893563
NM_001126362.1	100145878	--	down	transcript	10.8652	13.342	-0.296257	0.0275011	0.852715
NM_001126363.1	100145879	--	down	transcript	11.1799	12.3187	-0.139935	0.0134461	0.79225
NM_001127672.1	100158234	--	down	transcript	37.2113	40.6021	-0.125812	0.0334227	0.857509
NM_001129739.1	100169937	--	down	transcript	34.1218	37.5753	-0.13909	0.0478267	0.893563
NM_001161734.1	100302028	--	down	transcript	11.1053	12.8852	-0.214476	0.0180895	0.805662
NM_001161870.1	100302073	--	down	transcript	12.5628	15.5831	-0.310824	0.00699916	0.638037
NM_001162551.1	100302309	--	down	transcript	13.6669	17.1647	-0.328756	0.0137491	0.795739
NM_001199794.1	100528013	--	down	transcript	16.6829	21.1912	-0.345094	0.0417213	0.883521
XM_004001806.3	101113805	--	down	transcript	13.1753	15.1657	-0.202981	0.00676429	0.628904
XM_004002260.3	101121896	--	down	transcript	16.8805	23.2375	-0.461098	0.0204635	0.805662
XM_004002309.2	101112012	--	down	transcript	1.13041	3.08136	-1.44673	0.0184245	0.805662
XM_004002430.3	101122148	--	down	transcript	2.92078	34.0048	-3.54131	0.0148435	0.805662
XM_004002596.2	101121220	--	down	transcript	15.8421	23.2386	-0.552756	0.0417272	0.883521
XM_004002757.3	101121053	--	down	transcript	18.1704	21.0674	-0.213423	0.0313254	0.857509
XM_004002950.3	101107403	--	down	transcript	5.3978	7.3039	-0.436297	0.00551922	0.577506
XM_004002958.3	101109405	--	down	transcript	3.99578	5.21486	-0.384154	0.021998	0.805662
XM_004003115.3	101105376	--	down	transcript	18.7318	34.2517	-0.870687	0.00795775	0.662885
XM_004003134.3	101109233	--	down	transcript	21.9778	24.2472	-0.141775	0.0183172	0.805662
XM_004003157.3	101115086	--	down	transcript	9.1621	13.1251	-0.518581	0.00413391	0.571021
XM_004003221.3	101109758	--	down	transcript	10.8938	13.2376	-0.281142	0.0199626	0.805662
XM_004003299.3	101108977	--	down	transcript	41.2797	84.2182	-1.0287	0.0244638	0.824999
XM_004003335.3	101118656	--	down	transcript	19.884	23.0065	-0.210429	0.0352063	0.858555
XM_004003378.2	101108011	--	down	transcript	9.39366	14.4499	-0.621299	0.00315123	0.571021
XM_004003402.2	101115929	--	down	transcript	13.3733	15.0759	-0.172887	0.00213881	0.545444
XM_004003841.3	101113649	--	down	transcript	5.2401	10.6968	-1.02951	0.046405	0.893563
XM_004003967.2	101122077	--	down	transcript	5.44171	8.05907	-0.566553	0.0260105	0.833794
XM_004004198.3	101116536	--	down	transcript	6.73487	9.20121	-0.450174	0.0161353	0.805662
XM_004004235.3	101104717	--	down	transcript	0	2.64821	#NAME?	0.00603493	0.591628
XM_004004268.3	101113200	--	down	transcript	1.77572	2.91794	-0.716549	0.00433298	0.571021
XM_004004488.3	101107845	--	down	transcript	17.0794	20.664	-0.274867	0.00269213	0.571021
XM_004004736.3	101106913	--	down	transcript	8.04902	9.90349	-0.299124	0.0444386	0.893563
XM_004004826.3	101108549	--	down	transcript	20.2494	27.8072	-0.457578	0.035554	0.858555
XM_004005096.3	101112118	--	down	transcript	6.74352	8.5853	-0.348367	0.0316845	0.857509
XM_004005637.2	780447	--	down	transcript	150.257	174.231	-0.213575	0.0391438	0.871872
XM_004005653.3	101110216	--	down	transcript	5.34532	7.64729	-0.516674	0.0242518	0.824999
XM_004005665.2	101113477	--	down	transcript	13.4521	20.7236	-0.623442	0.0483439	0.893563
XM_004005749.3	101113479	--	down	transcript	6.52718	7.87103	-0.270091	0.0224373	0.810384
XM_004005762.3	101116554	--	down	transcript	2.8945	6.55359	-1.17897	0.0408762	0.880917
XM_004005766.3	101118001	--	down	transcript	16.0545	18.2313	-0.18344	0.0141823	0.804652
XM_004005770.3	101118933	--	down	transcript	19.9541	23.9581	-0.263824	0.0381236	0.86718
XM_004005932.3	101119628	--	down	transcript	3.25583	9.99148	-1.61767	0.0161149	0.805662
XM_004006167.3	101113574	--	down	transcript	19.0752	20.9411	-0.13464	0.0397047	0.874899
XM_004006313.3	101107428	--	down	transcript	52.5711	59.8918	-0.18809	0.0263443	0.838074
XM_004006421.3	101112042	--	down	transcript	14.063	23.1803	-0.720994	0.0172561	0.805662
XM_004006536.3	101119807	--	down	transcript	68.9481	76.5245	-0.150411	0.0413947	0.882455
XM_004006590.2	100135445	--	down	transcript	225.471	279.749	-0.311191	0.0243873	0.824999
XM_004006938.3	101113486	--	down	transcript	32.7999	36.567	-0.156853	0.0158413	0.805662
XM_004006939.3	101113747	--	down	transcript	2.59436	4.29419	-0.727008	0.0253036	0.824999
XM_004007055.3	101121590	--	down	transcript	4.55464	7.18749	-0.658151	0.00821132	0.672349
XM_004007068.3	101103463	--	down	transcript	5.48328	8.11736	-0.565972	0.0298544	0.857509
XM_004007283.3	101110929	--	down	transcript	2.62987	7.08181	-1.42913	0.0087687	0.689959
XM_004007789.3	101109696	--	down	transcript	0.356471	4.00085	-3.48845	0.00308625	0.571021
XM_004007951.2	101108218	--	down	transcript	23.2797	33.1388	-0.509448	0.0458176	0.893563
XM_004007974.1	101113841	--	down	transcript	6.2689	8.17726	-0.383404	0.00197992	0.538151
XM_004008076.3	101120568	--	down	transcript	7.33557	9.02074	-0.298336	0.0402384	0.87736
XM_004008480.3	101103232	--	down	transcript	36.788	52.5418	-0.514231	0.0285022	0.857509
XM_004008515.3	101112813	--	down	transcript	8.05646	11.5247	-0.516513	0.0206857	0.805662
XM_004008535.3	101117755	--	down	transcript	3.02099	5.33026	-0.819185	0.00070948	0.408973
XM_004008635.3	101122519	--	down	transcript	7.04184	8.78447	-0.319003	0.0342333	0.858555
XM_004008661.3	101106841	--	down	transcript	20.8129	24.8473	-0.255609	0.0358257	0.858555
XM_004008711.3	101121677	--	down	transcript	13.4399	17.2371	-0.358999	0.0121519	0.781039
XM_004009055.3	101121679	--	down	transcript	0.102795	3.31516	-5.01124	0.000944507	0.433519
XM_004009892.3	101122279	--	down	transcript	4.45715	9.88469	-1.14907	0.0383503	0.870341
XM_004010389.3	101115213	--	down	transcript	14.5048	19.5965	-0.434062	0.0193647	0.805662
XM_004010445.3	101108835	--	down	transcript	17.7642	21.0337	-0.24373	0.00786795	0.662885
XM_004010550.3	101112983	--	down	transcript	1.48814	9.1589	-2.62166	0.00312975	0.571021
XM_004010609.3	101104667	--	down	transcript	238.251	295.448	-0.310417	0.0157631	0.805662
XM_004010677.3	101121268	--	down	transcript	10.665	19.2691	-0.853405	0.0342982	0.858555
XM_004010692.3	101102907	--	down	transcript	13.0542	39.5369	-1.59869	0.00936719	0.699433
XM_004010769.3	101101988	--	down	transcript	24.8763	34.1177	-0.455747	0.0448675	0.893563
XM_004010803.2	101111886	--	down	transcript	3.63	5.3041	-0.547138	0.0283375	0.857509
XM_004010826.3	101117080	--	down	transcript	7.17416	10.2816	-0.519183	0.0250402	0.824999
XM_004011155.3	101121016	--	down	transcript	10.4452	18.253	-0.805299	0.0293791	0.857509
XM_004011184.3	101106437	--	down	transcript	15.2697	19.9278	-0.384115	0.0237994	0.824999
XM_004011253.2	101103575	--	down	transcript	30.9686	52.4327	-0.75966	0.0249954	0.824999
XM_004011391.3	101118880	--	down	transcript	13.9947	19.5483	-0.482155	0.0126897	0.788692
XM_004011419.3	101104501	--	down	transcript	7.22802	32.1772	-2.15437	0.0214148	0.805662
XM_004011580.3	101109454	--	down	transcript	0.982094	3.30056	-1.74878	0.00635894	0.615025
XM_004011603.2	101115285	--	down	transcript	10.9228	13.4306	-0.298185	0.0213683	0.805662
XM_004011749.3	101109455	--	down	transcript	4.88232	7.45348	-0.610347	0.0371831	0.858565
XM_004011793.3	101120252	--	down	transcript	6.06277	8.65474	-0.513512	0.0113958	0.756799
XM_004011838.3	101111813	--	down	transcript	1.54172	4.55557	-1.56309	0.0362526	0.858555
XM_004011844.2	101114028	--	down	transcript	21.7992	24.8538	-0.189194	0.0174103	0.805662
XM_004012235.3	101115718	--	down	transcript	79.1887	123.066	-0.636061	0.0441707	0.893563
XM_004012478.3	101121358	--	down	transcript	6.79212	20.4604	-1.5909	0.0365456	0.858555
XM_004012589.3	101106021	--	down	transcript	38.6827	45.0449	-0.219676	0.0318316	0.857509
XM_004012603.3	101109106	--	down	transcript	36.8456	46.0888	-0.322923	0.0378853	0.863869
XM_004012759.2	101104585	--	down	transcript	6.42683	12.1367	-0.917198	0.00735608	0.658438
XM_004012760.3	101104837	--	down	transcript	26.4047	32.3411	-0.292574	0.041858	0.884481
XM_004012798.3	101113773	--	down	transcript	21.0796	24.5532	-0.220064	0.0421462	0.88667
XM_004012823.2	101120095	--	down	transcript	14.1401	19.1683	-0.438924	0.0443224	0.893563
XM_004013080.3	101118800	--	down	transcript	24.8845	29.0494	-0.223262	0.047141	0.893563
XM_004013128.3	101110157	--	down	transcript	22.5697	26.3138	-0.221436	0.0257701	0.832675
XM_004013265.3	101110688	--	down	transcript	5.5211	8.15188	-0.562177	0.0021574	0.545444
XM_004013569.3	101117434	--	down	transcript	6.37149	7.93408	-0.316432	0.00647195	0.617664
XM_004013657.3	101118887	--	down	transcript	4.09123	6.59087	-0.687935	0.0240755	0.824999
XM_004013781.3	101106347	--	down	transcript	8.64312	12.7427	-0.560045	0.0149483	0.805662
XM_004013782.3	101106347	--	down	transcript	10.6988	14.7564	-0.463882	0.0104286	0.740327
XM_004013872.3	101108935	--	down	transcript	21.7974	27.4961	-0.335072	0.00322818	0.571021
XM_004014166.3	101111731	--	down	transcript	1.97296	3.84857	-0.963961	0.0297031	0.857509
XM_004014293.3	101122206	--	down	transcript	22.7349	31.8596	-0.486819	0.0207532	0.805662
XM_004014332.3	101112499	--	down	transcript	16.14	21.9584	-0.444134	0.0313701	0.857509
XM_004014406.2	101108850	--	down	transcript	40.8466	53.412	-0.386949	0.0338759	0.858555
XM_004014418.2	101112152	--	down	transcript	167.674	201.97	-0.268478	0.0137231	0.795739
XM_004014503.2	101111476	--	down	transcript	34.9079	46.2768	-0.406734	0.00114544	0.434956
XM_004015002.2	101118721	--	down	transcript	5.71309	8.45632	-0.565757	0.0156996	0.805662
XM_004015106.2	101122881	--	down	transcript	31.5509	35.3053	-0.162202	0.0173747	0.805662
XM_004015276.3	101102082	--	down	transcript	1.75625	4.03154	-1.19883	0.00195288	0.538151
XM_004015319.3	101113354	--	down	transcript	10.8404	15.0288	-0.471308	0.02036	0.805662
XM_004015435.3	101102751	--	down	transcript	7.64022	10.6476	-0.478848	0.00335722	0.571021
XM_004016063.3	101121450	--	down	transcript	11.7641	23.7871	-1.01579	0.00931009	0.699433
XM_004016175.2	101107130	--	down	transcript	5.21956	6.88068	-0.398624	0.0427957	0.889941
XM_004016207.3	101117103	--	down	transcript	10.1318	12.9639	-0.355603	0.0471637	0.893563
XM_004016900.3	101116256	--	down	transcript	10.242	13.2809	-0.374851	0.0240193	0.824999
XM_004016938.3	101104091	--	down	transcript	9.91226	12.8709	-0.376824	0.0364284	0.858555
XM_004017043.2	443246	--	down	transcript	82.3192	114.5	-0.476041	0.0256916	0.832675
XM_004017067.2	101114812	--	down	transcript	193.462	289.178	-0.579908	0.0217451	0.805662
XM_004017222.2	101110874	--	down	transcript	27.4642	29.1623	-0.0865489	0.035374	0.858555
XM_004017303.3	101113101	--	down	transcript	6.5865	8.75549	-0.410675	0.0334411	0.857509
XM_004017321.3	101117448	--	down	transcript	13.4851	15.8699	-0.234927	0.013178	0.791286
XM_004017333.3	101120274	--	down	transcript	0	6.90388	#NAME?	1.41109e-06	0.0113978
XM_004017352.3	101102840	--	down	transcript	14.1386	15.7823	-0.15867	0.00429889	0.571021
XM_004017911.3	101101925	--	down	transcript	17.3799	22.1029	-0.346814	0.0247848	0.824999
XM_004018417.2	101115070	--	down	transcript	2.17884	4.14353	-0.927298	0.00562516	0.577506
XM_004018418.3	101115318	--	down	transcript	4.16767	5.90112	-0.501749	0.0411901	0.88174
XM_004018439.3	101120700	--	down	transcript	11.8756	14.6917	-0.307001	0.0340877	0.858555
XM_004018522.2	101120024	--	down	transcript	35.0657	38.847	-0.147743	0.00453581	0.571021
XM_004018523.3	101120279	--	down	transcript	15.3414	17.4627	-0.186847	0.0473289	0.893563
XM_004018833.3	101112265	--	down	transcript	52.1988	64.0045	-0.294157	0.0332524	0.857509
XM_004018892.3	101105448	--	down	transcript	4.22681	9.49111	-1.16701	0.000657583	0.399165
XM_004019102.3	101118059	--	down	transcript	27.1377	35.1432	-0.37295	0.0499997	0.893563
XM_004019130.3	101104613	--	down	transcript	7.78085	9.78229	-0.330243	0.0460506	0.893563
XM_004019631.3	101120283	--	down	transcript	0.606625	3.55945	-2.55278	0.0156984	0.805662
XM_004019745.3	101105700	--	down	transcript	10.5564	12.6539	-0.261472	0.0168692	0.805662
XM_004020140.3	101106642	--	down	transcript	8.42328	11.243	-0.416576	0.0298388	0.857509
XM_004020145.2	101107917	--	down	transcript	8.2318	10.8783	-0.402178	0.0362239	0.858555
XM_004020510.3	101108096	--	down	transcript	29.4126	33.7242	-0.197349	0.023088	0.819002
XM_004020634.3	101102692	--	down	transcript	2.74004	5.7056	-1.05818	0.0465043	0.893563
XM_004020701.3	101111148	--	down	transcript	32.2866	49.2025	-0.607793	0.0276329	0.852715
XM_004020710.3	101113899	--	down	transcript	13.4861	16.2569	-0.269577	0.0396937	0.874899
XM_004020834.3	101103692	--	down	transcript	10.2983	12.2137	-0.246086	0.0210819	0.805662
XM_004021019.2	101105971	--	down	transcript	13.6863	15.7662	-0.204108	0.0041468	0.571021
XM_004021069.3	101119783	--	down	transcript	22.1868	30.3273	-0.450912	0.0051471	0.577506
XM_004021116.2	101113902	--	down	transcript	9.87483	11.4161	-0.209248	0.0239331	0.824999
XM_004021381.3	101118755	--	down	transcript	4.81167	7.36208	-0.613577	0.0156989	0.805662
XM_004022371.3	101118761	--	down	transcript	14.0365	16.2528	-0.211504	0.0392718	0.872639
XM_004022778.2	101106920	--	down	transcript	17.0596	21.3291	-0.322245	0.0456454	0.893563
XM_004023033.3	101109081	--	down	transcript	4.07541	7.1779	-0.816618	0.0371512	0.858565
XM_004023144.3	101107265	--	down	transcript	5.25869	8.13845	-0.630051	0.0327384	0.857509
XM_004023218.3	101114321	--	down	transcript	6.43875	7.96249	-0.30644	0.025172	0.824999
XM_004023614.3	101106416	--	down	transcript	4.70599	6.19735	-0.397154	0.0297025	0.857509
XM_004023657.3	101105768	--	down	transcript	4.50974	5.62016	-0.317568	0.0187269	0.805662
XM_012094724.1	101116854	--	down	transcript	27.1123	38.2445	-0.496303	0.0140193	0.801713
XM_012094820.1	101108698	--	down	transcript	3.02476	4.74223	-0.648743	0.00185366	0.538151
XM_012094836.2	105602017	--	down	transcript	0.280764	3.37544	-3.58764	0.00601299	0.591628
XM_012094976.2	101111221	--	down	transcript	15.6821	17.4439	-0.153612	0.0031448	0.571021
XM_012095482.2	101115479	--	down	transcript	6.66521	9.94414	-0.577196	0.0167969	0.805662
XM_012095608.2	101116676	--	down	transcript	8.41067	11.301	-0.426158	0.0218292	0.805662
XM_012097219.1	101111326	--	down	transcript	2.4287	4.58564	-0.916942	0.0338531	0.858555
XM_012097268.2	100302353	--	down	transcript	2.17018	4.1356	-0.930286	0.00162621	0.532621
XM_012097677.2	101115669	--	down	transcript	12.4405	15.9309	-0.356783	0.035139	0.858555
XM_012097737.2	101120274	--	down	transcript	0	9.35864	#NAME?	1.58182e-06	0.0113978
XM_012098060.2	101102676	--	down	transcript	0.234404	3.20132	-3.7716	0.00251247	0.571021
XM_012098176.2	101109648	--	down	transcript	16.5387	19.1987	-0.215166	0.0188099	0.805662
XM_012098180.2	101102691	--	down	transcript	6.60799	16.9866	-1.36211	0.0278845	0.85317
XM_012098295.1	101113797	--	down	transcript	43.8656	48.829	-0.154647	0.00468653	0.572352
XM_012098410.2	101119938	--	down	transcript	0.908094	2.67149	-1.55673	0.0161305	0.805662
XM_012098705.2	101120277	--	down	transcript	1.02731	5.14765	-2.32504	0.0399175	0.876908
XM_012098887.2	101107637	--	down	transcript	16.1039	30.0511	-0.900007	0.0378319	0.863869
XM_012099222.2	100147801	--	down	transcript	6.67936	12.5544	-0.910412	0.0335167	0.85792
XM_012099383.2	101117465	--	down	transcript	10.7588	16.902	-0.651682	0.0438987	0.893563
XM_012100059.2	101104276	--	down	transcript	7.93792	11.839	-0.576718	0.000466767	0.35403
XM_012100084.1	101108782	--	down	transcript	6.4188	8.35986	-0.381175	0.0208438	0.805662
XM_012100410.1	100135442	--	down	transcript	28.3915	31.8978	-0.167998	0.0111566	0.753097
XM_012100484.1	101112429	--	down	transcript	2.89209	5.09176	-0.81605	0.0423586	0.889514
XM_012100975.2	101107395	--	down	transcript	16.3157	18.7281	-0.198942	0.00449019	0.571021
XM_012101436.2	101109308	--	down	transcript	6.48292	8.20753	-0.340306	0.0333329	0.857509
XM_012101874.2	101112522	--	down	transcript	1.56542	3.42153	-1.12809	0.0103176	0.736075
XM_012102001.2	101104449	--	down	transcript	17.5788	21.4514	-0.287231	0.0328319	0.857509
XM_012102661.1	101110983	--	down	transcript	2.85206	4.73659	-0.731844	0.0357116	0.858555
XM_012103172.2	101114081	--	down	transcript	9.27429	12.0719	-0.38034	0.0498391	0.893563
XM_012103511.2	101121992	--	down	transcript	15.1523	19.5705	-0.369143	0.0100862	0.724509
XM_012104243.2	101102280	--	down	transcript	10.0038	18.9079	-0.918444	0.0133109	0.79225
XM_012104406.2	101104799	--	down	transcript	7.69828	9.42614	-0.292131	0.0361591	0.858555
XM_012104987.2	101113195	--	down	transcript	2.05955	3.77198	-0.872989	0.0210908	0.805662
XM_012105735.2	101112024	--	down	transcript	0.645148	8.45909	-3.7128	0.0235252	0.824999
XM_012105737.2	101112024	--	down	transcript	0.951424	14.9506	-3.97397	0.00086842	0.433519
XM_012105922.2	101111689	--	down	transcript	6.61523	8.96577	-0.438635	0.0111383	0.753097
XM_012106715.2	101111782	--	down	transcript	1.90464	3.71713	-0.964672	0.0317792	0.857509
XM_012106873.2	101103040	--	down	transcript	6.59533	8.51868	-0.369185	0.0151377	0.805662
XM_012107222.2	101122839	--	down	transcript	6.49041	15.6138	-1.26644	0.00584334	0.58887
XM_012107223.2	101122839	--	down	transcript	3.12085	5.25122	-0.750713	0.0478054	0.893563
XM_012107663.2	101118931	--	down	transcript	5.6632	7.29994	-0.366269	0.0440215	0.893563
XM_012107691.1	101106495	--	down	transcript	5.16825	10.6219	-1.0393	0.0036083	0.571021
XM_012110615.2	100307049	--	down	transcript	3.5648	7.80383	-1.13036	0.0210603	0.805662
XM_012115182.1	101123603	--	down	transcript	2.41093	6.71282	-1.47733	0.0202903	0.805662
XM_012135865.2	101108632	--	down	transcript	0.711184	2.93102	-2.04311	0.0322152	0.857509
XM_012142690.2	101109592	--	down	transcript	2.53822	4.53528	-0.837373	0.00723388	0.651546
XM_012146606.2	101116023	--	down	transcript	5.0326	7.81575	-0.635081	0.0262288	0.836603
XM_012148365.2	101119771	--	down	transcript	8.762	15.4504	-0.818308	0.0254748	0.828707
XM_012149616.2	101105986	--	down	transcript	3.54024	5.38622	-0.605428	0.0476976	0.893563
XM_012151701.2	101114424	--	down	transcript	3.71617	11.5026	-1.63007	0.00446118	0.571021
XM_012158819.1	100216465	--	down	transcript	5.41811	7.56809	-0.48214	0.00510598	0.577506
XM_012160016.1	101105235	--	down	transcript	4.80955	7.48481	-0.638063	0.00418829	0.571021
XM_012161479.2	101105403	--	down	transcript	0	31.4278	#NAME?	0.000417649	0.35403
XM_012161620.2	101117485	--	down	transcript	0.738052	3.07715	-2.0598	0.0462709	0.893563
XM_012162511.2	101103706	--	down	transcript	7.57599	11.3346	-0.581223	0.0345237	0.858555
XM_012173454.1	101118771	--	down	transcript	4.45175	8.62502	-0.954155	0.0186524	0.805662
XM_012173588.2	101117976	--	down	transcript	35.5974	44.9274	-0.335822	0.0203042	0.805662
XM_012173794.1	101107774	--	down	transcript	2.89581	4.64921	-0.683019	0.00454008	0.571021
XM_012174271.2	101115865	--	down	transcript	14.9759	18.9729	-0.341295	0.0219988	0.805662
XM_012174779.2	101104392	--	down	transcript	0.820428	3.15742	-1.9443	0.044497	0.893563
XM_012175341.2	101112472	--	down	transcript	5.17871	9.36756	-0.855082	0.00462956	0.571021
XM_012175513.1	101111956	--	down	transcript	8.61574	10.4895	-0.283896	0.00792231	0.662885
XM_012175572.2	101119630	--	down	transcript	0	1.5787	#NAME?	0.0494846	0.893563
XM_012175773.1	105610652	--	down	transcript	9.11056	14.1897	-0.63923	0.000439056	0.35403
XM_012176689.2	100147791	--	down	transcript	137.77	214.687	-0.639965	0.0360276	0.858555
XM_012177249.2	101107696	--	down	transcript	2.1949	10.9448	-2.31801	0.00018051	0.236484
XM_012177334.2	101118319	--	down	transcript	1.48533	3.27392	-1.14024	0.0114804	0.758918
XM_012178054.2	101111547	--	down	transcript	14.1534	42.1308	-1.57373	0.00186327	0.538151
XM_012178123.2	101122522	--	down	transcript	3.20732	6.21928	-0.955382	0.00278183	0.571021
XM_012178197.2	101110718	--	down	transcript	7.92531	9.58951	-0.274989	0.0426518	0.889514
XM_012178450.2	101117758	--	down	transcript	0.519903	3.53618	-2.76588	0.041128	0.88174
XM_012178516.2	101103809	--	down	transcript	15.9264	18.6912	-0.230943	0.00804641	0.666418
XM_012178693.1	101117713	--	down	transcript	0.156535	2.47706	-3.98407	0.00981783	0.71728
XM_012178809.2	101103064	--	down	transcript	5.35926	11.333	-1.08043	0.0218087	0.805662
XM_012178847.2	101109796	--	down	transcript	9.47323	15.2453	-0.68644	0.0392993	0.872639
XM_012179390.2	101107867	--	down	transcript	4.59981	7.73405	-0.749649	0.00892554	0.691537
XM_012179460.2	101115623	--	down	transcript	2.26336	4.4424	-0.972872	0.0341004	0.858555
XM_012179483.2	101116230	--	down	transcript	6.78396	10.5002	-0.630216	0.0387391	0.871531
XM_012179755.2	101113972	--	down	transcript	7.85595	10.1348	-0.367454	0.0251589	0.824999
XM_012180256.2	101114612	--	down	transcript	21.0205	30.8531	-0.553621	0.009287	0.699433
XM_012180580.2	100145865	--	down	transcript	5.35832	8.72448	-0.70329	0.0150177	0.805662
XM_012180902.2	101110416	--	down	transcript	0.855622	4.87017	-2.50893	0.0458499	0.893563
XM_012180907.2	101111635	--	down	transcript	2.28143	5.00002	-1.132	0.00614297	0.598151
XM_012180974.2	780446	--	down	transcript	11.4396	14.1819	-0.310004	0.00272248	0.571021
XM_012180993.2	101103725	--	down	transcript	2.98676	5.79951	-0.957353	0.0250411	0.824999
XM_012181209.2	101110764	--	down	transcript	5.76317	8.11997	-0.494611	0.0196014	0.805662
XM_012181307.1	101118703	--	down	transcript	30.7603	38.4755	-0.322873	0.0295564	0.857509
XM_012181602.2	101108491	--	down	transcript	0.866681	2.95632	-1.77023	0.0181921	0.805662
XM_012182284.2	101117510	--	down	transcript	13.9717	16.5693	-0.24601	0.00696154	0.638037
XM_012182917.1	100101235	--	down	transcript	10.035	13.6822	-0.44726	0.0494134	0.893563
XM_012182984.2	101114963	--	down	transcript	10.1066	14.5663	-0.527335	0.00118203	0.436775
XM_012183199.2	101102524	--	down	transcript	3.77007	6.05825	-0.684312	0.0431526	0.891606
XM_012183443.2	101113599	--	down	transcript	61.8513	66.7809	-0.11063	0.0475174	0.893563
XM_012183725.2	101116061	--	down	transcript	11.8217	14.9667	-0.340314	0.043261	0.891895
XM_012183749.2	101111890	--	down	transcript	2.62956	11.4861	-2.12699	0.02468	0.824999
XM_012185167.2	101121021	--	down	transcript	58.6169	69.4328	-0.244302	0.0110801	0.753097
XM_012185563.2	101107032	--	down	transcript	20.1961	23.1838	-0.19904	0.0313517	0.857509
XM_012185625.2	101117599	--	down	transcript	6.49294	10.5677	-0.702722	0.0130692	0.788692
XM_012185688.2	101115590	--	down	transcript	4.14168	8.28542	-1.00036	0.0305787	0.857509
XM_012185744.2	101114033	--	down	transcript	5.35795	24.3729	-2.18552	0.0146564	0.805662
XM_012185828.2	101114453	--	down	transcript	7.88086	10.4015	-0.40037	0.0197444	0.805662
XM_012185875.1	101104585	--	down	transcript	15.1116	26.9097	-0.832467	0.0108534	0.748366
XM_012185880.2	101104585	--	down	transcript	3.69884	6.16212	-0.736356	0.034224	0.858555
XM_012185881.2	101104585	--	down	transcript	4.67445	9.35633	-1.00115	0.0111833	0.753097
XM_012185980.2	101116665	--	down	transcript	0.724927	4.57299	-2.65723	0.00539614	0.577506
XM_012187742.2	101110349	--	down	transcript	5.52432	7.39196	-0.420158	0.0388461	0.871531
XM_012187824.2	101121281	--	down	transcript	1.48083	3.2493	-1.13372	0.0252332	0.824999
XM_012188780.2	101103001	--	down	transcript	8.10637	10.7511	-0.407358	0.0316161	0.857509
XM_012189341.2	101109854	--	down	transcript	16.352	19.9274	-0.285291	0.0222506	0.805662
XM_012189715.2	101114549	--	down	transcript	46.0272	51.4865	-0.161709	0.0425908	0.889514
XM_012190123.2	101110081	--	down	transcript	5.70561	7.2648	-0.348544	0.0476451	0.893563
XM_012190490.2	101108943	--	down	transcript	10.3837	15.5198	-0.579797	0.0403671	0.878748
XM_012190579.2	101117867	--	down	transcript	0.11499	1.74055	-3.91996	0.0317277	0.857509
XM_012190705.2	101106872	--	down	transcript	12.7766	17.2986	-0.437153	0.0128299	0.788692
XM_015091638.1	101108537	--	down	transcript	7.01278	8.434	-0.266231	0.0409254	0.880917
XM_015091692.1	101121654	--	down	transcript	1.79404	4.54687	-1.34166	0.0188002	0.805662
XM_015091851.1	101115249	--	down	transcript	31.9315	43.6324	-0.450422	0.0171439	0.805662
XM_015091924.1	101111840	--	down	transcript	2.47055	5.05093	-1.03172	0.0214242	0.805662
XM_015092049.1	101119088	--	down	transcript	35.0433	44.3019	-0.338233	0.0498638	0.893563
XM_015092372.1	101123253	--	down	transcript	12.6067	16.4379	-0.382839	0.0325825	0.857509
XM_015092490.1	101102615	--	down	transcript	24.8263	28.8261	-0.215507	0.034826	0.858555
XM_015092606.1	105613048	--	down	transcript	77.8404	89.8393	-0.206827	0.0309418	0.857509
XM_015092639.1	101109144	--	down	transcript	32.5292	38.7915	-0.254003	0.0441816	0.893563
XM_015092764.1	101109520	--	down	transcript	14.97	16.222	-0.115875	0.0326223	0.857509
XM_015092824.1	106990907	--	down	transcript	36.9664	48.947	-0.405005	0.0412388	0.88174
XM_015093040.1	101115255	--	down	transcript	13.9521	15.3433	-0.137131	0.033038	0.857509
XM_015093463.1	101122583	--	down	transcript	22.624	25.9035	-0.195294	0.019985	0.805662
XM_015093466.1	101122583	--	down	transcript	53.375	62.9634	-0.238349	0.0243553	0.824999
XM_015093544.1	101116542	--	down	transcript	32.7283	45.0487	-0.460947	0.0306497	0.857509
XM_015093721.1	101105636	--	down	transcript	1.21772	7.34471	-2.59253	0.0465682	0.893563
XM_015093798.1	105614894	--	down	transcript	3.84315	5.6688	-0.560755	0.0257537	0.832675
XM_015093887.1	106990985	--	down	transcript	9.26883	11.1793	-0.270374	0.00793652	0.662885
XM_015094024.1	101116982	--	down	transcript	7.23256	8.61405	-0.252186	0.0176937	0.805662
XM_015094114.1	101117578	--	down	transcript	0.991365	3.16711	-1.67568	0.0099025	0.71728
XM_015094129.1	101122182	--	down	transcript	10.6706	14.3619	-0.428602	0.022872	0.817887
XM_015094134.1	101115265	--	down	transcript	7.5707	13.9102	-0.877641	0.00351138	0.571021
XM_015094689.1	101117921	--	down	transcript	7.15654	9.39404	-0.392482	0.00703962	0.638037
XM_015094749.1	101123284	--	down	transcript	2.50826	4.12649	-0.718229	0.03194	0.857509
XM_015094974.1	101108826	--	down	transcript	7.00866	9.92661	-0.502162	0.0355297	0.858555
XM_015095007.1	101118605	--	down	transcript	6.08692	7.70271	-0.339654	0.022788	0.817034
XM_015095189.1	101115785	--	down	transcript	0.982724	2.87925	-1.55084	0.0306421	0.857509
XM_015095214.1	101118182	--	down	transcript	1.70572	4.52935	-1.40892	0.0120526	0.781039
XM_015095354.1	106990111	--	down	transcript	51.3574	68.8016	-0.42187	0.0357408	0.858555
XM_015095373.1	101112476	--	down	transcript	65.7538	78.0293	-0.246942	0.0218339	0.805662
XM_015095456.1	101104483	--	down	transcript	1.17392	12.5389	-3.41701	0.00158791	0.532173
XM_015095655.1	101112057	--	down	transcript	16.3137	20.0221	-0.295512	0.00021044	0.252721
XM_015095743.1	101105072	--	down	transcript	10.9918	14.2404	-0.373569	0.00748401	0.661669
XM_015095923.1	101122277	--	down	transcript	3.10355	6.27707	-1.01617	0.0180918	0.805662
XM_015095946.1	101109703	--	down	transcript	7.40385	8.89819	-0.265236	0.0219281	0.805662
XM_015095982.1	101123464	--	down	transcript	6.07809	7.76376	-0.353137	0.0436103	0.893563
XM_015096002.1	101112393	--	down	transcript	9.88396	11.1832	-0.178166	0.0425984	0.889514
XM_015096029.1	101119469	--	down	transcript	17.0291	19.1968	-0.172859	0.000929749	0.433519
XM_015096221.1	101114441	--	down	transcript	0.237936	2.88152	-3.59818	0.0136842	0.795739
XM_015096324.1	101104910	--	down	transcript	7.56965	9.53625	-0.333196	0.0353128	0.858555
XM_015096873.1	105608566	--	down	transcript	20.5936	30.0978	-0.547459	0.00130807	0.459401
XM_015097151.1	101102650	--	down	transcript	21.2008	23.1665	-0.127926	0.0306275	0.857509
XM_015097172.1	101102733	--	down	transcript	1.1407	8.65749	-2.92403	3.56556e-05	0.0856387
XM_015097226.1	101115216	--	down	transcript	322.707	409.635	-0.344113	0.0119877	0.781039
XM_015097464.1	101104248	--	down	transcript	14.7177	16.9002	-0.199492	0.0084888	0.679622
XM_015097467.1	101105258	--	down	transcript	1.1304	3.98626	-1.8182	0.0194976	0.805662
XM_015097668.1	106990367	--	down	transcript	9.45126	14.8633	-0.653175	0.0278394	0.85317
XM_015097675.1	101115631	--	down	transcript	8.2444	11.9589	-0.536604	0.00933809	0.699433
XM_015097727.1	101103327	--	down	transcript	0.592303	3.60492	-2.60556	0.0309479	0.857509
XM_015097896.1	101102069	--	down	transcript	16.3495	22.1376	-0.437249	0.0285231	0.857509
XM_015098017.1	101116585	--	down	transcript	9.39783	11.8779	-0.337882	0.0361662	0.858555
XM_015098274.1	101117857	--	down	transcript	13.6634	16.5776	-0.278919	0.0157242	0.805662
XM_015098384.1	101110159	--	down	transcript	8.68148	11.1993	-0.3674	0.0130801	0.788692
XM_015098437.1	101119229	--	down	transcript	4.89355	6.69065	-0.451265	0.00109701	0.434956
XM_015098613.1	101116743	--	down	transcript	1.9846	5.72441	-1.52828	0.00325964	0.571021
XM_015098720.1	101110071	--	down	transcript	19.7141	22.7838	-0.208785	0.00845262	0.679622
XM_015098887.1	101103741	--	down	transcript	18.6632	25.141	-0.429851	0.00351474	0.571021
XM_015098934.1	105606291	--	down	transcript	31.218	39.3054	-0.332349	0.0108334	0.748366
XM_015098991.1	101109549	--	down	transcript	17.7996	18.5905	-0.0627186	0.0462533	0.893563
XM_015099061.1	101102748	--	down	transcript	9.61061	11.8992	-0.308168	0.0385647	0.871531
XM_015099189.1	101107118	--	down	transcript	80.2536	89.9167	-0.164022	0.0079117	0.662885
XM_015099263.1	101119235	--	down	transcript	45.7036	54.8171	-0.262318	0.00506481	0.577506
XM_015099278.1	101104592	--	down	transcript	16.1402	18.3237	-0.183049	0.00429976	0.571021
XM_015099442.1	101109728	--	down	transcript	4.12845	6.83281	-0.726879	0.0312046	0.857509
XM_015099648.1	101120935	--	down	transcript	11.9897	15.3131	-0.352977	0.0227099	0.817034
XM_015099770.1	101108330	--	down	transcript	8.97035	10.9966	-0.293817	0.0354302	0.858555
XM_015099826.1	101104261	--	down	transcript	14.408	16.6637	-0.209845	0.00841334	0.679622
XM_015099834.1	101109200	--	down	transcript	15.785	20.6009	-0.384148	0.00553701	0.577506
XM_015099886.1	101106704	--	down	transcript	36.9571	48.0356	-0.378251	0.0370834	0.858565
XM_015099905.1	101109472	--	down	transcript	15.8772	21.528	-0.439257	0.000992722	0.433519
XM_015099985.1	101102584	--	down	transcript	20.2052	23.2585	-0.203034	0.0249587	0.824999
XM_015100085.1	101110171	--	down	transcript	5.32365	9.51454	-0.837718	0.0251774	0.824999
XM_015100092.1	101113523	--	down	transcript	2.37885	3.92996	-0.724252	0.0386879	0.871531
XM_015100136.1	105602050	--	down	transcript	6.19544	7.63417	-0.301266	0.0130351	0.788692
XM_015100375.1	101118469	--	down	transcript	356.162	410.775	-0.205813	0.0408362	0.880917
XM_015100642.1	101109297	--	down	transcript	29.1584	46.5409	-0.674587	0.033296	0.857509
XM_015100709.1	101121964	--	down	transcript	10.3357	11.8036	-0.191591	0.0482274	0.893563
XM_015100716.1	101121449	--	down	transcript	19.5113	23.3628	-0.259905	0.0129485	0.788692
XM_015100723.1	100913160	--	down	transcript	3.58026	6.92517	-0.951786	0.0273326	0.852249
XM_015100872.1	101118636	--	down	transcript	17.9672	21.1828	-0.237526	0.0153226	0.805662
XM_015100939.1	101113622	--	down	transcript	0.896702	3.14758	-1.81154	0.0122135	0.781039
XM_015101199.1	101107994	--	down	transcript	5.18316	7.45507	-0.52439	0.0457142	0.893563
XM_015101203.1	101110363	--	down	transcript	12.6573	16.1469	-0.351288	0.0066443	0.625824
XM_015101248.1	101112674	--	down	transcript	2.58494	4.66766	-0.852572	0.00990485	0.71728
XM_015101334.1	101119849	--	down	transcript	8.02345	11.2592	-0.488815	0.0041933	0.571021
XM_015101338.1	101102424	--	down	transcript	6.70226	10.025	-0.580883	0.00763218	0.662885
XM_015101393.1	101115907	--	down	transcript	6.40845	9.3423	-0.543802	0.0164978	0.805662
XM_015101499.1	101108080	--	down	transcript	0.979534	2.90625	-1.56899	0.0235783	0.824999
XM_015101649.1	106990146	--	down	transcript	6.08319	7.43206	-0.288934	0.0183409	0.805662
XM_015101713.1	101123498	--	down	transcript	5.90034	7.66223	-0.376965	0.0147697	0.805662
XM_015101979.1	101118225	--	down	transcript	4.17571	7.53467	-0.851522	0.0030679	0.571021
XM_015102027.1	101109487	--	down	transcript	4.43703	6.1707	-0.475837	0.0416577	0.883521
XM_015102080.1	100294600	--	down	transcript	111.464	121.211	-0.120935	0.00315719	0.571021
XM_015102243.1	101114219	--	down	transcript	9.69976	13.9916	-0.528537	0.0174463	0.805662
XM_015102271.1	101119338	--	down	transcript	10.8634	12.7149	-0.227048	0.0390075	0.871531
XM_015102388.1	101109744	--	down	transcript	6.18615	8.10976	-0.390618	0.0301517	0.857509
XM_015102497.1	101110455	--	down	transcript	8.57052	12.0259	-0.488691	0.0351772	0.858555
XM_015102678.1	101119590	--	down	transcript	26.221	30.3037	-0.20877	0.00294669	0.571021
XM_015102869.1	101122988	--	down	transcript	8.04219	12.4125	-0.626139	0.0129561	0.788692
XM_015102922.1	101114225	--	down	transcript	20.0254	28.302	-0.499068	0.0193985	0.805662
XM_015103177.1	100037702	--	down	transcript	3.74736	8.09812	-1.11171	0.0486204	0.893563
XM_015103202.1	101117545	--	down	transcript	0.273769	2.63835	-3.2686	0.0374117	0.858565
XM_015103551.1	101112691	--	down	transcript	9.57325	12.1271	-0.341153	0.0466449	0.893563
XM_015103864.1	101114666	--	down	transcript	8.09789	10.7757	-0.412161	0.0027124	0.571021
XM_015103898.1	101123263	--	down	transcript	9.12637	11.4479	-0.326964	0.0455786	0.893563
XM_015103899.1	106991889	--	down	transcript	14.3787	17.1411	-0.253525	0.0273813	0.852249
XM_015104004.1	101112440	--	down	transcript	2.37782	4.69046	-0.980089	0.0248048	0.824999
XM_015104160.1	101117721	--	down	transcript	15.8066	17.5994	-0.155003	0.0158189	0.805662
XM_015104171.1	101122492	--	down	transcript	6.89953	8.497	-0.300456	0.0464188	0.893563
XM_015104217.1	101116012	--	down	transcript	20.3816	22.4027	-0.136405	0.0372868	0.858565
XM_015104673.1	105611964	--	down	transcript	6.98252	9.28266	-0.41079	0.0196224	0.805662
XM_015104677.1	101115513	--	down	transcript	18.3857	25.1342	-0.451071	0.0387489	0.871531
XM_015104876.1	101112288	--	down	transcript	3.10563	8.0857	-1.38049	0.0321063	0.857509
XM_015104978.1	101123191	--	down	transcript	4.46557	7.65517	-0.777591	0.0446591	0.893563
XR_001021015.2	101113435	--	down	transcript	3.27909	6.73986	-1.03942	0.0101052	0.724509
XR_001032462.2	101121573	--	down	transcript	5.14291	7.54135	-0.552238	0.0227915	0.817034
XR_001033419.2	101115097	--	down	transcript	0.22572	7.56967	-5.06762	0.000969343	0.433519
XR_001039959.1	101107187	--	down	transcript	12.4497	16.9458	-0.444819	0.0112984	0.754109
XR_001434470.1	105610652	--	down	transcript	4.15992	8.05097	-0.952608	0.0431852	0.891606
XR_001436880.1	101112542	--	down	transcript	16.3808	24.7375	-0.59469	0.0436768	0.893563
