# Supplementary material for: Pineal gland transcriptomic profiling reveals the differential regulation of lncRNA and mRNA related to prolificacy in STH sheep with two FecB genotypes
Source: BMC Genom Data. 2021 Feb 18;22:9. doi: 10.1186/s12863-020-00957-w (PMC7893892; doi:10.1186/s12863-020-00957-w)
Supplement: Supplementary file 15 — Additional file 15: Supplementary material 5A. GO enrichment of differentially expressed lncRNA targets in MM_FP vs MM_LP. Supplementary material 5B. GO enrichment of differentially expressed lncRNA targets in MM_FP vs ww_FP. Supplementary material 5C. GO enrichment of differentially expressed lncRNA targets in MM_LP vs ww_LP. Supplementary material 5D. GO enrichment of differentially expressed lncRNA targets in ww_FP vs ww_LP. [file 12863_2020_957_MOESM15_ESM.xls]

## Sheet: Supplementary material 5A
Supplementary material 5A GO enrichment of differentially expressed lncRNA targets in MM_F_P vs MM_L_P.
GO_accession	Description	Term_type	Over_represented_pValue	Corrected_pValue	CAD_item	CAD_list	Bg_item	Bg_list	Gene_names	Regulation	Gene_description
GO:0055085	transmembrane transport	biological_process	0.00030254	1	43	443	946	20361	101116716,101107103,101115476,101110214,101120608,101120911,101117630,101103123,101111582,101120123,101105356,101115679,101116746,101118008,443287,101120653,101116017,654334,101109149,101102386,101122785,101105836,101119972,101115267,101113961,101107634,101107449,105614925,101105242,101118217,101105902,101112693,101113534,101115091,101118550,101109703,101109494,101104785,101108544,101102663,10111…	up	--|--|--|--|--|--|--|--|--|--|--|--|--|--|--|--|--|--|--|--|--|--|--|--|--|--|--|--|--|--|--|--|--|--|--|--|--|--|--|--|--|--|--|
GO:0004602	glutathione peroxidase activity	molecular_function	0.00062361	1	3	443	12	20361	1.01104e+26	up	--|--|--|
GO:0002376	immune system process	biological_process	0.0011716	1	16	443	357	20361	1.0112e+140	up	--|--|--|--|--|--|--|--|--|--|--|--|--|--|--|--|
GO:0019882	antigen processing and presentation	biological_process	0.0015451	1	5	443	52	20361	1.01106e+44	up	--|--|--|--|--|
GO:0008483	transaminase activity	molecular_function	0.0016383	1	3	443	10	20361	1.01112e+26	up	--|--|--|
GO:0016769	transferase activity, transferring nitrogenous groups	molecular_function	0.0016383	1	3	443	10	20361	1.01114e+26	up	--|--|--|
GO:0019898	extrinsic to membrane	cellular_component	0.0019081	1	8	443	85	20361	1.01113e+68	up	--|--|--|--|--|--|--|--|
GO:0004859	phospholipase inhibitor activity	molecular_function	0.0022563	1	2	443	8	20361	1.01107e+17	up	--|--|
GO:0055102	lipase inhibitor activity	molecular_function	0.0022563	1	2	443	8	20361	1.01107e+17	up	--|--|
GO:0006955	immune response	biological_process	0.0022951	1	14	443	322	20361	1.01106e+125	up	--|--|--|--|--|--|--|--|--|--|--|--|--|--|
GO:0030244	cellulose biosynthetic process	biological_process	0.0034506	1	2	443	5	20361	101115267443485	up	--|--|
GO:0000075	cell cycle checkpoint	biological_process	0.0034781	1	5	443	48	20361	1.0112e+44	up	--|--|--|--|--|
GO:0005244	voltage-gated ion channel activity	molecular_function	0.0036067	1	9	443	120	20361	7.80477e+74	up	--|--|--|--|--|--|--|--|--|
GO:0022832	voltage-gated channel activity	molecular_function	0.0036067	1	9	443	120	20361	1.01112e+74	up	--|--|--|--|--|--|--|--|--|
GO:0033179	proton-transporting V-type ATPase, V0 domain	cellular_component	0.0037515	1	6	443	56	20361	1.01113e+50	up	--|--|--|--|--|--|
GO:1901988	negative regulation of cell cycle phase transition	biological_process	0.0039775	1	5	443	50	20361	1.01105e+44	up	--|--|--|--|--|
GO:0006461	protein complex assembly	biological_process	0.004145	1	21	443	458	20361	1.01119e+188	up	--|--|--|--|--|--|--|--|--|--|--|--|--|--|--|--|--|--|--|--|--|
GO:0070271	protein complex biogenesis	biological_process	0.0042141	1	21	443	459	20361	1.01103e+188	up	--|--|--|--|--|--|--|--|--|--|--|--|--|--|--|--|--|--|--|--|--|
GO:0010948	negative regulation of cell cycle process	biological_process	0.005337	1	5	443	52	20361	1.01118e+44	up	--|--|--|--|--|
GO:0044770	cell cycle phase transition	biological_process	0.005747	1	5	443	56	20361	1.01105e+44	up	--|--|--|--|--|
GO:1901987	regulation of cell cycle phase transition	biological_process	0.005747	1	5	443	56	20361	1.01123e+44	up	--|--|--|--|--|
GO:0065003	macromolecular complex assembly	biological_process	0.0079298	1	22	443	536	20361	1.00304e+197	up	--|--|--|--|--|--|--|--|--|--|--|--|--|--|--|--|--|--|--|--|--|--|
GO:0022008	neurogenesis	biological_process	0.0086029	1	5	443	47	20361	4.43328e+41	up	--|--|--|--|--|
GO:0022607	cellular component assembly	biological_process	0.0092866	1	29	443	791	20361	1.01118e+257	up	--|--|--|--|--|--|--|--|--|--|--|--|--|--|--|--|--|--|--|--|--|--|--|--|--|--|--|--|--|
GO:0071822	protein complex subunit organization	biological_process	0.0092977	1	21	443	504	20361	1.01116e+188	up	--|--|--|--|--|--|--|--|--|--|--|--|--|--|--|--|--|--|--|--|--|
GO:0005249	voltage-gated potassium channel activity	molecular_function	0.0099854	1	6	443	74	20361	1.01118e+53	up	--|--|--|--|--|--|
GO:0051259	protein oligomerization	biological_process	0.010229	1	8	443	125	20361	1.01119e+71	up	--|--|--|--|--|--|--|--|
GO:0042611	MHC protein complex	cellular_component	0.0112	1	3	443	31	20361	1.0112e+26	up	--|--|--|
GO:0042613	MHC class II protein complex	cellular_component	0.0112	1	3	443	31	20361	1.0112e+26	up	--|--|--|
GO:0003729	mRNA binding	molecular_function	0.011515	1	3	443	18	20361	1.01105e+26	up	--|--|--|
GO:0007399	nervous system development	biological_process	0.011523	1	5	443	50	20361	1.01115e+41	up	--|--|--|--|--|
GO:0006073	cellular glucan metabolic process	biological_process	0.011972	1	3	443	23	20361	1.01115e+23	up	--|--|--|
GO:0044042	glucan metabolic process	biological_process	0.011972	1	3	443	23	20361	4.43485e+23	up	--|--|--|
GO:0016020	membrane	cellular_component	0.014247	1	165	443	6737	20361	101105356,101121647,101105016,101106339,443514,101116746,101122288,101116017,101108728,101103038,101114567,101109149,101113325,101109203,101107103,101107783,101102938,101103546,101107282,780473,101110689,101111403,105603291,101118762,101115049,101123347,101109063,101108544,101105530,101119039,105614925,101122444,101108723,101107709,101102909,100192433,101111582,101120123,101112529,101122509,10111…	up	--|--|--|--|--|--|--|--|--|--|--|--|--|--|--|--|--|--|--|--|--|--|--|--|--|--|--|--|--|--|--|--|--|--|--|--|--|--|--|--|--|--|--|--|--|--|--|--|--|--|--|--|--|--|--|--|--|--|--|--|--|--|--|--|--|--|--|--|--|--|--|--|--|--|--|--|--|--|--|--|--|--|--|--|--|--|--|--|--|--|--|--|--|--|--|--|--|--|--|--|--|--|--|--|--|--|--|--|--|--|--|--|--|--|--|--|--|--|--|--|--|--|--|--|--|--|--|--|--|--|--|--|--|…
GO:0016043	cellular component organization	biological_process	0.014623	1	52	443	1596	20361	101107114,101115281,443499,101106481,101114793,101123347,101120290,101102663,101115356,101109503,101112693,101115091,443328,105612224,101114353,101112456,101115703,101115803,101119219,105614925,101118217,101110012,101118974,101105324,101118913,101115214,101104044,101109149,101107332,101114632,101119442,101123350,101105836,101114398,101102193,101102681,101115004,101103799,443366,101110689,10030360…	up	--|--|--|--|--|--|--|--|--|--|--|--|--|--|--|--|--|--|--|--|--|--|--|--|--|--|--|--|--|--|--|--|--|--|--|--|--|--|--|--|--|--|--|--|--|--|--|--|--|--|--|--|
GO:0015095	magnesium ion transmembrane transporter activity	molecular_function	0.014911	1	2	443	7	20361	1.01103e+17	up	--|--|
GO:0015693	magnesium ion transport	biological_process	0.014911	1	2	443	7	20361	1.01103e+17	up	--|--|
GO:0051274	beta-glucan biosynthetic process	biological_process	0.01499	1	2	443	8	20361	101115267443485	up	--|--|
GO:0004601	peroxidase activity	molecular_function	0.01525	1	3	443	24	20361	1.01104e+26	up	--|--|--|
GO:0016684	oxidoreductase activity, acting on peroxide as acceptor	molecular_function	0.01525	1	3	443	24	20361	1.01111e+26	up	--|--|--|
GO:0044765	single-organism transport	biological_process	0.015639	1	70	443	2155	20361	105614925,101105902,101123280,443384,101123347,101109703,101121550,101108544,101116716,101107103,101110214,101102061,101117630,101110689,101105356,443514,101105877,101106339,101107575,101105016,101116746,101116017,101101844,101107561,101118008,101119972,101107332,101103038,101122785,101113325,101109149,101107634,101113961,101115267,101115703,101118217,101105242,101107449,101113534,101115091,10111…	up	--|--|--|--|--|--|--|--|--|--|--|--|--|--|--|--|--|--|--|--|--|--|--|--|--|--|--|--|--|--|--|--|--|--|--|--|--|--|--|--|--|--|--|--|--|--|--|--|--|--|--|--|--|--|--|--|--|--|--|--|--|--|--|--|--|--|--|--|--|--|
GO:0005215	transporter activity	molecular_function	0.015802	1	57	443	1668	20361	101112693,105603291,101113534,101111828,101115091,101123280,101118550,101120584,101109703,442999,101109494,101104785,443251,101108544,101102663,101121550,101115356,101115267,101107634,101107449,101105242,105614925,101101873,101118217,101105902,101107575,101111582,101106339,443514,101120123,780477,101105356,101116746,101115679,101118008,443287,780475,101105861,101120653,101122509,101116017,654334,…	up	--|--|--|--|--|--|--|--|--|--|--|--|--|--|--|--|--|--|--|--|--|--|--|--|--|--|--|--|--|--|--|--|--|--|--|--|--|--|--|--|--|--|--|--|--|--|--|--|--|--|--|--|--|--|--|--|--|
GO:0022843	voltage-gated cation channel activity	molecular_function	0.016128	1	7	443	100	20361	1.01118e+62	up	--|--|--|--|--|--|--|
GO:0043933	macromolecular complex subunit organization	biological_process	0.016168	1	22	443	583	20361	1.01116e+197	up	--|--|--|--|--|--|--|--|--|--|--|--|--|--|--|--|--|--|--|--|--|--|
GO:0030243	cellulose metabolic process	biological_process	0.016345	1	2	443	12	20361	101115267443485	up	--|--|
GO:0044163	host cytoskeleton	cellular_component	0.016602	1	2	443	8	20361	1.01115e+17	up	--|--|
GO:0075519	microtubule-dependent intracellular transport of viral material	biological_process	0.016602	1	2	443	8	20361	1.01115e+17	up	--|--|
GO:0075521	microtubule-dependent intracellular transport of viral material to nucleus	biological_process	0.016602	1	2	443	8	20361	1.01118e+17	up	--|--|
GO:0075606	transport of viral material to nucleus	biological_process	0.016602	1	2	443	8	20361	1.01115e+17	up	--|--|
GO:0075733	intracellular transport of viral material	biological_process	0.016602	1	2	443	8	20361	1.01118e+17	up	--|--|
GO:0010212	response to ionizing radiation	biological_process	0.016801	1	1	443	1	20361	101118432	up	--|
GO:0071214	cellular response to abiotic stimulus	biological_process	0.016801	1	1	443	1	20361	101118432	up	--|
GO:0071478	cellular response to radiation	biological_process	0.016801	1	1	443	1	20361	101118432	up	--|
GO:0071479	cellular response to ionizing radiation	biological_process	0.016801	1	1	443	1	20361	101118432	up	--|
GO:0007409	axonogenesis	biological_process	0.01778	1	4	443	34	20361	1.0111e+32	up	--|--|--|--|
GO:0007411	axon guidance	biological_process	0.01778	1	4	443	34	20361	1.01115e+32	up	--|--|--|--|
GO:0048667	cell morphogenesis involved in neuron differentiation	biological_process	0.01778	1	4	443	34	20361	1.01115e+32	up	--|--|--|--|
GO:0048812	neuron projection morphogenesis	biological_process	0.01778	1	4	443	34	20361	4.43328e+32	up	--|--|--|--|
GO:0061564	axon development	biological_process	0.01778	1	4	443	34	20361	1.05612e+32	up	--|--|--|--|
GO:0097485	neuron projection guidance	biological_process	0.01778	1	4	443	34	20361	1.0111e+32	up	--|--|--|--|
GO:0051260	protein homooligomerization	biological_process	0.017968	1	5	443	66	20361	1.01104e+44	up	--|--|--|--|--|
GO:0042287	MHC protein binding	molecular_function	0.019531	1	2	443	9	20361	1.01103e+17	up	--|--|
GO:0042289	MHC class II protein binding	molecular_function	0.019531	1	2	443	9	20361	1.01106e+17	up	--|--|
GO:0033993	response to lipid	biological_process	0.020261	1	5	443	54	20361	1.01115e+44	up	--|--|--|--|--|
GO:0043401	steroid hormone mediated signaling pathway	biological_process	0.020261	1	5	443	54	20361	1.01105e+44	up	--|--|--|--|--|
GO:0048545	response to steroid hormone stimulus	biological_process	0.020261	1	5	443	54	20361	1.01105e+44	up	--|--|--|--|--|
GO:0071383	cellular response to steroid hormone stimulus	biological_process	0.020261	1	5	443	54	20361	1.01115e+44	up	--|--|--|--|--|
GO:0071396	cellular response to lipid	biological_process	0.020261	1	5	443	54	20361	1.00535e+44	up	--|--|--|--|--|
GO:0071407	cellular response to organic cyclic compound	biological_process	0.020261	1	5	443	54	20361	1.0111e+44	up	--|--|--|--|--|
GO:0010564	regulation of cell cycle process	biological_process	0.020721	1	5	443	70	20361	1.01118e+44	up	--|--|--|--|--|
GO:0005242	inward rectifier potassium channel activity	molecular_function	0.020895	1	3	443	25	20361	1.01103e+26	up	--|--|--|
GO:0030154	cell differentiation	biological_process	0.021426	1	10	443	199	20361	4.43328e+86	up	--|--|--|--|--|--|--|--|--|--|
GO:0008452	RNA ligase activity	molecular_function	0.021525	1	2	443	8	20361	1.0112e+17	up	--|--|
GO:0007094	mitotic spindle assembly checkpoint	biological_process	0.023041	1	3	443	28	20361	1.01123e+26	up	--|--|--|
GO:0031577	spindle checkpoint	biological_process	0.023041	1	3	443	28	20361	1.00146e+26	up	--|--|--|
GO:0045839	negative regulation of mitosis	biological_process	0.023041	1	3	443	28	20361	1.00146e+26	up	--|--|--|
GO:0045841	negative regulation of mitotic metaphase/anaphase transition	biological_process	0.023041	1	3	443	28	20361	1.0112e+26	up	--|--|--|
GO:0051784	negative regulation of nuclear division	biological_process	0.023041	1	3	443	28	20361	1.0112e+26	up	--|--|--|
GO:0071173	spindle assembly checkpoint	biological_process	0.023041	1	3	443	28	20361	1.01123e+26	up	--|--|--|
GO:0071174	mitotic spindle checkpoint	biological_process	0.023041	1	3	443	28	20361	1.01123e+26	up	--|--|--|
GO:1902100	negative regulation of metaphase/anaphase transition of cell cycle	biological_process	0.023041	1	3	443	28	20361	1.0112e+26	up	--|--|--|
GO:0022891	substrate-specific transmembrane transporter activity	molecular_function	0.023655	1	43	443	1244	20361	101110214,101122701,101115476,101119094,101103123,101110689,101105356,780477,443514,101107575,101111582,101106339,101115679,101116017,780475,101105861,101122509,443287,101118008,101103038,101105836,101113325,101102386,101109149,101107634,101101873,101118217,101105242,105614925,101105902,101113534,101115091,101111828,101112693,101120584,101118550,101123280,101104785,101109703,101115356,101102663,1…	up	--|--|--|--|--|--|--|--|--|--|--|--|--|--|--|--|--|--|--|--|--|--|--|--|--|--|--|--|--|--|--|--|--|--|--|--|--|--|--|--|--|--|--|
GO:0007093	mitotic cell cycle checkpoint	biological_process	0.025085	1	3	443	30	20361	1.0112e+26	up	--|--|--|
GO:0000904	cell morphogenesis involved in differentiation	biological_process	0.026176	1	4	443	39	20361	1.05612e+32	up	--|--|--|--|
GO:0033176	proton-transporting V-type ATPase complex	cellular_component	0.028156	1	6	443	82	20361	1.01122e+50	up	--|--|--|--|--|--|
GO:0005905	coated pit	cellular_component	0.028217	1	2	443	11	20361	1.01107e+17	up	--|--|
GO:0012510	trans-Golgi network transport vesicle membrane	cellular_component	0.028217	1	2	443	11	20361	1.01107e+17	up	--|--|
GO:0030125	clathrin vesicle coat	cellular_component	0.028217	1	2	443	11	20361	1.01105e+17	up	--|--|
GO:0030130	clathrin coat of trans-Golgi network vesicle	cellular_component	0.028217	1	2	443	11	20361	1.01105e+17	up	--|--|
GO:0030132	clathrin coat of coated pit	cellular_component	0.028217	1	2	443	11	20361	1.01105e+17	up	--|--|
GO:0030136	clathrin-coated vesicle	cellular_component	0.028217	1	2	443	11	20361	1.01105e+17	up	--|--|
GO:0030140	trans-Golgi network transport vesicle	cellular_component	0.028217	1	2	443	11	20361	1.01105e+17	up	--|--|
GO:0030665	clathrin-coated vesicle membrane	cellular_component	0.028217	1	2	443	11	20361	1.01107e+17	up	--|--|
GO:0045502	dynein binding	molecular_function	0.028345	1	6	443	100	20361	1.01122e+53	up	--|--|--|--|--|--|
GO:0006979	response to oxidative stress	biological_process	0.02847	1	3	443	31	20361	1.01104e+26	up	--|--|--|
GO:1901991	negative regulation of mitotic cell cycle phase transition	biological_process	0.028521	1	3	443	32	20361	1.00146e+26	up	--|--|--|
GO:0015075	ion transmembrane transporter activity	molecular_function	0.028675	1	41	443	1191	20361	101118008,443287,101116017,780475,101105861,101122509,101102386,101113325,101103038,101105836,780477,443514,101107575,101111582,101106339,101105356,101115679,101119094,101110689,101103123,101122701,101115476,101110214,101104785,101109703,101108544,101102663,101115356,101121550,101112693,101111828,101115091,101113534,101118550,101123280,101120584,101105902,101105242,105614925,101101873,101118217	up	--|--|--|--|--|--|--|--|--|--|--|--|--|--|--|--|--|--|--|--|--|--|--|--|--|--|--|--|--|--|--|--|--|--|--|--|--|--|--|--|--|
GO:0031175	neuron projection development	biological_process	0.029552	1	4	443	40	20361	1.05612e+32	up	--|--|--|--|
GO:0048666	neuron development	biological_process	0.029552	1	4	443	40	20361	1.05612e+32	up	--|--|--|--|
GO:0044085	cellular component biogenesis	biological_process	0.029584	1	30	443	917	20361	1.01104e+266	up	--|--|--|--|--|--|--|--|--|--|--|--|--|--|--|--|--|--|--|--|--|--|--|--|--|--|--|--|--|--|
GO:0043565	sequence-specific DNA binding	molecular_function	0.030488	1	20	443	520	20361	1.01112e+179	up	--|--|--|--|--|--|--|--|--|--|--|--|--|--|--|--|--|--|--|--|
GO:0000790	nuclear chromatin	cellular_component	0.031294	1	1	443	3	20361	101104874	up	--|
GO:0031011	Ino80 complex	cellular_component	0.031294	1	1	443	3	20361	101104874	up	--|
GO:0097346	INO80-type complex	cellular_component	0.031294	1	1	443	3	20361	101104874	up	--|
GO:0034593	phosphatidylinositol bisphosphate phosphatase activity	molecular_function	0.031531	1	2	443	11	20361	1.01102e+17	up	--|--|
GO:0034596	phosphatidylinositol phosphate 4-phosphatase activity	molecular_function	0.031531	1	2	443	11	20361	1.01102e+17	up	--|--|
GO:0034597	phosphatidylinositol-4,5-bisphosphate 4-phosphatase activity	molecular_function	0.031531	1	2	443	11	20361	1.0112e+17	up	--|--|
GO:0046839	phospholipid dephosphorylation	biological_process	0.031531	1	2	443	11	20361	1.0112e+17	up	--|--|
GO:0046856	phosphatidylinositol dephosphorylation	biological_process	0.031531	1	2	443	11	20361	1.0112e+17	up	--|--|
GO:0052866	phosphatidylinositol phosphate phosphatase activity	molecular_function	0.031531	1	2	443	11	20361	1.0112e+17	up	--|--|
GO:0071840	cellular component organization or biogenesis	biological_process	0.031784	1	53	443	1727	20361	101111932,101114454,101121307,101114328,101118358,101102938,100145865,101104179,101107783,443366,101103799,100303605,101110689,443469,101103123,101114398,101102681,101102193,101115004,101118974,101110012,101105324,101104044,101109149,101115214,101118913,101105836,101123350,101119442,101107332,101114632,101115703,101119219,101115803,105614925,101118217,105612224,101114353,101112456,101112693,10110…	up	--|--|--|--|--|--|--|--|--|--|--|--|--|--|--|--|--|--|--|--|--|--|--|--|--|--|--|--|--|--|--|--|--|--|--|--|--|--|--|--|--|--|--|--|--|--|--|--|--|--|--|--|--|
GO:0006810	transport	biological_process	0.031929	1	87	443	2839	20361	101111273,101107103,101116716,101110806,101118166,101110214,101107783,101110689,101117630,101102061,101105877,101106339,101107575,101105016,443514,101105356,101116746,101118008,101107561,101116017,101101844,101109149,101113325,101122785,101114567,101103038,101107332,101119972,105614925,101105902,105603291,101105435,101123280,101107114,101109703,101123347,443384,101108544,101117262,101121550,10111…	up	--|--|--|--|--|--|--|--|--|--|--|--|--|--|--|--|--|--|--|--|--|--|--|--|--|--|--|--|--|--|--|--|--|--|--|--|--|--|--|--|--|--|--|--|--|--|--|--|--|--|--|--|--|--|--|--|--|--|--|--|--|--|--|--|--|--|--|--|--|--|--|--|--|--|--|--|--|--|--|--|--|--|--|--|--|--|--|
GO:0001539	ciliary or bacterial-type flagellar motility	biological_process	0.031994	1	3	443	31	20361	1.00146e+26	up	--|--|--|
GO:0071973	bacterial-type flagellar cell motility	biological_process	0.031994	1	3	443	31	20361	1.00146e+26	up	--|--|--|
GO:0014070	response to organic cyclic compound	biological_process	0.0328	1	5	443	63	20361	1.01102e+44	up	--|--|--|--|--|
GO:0008289	lipid binding	molecular_function	0.033038	1	13	443	279	20361	1.01114e+116	up	--|--|--|--|--|--|--|--|--|--|--|--|--|
GO:0051234	establishment of localization	biological_process	0.033159	1	87	443	2845	20361	101116746,443514,101105016,101105877,101106339,101107575,101105356,101122785,101113325,101109149,101107332,101119972,101103038,101114567,101118008,101101844,101116017,101107561,101107783,101118166,101110214,101107103,101116716,101111273,101110806,101117630,101110689,101102061,101123280,105603291,101105435,101108544,101121550,101117262,101107114,443384,101109703,101123347,105614925,101105902,10111…	up	--|--|--|--|--|--|--|--|--|--|--|--|--|--|--|--|--|--|--|--|--|--|--|--|--|--|--|--|--|--|--|--|--|--|--|--|--|--|--|--|--|--|--|--|--|--|--|--|--|--|--|--|--|--|--|--|--|--|--|--|--|--|--|--|--|--|--|--|--|--|--|--|--|--|--|--|--|--|--|--|--|--|--|--|--|--|--|
GO:0007091	metaphase/anaphase transition of mitotic cell cycle	biological_process	0.033447	1	3	443	34	20361	1.01123e+26	up	--|--|--|
GO:0030071	regulation of mitotic metaphase/anaphase transition	biological_process	0.033447	1	3	443	34	20361	1.01123e+26	up	--|--|--|
GO:0044784	metaphase/anaphase transition of cell cycle	biological_process	0.033447	1	3	443	34	20361	1.01123e+26	up	--|--|--|
GO:1902099	regulation of metaphase/anaphase transition of cell cycle	biological_process	0.033447	1	3	443	34	20361	1.00146e+26	up	--|--|--|
GO:0030076	light-harvesting complex	cellular_component	0.033971	1	3	443	31	20361	1.01117e+26	up	--|--|--|
GO:0006935	chemotaxis	biological_process	0.034074	1	5	443	63	20361	1.0111e+41	up	--|--|--|--|--|
GO:0030182	neuron differentiation	biological_process	0.034137	1	4	443	44	20361	1.0111e+32	up	--|--|--|--|
GO:0048699	generation of neurons	biological_process	0.034137	1	4	443	44	20361	4.43328e+32	up	--|--|--|--|
GO:0009250	glucan biosynthetic process	biological_process	0.034379	1	2	443	12	20361	101115267443485	up	--|--|
GO:0051179	localization	biological_process	0.03464	1	91	443	2998	20361	101120608,101115476,101109783,443366,101119094,101102561,101103123,101103485,100303605,101120911,101111582,101114398,101120123,100145870,101115679,101122509,101105861,101120653,443287,101123194,101105836,101119442,654334,101105809,101102386,101118913,101107634,101115703,101115267,101113961,101118217,101107449,101105242,101113888,101114320,101115091,101113534,101112693,101120584,101118550,10110753…	up	--|--|--|--|--|--|--|--|--|--|--|--|--|--|--|--|--|--|--|--|--|--|--|--|--|--|--|--|--|--|--|--|--|--|--|--|--|--|--|--|--|--|--|--|--|--|--|--|--|--|--|--|--|--|--|--|--|--|--|--|--|--|--|--|--|--|--|--|--|--|--|--|--|--|--|--|--|--|--|--|--|--|--|--|--|--|--|--|--|--|--|
GO:0040011	locomotion	biological_process	0.035166	1	12	443	256	20361	1.01115e+104	up	--|--|--|--|--|--|--|--|--|--|--|--|
GO:0051273	beta-glucan metabolic process	biological_process	0.03522	1	2	443	15	20361	101115267443485	up	--|--|
GO:0030435	sporulation resulting in formation of a cellular spore	biological_process	0.035601	1	2	443	12	20361	1.01116e+17	up	--|--|
GO:0007031	peroxisome organization	biological_process	0.035664	1	3	443	28	20361	1.01109e+26	up	--|--|--|
GO:0009755	hormone-mediated signaling pathway	biological_process	0.037343	1	5	443	64	20361	1.01105e+44	up	--|--|--|--|--|
GO:0032870	cellular response to hormone stimulus	biological_process	0.037343	1	5	443	64	20361	1.0111e+44	up	--|--|--|--|--|
GO:0071495	cellular response to endogenous stimulus	biological_process	0.037343	1	5	443	64	20361	1.0111e+44	up	--|--|--|--|--|
GO:0044264	cellular polysaccharide metabolic process	biological_process	0.037556	1	3	443	33	20361	1.01115e+23	up	--|--|--|
GO:0044459	plasma membrane part	cellular_component	0.038311	1	10	443	214	20361	1.0112e+86	up	--|--|--|--|--|--|--|--|--|--|
GO:0044772	mitotic cell cycle phase transition	biological_process	0.040017	1	3	443	38	20361	1.01123e+26	up	--|--|--|
GO:1901990	regulation of mitotic cell cycle phase transition	biological_process	0.040017	1	3	443	38	20361	1.0112e+26	up	--|--|--|
GO:0042330	taxis	biological_process	0.040116	1	5	443	65	20361	4.43328e+41	up	--|--|--|--|--|
GO:0000323	lytic vacuole	cellular_component	0.040648	1	1	443	3	20361	100913166	up	--|
GO:0005764	lysosome	cellular_component	0.040648	1	1	443	3	20361	100913166	up	--|
GO:0016783	sulfurtransferase activity	molecular_function	0.040994	1	1	443	1	20361	101106508	up	--|
GO:0006554	lysine catabolic process	biological_process	0.040994	1	1	443	1	20361	443270	up	--|
GO:0009068	aspartate family amino acid catabolic process	biological_process	0.040994	1	1	443	1	20361	443270	up	--|
GO:0019475	L-lysine catabolic process to acetate	biological_process	0.040994	1	1	443	1	20361	443270	up	--|
GO:0019477	L-lysine catabolic process	biological_process	0.040994	1	1	443	1	20361	443270	up	--|
GO:0046440	L-lysine metabolic process	biological_process	0.040994	1	1	443	1	20361	443270	up	--|
GO:0032990	cell part morphogenesis	biological_process	0.042436	1	4	443	47	20361	1.01115e+32	up	--|--|--|--|
GO:0048858	cell projection morphogenesis	biological_process	0.042436	1	4	443	47	20361	1.01115e+32	up	--|--|--|--|
GO:0003896	DNA primase activity	molecular_function	0.042738	1	3	443	29	20361	1.01105e+26	up	--|--|--|
GO:0006869	lipid transport	biological_process	0.043215	1	5	443	94	20361	1.01114e+44	up	--|--|--|--|--|
GO:0008535	respiratory chain complex IV assembly	biological_process	0.044804	1	2	443	13	20361	1.01104e+17	up	--|--|
GO:0033617	mitochondrial respiratory chain complex IV assembly	biological_process	0.044804	1	2	443	13	20361	1.01104e+17	up	--|--|
GO:0043531	ADP binding	molecular_function	0.045033	1	4	443	47	20361	1.01108e+35	up	--|--|--|--|
GO:0000781	chromosome, telomeric region	cellular_component	0.045524	1	2	443	12	20361	1.01115e+17	up	--|--|
GO:0005375	copper ion transmembrane transporter activity	molecular_function	0.045553	1	2	443	19	20361	1.0111e+17	up	--|--|
GO:0035434	copper ion transmembrane transport	biological_process	0.045553	1	2	443	19	20361	1.01109e+17	up	--|--|
GO:0071310	cellular response to organic substance	biological_process	0.047405	1	5	443	69	20361	1.00535e+44	up	--|--|--|--|--|
GO:0007088	regulation of mitosis	biological_process	0.048412	1	3	443	38	20361	1.0112e+26	up	--|--|--|
GO:0051783	regulation of nuclear division	biological_process	0.048412	1	3	443	38	20361	1.01123e+26	up	--|--|--|
GO:0016209	antioxidant activity	molecular_function	0.048415	1	4	443	64	20361	1.01113e+35	up	--|--|--|--|
GO:0008092	cytoskeletal protein binding	molecular_function	0.048721	1	20	443	502	20361	1.01106e+173	up	--|--|--|--|--|--|--|--|--|--|--|--|--|--|--|--|--|--|--|--|
GO:0097034	mitochondrial respiratory chain complex IV biogenesis	biological_process	0.048833	1	2	443	14	20361	1.01104e+17	up	--|--|
GO:0006811	ion transport	biological_process	0.049108	1	39	443	1163	20361	443514,101111582,101106339,101107575,101105356,101115679,101123194,443287,101118008,101116017,101105861,101122509,101102386,101113325,101109149,101105836,101103038,101115476,101110214,101119094,101110689,101103123,101112693,101115091,101113534,101118550,101123280,101120584,443384,101104785,101109703,101108544,101102663,101115356,101121550,101105242,105614925,101118217,101105902	up	--|--|--|--|--|--|--|--|--|--|--|--|--|--|--|--|--|--|--|--|--|--|--|--|--|--|--|--|--|--|--|--|--|--|--|--|--|--|--|
GO:0000030	mannosyltransferase activity	molecular_function	0.050039	1	2	443	14	20361	443366100196903	up	--|--|
GO:0044766	multi-organism transport	biological_process	0.050069	1	2	443	15	20361	1.01118e+17	up	--|--|
GO:0000808	origin recognition complex	cellular_component	0.050825	1	2	443	15	20361	1.0111e+17	up	--|--|
GO:0042802	identical protein binding	molecular_function	0.051543	1	8	443	166	20361	1.01122e+71	up	--|--|--|--|--|--|--|--|
GO:0006383	transcription from RNA polymerase III promoter	biological_process	0.051789	1	3	443	35	20361	1.01116e+26	up	--|--|--|
GO:0005575	cellular_component	cellular_component	0.053205	1	267	443	11755	20361	101107561,101104075,101105426,101114907,101117244,101118432,101117916,101107570,101118655,101117630,101116716,101111932,101118620,101116619,101123644,100145865,101110214,101107114,100169938,101106946,101121550,101105435,101110185,443485,101114971,101114353,101105902,105613643,101119219,101101873,101109492,443287,101115509,101104729,101105836,101114398,101120087,101121399,101115004,443366,10112091…	up	--|--|--|--|--|--|--|--|--|--|--|--|--|--|--|--|--|--|--|--|--|--|--|--|--|--|--|--|--|--|--|--|--|--|--|--|--|--|--|--|--|--|--|--|--|--|--|--|--|--|--|--|--|--|--|--|--|--|--|--|--|--|--|--|--|--|--|--|--|--|--|--|--|--|--|--|--|--|--|--|--|--|--|--|--|--|--|--|--|--|--|--|--|--|--|--|--|--|--|--|--|--|--|--|--|--|--|--|--|--|--|--|--|--|--|--|--|--|--|--|--|--|--|--|--|--|--|--|--|--|--|--|--|…
GO:0048468	cell development	biological_process	0.053887	1	6	443	104	20361	1.01105e+50	up	--|--|--|--|--|--|
GO:0005216	ion channel activity	molecular_function	0.055213	1	19	443	469	20361	1.01118e+164	up	--|--|--|--|--|--|--|--|--|--|--|--|--|--|--|--|--|--|--|
GO:0022838	substrate-specific channel activity	molecular_function	0.055213	1	19	443	469	20361	1.01118e+164	up	--|--|--|--|--|--|--|--|--|--|--|--|--|--|--|--|--|--|--|
GO:0022402	cell cycle process	biological_process	0.05551	1	13	443	339	20361	1.01115e+116	up	--|--|--|--|--|--|--|--|--|--|--|--|--|
GO:0007346	regulation of mitotic cell cycle	biological_process	0.056261	1	3	443	42	20361	1.0112e+26	up	--|--|--|
GO:0008294	calcium- and calmodulin-responsive adenylate cyclase activity	molecular_function	0.057231	1	1	443	2	20361	101105824	up	--|
GO:0043176	amine binding	molecular_function	0.057682	1	1	443	2	20361	101105435	up	--|
GO:0004169	dolichyl-phosphate-mannose-protein mannosyltransferase activity	molecular_function	0.057747	1	1	443	2	20361	100196903	up	--|
GO:0035268	protein mannosylation	biological_process	0.057747	1	1	443	2	20361	100196903	up	--|
GO:0035269	protein O-linked mannosylation	biological_process	0.057747	1	1	443	2	20361	100196903	up	--|
GO:0031224	intrinsic to membrane	cellular_component	0.058108	1	91	443	4149	20361	101114783,101118217,101107449,101107634,101113961,101115703,101122380,101101845,101117971,101113888,106991601,101119359,101120584,101112599,101110872,101105654,101118806,101104980,101114648,101109494,442999,101106481,101114793,105616470,101121900,101120608,101118304,101118175,101115476,101119598,443139,100303605,101120911,101121239,443366,101113764,100145870,101108515,101108550,100192433,10112139…	up	--|--|--|--|--|--|--|--|--|--|--|--|--|--|--|--|--|--|--|--|--|--|--|--|--|--|--|--|--|--|--|--|--|--|--|--|--|--|--|--|--|--|--|--|--|--|--|--|--|--|--|--|--|--|--|--|--|--|--|--|--|--|--|--|--|--|--|--|--|--|--|--|--|--|--|--|--|--|--|--|--|--|--|--|--|--|--|--|--|--|--|
GO:0015267	channel activity	molecular_function	0.058213	1	19	443	472	20361	1.01116e+164	up	--|--|--|--|--|--|--|--|--|--|--|--|--|--|--|--|--|--|--|
GO:0022803	passive transmembrane transporter activity	molecular_function	0.058213	1	19	443	472	20361	1.01103e+164	up	--|--|--|--|--|--|--|--|--|--|--|--|--|--|--|--|--|--|--|
GO:0006113	fermentation	biological_process	0.05837	1	1	443	2	20361	443270	up	--|
GO:0019665	anaerobic amino acid catabolic process	biological_process	0.05837	1	1	443	2	20361	443270	up	--|
GO:0016886	ligase activity, forming phosphoric ester bonds	molecular_function	0.059128	1	3	443	34	20361	1.01116e+26	up	--|--|--|
GO:0051726	regulation of cell cycle	biological_process	0.059463	1	6	443	126	20361	1.01105e+53	up	--|--|--|--|--|--|
GO:0008509	anion transmembrane transporter activity	molecular_function	0.060467	1	7	443	140	20361	1.01108e+59	up	--|--|--|--|--|--|--|
GO:0016824	hydrolase activity, acting on acid halide bonds	molecular_function	0.061092	1	1	443	3	20361	101121153	up	--|
GO:0019120	hydrolase activity, acting on acid halide bonds, in C-halide compounds	molecular_function	0.061092	1	1	443	3	20361	101121153	up	--|
GO:0006813	potassium ion transport	biological_process	0.061177	1	7	443	132	20361	1.01121e+59	up	--|--|--|--|--|--|--|
GO:0022892	substrate-specific transporter activity	molecular_function	0.061754	1	43	443	1332	20361	101105356,443514,780477,101106339,101111582,101107575,101115679,101116017,780475,101105861,101122509,443287,101118008,101103038,101105836,101113325,101102386,101109149,101110214,101122701,101115476,101119094,101103123,101110689,101111828,101113534,101115091,101112693,101120584,101118550,101123280,101104785,101109703,101121550,101102663,101115356,101108544,101107634,101118217,101101873,105614925,1…	up	--|--|--|--|--|--|--|--|--|--|--|--|--|--|--|--|--|--|--|--|--|--|--|--|--|--|--|--|--|--|--|--|--|--|--|--|--|--|--|--|--|--|--|
GO:0015988	energy coupled proton transmembrane transport, against electrochemical gradient	biological_process	0.062655	1	6	443	110	20361	1.01106e+50	up	--|--|--|--|--|--|
GO:0015991	ATP hydrolysis coupled proton transport	biological_process	0.062655	1	6	443	110	20361	1.01106e+50	up	--|--|--|--|--|--|
GO:0006749	glutathione metabolic process	biological_process	0.063474	1	2	443	15	20361	1.05603e+17	up	--|--|
GO:0033108	mitochondrial respiratory chain complex assembly	biological_process	0.064206	1	2	443	18	20361	1.01104e+17	up	--|--|
GO:0006384	transcription initiation from RNA polymerase III promoter	biological_process	0.06435	1	1	443	4	20361	101116073	up	--|
GO:0046873	metal ion transmembrane transporter activity	molecular_function	0.064884	1	19	443	514	20361	1.01115e+158	up	--|--|--|--|--|--|--|--|--|--|--|--|--|--|--|--|--|--|--|
GO:0016999	antibiotic metabolic process	biological_process	0.065039	1	1	443	3	20361	101113764	up	--|
GO:0017000	antibiotic biosynthetic process	biological_process	0.065039	1	1	443	3	20361	101113764	up	--|
GO:0017144	drug metabolic process	biological_process	0.065039	1	1	443	3	20361	101113764	up	--|
GO:0070887	cellular response to chemical stimulus	biological_process	0.065794	1	5	443	77	20361	1.01105e+44	up	--|--|--|--|--|
GO:0016021	integral to membrane	cellular_component	0.065857	1	90	443	4128	20361	101110872,101112599,101120584,101114793,101109494,101106481,101114648,442999,101104980,101118806,101122380,101115703,101113961,101107634,101107449,101118217,101114783,101119359,101113888,106991601,101117971,101101845,101111582,101121399,100192433,101108550,101108515,100145870,101105861,101120653,101122509,101104044,654334,101119724,101118913,101102386,101105836,101119598,101115476,101120608,10112…	up	--|--|--|--|--|--|--|--|--|--|--|--|--|--|--|--|--|--|--|--|--|--|--|--|--|--|--|--|--|--|--|--|--|--|--|--|--|--|--|--|--|--|--|--|--|--|--|--|--|--|--|--|--|--|--|--|--|--|--|--|--|--|--|--|--|--|--|--|--|--|--|--|--|--|--|--|--|--|--|--|--|--|--|--|--|--|--|--|--|--|
GO:0043623	cellular protein complex assembly	biological_process	0.066524	1	12	443	305	20361	1.01104e+107	up	--|--|--|--|--|--|--|--|--|--|--|--|
GO:0004650	polygalacturonase activity	molecular_function	0.066796	1	1	443	2	20361	101116950	up	--|
GO:0016814	hydrolase activity, acting on carbon-nitrogen (but not peptide) bonds, in cyclic amidines	molecular_function	0.068898	1	3	443	37	20361	1.01119e+26	up	--|--|--|
GO:0016759	cellulose synthase activity	molecular_function	0.069243	1	1	443	2	20361	443485	up	--|
GO:0016760	cellulose synthase (UDP-forming) activity	molecular_function	0.069243	1	1	443	2	20361	443485	up	--|
GO:0003840	gamma-glutamyltransferase activity	molecular_function	0.069731	1	1	443	4	20361	105603000	up	--|
GO:0005777	peroxisome	cellular_component	0.070428	1	3	443	36	20361	1.01103e+26	up	--|--|--|
GO:0042579	microbody	cellular_component	0.070428	1	3	443	36	20361	1.01109e+26	up	--|--|--|
GO:0033177	proton-transporting two-sector ATPase complex, proton-transporting domain	cellular_component	0.071797	1	6	443	126	20361	1.01105e+50	up	--|--|--|--|--|--|
GO:0016558	protein import into peroxisome matrix	biological_process	0.071884	1	1	443	2	20361	101109149	up	--|
GO:0016560	protein import into peroxisome matrix, docking	biological_process	0.071884	1	1	443	2	20361	101109149	up	--|
GO:0030030	cell projection organization	biological_process	0.072394	1	5	443	82	20361	1.01108e+41	up	--|--|--|--|--|
GO:0005667	transcription factor complex	cellular_component	0.073582	1	4	443	79	20361	1.01106e+35	up	--|--|--|--|
GO:0045786	negative regulation of cell cycle	biological_process	0.073712	1	3	443	44	20361	1.01123e+26	up	--|--|--|
GO:0042157	lipoprotein metabolic process	biological_process	0.073781	1	5	443	109	20361	1.01106e+41	up	--|--|--|--|--|
GO:0042803	protein homodimerization activity	molecular_function	0.073901	1	6	443	128	20361	1.01112e+53	up	--|--|--|--|--|--|
GO:0006825	copper ion transport	biological_process	0.074429	1	2	443	26	20361	1.0111e+17	up	--|--|
GO:0052126	movement in host environment	biological_process	0.074641	1	4	443	63	20361	1.01119e+35	up	--|--|--|--|
GO:0052192	movement in environment of other organism involved in symbiotic interaction	biological_process	0.074641	1	4	443	63	20361	1.01118e+35	up	--|--|--|--|
GO:0030411	scytalone dehydratase activity	molecular_function	0.0761	1	1	443	2	20361	101104425	up	--|
GO:0016810	hydrolase activity, acting on carbon-nitrogen (but not peptide) bonds	molecular_function	0.076869	1	5	443	91	20361	1.01119e+44	up	--|--|--|--|--|
GO:0042618	poly-hydroxybutyrate metabolic process	biological_process	0.077516	1	1	443	3	20361	101120264	up	--|
GO:0042619	poly-hydroxybutyrate biosynthetic process	biological_process	0.077516	1	1	443	3	20361	101120264	up	--|
GO:1901440	poly(hydroxyalkanoate) metabolic process	biological_process	0.077516	1	1	443	3	20361	101120264	up	--|
GO:1901441	poly(hydroxyalkanoate) biosynthetic process	biological_process	0.077516	1	1	443	3	20361	101120264	up	--|
GO:0005778	peroxisomal membrane	cellular_component	0.078129	1	2	443	20	20361	1.01103e+17	up	--|--|
GO:0031903	microbody membrane	cellular_component	0.078129	1	2	443	20	20361	1.01118e+17	up	--|--|
GO:0044438	microbody part	cellular_component	0.078129	1	2	443	20	20361	1.01103e+17	up	--|--|
GO:0044439	peroxisomal part	cellular_component	0.078129	1	2	443	20	20361	1.01118e+17	up	--|--|
GO:0016762	xyloglucan:xyloglucosyl transferase activity	molecular_function	0.078419	1	1	443	4	20361	105614925	up	--|
GO:0048046	apoplast	cellular_component	0.078419	1	1	443	4	20361	105614925	up	--|
GO:0005158	insulin receptor binding	molecular_function	0.078921	1	2	443	19	20361	1.01113e+17	up	--|--|
GO:0048869	cellular developmental process	biological_process	0.079535	1	10	443	258	20361	1.01116e+86	up	--|--|--|--|--|--|--|--|--|--|
GO:0030674	protein binding, bridging	molecular_function	0.079681	1	6	443	124	20361	1.01112e+50	up	--|--|--|--|--|--|
GO:0060090	binding, bridging	molecular_function	0.079681	1	6	443	124	20361	1.00146e+50	up	--|--|--|--|--|--|
GO:0019008	molybdopterin synthase complex	cellular_component	0.079912	1	1	443	2	20361	101106721	up	--|
GO:0015105	arsenite transmembrane transporter activity	molecular_function	0.080008	1	1	443	3	20361	101102386	up	--|
GO:0015700	arsenite transport	biological_process	0.080008	1	1	443	3	20361	101102386	up	--|
GO:0004398	histidine decarboxylase activity	molecular_function	0.080311	1	1	443	2	20361	101115950	up	--|
GO:0042176	regulation of protein catabolic process	biological_process	0.081101	1	1	443	4	20361	101105833	up	--|
GO:0005669	transcription factor TFIID complex	cellular_component	0.081484	1	2	443	37	20361	1.0111e+17	up	--|--|
GO:0004180	carboxypeptidase activity	molecular_function	0.082047	1	3	443	31	20361	1.01104e+26	up	--|--|--|
GO:0015672	monovalent inorganic cation transport	biological_process	0.084256	1	16	443	430	20361	1.01118e+137	up	--|--|--|--|--|--|--|--|--|--|--|--|--|--|--|--|
GO:0022857	transmembrane transporter activity	molecular_function	0.084567	1	46	443	1455	20361	101109703,101104785,101115356,101102663,101121550,101108544,101113534,101115091,101111828,101112693,101120584,101123280,101118550,101105902,101107634,101118217,101101873,101107449,105614925,101105242,101122509,101105861,780475,101116017,101118008,443287,101103038,101105836,101109149,101122785,101113325,101102386,101105356,101111582,101107575,101106339,780477,443514,101115679,101116746,101119094,1…	up	--|--|--|--|--|--|--|--|--|--|--|--|--|--|--|--|--|--|--|--|--|--|--|--|--|--|--|--|--|--|--|--|--|--|--|--|--|--|--|--|--|--|--|--|--|--|
GO:0006518	peptide metabolic process	biological_process	0.084755	1	3	443	41	20361	1.05603e+26	up	--|--|--|
GO:0033313	meiotic cell cycle checkpoint	biological_process	0.085366	1	1	443	4	20361	101105417	up	--|
GO:0040020	regulation of meiosis	biological_process	0.085366	1	1	443	4	20361	101105417	up	--|
GO:0045835	negative regulation of meiosis	biological_process	0.085366	1	1	443	4	20361	101105417	up	--|
GO:0051445	regulation of meiotic cell cycle	biological_process	0.085366	1	1	443	4	20361	101105417	up	--|
GO:0051598	meiotic recombination checkpoint	biological_process	0.085366	1	1	443	4	20361	101105417	up	--|
GO:2000241	regulation of reproductive process	biological_process	0.085366	1	1	443	4	20361	101105417	up	--|
GO:2000242	negative regulation of reproductive process	biological_process	0.085366	1	1	443	4	20361	101105417	up	--|
GO:0006189	'de novo' IMP biosynthetic process	biological_process	0.086038	1	1	443	5	20361	101115679	up	--|
GO:0071944	cell periphery	cellular_component	0.086341	1	20	443	587	20361	1.01109e+173	up	--|--|--|--|--|--|--|--|--|--|--|--|--|--|--|--|--|--|--|--|
GO:0003774	motor activity	molecular_function	0.087419	1	8	443	143	20361	1.01112e+71	up	--|--|--|--|--|--|--|--|
GO:0006260	DNA replication	biological_process	0.087494	1	16	443	447	20361	1.01117e+143	up	--|--|--|--|--|--|--|--|--|--|--|--|--|--|--|--|
GO:0033365	protein localization to organelle	biological_process	0.087521	1	10	443	253	20361	1.00146e+89	up	--|--|--|--|--|--|--|--|--|--|
GO:0034061	DNA polymerase activity	molecular_function	0.088045	1	6	443	126	20361	1.01118e+53	up	--|--|--|--|--|--|
GO:0030976	thiamine pyrophosphate binding	molecular_function	0.089465	1	2	443	21	20361	1.0112e+17	up	--|--|
GO:0010639	negative regulation of organelle organization	biological_process	0.089513	1	3	443	47	20361	1.01123e+26	up	--|--|--|
GO:0006928	cellular component movement	biological_process	0.089536	1	11	443	250	20361	4.43328e+95	up	--|--|--|--|--|--|--|--|--|--|--|
GO:0004383	guanylate cyclase activity	molecular_function	0.08967	1	2	443	17	20361	1.01117e+17	up	--|--|
GO:0006182	cGMP biosynthetic process	biological_process	0.08967	1	2	443	17	20361	1.01117e+17	up	--|--|
GO:0046068	cGMP metabolic process	biological_process	0.08967	1	2	443	17	20361	1.01112e+17	up	--|--|
GO:0009725	response to hormone stimulus	biological_process	0.090764	1	5	443	84	20361	1.01105e+44	up	--|--|--|--|--|
GO:0005577	fibrinogen complex	cellular_component	0.091579	1	5	443	104	20361	1.00304e+44	up	--|--|--|--|--|
GO:0030168	platelet activation	biological_process	0.091579	1	5	443	104	20361	1.01112e+44	up	--|--|--|--|--|
GO:0005780	extrinsic to intraperoxisomal membrane	cellular_component	0.092064	1	1	443	3	20361	101118358	up	--|
GO:0031312	extrinsic to organelle membrane	cellular_component	0.092064	1	1	443	3	20361	101118358	up	--|
GO:0045033	peroxisome inheritance	biological_process	0.092064	1	1	443	3	20361	101118358	up	--|
GO:0019855	calcium channel inhibitor activity	molecular_function	0.09297	1	2	443	21	20361	1.01107e+17	up	--|--|
GO:0044599	AP-5 adaptor complex	cellular_component	0.093781	1	1	443	3	20361	101107103	up	--|
GO:0046488	phosphatidylinositol metabolic process	biological_process	0.093798	1	5	443	94	20361	1.0112e+41	up	--|--|--|--|--|
GO:0006359	regulation of transcription from RNA polymerase III promoter	biological_process	0.094529	1	2	443	21	20361	1.01123e+17	up	--|--|
GO:0005267	potassium channel activity	molecular_function	0.095804	1	6	443	118	20361	1.01106e+53	up	--|--|--|--|--|--|
GO:0030430	host cell cytoplasm	cellular_component	0.097425	1	2	443	21	20361	1.01115e+17	up	--|--|
GO:0072509	divalent inorganic cation transmembrane transporter activity	molecular_function	0.098015	1	7	443	168	20361	1.01103e+56	up	--|--|--|--|--|--|--|
GO:0030260	entry into host cell	biological_process	0.098324	1	3	443	43	20361	1.01115e+26	up	--|--|--|
GO:0044409	entry into host	biological_process	0.098324	1	3	443	43	20361	1.01118e+26	up	--|--|--|
GO:0046718	viral entry into host cell	biological_process	0.098324	1	3	443	43	20361	1.01118e+26	up	--|--|--|
GO:0051806	entry into cell of other organism involved in symbiotic interaction	biological_process	0.098324	1	3	443	43	20361	1.01115e+26	up	--|--|--|
GO:0051828	entry into other organism involved in symbiotic interaction	biological_process	0.098324	1	3	443	43	20361	1.01115e+26	up	--|--|--|
GO:0018836	alkylmercury lyase activity	molecular_function	0.09878	1	1	443	3	20361	101104474	up	--|
GO:0018941	organomercury metabolic process	biological_process	0.09878	1	1	443	3	20361	101104474	up	--|
GO:0018942	organometal metabolic process	biological_process	0.09878	1	1	443	3	20361	101104474	up	--|
GO:0046413	organomercury catabolic process	biological_process	0.09878	1	1	443	3	20361	101104474	up	--|
GO:0030077	plasma membrane light-harvesting complex	cellular_component	0.099815	1	2	443	24	20361	1.01117e+17	up	--|--|
GO:0042716	plasma membrane-derived chromatophore	cellular_component	0.099815	1	2	443	24	20361	1.01104e+17	up	--|--|
GO:0017048	Rho GTPase binding	molecular_function	0.10059	1	2	443	19	20361	1.0111e+17	up	--|--|
GO:0005212	structural constituent of eye lens	molecular_function	0.10155	1	1	443	5	20361	101109181	up	--|
GO:0006083	acetate metabolic process	biological_process	0.1033	1	1	443	4	20361	443270	up	--|
GO:0033692	cellular polysaccharide biosynthetic process	biological_process	0.10596	1	2	443	22	20361	101115267443485	up	--|--|
GO:0016846	carbon-sulfur lyase activity	molecular_function	0.10601	1	2	443	25	20361	1.01105e+17	up	--|--|
GO:0034622	cellular macromolecular complex assembly	biological_process	0.10719	1	13	443	385	20361	1.00304e+116	up	--|--|--|--|--|--|--|--|--|--|--|--|--|
GO:0015018	galactosylgalactosylxylosylprotein 3-beta-glucuronosyltransferase activity	molecular_function	0.10723	1	1	443	4	20361	101119039	up	--|
GO:0015020	glucuronosyltransferase activity	molecular_function	0.10723	1	1	443	4	20361	101119039	up	--|
GO:0045735	nutrient reservoir activity	molecular_function	0.10737	1	2	443	23	20361	1.01119e+17	up	--|--|
GO:0005886	plasma membrane	cellular_component	0.10754	1	13	443	371	20361	1.05616e+110	up	--|--|--|--|--|--|--|--|--|--|--|--|--|
GO:0044425	membrane part	cellular_component	0.10772	1	105	443	4795	20361	100303605,101120911,101121239,443139,101120148,101113764,443366,101119598,101115476,105616470,101121900,101120608,101118304,101118175,101118913,101119724,101102386,101104044,654334,101105836,443287,101105861,101120653,101122509,101108550,101108515,100145870,101111582,100192433,101121399,101102909,101117971,101101845,101109747,101113888,106991601,101119359,101107449,101114783,101118217,101113961,1…	up	--|--|--|--|--|--|--|--|--|--|--|--|--|--|--|--|--|--|--|--|--|--|--|--|--|--|--|--|--|--|--|--|--|--|--|--|--|--|--|--|--|--|--|--|--|--|--|--|--|--|--|--|--|--|--|--|--|--|--|--|--|--|--|--|--|--|--|--|--|--|--|--|--|--|--|--|--|--|--|--|--|--|--|--|--|--|--|--|--|--|--|--|--|--|--|--|--|--|--|--|--|--|--|--|--|
GO:0006820	anion transport	biological_process	0.10796	1	8	443	198	20361	1.01106e+68	up	--|--|--|--|--|--|--|--|
GO:0006625	protein targeting to peroxisome	biological_process	0.10796	1	1	443	5	20361	101109149	up	--|
GO:0043574	peroxisomal transport	biological_process	0.10796	1	1	443	5	20361	101109149	up	--|
GO:0072662	protein localization to peroxisome	biological_process	0.10796	1	1	443	5	20361	101109149	up	--|
GO:0072663	establishment of protein localization to peroxisome	biological_process	0.10796	1	1	443	5	20361	101109149	up	--|
GO:0009653	anatomical structure morphogenesis	biological_process	0.10856	1	8	443	197	20361	1.05612e+68	up	--|--|--|--|--|--|--|--|
GO:0006582	melanin metabolic process	biological_process	0.10934	1	1	443	3	20361	101104425	up	--|
GO:0004584	dolichyl-phosphate-mannose-glycolipid alpha-mannosyltransferase activity	molecular_function	0.11	1	1	443	4	20361	443366	up	--|
GO:0030545	receptor regulator activity	molecular_function	0.11005	1	2	443	21	20361	1.01118e+17	up	--|--|
GO:0030547	receptor inhibitor activity	molecular_function	0.11005	1	2	443	21	20361	1.01118e+17	up	--|--|
GO:0030548	acetylcholine receptor regulator activity	molecular_function	0.11005	1	2	443	21	20361	1.01117e+17	up	--|--|
GO:0030550	acetylcholine receptor inhibitor activity	molecular_function	0.11005	1	2	443	21	20361	1.01118e+17	up	--|--|
GO:0010876	lipid localization	biological_process	0.11065	1	5	443	119	20361	1.0111e+44	up	--|--|--|--|--|
GO:0016758	transferase activity, transferring hexosyl groups	molecular_function	0.11073	1	9	443	226	20361	1.01106e+71	up	--|--|--|--|--|--|--|--|--|
GO:0008380	RNA splicing	biological_process	0.11087	1	4	443	65	20361	1.01115e+35	up	--|--|--|--|
GO:0009975	cyclase activity	molecular_function	0.11247	1	3	443	40	20361	1.01117e+26	up	--|--|--|
GO:0007049	cell cycle	biological_process	0.11328	1	17	443	523	20361	1.01109e+152	up	--|--|--|--|--|--|--|--|--|--|--|--|--|--|--|--|--|
GO:0005129	granulocyte macrophage colony-stimulating factor receptor binding	molecular_function	0.11371	1	1	443	5	20361	101106285	up	--|
GO:0042221	response to chemical stimulus	biological_process	0.11557	1	11	443	261	20361	4.43328e+95	up	--|--|--|--|--|--|--|--|--|--|--|
GO:0005798	Golgi-associated vesicle	cellular_component	0.11669	1	2	443	21	20361	1.01107e+17	up	--|--|
GO:0030660	Golgi-associated vesicle membrane	cellular_component	0.11669	1	2	443	21	20361	1.01105e+17	up	--|--|
GO:0016255	attachment of GPI anchor to protein	biological_process	0.11695	1	1	443	6	20361	101118806	up	--|
GO:0008134	transcription factor binding	molecular_function	0.11746	1	8	443	190	20361	1.0112e+71	up	--|--|--|--|--|--|--|--|
GO:0009719	response to endogenous stimulus	biological_process	0.11866	1	5	443	93	20361	1.01105e+44	up	--|--|--|--|--|
GO:0070972	protein localization to endoplasmic reticulum	biological_process	0.11938	1	3	443	51	20361	1.00146e+26	up	--|--|--|
GO:0007617	mating behavior	biological_process	0.12028	1	2	443	21	20361	1.01111e+17	up	--|--|
GO:0019098	reproductive behavior	biological_process	0.12028	1	2	443	21	20361	1.01114e+17	up	--|--|
GO:0022836	gated channel activity	molecular_function	0.12051	1	11	443	277	20361	1.01123e+92	up	--|--|--|--|--|--|--|--|--|--|--|
GO:0022839	ion gated channel activity	molecular_function	0.12051	1	11	443	277	20361	1.01103e+92	up	--|--|--|--|--|--|--|--|--|--|--|
GO:0016459	myosin complex	cellular_component	0.12054	1	4	443	57	20361	1.01112e+35	up	--|--|--|--|
GO:0006621	protein retention in ER lumen	biological_process	0.12138	1	1	443	7	20361	100145870	up	--|
GO:0035437	maintenance of protein localization in endoplasmic reticulum	biological_process	0.12138	1	1	443	7	20361	100145870	up	--|
GO:0046923	ER retention sequence binding	molecular_function	0.12138	1	1	443	7	20361	100145870	up	--|
GO:0072595	maintenance of protein localization in organelle	biological_process	0.12138	1	1	443	7	20361	100145870	up	--|
GO:0006812	cation transport	biological_process	0.12205	1	25	443	773	20361	1.01106e+218	up	--|--|--|--|--|--|--|--|--|--|--|--|--|--|--|--|--|--|--|--|--|--|--|--|--|
GO:0009439	cyanate metabolic process	biological_process	0.12277	1	1	443	5	20361	101113046	up	--|
GO:0019748	secondary metabolic process	biological_process	0.12299	1	3	443	43	20361	1.01106e+26	up	--|--|--|
GO:0051262	protein tetramerization	biological_process	0.12329	1	2	443	23	20361	1.01103e+17	up	--|--|
GO:0005976	polysaccharide metabolic process	biological_process	0.12391	1	3	443	54	20361	1.01115e+23	up	--|--|--|
GO:0001775	cell activation	biological_process	0.1254	1	5	443	118	20361	1.01114e+44	up	--|--|--|--|--|
GO:0018189	pyrroloquinoline quinone biosynthetic process	biological_process	0.12634	1	1	443	4	20361	101108544	up	--|
GO:0018212	peptidyl-tyrosine modification	biological_process	0.12634	1	1	443	4	20361	101108544	up	--|
GO:0048731	system development	biological_process	0.12706	1	5	443	116	20361	1.0111e+41	up	--|--|--|--|--|
GO:0033202	DNA helicase complex	cellular_component	0.12836	1	1	443	7	20361	101104874	up	--|
GO:0008324	cation transmembrane transporter activity	molecular_function	0.1288	1	27	443	863	20361	1.01115e+230	up	--|--|--|--|--|--|--|--|--|--|--|--|--|--|--|--|--|--|--|--|--|--|--|--|--|--|--|
GO:0034219	carbohydrate transmembrane transport	biological_process	0.12986	1	1	443	5	20361	101107634	up	--|
GO:0005923	tight junction	cellular_component	0.13007	1	1	443	7	20361	443287	up	--|
GO:0043296	apical junction complex	cellular_component	0.13007	1	1	443	7	20361	443287	up	--|
GO:0070160	occluding junction	cellular_component	0.13007	1	1	443	7	20361	443287	up	--|
GO:0030118	clathrin coat	cellular_component	0.13067	1	2	443	27	20361	1.01105e+17	up	--|--|
GO:0018958	phenol-containing compound metabolic process	biological_process	0.13137	1	1	443	4	20361	101104425	up	--|
GO:0045156	electron transporter, transferring electrons within the cyclic electron transport pathway of photosynthesis activity	molecular_function	0.1315	1	2	443	27	20361	1.01117e+17	up	--|--|
GO:0051129	negative regulation of cellular component organization	biological_process	0.1326	1	3	443	56	20361	1.00146e+26	up	--|--|--|
GO:0019067	viral assembly, maturation, egress, and release	biological_process	0.13309	1	5	443	126	20361	1.01113e+41	up	--|--|--|--|--|
GO:0004415	hyalurononglucosaminidase activity	molecular_function	0.13377	1	1	443	8	20361	101121207	up	--|
GO:0015929	hexosaminidase activity	molecular_function	0.13377	1	1	443	8	20361	101121207	up	--|
GO:0008107	galactoside 2-alpha-L-fucosyltransferase activity	molecular_function	0.1343	1	1	443	6	20361	101106481	up	--|
GO:0031127	alpha-(1,2)-fucosyltransferase activity	molecular_function	0.1343	1	1	443	6	20361	101106481	up	--|
GO:0019076	viral release from host cell	biological_process	0.13618	1	2	443	23	20361	1.01118e+17	up	--|--|
GO:0006784	heme a biosynthetic process	biological_process	0.13876	1	1	443	5	20361	443139	up	--|
GO:0046160	heme a metabolic process	biological_process	0.13876	1	1	443	5	20361	443139	up	--|
GO:0015079	potassium ion transmembrane transporter activity	molecular_function	0.13884	1	6	443	132	20361	1.01118e+53	up	--|--|--|--|--|--|
GO:0008241	peptidyl-dipeptidase activity	molecular_function	0.13927	1	1	443	5	20361	101110119	up	--|
GO:0022890	inorganic cation transmembrane transporter activity	molecular_function	0.14034	1	23	443	733	20361	1.01119e+194	up	--|--|--|--|--|--|--|--|--|--|--|--|--|--|--|--|--|--|--|--|--|--|--|
GO:0030354	melanin-concentrating hormone activity	molecular_function	0.14273	1	1	443	6	20361	443522	up	--|
GO:0007618	mating	biological_process	0.14275	1	2	443	23	20361	1.01114e+17	up	--|--|
GO:0044703	multi-organism reproductive process	biological_process	0.14275	1	2	443	23	20361	1.01111e+17	up	--|--|
GO:0006650	glycerophospholipid metabolic process	biological_process	0.14339	1	5	443	108	20361	1.01102e+41	up	--|--|--|--|--|
GO:0015085	calcium ion transmembrane transporter activity	molecular_function	0.14803	1	3	443	57	20361	7.80476e+20	up	--|--|--|
GO:0043093	cytokinesis by binary fission	biological_process	0.14863	1	4	443	91	20361	1.01107e+35	up	--|--|--|--|
GO:0001772	immunological synapse	cellular_component	0.14889	1	1	443	5	20361	101114793	up	--|
GO:0097197	tetraspanin-enriched microdomain	cellular_component	0.14889	1	1	443	5	20361	101114793	up	--|
GO:0046486	glycerolipid metabolic process	biological_process	0.14939	1	5	443	109	20361	1.0112e+41	up	--|--|--|--|--|
GO:0005048	signal sequence binding	molecular_function	0.15106	1	1	443	9	20361	100145870	up	--|
GO:0005681	spliceosomal complex	cellular_component	0.15189	1	2	443	27	20361	1.01115e+17	up	--|--|
GO:0030001	metal ion transport	biological_process	0.15552	1	17	443	504	20361	1.01112e+146	up	--|--|--|--|--|--|--|--|--|--|--|--|--|--|--|--|--|
GO:0000271	polysaccharide biosynthetic process	biological_process	0.15561	1	2	443	28	20361	101115267443485	up	--|--|
GO:0048856	anatomical structure development	biological_process	0.15694	1	10	443	297	20361	4.43328e+86	up	--|--|--|--|--|--|--|--|--|--|
GO:0005576	extracellular region	cellular_component	0.15761	1	44	443	1623	20361	101105824,105614925,101105242,101116712,101118098,101122380,101122523,101106789,101106541,443135,101122621,101114161,100216328,101111828,101110872,101104980,101104997,101115477,443384,101109063,101114648,101105044,101114569,101105167,101107783,100145865,101118166,101110252,101111932,101111403,100303605,101111100,443469,101109783,101116746,101118624,101114398,101106285,101121647,101105809,10111312…	up	--|--|--|--|--|--|--|--|--|--|--|--|--|--|--|--|--|--|--|--|--|--|--|--|--|--|--|--|--|--|--|--|--|--|--|--|--|--|--|--|--|--|--|--|
GO:0051705	multi-organism behavior	biological_process	0.15974	1	2	443	26	20361	1.01114e+17	up	--|--|
GO:0010033	response to organic substance	biological_process	0.16066	1	5	443	104	20361	1.01105e+44	up	--|--|--|--|--|
GO:0009186	deoxyribonucleoside diphosphate metabolic process	biological_process	0.16116	1	1	443	5	20361	101123639	up	--|
GO:0072350	tricarboxylic acid metabolic process	biological_process	0.16217	1	1	443	5	20361	101108544	up	--|
GO:0072351	tricarboxylic acid biosynthetic process	biological_process	0.16217	1	1	443	5	20361	101108544	up	--|
GO:0009607	response to biotic stimulus	biological_process	0.16327	1	8	443	214	20361	1.01106e+68	up	--|--|--|--|--|--|--|--|
GO:0004181	metallocarboxypeptidase activity	molecular_function	0.16451	1	2	443	22	20361	1.01104e+17	up	--|--|
GO:0044262	cellular carbohydrate metabolic process	biological_process	0.16477	1	3	443	59	20361	4.43485e+23	up	--|--|--|
GO:0008061	chitin binding	molecular_function	0.165	1	2	443	30	20361	443465101113286	up	--|--|
GO:0030089	phycobilisome	cellular_component	0.16502	1	1	443	7	20361	101102909	up	--|
GO:0016843	amine-lyase activity	molecular_function	0.16515	1	1	443	6	20361	100337686	up	--|
GO:0016844	strictosidine synthase activity	molecular_function	0.16515	1	1	443	6	20361	100337686	up	--|
GO:0009403	toxin biosynthetic process	biological_process	0.1656	1	1	443	7	20361	101105530	up	--|
GO:0005388	calcium-transporting ATPase activity	molecular_function	0.16605	1	1	443	6	20361	101101873	up	--|
GO:0004315	3-oxoacyl-[acyl-carrier-protein] synthase activity	molecular_function	0.16636	1	1	443	7	20361	101109685	up	--|
GO:0005261	cation channel activity	molecular_function	0.16645	1	9	443	236	20361	1.01119e+74	up	--|--|--|--|--|--|--|--|--|
GO:0003972	RNA ligase (ATP) activity	molecular_function	0.16731	1	1	443	5	20361	101120370	up	--|
GO:0032505	reproduction of a single-celled organism	biological_process	0.16736	1	4	443	94	20361	1.01115e+35	up	--|--|--|--|
GO:0002532	production of molecular mediator involved in inflammatory response	biological_process	0.16804	1	1	443	6	20361	101109063	up	--|
GO:0004896	cytokine receptor activity	molecular_function	0.16804	1	1	443	6	20361	101109063	up	--|
GO:0016798	hydrolase activity, acting on glycosyl bonds	molecular_function	0.17076	1	9	443	243	20361	4.43089e+77	up	--|--|--|--|--|--|--|--|--|
GO:0006188	IMP biosynthetic process	biological_process	0.17257	1	1	443	8	20361	101115679	up	--|
GO:0046040	IMP metabolic process	biological_process	0.17257	1	1	443	8	20361	101115679	up	--|
GO:0004097	catechol oxidase activity	molecular_function	0.17262	1	1	443	7	20361	101102437	up	--|
GO:0001733	galactosylceramide sulfotransferase activity	molecular_function	0.17276	1	1	443	9	20361	101112599	up	--|
GO:0050694	galactose 3-O-sulfotransferase activity	molecular_function	0.17276	1	1	443	9	20361	101112599	up	--|
GO:0016591	DNA-directed RNA polymerase II, holoenzyme	cellular_component	0.17563	1	4	443	105	20361	1.0111e+35	up	--|--|--|--|
GO:0044406	adhesion to host	biological_process	0.17656	1	1	443	10	20361	101114973	up	--|
GO:0051825	adhesion to other organism involved in symbiotic interaction	biological_process	0.17656	1	1	443	10	20361	101114973	up	--|
GO:0034220	ion transmembrane transport	biological_process	0.17663	1	11	443	336	20361	1.01113e+95	up	--|--|--|--|--|--|--|--|--|--|--|
GO:0050852	T cell receptor signaling pathway	biological_process	0.17693	1	1	443	9	20361	101106481	up	--|
GO:0004932	mating-type factor pheromone receptor activity	molecular_function	0.1771	1	1	443	7	20361	101105220	up	--|
GO:0003779	actin binding	molecular_function	0.17746	1	10	443	271	20361	1.01111e+86	up	--|--|--|--|--|--|--|--|--|--|
GO:0030258	lipid modification	biological_process	0.17802	1	2	443	28	20361	1.01102e+17	up	--|--|
GO:0030170	pyridoxal phosphate binding	molecular_function	0.17825	1	3	443	54	20361	1.01114e+26	up	--|--|--|
GO:0004553	hydrolase activity, hydrolyzing O-glycosyl compounds	molecular_function	0.17832	1	8	443	214	20361	1.01121e+68	up	--|--|--|--|--|--|--|--|
GO:0051707	response to other organism	biological_process	0.17878	1	7	443	180	20361	1.01106e+59	up	--|--|--|--|--|--|--|
GO:0000003	reproduction	biological_process	0.17954	1	14	443	453	20361	1.01109e+122	up	--|--|--|--|--|--|--|--|--|--|--|--|--|--|
GO:0043603	cellular amide metabolic process	biological_process	0.17993	1	3	443	58	20361	1.01118e+26	up	--|--|--|
GO:0000087	M phase of mitotic cell cycle	biological_process	0.17997	1	1	443	10	20361	106991439	up	--|
GO:0000917	barrier septum assembly	biological_process	0.18027	1	4	443	97	20361	1.01106e+35	up	--|--|--|--|
GO:0032506	cytokinetic process	biological_process	0.18027	1	4	443	97	20361	1.01106e+35	up	--|--|--|--|
GO:0090529	cell septum assembly	biological_process	0.18027	1	4	443	97	20361	1.01115e+35	up	--|--|--|--|
GO:0007128	meiotic prophase I	biological_process	0.18356	1	1	443	9	20361	101105417	up	--|
GO:0051324	prophase	biological_process	0.18356	1	1	443	9	20361	101105417	up	--|
GO:0044433	cytoplasmic vesicle part	cellular_component	0.18524	1	4	443	89	20361	1.01117e+35	up	--|--|--|--|
GO:0048646	anatomical structure formation involved in morphogenesis	biological_process	0.18639	1	4	443	92	20361	1.01116e+35	up	--|--|--|--|
GO:0016337	cell-cell adhesion	biological_process	0.18662	1	5	443	122	20361	1.01109e+44	up	--|--|--|--|--|
GO:0042277	peptide binding	molecular_function	0.18746	1	1	443	12	20361	100145870	up	--|
GO:0001071	nucleic acid binding transcription factor activity	molecular_function	0.18824	1	24	443	804	20361	1.01116e+212	up	--|--|--|--|--|--|--|--|--|--|--|--|--|--|--|--|--|--|--|--|--|--|--|--|
GO:0003700	sequence-specific DNA binding transcription factor activity	molecular_function	0.18824	1	24	443	804	20361	1.01113e+212	up	--|--|--|--|--|--|--|--|--|--|--|--|--|--|--|--|--|--|--|--|--|--|--|--|
GO:0019028	viral capsid	cellular_component	0.18846	1	13	443	420	20361	1.00304e+116	up	--|--|--|--|--|--|--|--|--|--|--|--|--|
GO:0042765	GPI-anchor transamidase complex	cellular_component	0.18848	1	1	443	11	20361	101118806	up	--|
GO:0008235	metalloexopeptidase activity	molecular_function	0.19073	1	2	443	25	20361	1.01104e+17	up	--|--|
GO:0000278	mitotic cell cycle	biological_process	0.19077	1	5	443	142	20361	1.00146e+44	up	--|--|--|--|--|
GO:0017038	protein import	biological_process	0.19162	1	6	443	167	20361	1.01102e+53	up	--|--|--|--|--|--|
GO:0052652	cyclic purine nucleotide metabolic process	biological_process	0.19192	1	2	443	25	20361	1.01117e+17	up	--|--|
GO:0043934	sporulation	biological_process	0.19239	1	2	443	29	20361	1.01122e+17	up	--|--|
GO:0005198	structural molecule activity	molecular_function	0.19379	1	30	443	1453	20361	1.01107e+269	up	--|--|--|--|--|--|--|--|--|--|--|--|--|--|--|--|--|--|--|--|--|--|--|--|--|--|--|--|--|--|
GO:0004867	serine-type endopeptidase inhibitor activity	molecular_function	0.19461	1	3	443	61	20361	1.01105e+26	up	--|--|--|
GO:0005685	U1 snRNP	cellular_component	0.1952	1	1	443	6	20361	101105324	up	--|
GO:0006376	mRNA splice site selection	biological_process	0.1952	1	1	443	6	20361	101105324	up	--|
GO:0030532	small nuclear ribonucleoprotein complex	cellular_component	0.1952	1	1	443	6	20361	101105324	up	--|
GO:0044763	single-organism cellular process	biological_process	0.19634	1	165	443	7273	20361	101118762,101119556,101107101,101117262,101101895,101108544,101109703,101123347,101109063,101115281,101102328,105614925,101121829,101105217,101116746,101102193,101122288,101102681,101120630,101105356,101121647,101105016,101114567,101107332,101109149,101115214,101109111,101116017,101110012,101118166,101110252,101107783,101102938,101110806,101119524,101107103,101109203,101102061,101110689,101110953…	up	--|--|--|--|--|--|--|--|--|--|--|--|--|--|--|--|--|--|--|--|--|--|--|--|--|--|--|--|--|--|--|--|--|--|--|--|--|--|--|--|--|--|--|--|--|--|--|--|--|--|--|--|--|--|--|--|--|--|--|--|--|--|--|--|--|--|--|--|--|--|--|--|--|--|--|--|--|--|--|--|--|--|--|--|--|--|--|--|--|--|--|--|--|--|--|--|--|--|--|--|--|--|--|--|--|--|--|--|--|--|--|--|--|--|--|--|--|--|--|--|--|--|--|--|--|--|--|--|--|--|--|--|--|…
GO:0007596	blood coagulation	biological_process	0.19649	1	5	443	130	20361	1.01114e+44	up	--|--|--|--|--|
GO:0034637	cellular carbohydrate biosynthetic process	biological_process	0.19768	1	2	443	32	20361	443485101115267	up	--|--|
GO:0003933	GTP cyclohydrolase activity	molecular_function	0.19851	1	1	443	7	20361	106991601	up	--|
GO:0009289	pilus	cellular_component	0.19976	1	1	443	12	20361	101114973	up	--|
GO:0033218	amide binding	molecular_function	0.20138	1	1	443	13	20361	100145870	up	--|
GO:0005794	Golgi apparatus	cellular_component	0.202	1	5	443	118	20361	1.01107e+44	up	--|--|--|--|--|
GO:0016849	phosphorus-oxygen lyase activity	molecular_function	0.20241	1	3	443	52	20361	1.01106e+26	up	--|--|--|
GO:0005246	calcium channel regulator activity	molecular_function	0.20375	1	2	443	33	20361	1.01117e+17	up	--|--|
GO:0008484	sulfuric ester hydrolase activity	molecular_function	0.20448	1	2	443	29	20361	1.01103e+17	up	--|--|
GO:0006900	membrane budding	biological_process	0.2047	1	1	443	9	20361	101118913	up	--|
GO:0006901	vesicle coating	biological_process	0.2047	1	1	443	9	20361	101118913	up	--|
GO:0007212	dopamine receptor signaling pathway	biological_process	0.2047	1	1	443	9	20361	101118913	up	--|
GO:0030276	clathrin binding	molecular_function	0.2047	1	1	443	9	20361	101118913	up	--|
GO:0032051	clathrin light chain binding	molecular_function	0.2047	1	1	443	9	20361	101118913	up	--|
GO:0048268	clathrin coat assembly	biological_process	0.2047	1	1	443	9	20361	101118913	up	--|
GO:0005581	collagen	cellular_component	0.20775	1	2	443	24	20361	1.01113e+17	up	--|--|
GO:0051607	defense response to virus	biological_process	0.20827	1	2	443	35	20361	101115004443287	up	--|--|
GO:0016829	lyase activity	molecular_function	0.20829	1	12	443	350	20361	1.01105e+107	up	--|--|--|--|--|--|--|--|--|--|--|--|
GO:0004612	phosphoenolpyruvate carboxykinase (ATP) activity	molecular_function	0.20835	1	1	443	6	20361	101119219	up	--|
GO:0009615	response to virus	biological_process	0.2084	1	3	443	58	20361	1.01115e+23	up	--|--|--|
GO:0009605	response to external stimulus	biological_process	0.21067	1	5	443	125	20361	1.01115e+41	up	--|--|--|--|--|
GO:0051258	protein polymerization	biological_process	0.21134	1	5	443	141	20361	1.01114e+44	up	--|--|--|--|--|
GO:0000428	DNA-directed RNA polymerase complex	cellular_component	0.21276	1	4	443	113	20361	1.01112e+35	up	--|--|--|--|
GO:0030880	RNA polymerase complex	cellular_component	0.21276	1	4	443	113	20361	1.01112e+35	up	--|--|--|--|
GO:0055029	nuclear DNA-directed RNA polymerase complex	cellular_component	0.21276	1	4	443	113	20361	1.01123e+35	up	--|--|--|--|
GO:0070603	SWI/SNF superfamily-type complex	cellular_component	0.21357	1	1	443	9	20361	101104874	up	--|
GO:0016755	transferase activity, transferring amino-acyl groups	molecular_function	0.21371	1	2	443	33	20361	1.05603e+17	up	--|--|
GO:0000279	M phase	biological_process	0.21409	1	2	443	38	20361	1.06991e+17	up	--|--|
GO:0022403	cell cycle phase	biological_process	0.21409	1	2	443	38	20361	1.01105e+17	up	--|--|
GO:0030955	potassium ion binding	molecular_function	0.2145	1	2	443	34	20361	1.01121e+17	up	--|--|
GO:0031420	alkali metal ion binding	molecular_function	0.2145	1	2	443	34	20361	1.01121e+17	up	--|--|
GO:0000902	cell morphogenesis	biological_process	0.21552	1	4	443	98	20361	1.01115e+32	up	--|--|--|--|
GO:0032989	cellular component morphogenesis	biological_process	0.21552	1	4	443	98	20361	1.0111e+32	up	--|--|--|--|
GO:0000159	protein phosphatase type 2A complex	cellular_component	0.21609	1	1	443	8	20361	101123369	up	--|
GO:0008601	protein phosphatase type 2A regulator activity	molecular_function	0.21609	1	1	443	8	20361	101123369	up	--|
GO:0000784	nuclear chromosome, telomeric region	cellular_component	0.21728	1	1	443	8	20361	101114632	up	--|
GO:0006606	protein import into nucleus	biological_process	0.2181	1	5	443	139	20361	1.01102e+44	up	--|--|--|--|--|
GO:0034504	protein localization to nucleus	biological_process	0.2181	1	5	443	139	20361	1.01102e+44	up	--|--|--|--|--|
GO:0044744	protein targeting to nucleus	biological_process	0.2181	1	5	443	139	20361	1.01106e+44	up	--|--|--|--|--|
GO:0051170	nuclear import	biological_process	0.2181	1	5	443	139	20361	1.01102e+44	up	--|--|--|--|--|
GO:0003887	DNA-directed DNA polymerase activity	molecular_function	0.2199	1	4	443	100	20361	1.01103e+35	up	--|--|--|--|
GO:0044767	single-organism developmental process	biological_process	0.22041	1	9	443	273	20361	1.01122e+77	up	--|--|--|--|--|--|--|--|--|
GO:0006493	protein O-linked glycosylation	biological_process	0.22108	1	1	443	9	20361	100196903	up	--|
GO:0004363	glutathione synthase activity	molecular_function	0.22178	1	1	443	8	20361	101106730	up	--|
GO:0050853	B cell receptor signaling pathway	biological_process	0.22276	1	1	443	12	20361	101106481	up	--|
GO:0006370	7-methylguanosine mRNA capping	biological_process	0.22303	1	1	443	10	20361	101116239	up	--|
GO:0019954	asexual reproduction	biological_process	0.22403	1	4	443	104	20361	1.01115e+35	up	--|--|--|--|
GO:0015144	carbohydrate transmembrane transporter activity	molecular_function	0.22452	1	2	443	40	20361	1.01109e+17	up	--|--|
GO:1901476	carbohydrate transporter activity	molecular_function	0.22452	1	2	443	40	20361	1.01108e+17	up	--|--|
GO:0004484	mRNA guanylyltransferase activity	molecular_function	0.22469	1	1	443	10	20361	101116239	up	--|
GO:0005664	nuclear origin of replication recognition complex	cellular_component	0.22513	1	1	443	10	20361	101110125	up	--|
GO:0005044	scavenger receptor activity	molecular_function	0.22579	1	3	443	64	20361	1.0112e+23	up	--|--|--|
GO:0038024	cargo receptor activity	molecular_function	0.22579	1	3	443	64	20361	1.01116e+23	up	--|--|--|
GO:0005890	sodium:potassium-exchanging ATPase complex	cellular_component	0.22595	1	1	443	12	20361	443384	up	--|
GO:0005102	receptor binding	molecular_function	0.22684	1	20	443	759	20361	1.00304e+170	up	--|--|--|--|--|--|--|--|--|--|--|--|--|--|--|--|--|--|--|--|
GO:0030286	dynein complex	cellular_component	0.22757	1	2	443	24	20361	1.01104e+17	up	--|--|
GO:0004872	receptor activity	molecular_function	0.22926	1	30	443	2090	20361	1.0699e+257	up	--|--|--|--|--|--|--|--|--|--|--|--|--|--|--|--|--|--|--|--|--|--|--|--|--|--|--|--|--|--|
GO:0045132	meiotic chromosome segregation	biological_process	0.2293	1	1	443	10	20361	101109111	up	--|
GO:0002252	immune effector process	biological_process	0.23012	1	2	443	38	20361	443287101115004	up	--|--|
GO:0007126	meiosis	biological_process	0.2314	1	2	443	34	20361	1.01109e+17	up	--|--|
GO:0042162	telomeric DNA binding	molecular_function	0.23236	1	1	443	10	20361	101115093	up	--|
GO:0018342	protein prenylation	biological_process	0.23259	1	1	443	12	20361	101113983	up	--|
GO:0097354	prenylation	biological_process	0.23259	1	1	443	12	20361	101113983	up	--|
GO:0006352	DNA-dependent transcription, initiation	biological_process	0.23293	1	5	443	167	20361	1.0111e+44	up	--|--|--|--|--|
GO:0006269	DNA replication, synthesis of RNA primer	biological_process	0.23383	1	1	443	14	20361	101116716	up	--|
GO:0008192	RNA guanylyltransferase activity	molecular_function	0.23643	1	1	443	11	20361	101116239	up	--|
GO:0070568	guanylyltransferase activity	molecular_function	0.23643	1	1	443	11	20361	101116239	up	--|
GO:0000280	nuclear division	biological_process	0.23802	1	4	443	116	20361	1.0112e+35	up	--|--|--|--|
GO:0007067	mitosis	biological_process	0.23802	1	4	443	116	20361	1.00146e+35	up	--|--|--|--|
GO:0044454	nuclear chromosome part	cellular_component	0.23835	1	4	443	107	20361	1.01105e+35	up	--|--|--|--|
GO:0008150	biological_process	biological_process	0.23946	1	339	443	15203	20361	101110012,101106277,101116017,101109111,101113325,101115214,101105833,101107332,101114567,101106339,101121647,101122288,101102193,101102061,101107103,101109203,101102437,101110806,101117028,101102938,101110252,101118166,443499,101104676,101105044,101123347,101108544,101117262,101107101,105603291,101108723,105604851,101105217,100534645,101106721,101103014,101121595,101118098,101123194,101122509,10…	up	--|--|--|--|--|--|--|--|--|--|--|--|--|--|--|--|--|--|--|--|--|--|--|--|--|--|--|--|--|--|--|--|--|--|--|--|--|--|--|--|--|--|--|--|--|--|--|--|--|--|--|--|--|--|--|--|--|--|--|--|--|--|--|--|--|--|--|--|--|--|--|--|--|--|--|--|--|--|--|--|--|--|--|--|--|--|--|--|--|--|--|--|--|--|--|--|--|--|--|--|--|--|--|--|--|--|--|--|--|--|--|--|--|--|--|--|--|--|--|--|--|--|--|--|--|--|--|--|--|--|--|--|--|…
GO:0004674	protein serine/threonine kinase activity	molecular_function	0.23984	1	8	443	197	20361	1.01104e+71	up	--|--|--|--|--|--|--|--|
GO:0006109	regulation of carbohydrate metabolic process	biological_process	0.24222	1	1	443	10	20361	101114632	up	--|
GO:0007160	cell-matrix adhesion	biological_process	0.24623	1	1	443	7	20361	101107101	up	--|
GO:0015996	chlorophyll catabolic process	biological_process	0.24932	1	1	443	12	20361	101115927	up	--|
GO:0047746	chlorophyllase activity	molecular_function	0.24932	1	1	443	12	20361	101115927	up	--|
GO:0003688	DNA replication origin binding	molecular_function	0.24977	1	1	443	10	20361	101110252	up	--|
GO:0044420	extracellular matrix part	cellular_component	0.25105	1	2	443	29	20361	1.01115e+17	up	--|--|
GO:0019901	protein kinase binding	molecular_function	0.25571	1	2	443	40	20361	1.01115e+17	up	--|--|
GO:0000245	spliceosomal complex assembly	biological_process	0.25669	1	1	443	9	20361	101105324	up	--|
GO:0044212	transcription regulatory region DNA binding	molecular_function	0.25899	1	1	443	10	20361	101118974	up	--|
GO:0031410	cytoplasmic vesicle	cellular_component	0.26097	1	5	443	142	20361	1.01104e+44	up	--|--|--|--|--|
GO:0000077	DNA damage checkpoint	biological_process	0.26192	1	1	443	14	20361	101118432	up	--|
GO:0031570	DNA integrity checkpoint	biological_process	0.26192	1	1	443	14	20361	101118432	up	--|
GO:0003910	DNA ligase (ATP) activity	molecular_function	0.26245	1	1	443	14	20361	101116239	up	--|
GO:0019684	photosynthesis, light reaction	biological_process	0.26355	1	2	443	44	20361	1.01117e+17	up	--|--|
GO:0005342	organic acid transmembrane transporter activity	molecular_function	0.26519	1	3	443	78	20361	1.01119e+23	up	--|--|--|
GO:0046943	carboxylic acid transmembrane transporter activity	molecular_function	0.26519	1	3	443	78	20361	4.43514e+23	up	--|--|--|
GO:0022618	ribonucleoprotein complex assembly	biological_process	0.26755	1	1	443	10	20361	101105324	up	--|
GO:0016307	phosphatidylinositol phosphate kinase activity	molecular_function	0.2677	1	1	443	10	20361	101107667	up	--|
GO:0008417	fucosyltransferase activity	molecular_function	0.26824	1	1	443	13	20361	101106481	up	--|
GO:0031982	vesicle	cellular_component	0.26879	1	5	443	143	20361	1.01107e+44	up	--|--|--|--|--|
GO:0003677	DNA binding	molecular_function	0.27091	1	62	443	2483	20361	101109783,101104304,101107877,100303605,101116239,101118620,101111932,101114454,101104179,101107783,101110252,101116073,101121004,101121244,101116619,101112884,101114890,101110012,101109958,101106277,101118974,101108728,101109713,101114632,101103038,101123350,101105836,101105877,101115004,101108701,101102681,101121829,101122637,101113739,100534656,101107399,101110125,101105515,101118098,101103129…	up	--|--|--|--|--|--|--|--|--|--|--|--|--|--|--|--|--|--|--|--|--|--|--|--|--|--|--|--|--|--|--|--|--|--|--|--|--|--|--|--|--|--|--|--|--|--|--|--|--|--|--|--|--|--|--|--|--|--|--|--|--|--|
GO:0042375	quinone cofactor metabolic process	biological_process	0.2712	1	1	443	12	20361	101108544	up	--|
GO:0045426	quinone cofactor biosynthetic process	biological_process	0.2712	1	1	443	12	20361	101108544	up	--|
GO:0009611	response to wounding	biological_process	0.27127	1	6	443	193	20361	1.01108e+53	up	--|--|--|--|--|--|
GO:0004000	adenosine deaminase activity	molecular_function	0.27223	1	1	443	11	20361	101108723	up	--|
GO:0008318	protein prenyltransferase activity	molecular_function	0.27473	1	1	443	14	20361	101113983	up	--|
GO:0006605	protein targeting	biological_process	0.27562	1	8	443	255	20361	1.01108e+71	up	--|--|--|--|--|--|--|--|
GO:0009314	response to radiation	biological_process	0.27574	1	1	443	12	20361	101118432	up	--|
GO:0051539	4 iron, 4 sulfur cluster binding	molecular_function	0.27586	1	1	443	13	20361	101106721	up	--|
GO:0006814	sodium ion transport	biological_process	0.27763	1	4	443	95	20361	1.01112e+32	up	--|--|--|--|
GO:0002429	immune response-activating cell surface receptor signaling pathway	biological_process	0.27795	1	1	443	15	20361	101106481	up	--|
GO:0002757	immune response-activating signal transduction	biological_process	0.27795	1	1	443	15	20361	101106481	up	--|
GO:0002768	immune response-regulating cell surface receptor signaling pathway	biological_process	0.27795	1	1	443	15	20361	101106481	up	--|
GO:0050851	antigen receptor-mediated signaling pathway	biological_process	0.27795	1	1	443	15	20361	101106481	up	--|
GO:0016840	carbon-nitrogen lyase activity	molecular_function	0.27864	1	1	443	13	20361	100337686	up	--|
GO:0048285	organelle fission	biological_process	0.27877	1	4	443	125	20361	1.00304e+35	up	--|--|--|--|
GO:0001765	membrane raft assembly	biological_process	0.279	1	1	443	12	20361	101107114	up	--|
GO:0031579	membrane raft organization	biological_process	0.279	1	1	443	12	20361	101107114	up	--|
GO:0070836	caveola assembly	biological_process	0.279	1	1	443	12	20361	101107114	up	--|
GO:0006553	lysine metabolic process	biological_process	0.27915	1	1	443	16	20361	443270	up	--|
GO:0071826	ribonucleoprotein complex subunit organization	biological_process	0.28077	1	1	443	11	20361	101105324	up	--|
GO:0000910	cytokinesis	biological_process	0.28133	1	4	443	113	20361	1.01115e+35	up	--|--|--|--|
GO:0007156	homophilic cell adhesion	biological_process	0.28395	1	4	443	102	20361	1.01119e+35	up	--|--|--|--|
GO:0005201	extracellular matrix structural constituent	molecular_function	0.28425	1	2	443	32	20361	1.01113e+17	up	--|--|
GO:0008514	organic anion transmembrane transporter activity	molecular_function	0.28487	1	3	443	80	20361	1.01105e+23	up	--|--|--|
GO:0035251	UDP-glucosyltransferase activity	molecular_function	0.28549	1	1	443	10	20361	443485	up	--|
GO:0007599	hemostasis	biological_process	0.28566	1	5	443	153	20361	1.01108e+44	up	--|--|--|--|--|
GO:0050817	coagulation	biological_process	0.28566	1	5	443	153	20361	1.01114e+44	up	--|--|--|--|--|
GO:0050878	regulation of body fluid levels	biological_process	0.28566	1	5	443	153	20361	1.01114e+44	up	--|--|--|--|--|
GO:0048610	cellular process involved in reproduction	biological_process	0.28665	1	8	443	265	20361	1.01104e+68	up	--|--|--|--|--|--|--|--|
GO:0051701	interaction with host	biological_process	0.29009	1	6	443	185	20361	1.01118e+53	up	--|--|--|--|--|--|
GO:0005882	intermediate filament	cellular_component	0.29099	1	5	443	193	20361	1.01107e+44	up	--|--|--|--|--|
GO:0045111	intermediate filament cytoskeleton	cellular_component	0.29099	1	5	443	193	20361	1.01107e+44	up	--|--|--|--|--|
GO:0008238	exopeptidase activity	molecular_function	0.2913	1	5	443	130	20361	1.01119e+44	up	--|--|--|--|--|
GO:0004888	transmembrane signaling receptor activity	molecular_function	0.29135	1	25	443	1947	20361	1.01119e+215	up	--|--|--|--|--|--|--|--|--|--|--|--|--|--|--|--|--|--|--|--|--|--|--|--|--|
GO:0006614	SRP-dependent cotranslational protein targeting to membrane	biological_process	0.29298	1	2	443	44	20361	1.01106e+17	up	--|--|
GO:0045047	protein targeting to ER	biological_process	0.29298	1	2	443	44	20361	1.01108e+17	up	--|--|
GO:0072599	establishment of protein localization to endoplasmic reticulum	biological_process	0.29298	1	2	443	44	20361	1.01108e+17	up	--|--|
GO:0006750	glutathione biosynthetic process	biological_process	0.29503	1	1	443	11	20361	101106730	up	--|
GO:0019184	nonribosomal peptide biosynthetic process	biological_process	0.29503	1	1	443	11	20361	101106730	up	--|
GO:0046912	transferase activity, transferring acyl groups, acyl groups converted into alkyl on transfer	molecular_function	0.29599	1	1	443	12	20361	654404	up	--|
GO:0019842	vitamin binding	molecular_function	0.29694	1	2	443	42	20361	1.01112e+17	up	--|--|
GO:0008855	exodeoxyribonuclease VII activity	molecular_function	0.29733	1	4	443	110	20361	1.01106e+32	up	--|--|--|--|
GO:0008982	protein-N(PI)-phosphohistidine-sugar phosphotransferase activity	molecular_function	0.29825	1	1	443	16	20361	101109149	up	--|
GO:0017153	sodium:dicarboxylate symporter activity	molecular_function	0.3018	1	1	443	11	20361	443514	up	--|
GO:0006777	Mo-molybdopterin cofactor biosynthetic process	biological_process	0.30296	1	1	443	11	20361	101106721	up	--|
GO:0019720	Mo-molybdopterin cofactor metabolic process	biological_process	0.30296	1	1	443	11	20361	101106721	up	--|
GO:0009190	cyclic nucleotide biosynthetic process	biological_process	0.30301	1	2	443	35	20361	1.01112e+17	up	--|--|
GO:0051704	multi-organism process	biological_process	0.30325	1	34	443	1257	20361	4.43287e+299	up	--|--|--|--|--|--|--|--|--|--|--|--|--|--|--|--|--|--|--|--|--|--|--|--|--|--|--|--|--|--|--|--|--|--|
GO:0015629	actin cytoskeleton	cellular_component	0.30351	1	4	443	99	20361	1.01119e+35	up	--|--|--|--|
GO:0009126	purine nucleoside monophosphate metabolic process	biological_process	0.30379	1	1	443	14	20361	101115679	up	--|
GO:0009127	purine nucleoside monophosphate biosynthetic process	biological_process	0.30379	1	1	443	14	20361	101115679	up	--|
GO:0009167	purine ribonucleoside monophosphate metabolic process	biological_process	0.30379	1	1	443	14	20361	101115679	up	--|
GO:0009168	purine ribonucleoside monophosphate biosynthetic process	biological_process	0.30379	1	1	443	14	20361	101115679	up	--|
GO:0002764	immune response-regulating signaling pathway	biological_process	0.30408	1	1	443	17	20361	101106481	up	--|
GO:0005887	integral to plasma membrane	cellular_component	0.30491	1	4	443	109	20361	1.01112e+32	up	--|--|--|--|
GO:0031226	intrinsic to plasma membrane	cellular_component	0.30491	1	4	443	109	20361	1.01116e+32	up	--|--|--|--|
GO:0006897	endocytosis	biological_process	0.30531	1	1	443	18	20361	101107783	up	--|
GO:0008191	metalloendopeptidase inhibitor activity	molecular_function	0.3056	1	1	443	13	20361	101119210	up	--|
GO:0010576	metalloenzyme regulator activity	molecular_function	0.3056	1	1	443	13	20361	101119210	up	--|
GO:0048551	metalloenzyme inhibitor activity	molecular_function	0.3056	1	1	443	13	20361	101119210	up	--|
GO:0007610	behavior	biological_process	0.30569	1	2	443	44	20361	1.01111e+17	up	--|--|
GO:0030029	actin filament-based process	biological_process	0.30569	1	3	443	80	20361	1.0111e+26	up	--|--|--|
GO:0030036	actin cytoskeleton organization	biological_process	0.30569	1	3	443	80	20361	1.01106e+26	up	--|--|--|
GO:0017016	Ras GTPase binding	molecular_function	0.30626	1	2	443	37	20361	1.01104e+17	up	--|--|
GO:0031267	small GTPase binding	molecular_function	0.30626	1	2	443	37	20361	1.0111e+17	up	--|--|
GO:0051020	GTPase binding	molecular_function	0.30626	1	2	443	37	20361	1.01104e+17	up	--|--|
GO:0004812	aminoacyl-tRNA ligase activity	molecular_function	0.30697	1	3	443	75	20361	1.01119e+26	up	--|--|--|
GO:0006996	organelle organization	biological_process	0.30702	1	25	443	915	20361	1.0111e+224	up	--|--|--|--|--|--|--|--|--|--|--|--|--|--|--|--|--|--|--|--|--|--|--|--|--|
GO:0016569	covalent chromatin modification	biological_process	0.30752	1	2	443	41	20361	1.01123e+17	up	--|--|
GO:0016570	histone modification	biological_process	0.30752	1	2	443	41	20361	1.01121e+17	up	--|--|
GO:0042181	ketone biosynthetic process	biological_process	0.30764	1	1	443	14	20361	101108544	up	--|
GO:1901661	quinone metabolic process	biological_process	0.30764	1	1	443	14	20361	101108544	up	--|
GO:1901663	quinone biosynthetic process	biological_process	0.30764	1	1	443	14	20361	101108544	up	--|
GO:0005543	phospholipid binding	molecular_function	0.30836	1	5	443	124	20361	1.01113e+44	up	--|--|--|--|--|
GO:0004312	fatty acid synthase activity	molecular_function	0.30934	1	1	443	12	20361	101109685	up	--|
GO:0004529	exodeoxyribonuclease activity	molecular_function	0.31155	1	4	443	113	20361	1.01106e+32	up	--|--|--|--|
GO:0016895	exodeoxyribonuclease activity, producing 5'-phosphomonoesters	molecular_function	0.31155	1	4	443	113	20361	1.01106e+32	up	--|--|--|--|
GO:0006278	RNA-dependent DNA replication	biological_process	0.31228	1	1	443	15	20361	101107307	up	--|
GO:0005779	integral to peroxisomal membrane	cellular_component	0.31281	1	1	443	17	20361	101102938	up	--|
GO:0031231	intrinsic to peroxisomal membrane	cellular_component	0.31281	1	1	443	17	20361	101102938	up	--|
GO:0005520	insulin-like growth factor binding	molecular_function	0.3137	1	1	443	21	20361	443469	up	--|
GO:0016469	proton-transporting two-sector ATPase complex	cellular_component	0.31441	1	6	443	192	20361	1.01105e+50	up	--|--|--|--|--|--|
GO:0016044	cellular membrane organization	biological_process	0.31627	1	4	443	112	20361	4.43366e+32	up	--|--|--|--|
GO:0042600	chorion	cellular_component	0.31693	1	3	443	86	20361	1.01105e+26	up	--|--|--|
GO:0008641	small protein activating enzyme activity	molecular_function	0.31728	1	1	443	14	20361	101117052	up	--|
GO:0032403	protein complex binding	molecular_function	0.31789	1	4	443	141	20361	1.01113e+35	up	--|--|--|--|
GO:0001558	regulation of cell growth	biological_process	0.31893	1	1	443	22	20361	443469	up	--|
GO:0003674	molecular_function	molecular_function	0.31992	1	397	443	17899	20361	101113534,100216328,101111652,105616429,101117423,101104785,101111867,101101940,101107634,101107745,443095,101104425,101106789,101114453,101115877,100192433,101111582,101118624,101120123,101115129,101111660,101119479,101112529,101106222,101119442,101118913,101115072,101113841,101119724,101102386,101106437,101115657,101120608,101116073,101121004,101105167,101120370,443229,101109783,443139,10111422…	up	--|--|--|--|--|--|--|--|--|--|--|--|--|--|--|--|--|--|--|--|--|--|--|--|--|--|--|--|--|--|--|--|--|--|--|--|--|--|--|--|--|--|--|--|--|--|--|--|--|--|--|--|--|--|--|--|--|--|--|--|--|--|--|--|--|--|--|--|--|--|--|--|--|--|--|--|--|--|--|--|--|--|--|--|--|--|--|--|--|--|--|--|--|--|--|--|--|--|--|--|--|--|--|--|--|--|--|--|--|--|--|--|--|--|--|--|--|--|--|--|--|--|--|--|--|--|--|--|--|--|--|--|--|…
GO:0005262	calcium channel activity	molecular_function	0.32075	1	2	443	51	20361	780477780475	up	--|--|
GO:0003746	translation elongation factor activity	molecular_function	0.32201	1	1	443	28	20361	101114398	up	--|
GO:0046332	SMAD binding	molecular_function	0.32262	1	1	443	17	20361	101106222	up	--|
GO:0061024	membrane organization	biological_process	0.32311	1	5	443	150	20361	4.43366e+41	up	--|--|--|--|--|
GO:0044550	secondary metabolite biosynthetic process	biological_process	0.32386	1	1	443	14	20361	101105530	up	--|
GO:0004064	arylesterase activity	molecular_function	0.32442	1	1	443	11	20361	100337686	up	--|
GO:0034968	histone lysine methylation	biological_process	0.32518	1	1	443	14	20361	101121307	up	--|
GO:0000377	RNA splicing, via transesterification reactions with bulged adenosine as nucleophile	biological_process	0.32787	1	2	443	44	20361	1.01103e+17	up	--|--|
GO:0000398	mRNA splicing, via spliceosome	biological_process	0.32787	1	2	443	44	20361	1.01105e+17	up	--|--|
GO:0019838	growth factor binding	molecular_function	0.32805	1	1	443	23	20361	443469	up	--|
GO:0038023	signaling receptor activity	molecular_function	0.32907	1	26	443	2000	20361	1.01112e+224	up	--|--|--|--|--|--|--|--|--|--|--|--|--|--|--|--|--|--|--|--|--|--|--|--|--|--|
GO:0009405	pathogenesis	biological_process	0.33089	1	13	443	442	20361	1.00535e+116	up	--|--|--|--|--|--|--|--|--|--|--|--|--|
GO:0000149	SNARE binding	molecular_function	0.3337	1	1	443	17	20361	101123347	up	--|
GO:0019905	syntaxin binding	molecular_function	0.3337	1	1	443	17	20361	101123347	up	--|
GO:0009132	nucleoside diphosphate metabolic process	biological_process	0.33422	1	1	443	15	20361	101123639	up	--|
GO:0019238	cyclohydrolase activity	molecular_function	0.33485	1	1	443	15	20361	106991601	up	--|
GO:0031589	cell-substrate adhesion	biological_process	0.33486	1	1	443	12	20361	101107101	up	--|
GO:0019068	virion assembly	biological_process	0.33492	1	3	443	103	20361	1.01104e+23	up	--|--|--|
GO:0007217	tachykinin receptor signaling pathway	biological_process	0.33663	1	1	443	18	20361	101115877	up	--|
GO:0044743	intracellular protein transmembrane import	biological_process	0.33727	1	1	443	17	20361	101109149	up	--|
GO:0065002	intracellular protein transmembrane transport	biological_process	0.33727	1	1	443	17	20361	101109149	up	--|
GO:0044780	bacterial-type flagellum assembly	biological_process	0.33893	1	1	443	17	20361	101107783	up	--|
GO:0006497	protein lipidation	biological_process	0.33916	1	2	443	50	20361	443366101118806	up	--|--|
GO:0006506	GPI anchor biosynthetic process	biological_process	0.33916	1	2	443	50	20361	101118806443366	up	--|--|
GO:0006661	phosphatidylinositol biosynthetic process	biological_process	0.33916	1	2	443	50	20361	101118806443366	up	--|--|
GO:0051321	meiotic cell cycle	biological_process	0.33916	1	2	443	43	20361	1.01109e+17	up	--|--|
GO:0000228	nuclear chromosome	cellular_component	0.3394	1	4	443	121	20361	1.01115e+35	up	--|--|--|--|
GO:0000375	RNA splicing, via transesterification reactions	biological_process	0.34103	1	2	443	46	20361	1.01105e+17	up	--|--|
GO:0005343	organic acid:sodium symporter activity	molecular_function	0.34235	1	1	443	13	20361	443514	up	--|
GO:0042060	wound healing	biological_process	0.34352	1	5	443	170	20361	1.01114e+44	up	--|--|--|--|--|
GO:0002253	activation of immune response	biological_process	0.34384	1	1	443	18	20361	101106481	up	--|
GO:0003333	amino acid transmembrane transport	biological_process	0.34433	1	2	443	59	20361	1.01105e+17	up	--|--|
GO:0016571	histone methylation	biological_process	0.34443	1	1	443	16	20361	101121307	up	--|
GO:0005975	carbohydrate metabolic process	biological_process	0.34501	1	17	443	608	20361	1.01105e+146	up	--|--|--|--|--|--|--|--|--|--|--|--|--|--|--|--|--|
GO:0030141	secretory granule	cellular_component	0.34548	1	1	443	20	20361	101114907	up	--|
GO:0030682	evasion or tolerance of host defense response	biological_process	0.34617	1	1	443	16	20361	101105435	up	--|
GO:0051807	evasion or tolerance of defense response of other organism involved in symbiotic interaction	biological_process	0.34617	1	1	443	16	20361	101105435	up	--|
GO:0019843	rRNA binding	molecular_function	0.34628	1	1	443	35	20361	101120370	up	--|
GO:0007131	reciprocal meiotic recombination	biological_process	0.34631	1	1	443	16	20361	101105417	up	--|
GO:0035825	reciprocal DNA recombination	biological_process	0.34631	1	1	443	16	20361	101105417	up	--|
GO:0004970	ionotropic glutamate receptor activity	molecular_function	0.34644	1	2	443	40	20361	1.01123e+17	up	--|--|
GO:0008066	glutamate receptor activity	molecular_function	0.34644	1	2	443	40	20361	1.01105e+17	up	--|--|
GO:0046149	pigment catabolic process	biological_process	0.34689	1	1	443	17	20361	101115927	up	--|
GO:0006468	protein phosphorylation	biological_process	0.34691	1	20	443	617	20361	1.01105e+179	up	--|--|--|--|--|--|--|--|--|--|--|--|--|--|--|--|--|--|--|--|
GO:0006858	extracellular transport	biological_process	0.34701	1	1	443	21	20361	101119442	up	--|
GO:0015296	anion:cation symporter activity	molecular_function	0.34733	1	1	443	14	20361	443514	up	--|
GO:0008287	protein serine/threonine phosphatase complex	cellular_component	0.34804	1	1	443	14	20361	101123369	up	--|
GO:0072594	establishment of protein localization to organelle	biological_process	0.3494	1	3	443	83	20361	1.01109e+26	up	--|--|--|
GO:0003724	RNA helicase activity	molecular_function	0.34951	1	3	443	79	20361	1.01108e+26	up	--|--|--|
GO:0019888	protein phosphatase regulator activity	molecular_function	0.35005	1	1	443	17	20361	101123369	up	--|
GO:0004611	phosphoenolpyruvate carboxykinase activity	molecular_function	0.35098	1	1	443	12	20361	101119219	up	--|
GO:0022610	biological adhesion	biological_process	0.35132	1	12	443	396	20361	1.01112e+107	up	--|--|--|--|--|--|--|--|--|--|--|--|
GO:0016593	Cdc73/Paf1 complex	cellular_component	0.35268	1	1	443	16	20361	101123350	up	--|
GO:0015662	ATPase activity, coupled to transmembrane movement of ions, phosphorylative mechanism	molecular_function	0.35272	1	1	443	17	20361	101101873	up	--|
GO:0009187	cyclic nucleotide metabolic process	biological_process	0.35373	1	2	443	39	20361	1.01112e+17	up	--|--|
GO:0016503	pheromone receptor activity	molecular_function	0.35438	1	1	443	32	20361	101105220	up	--|
GO:0006818	hydrogen transport	biological_process	0.35555	1	6	443	206	20361	1.01122e+50	up	--|--|--|--|--|--|
GO:0015992	proton transport	biological_process	0.35555	1	6	443	206	20361	1.01113e+50	up	--|--|--|--|--|--|
GO:0043043	peptide biosynthetic process	biological_process	0.35564	1	1	443	15	20361	101106730	up	--|
GO:0006952	defense response	biological_process	0.35572	1	10	443	376	20361	4.43287e+86	up	--|--|--|--|--|--|--|--|--|--|
GO:0042440	pigment metabolic process	biological_process	0.35603	1	3	443	77	20361	4.43139e+23	up	--|--|--|
GO:0005515	protein binding	molecular_function	0.35657	1	160	443	6046	20361	105616779,101115867,101113286,101106508,101104997,101121153,101109118,101111828,101118578,101109544,101109747,101107266,101118419,101117680,101103129,101106001,101118974,443287,101120653,101115509,101104729,101105809,101105836,101114632,101107164,101114398,101119678,101113839,101120087,101108967,101115004,101120148,101104334,101120911,101121239,101121244,101121900,101118304,101109181,101115477,10…	up	--|--|--|--|--|--|--|--|--|--|--|--|--|--|--|--|--|--|--|--|--|--|--|--|--|--|--|--|--|--|--|--|--|--|--|--|--|--|--|--|--|--|--|--|--|--|--|--|--|--|--|--|--|--|--|--|--|--|--|--|--|--|--|--|--|--|--|--|--|--|--|--|--|--|--|--|--|--|--|--|--|--|--|--|--|--|--|--|--|--|--|--|--|--|--|--|--|--|--|--|--|--|--|--|--|--|--|--|--|--|--|--|--|--|--|--|--|--|--|--|--|--|--|--|--|--|--|--|--|--|--|--|--|…
GO:0015077	monovalent inorganic cation transmembrane transporter activity	molecular_function	0.35661	1	15	443	527	20361	1.01122e+128	up	--|--|--|--|--|--|--|--|--|--|--|--|--|--|--|
GO:0016049	cell growth	biological_process	0.35844	1	1	443	24	20361	443469	up	--|
GO:0030865	cortical cytoskeleton organization	biological_process	0.35878	1	1	443	12	20361	101106481	up	--|
GO:0030866	cortical actin cytoskeleton organization	biological_process	0.35878	1	1	443	12	20361	101106481	up	--|
GO:0046527	glucosyltransferase activity	molecular_function	0.35895	1	1	443	15	20361	443485	up	--|
GO:0032324	molybdopterin cofactor biosynthetic process	biological_process	0.35898	1	1	443	13	20361	101106721	up	--|
GO:0043545	molybdopterin cofactor metabolic process	biological_process	0.35898	1	1	443	13	20361	101106721	up	--|
GO:0032065	cortical protein anchoring	biological_process	0.35935	1	1	443	13	20361	101110806	up	--|
GO:0051220	cytoplasmic sequestering of protein	biological_process	0.35935	1	1	443	13	20361	101110806	up	--|
GO:0051224	negative regulation of protein transport	biological_process	0.35935	1	1	443	13	20361	101110806	up	--|
GO:0030312	external encapsulating structure	cellular_component	0.35951	1	4	443	126	20361	1.01105e+35	up	--|--|--|--|
GO:0015171	amino acid transmembrane transporter activity	molecular_function	0.3614	1	2	443	60	20361	1.01105e+17	up	--|--|
GO:0016311	dephosphorylation	biological_process	0.36276	1	5	443	139	20361	1.01102e+44	up	--|--|--|--|--|
GO:0004866	endopeptidase inhibitor activity	molecular_function	0.36625	1	4	443	127	20361	1.01111e+35	up	--|--|--|--|
GO:0061135	endopeptidase regulator activity	molecular_function	0.36625	1	4	443	127	20361	1.01111e+35	up	--|--|--|--|
GO:0006644	phospholipid metabolic process	biological_process	0.36683	1	5	443	159	20361	1.0112e+41	up	--|--|--|--|--|
GO:0016972	thiol oxidase activity	molecular_function	0.36683	1	1	443	20	20361	101102328	up	--|
GO:0005875	microtubule associated complex	cellular_component	0.36709	1	2	443	47	20361	1.01104e+17	up	--|--|
GO:0051205	protein insertion into membrane	biological_process	0.36749	1	1	443	20	20361	443366	up	--|
GO:0051668	localization within membrane	biological_process	0.36749	1	1	443	20	20361	443366	up	--|
GO:0035091	phosphatidylinositol binding	molecular_function	0.36823	1	3	443	74	20361	1.01108e+26	up	--|--|--|
GO:0005125	cytokine activity	molecular_function	0.36826	1	2	443	78	20361	1.01111e+17	up	--|--|
GO:0042158	lipoprotein biosynthetic process	biological_process	0.36863	1	2	443	53	20361	101118806443366	up	--|--|
GO:0034613	cellular protein localization	biological_process	0.36863	1	20	443	697	20361	1.01102e+173	up	--|--|--|--|--|--|--|--|--|--|--|--|--|--|--|--|--|--|--|--|
GO:0070727	cellular macromolecule localization	biological_process	0.36863	1	20	443	697	20361	4.43366e+173	up	--|--|--|--|--|--|--|--|--|--|--|--|--|--|--|--|--|--|--|--|
GO:0046474	glycerophospholipid biosynthetic process	biological_process	0.36908	1	2	443	52	20361	101118806443366	up	--|--|
GO:0005730	nucleolus	cellular_component	0.37035	1	1	443	22	20361	101113099	up	--|
GO:0019208	phosphatase regulator activity	molecular_function	0.37066	1	1	443	18	20361	101123369	up	--|
GO:0004527	exonuclease activity	molecular_function	0.37342	1	5	443	154	20361	1.01106e+41	up	--|--|--|--|--|
GO:0006414	translational elongation	biological_process	0.37404	1	1	443	32	20361	101114398	up	--|
GO:0009156	ribonucleoside monophosphate biosynthetic process	biological_process	0.37484	1	1	443	17	20361	101115679	up	--|
GO:0009161	ribonucleoside monophosphate metabolic process	biological_process	0.37484	1	1	443	17	20361	101115679	up	--|
GO:0006613	cotranslational protein targeting to membrane	biological_process	0.37503	1	2	443	54	20361	1.01108e+17	up	--|--|
GO:0030414	peptidase inhibitor activity	molecular_function	0.37542	1	5	443	165	20361	1.01104e+44	up	--|--|--|--|--|
GO:0061134	peptidase regulator activity	molecular_function	0.37542	1	5	443	165	20361	1.01103e+44	up	--|--|--|--|--|
GO:0019900	kinase binding	molecular_function	0.37547	1	2	443	50	20361	1.01118e+17	up	--|--|
GO:0003964	RNA-directed DNA polymerase activity	molecular_function	0.37572	1	1	443	18	20361	101107307	up	--|
GO:0016875	ligase activity, forming carbon-oxygen bonds	molecular_function	0.37736	1	3	443	87	20361	1.01119e+26	up	--|--|--|
GO:0016876	ligase activity, forming aminoacyl-tRNA and related compounds	molecular_function	0.37736	1	3	443	87	20361	1.01121e+26	up	--|--|--|
GO:0048308	organelle inheritance	biological_process	0.37746	1	1	443	16	20361	101118358	up	--|
GO:0006865	amino acid transport	biological_process	0.37784	1	2	443	64	20361	1.01119e+17	up	--|--|
GO:0007009	plasma membrane organization	biological_process	0.37832	1	1	443	13	20361	101114328	up	--|
GO:0005310	dicarboxylic acid transmembrane transporter activity	molecular_function	0.37962	1	1	443	15	20361	443514	up	--|
GO:0040008	regulation of growth	biological_process	0.37963	1	1	443	26	20361	443469	up	--|
GO:0015276	ligand-gated ion channel activity	molecular_function	0.37982	1	5	443	154	20361	1.01106e+44	up	--|--|--|--|--|
GO:0022834	ligand-gated channel activity	molecular_function	0.37982	1	5	443	154	20361	1.01106e+44	up	--|--|--|--|--|
GO:0006261	DNA-dependent DNA replication	biological_process	0.38004	1	3	443	108	20361	1.01103e+26	up	--|--|--|
GO:0005213	structural constituent of chorion	molecular_function	0.38027	1	2	443	57	20361	1.01109e+17	up	--|--|
GO:0007292	female gamete generation	biological_process	0.38027	1	2	443	57	20361	1.01109e+17	up	--|--|
GO:0007304	chorion-containing eggshell formation	biological_process	0.38027	1	2	443	57	20361	1.01105e+17	up	--|--|
GO:0030703	eggshell formation	biological_process	0.38027	1	2	443	57	20361	1.01109e+17	up	--|--|
GO:0030707	ovarian follicle cell development	biological_process	0.38027	1	2	443	57	20361	1.01105e+17	up	--|--|
GO:0048477	oogenesis	biological_process	0.38027	1	2	443	57	20361	1.01105e+17	up	--|--|
GO:0003899	DNA-directed RNA polymerase activity	molecular_function	0.3805	1	6	443	215	20361	1.01121e+53	up	--|--|--|--|--|--|
GO:0046915	transition metal ion transmembrane transporter activity	molecular_function	0.38147	1	4	443	138	20361	1.01123e+35	up	--|--|--|--|
GO:0006094	gluconeogenesis	biological_process	0.38182	1	1	443	17	20361	101119219	up	--|
GO:0019319	hexose biosynthetic process	biological_process	0.38182	1	1	443	17	20361	101119219	up	--|
GO:0046364	monosaccharide biosynthetic process	biological_process	0.38182	1	1	443	17	20361	101119219	up	--|
GO:0015097	mercury ion transmembrane transporter activity	molecular_function	0.38218	1	1	443	15	20361	101123280	up	--|
GO:0015694	mercury ion transport	biological_process	0.38218	1	1	443	15	20361	101123280	up	--|
GO:0046689	response to mercury ion	biological_process	0.38218	1	1	443	15	20361	101123280	up	--|
GO:0050787	detoxification of mercury ion	biological_process	0.38218	1	1	443	15	20361	101123280	up	--|
GO:1901606	alpha-amino acid catabolic process	biological_process	0.38224	1	1	443	19	20361	443270	up	--|
GO:0045017	glycerolipid biosynthetic process	biological_process	0.38298	1	2	443	53	20361	443366101118806	up	--|--|
GO:0019899	enzyme binding	molecular_function	0.38434	1	4	443	115	20361	1.0111e+35	up	--|--|--|--|
GO:0009617	response to bacterium	biological_process	0.38476	1	3	443	88	20361	1.01123e+26	up	--|--|--|
GO:0042742	defense response to bacterium	biological_process	0.38476	1	3	443	88	20361	1.01123e+26	up	--|--|--|
GO:0004016	adenylate cyclase activity	molecular_function	0.38545	1	1	443	14	20361	101105824	up	--|
GO:0009124	nucleoside monophosphate biosynthetic process	biological_process	0.38585	1	1	443	18	20361	101115679	up	--|
GO:0008236	serine-type peptidase activity	molecular_function	0.38676	1	9	443	347	20361	1.01106e+80	up	--|--|--|--|--|--|--|--|--|
GO:0017171	serine hydrolase activity	molecular_function	0.38676	1	9	443	347	20361	1.01118e+80	up	--|--|--|--|--|--|--|--|--|
GO:0044000	movement in host	biological_process	0.38714	1	1	443	20	20361	101106481	up	--|
GO:0046739	spread of virus in multicellular host	biological_process	0.38714	1	1	443	20	20361	101106481	up	--|
GO:0046740	spread of virus in host, cell to cell	biological_process	0.38714	1	1	443	20	20361	101106481	up	--|
GO:0051814	movement in other organism involved in symbiotic interaction	biological_process	0.38714	1	1	443	20	20361	101106481	up	--|
GO:0006612	protein targeting to membrane	biological_process	0.38912	1	2	443	57	20361	1.01106e+17	up	--|--|
GO:0007265	Ras protein signal transduction	biological_process	0.39021	1	4	443	92	20361	1.01121e+35	up	--|--|--|--|
GO:0046578	regulation of Ras protein signal transduction	biological_process	0.39021	1	4	443	92	20361	1.01115e+35	up	--|--|--|--|
GO:0009123	nucleoside monophosphate metabolic process	biological_process	0.39033	1	1	443	19	20361	101115679	up	--|
GO:0008009	chemokine activity	molecular_function	0.39152	1	1	443	41	20361	101111100	up	--|
GO:0042379	chemokine receptor binding	molecular_function	0.39152	1	1	443	41	20361	101111100	up	--|
GO:0007218	neuropeptide signaling pathway	biological_process	0.39232	1	2	443	61	20361	1.01105e+17	up	--|--|
GO:0002684	positive regulation of immune system process	biological_process	0.39262	1	1	443	24	20361	101106481	up	--|
GO:0050778	positive regulation of immune response	biological_process	0.39262	1	1	443	24	20361	101106481	up	--|
GO:0046983	protein dimerization activity	molecular_function	0.39266	1	9	443	348	20361	1.01106e+80	up	--|--|--|--|--|--|--|--|--|
GO:0051920	peroxiredoxin activity	molecular_function	0.39406	1	1	443	22	20361	101112748	up	--|
GO:0030658	transport vesicle membrane	cellular_component	0.39458	1	2	443	53	20361	1.01107e+17	up	--|--|
GO:0006954	inflammatory response	biological_process	0.39546	1	1	443	23	20361	101109063	up	--|
GO:0051189	prosthetic group metabolic process	biological_process	0.39548	1	1	443	16	20361	101106721	up	--|
GO:0000723	telomere maintenance	biological_process	0.39655	1	1	443	18	20361	101114632	up	--|
GO:0032200	telomere organization	biological_process	0.39655	1	1	443	18	20361	101114632	up	--|
GO:0060249	anatomical structure homeostasis	biological_process	0.39655	1	1	443	18	20361	101114632	up	--|
GO:0004857	enzyme inhibitor activity	molecular_function	0.39668	1	7	443	253	20361	1.01107e+62	up	--|--|--|--|--|--|--|
GO:0015459	potassium channel regulator activity	molecular_function	0.39719	1	1	443	18	20361	101115509	up	--|
GO:0019870	potassium channel inhibitor activity	molecular_function	0.39719	1	1	443	18	20361	101115509	up	--|
GO:0000746	conjugation	biological_process	0.39752	1	1	443	22	20361	101109070	up	--|
GO:0044699	single-organism process	biological_process	0.3983	1	179	443	8130	20361	101103800,101105877,101107575,101120490,101118432,101123369,101107307,101107570,101118008,101101844,101107561,101122785,101105426,101119972,101111409,101101900,101123350,101111932,101116716,101118358,100913166,101104179,101105220,100145865,101110214,101118655,101103799,101117630,443465,106990380,101105435,101103309,101123280,101115467,101107114,443384,101102228,101109070,101121550,101115803,44352…	up	--|--|--|--|--|--|--|--|--|--|--|--|--|--|--|--|--|--|--|--|--|--|--|--|--|--|--|--|--|--|--|--|--|--|--|--|--|--|--|--|--|--|--|--|--|--|--|--|--|--|--|--|--|--|--|--|--|--|--|--|--|--|--|--|--|--|--|--|--|--|--|--|--|--|--|--|--|--|--|--|--|--|--|--|--|--|--|--|--|--|--|--|--|--|--|--|--|--|--|--|--|--|--|--|--|--|--|--|--|--|--|--|--|--|--|--|--|--|--|--|--|--|--|--|--|--|--|--|--|--|--|--|--|…
GO:0006913	nucleocytoplasmic transport	biological_process	0.40078	1	5	443	179	20361	1.01123e+44	up	--|--|--|--|--|
GO:0051169	nuclear transport	biological_process	0.40078	1	5	443	179	20361	1.01106e+44	up	--|--|--|--|--|
GO:0005618	cell wall	cellular_component	0.40143	1	1	443	20	20361	105614925	up	--|
GO:0019229	regulation of vasoconstriction	biological_process	0.40409	1	1	443	18	20361	101111403	up	--|
GO:0042310	vasoconstriction	biological_process	0.40409	1	1	443	18	20361	101111403	up	--|
GO:0005911	cell-cell junction	cellular_component	0.40756	1	1	443	22	20361	443287	up	--|
GO:0003777	microtubule motor activity	molecular_function	0.40819	1	3	443	69	20361	1.01107e+26	up	--|--|--|
GO:0000975	regulatory region DNA binding	molecular_function	0.40844	1	1	443	23	20361	101118974	up	--|
GO:0001067	regulatory region nucleic acid binding	molecular_function	0.40844	1	1	443	23	20361	101118974	up	--|
GO:0042651	thylakoid membrane	cellular_component	0.41026	1	1	443	20	20361	101102909	up	--|
GO:0044380	protein localization to cytoskeleton	biological_process	0.41073	1	1	443	17	20361	101115356	up	--|
GO:0071988	protein localization to spindle pole body	biological_process	0.41073	1	1	443	17	20361	101115356	up	--|
GO:0004930	G-protein coupled receptor activity	molecular_function	0.41206	1	19	443	1789	20361	1.01121e+161	up	--|--|--|--|--|--|--|--|--|--|--|--|--|--|--|--|--|--|--|
GO:0004714	transmembrane receptor protein tyrosine kinase activity	molecular_function	0.41223	1	1	443	16	20361	101107282	up	--|
GO:0007010	cytoskeleton organization	biological_process	0.41238	1	12	443	426	20361	1.01115e+107	up	--|--|--|--|--|--|--|--|--|--|--|--|
GO:0016796	exonuclease activity, active with either ribo- or deoxyribonucleic acids and producing 5'-phosphomonoesters	molecular_function	0.41371	1	4	443	128	20361	1.01108e+32	up	--|--|--|--|
GO:0009628	response to abiotic stimulus	biological_process	0.41662	1	1	443	19	20361	101118432	up	--|
GO:0005787	signal peptidase complex	cellular_component	0.41709	1	1	443	22	20361	101118358	up	--|
GO:0006465	signal peptide processing	biological_process	0.41709	1	1	443	22	20361	101118358	up	--|
GO:0043038	amino acid activation	biological_process	0.4175	1	3	443	92	20361	1.01121e+26	up	--|--|--|
GO:0043039	tRNA aminoacylation	biological_process	0.4175	1	3	443	92	20361	1.01119e+26	up	--|--|--|
GO:0016682	oxidoreductase activity, acting on diphenols and related substances as donors, oxygen as acceptor	molecular_function	0.4181	1	1	443	18	20361	101102437	up	--|
GO:0000394	RNA splicing, via endonucleolytic cleavage and ligation	biological_process	0.41857	1	1	443	16	20361	101120370	up	--|
GO:0006388	tRNA splicing, via endonucleolytic cleavage and ligation	biological_process	0.41857	1	1	443	16	20361	101120370	up	--|
GO:0006032	chitin catabolic process	biological_process	0.41933	1	1	443	18	20361	101113286	up	--|
GO:0046348	amino sugar catabolic process	biological_process	0.41933	1	1	443	18	20361	101113286	up	--|
GO:1901072	glucosamine-containing compound catabolic process	biological_process	0.41933	1	1	443	18	20361	101113286	up	--|
GO:0015886	heme transport	biological_process	0.41966	1	1	443	21	20361	101115703	up	--|
GO:1901678	iron coordination entity transport	biological_process	0.41966	1	1	443	21	20361	101115703	up	--|
GO:0019239	deaminase activity	molecular_function	0.41975	1	1	443	20	20361	101108723	up	--|
GO:0042151	nematocyst	cellular_component	0.42365	1	1	443	21	20361	100534656	up	--|
GO:0006508	proteolysis	biological_process	0.42666	1	19	443	769	20361	1.01115e+167	up	--|--|--|--|--|--|--|--|--|--|--|--|--|--|--|--|--|--|--|
GO:0005083	small GTPase regulator activity	molecular_function	0.42767	1	4	443	101	20361	1.01115e+35	up	--|--|--|--|
GO:0044781	bacterial-type flagellum organization	biological_process	0.42849	1	1	443	22	20361	101107783	up	--|
GO:0030119	AP-type membrane coat adaptor complex	cellular_component	0.42869	1	1	443	22	20361	101107103	up	--|
GO:0005086	ARF guanyl-nucleotide exchange factor activity	molecular_function	0.42972	1	1	443	17	20361	101103309	up	--|
GO:0032011	ARF protein signal transduction	biological_process	0.42972	1	1	443	17	20361	101103309	up	--|
GO:0032012	regulation of ARF protein signal transduction	biological_process	0.42972	1	1	443	17	20361	101103309	up	--|
GO:0052689	carboxylic ester hydrolase activity	molecular_function	0.43061	1	2	443	57	20361	1.01116e+17	up	--|--|
GO:0015074	DNA integration	biological_process	0.43213	1	2	443	74	20361	1.01103e+17	up	--|--|
GO:0044430	cytoskeletal part	cellular_component	0.43263	1	12	443	469	20361	1.01115e+107	up	--|--|--|--|--|--|--|--|--|--|--|--|
GO:0044431	Golgi apparatus part	cellular_component	0.43392	1	3	443	89	20361	1.00304e+26	up	--|--|--|
GO:0005634	nucleus	cellular_component	0.43438	1	50	443	2025	20361	101107266,101122637,101121829,100135699,100534656,101110125,101118098,101103129,101104676,101107536,101102328,101113099,101104874,101115281,101109181,101115356,101106508,101111883,101101895,101119556,100216328,101117467,101120584,101110185,101105870,101122621,101103799,101115370,100303605,101118620,101123644,101116073,101102938,101121004,101119770,101116619,101121244,101105324,101108728,101109713…	up	--|--|--|--|--|--|--|--|--|--|--|--|--|--|--|--|--|--|--|--|--|--|--|--|--|--|--|--|--|--|--|--|--|--|--|--|--|--|--|--|--|--|--|--|--|--|--|--|--|--|
GO:0006787	porphyrin-containing compound catabolic process	biological_process	0.43464	1	1	443	24	20361	101115927	up	--|
GO:0033015	tetrapyrrole catabolic process	biological_process	0.43464	1	1	443	24	20361	101115927	up	--|
GO:0042180	cellular ketone metabolic process	biological_process	0.43494	1	1	443	22	20361	101108544	up	--|
GO:0016670	oxidoreductase activity, acting on a sulfur group of donors, oxygen as acceptor	molecular_function	0.43764	1	1	443	24	20361	101102328	up	--|
GO:0045995	regulation of embryonic development	biological_process	0.4378	1	1	443	19	20361	100145865	up	--|
GO:0005126	cytokine receptor binding	molecular_function	0.43804	1	3	443	148	20361	1.01105e+26	up	--|--|--|
GO:0071806	protein transmembrane transport	biological_process	0.43975	1	1	443	23	20361	101109149	up	--|
GO:0007275	multicellular organismal development	biological_process	0.44112	1	9	443	350	20361	1.00913e+77	up	--|--|--|--|--|--|--|--|--|
GO:0070851	growth factor receptor binding	molecular_function	0.44264	1	1	443	28	20361	101106285	up	--|
GO:0009452	7-methylguanosine RNA capping	biological_process	0.44365	1	1	443	23	20361	101116239	up	--|
GO:0036260	RNA capping	biological_process	0.44365	1	1	443	23	20361	101116239	up	--|
GO:0019199	transmembrane receptor protein kinase activity	molecular_function	0.44399	1	2	443	59	20361	1.01107e+17	up	--|--|
GO:0008643	carbohydrate transport	biological_process	0.44446	1	2	443	60	20361	1.01109e+17	up	--|--|
GO:0016567	protein ubiquitination	biological_process	0.44579	1	2	443	60	20361	1.01114e+17	up	--|--|
GO:0005085	guanyl-nucleotide exchange factor activity	molecular_function	0.44621	1	5	443	134	20361	1.01103e+44	up	--|--|--|--|--|
GO:0032880	regulation of protein localization	biological_process	0.44627	1	1	443	18	20361	101110806	up	--|
GO:0051223	regulation of protein transport	biological_process	0.44627	1	1	443	18	20361	101110806	up	--|
GO:0070201	regulation of establishment of protein localization	biological_process	0.44627	1	1	443	18	20361	101110806	up	--|
GO:0048870	cell motility	biological_process	0.44645	1	4	443	138	20361	1.01106e+35	up	--|--|--|--|
GO:0051674	localization of cell	biological_process	0.44645	1	4	443	138	20361	1.01114e+35	up	--|--|--|--|
GO:0051181	cofactor transport	biological_process	0.44753	1	1	443	23	20361	101115703	up	--|
GO:1901681	sulfur compound binding	molecular_function	0.44772	1	2	443	54	20361	1.0112e+17	up	--|--|
GO:0008237	metallopeptidase activity	molecular_function	0.44945	1	7	443	223	20361	1.01104e+59	up	--|--|--|--|--|--|--|
GO:0016779	nucleotidyltransferase activity	molecular_function	0.45085	1	13	443	504	20361	1.01118e+116	up	--|--|--|--|--|--|--|--|--|--|--|--|--|
GO:0007018	microtubule-based movement	biological_process	0.45279	1	3	443	75	20361	1.0112e+26	up	--|--|--|
GO:0007155	cell adhesion	biological_process	0.453	1	11	443	388	20361	1.01116e+98	up	--|--|--|--|--|--|--|--|--|--|--|
GO:0051537	2 iron, 2 sulfur cluster binding	molecular_function	0.45647	1	2	443	57	20361	1.01108e+17	up	--|--|
GO:0004659	prenyltransferase activity	molecular_function	0.4567	1	1	443	25	20361	101113983	up	--|
GO:0015979	photosynthesis	biological_process	0.45724	1	5	443	178	20361	1.01117e+44	up	--|--|--|--|--|
GO:0051301	cell division	biological_process	0.45785	1	4	443	145	20361	1.01115e+35	up	--|--|--|--|
GO:0009401	phosphoenolpyruvate-dependent sugar phosphotransferase system	biological_process	0.45855	1	1	443	25	20361	101109149	up	--|
GO:0004177	aminopeptidase activity	molecular_function	0.45876	1	1	443	24	20361	101118511	up	--|
GO:0005856	cytoskeleton	cellular_component	0.45949	1	13	443	517	20361	1.01116e+116	up	--|--|--|--|--|--|--|--|--|--|--|--|--|
GO:0009063	cellular amino acid catabolic process	biological_process	0.46072	1	1	443	24	20361	443270	up	--|
GO:0006783	heme biosynthetic process	biological_process	0.46284	1	1	443	21	20361	443139	up	--|
GO:0015849	organic acid transport	biological_process	0.46358	1	3	443	115	20361	4.43514e+23	up	--|--|--|
GO:0046942	carboxylic acid transport	biological_process	0.46358	1	3	443	115	20361	1.01119e+23	up	--|--|--|
GO:0051187	cofactor catabolic process	biological_process	0.46403	1	1	443	26	20361	101115927	up	--|
GO:0008158	hedgehog receptor activity	molecular_function	0.46463	1	1	443	24	20361	101115356	up	--|
GO:0016051	carbohydrate biosynthetic process	biological_process	0.46466	1	3	443	99	20361	1.01119e+23	up	--|--|--|
GO:0000041	transition metal ion transport	biological_process	0.46634	1	4	443	156	20361	1.01123e+35	up	--|--|--|--|
GO:0022414	reproductive process	biological_process	0.46669	1	5	443	184	20361	1.01109e+44	up	--|--|--|--|--|
GO:0044427	chromosomal part	cellular_component	0.46717	1	7	443	287	20361	1.01108e+62	up	--|--|--|--|--|--|--|
GO:0072511	divalent inorganic cation transport	biological_process	0.46913	1	4	443	143	20361	1.01103e+35	up	--|--|--|--|
GO:0022412	cellular process involved in reproduction in multicellular organism	biological_process	0.47101	1	2	443	69	20361	1.01109e+17	up	--|--|
GO:0000139	Golgi membrane	cellular_component	0.47104	1	2	443	54	20361	1.01105e+17	up	--|--|
GO:0006464	cellular protein modification process	biological_process	0.47283	1	38	443	1419	20361	101108544,101118806,100169938,101106946,101111867,101109703,101105435,101107709,101116134,101112033,101122444,101104888,101115703,101105515,106991439,101114632,101123350,101108728,101118008,101112884,101120630,101103800,101114398,106990266,101111403,101113426,101121483,101113983,101114749,101107282,443366,100196903,101104544,101107783,101105303,101107019,101121307,101103283	up	--|--|--|--|--|--|--|--|--|--|--|--|--|--|--|--|--|--|--|--|--|--|--|--|--|--|--|--|--|--|--|--|--|--|--|--|--|--|
GO:0036211	protein modification process	biological_process	0.47283	1	38	443	1419	20361	101114749,101113983,101121483,101111403,101113426,443366,101107282,101104544,100196903,101107783,101105303,101103283,101121307,101107019,101123350,101114632,101112884,101118008,101108728,101120630,106990266,101114398,101103800,101107709,101112033,101122444,101116134,101104888,106991439,101105515,101115703,101118806,101108544,101109703,101111867,101106946,100169938,101105435	up	--|--|--|--|--|--|--|--|--|--|--|--|--|--|--|--|--|--|--|--|--|--|--|--|--|--|--|--|--|--|--|--|--|--|--|--|--|--|
GO:0044413	avoidance of host defenses	biological_process	0.47302	1	1	443	24	20361	101105435	up	--|
GO:0044415	evasion or tolerance of host defenses	biological_process	0.47302	1	1	443	24	20361	101105435	up	--|
GO:0051832	avoidance of defenses of other organism involved in symbiotic interaction	biological_process	0.47302	1	1	443	24	20361	101105435	up	--|
GO:0051834	evasion or tolerance of defenses of other organism involved in symbiotic interaction	biological_process	0.47302	1	1	443	24	20361	101105435	up	--|
GO:0052173	response to defenses of other organism involved in symbiotic interaction	biological_process	0.47302	1	1	443	24	20361	101105435	up	--|
GO:0052200	response to host defenses	biological_process	0.47302	1	1	443	24	20361	101105435	up	--|
GO:0075136	response to host	biological_process	0.47302	1	1	443	24	20361	101105435	up	--|
GO:0016757	transferase activity, transferring glycosyl groups	molecular_function	0.47402	1	10	443	375	20361	1.01106e+80	up	--|--|--|--|--|--|--|--|--|--|
GO:0006914	autophagy	biological_process	0.47432	1	7	443	261	20361	1.01113e+62	up	--|--|--|--|--|--|--|
GO:0006505	GPI anchor metabolic process	biological_process	0.47653	1	2	443	64	20361	101118806443366	up	--|--|
GO:0043604	amide biosynthetic process	biological_process	0.47931	1	1	443	23	20361	101106730	up	--|
GO:0070925	organelle assembly	biological_process	0.47957	1	3	443	111	20361	1.01108e+26	up	--|--|--|
GO:0016482	cytoplasmic transport	biological_process	0.48006	1	8	443	316	20361	1.01106e+71	up	--|--|--|--|--|--|--|--|
GO:0019064	viral entry into host cell via membrane fusion with the plasma membrane	biological_process	0.48043	1	1	443	26	20361	101119442	up	--|
GO:0005672	transcription factor TFIIA complex	cellular_component	0.48045	1	1	443	23	20361	101111883	up	--|
GO:0009247	glycolipid biosynthetic process	biological_process	0.48062	1	2	443	70	20361	443366101118806	up	--|--|
GO:0046467	membrane lipid biosynthetic process	biological_process	0.48062	1	2	443	70	20361	101118806443366	up	--|--|
GO:0009066	aspartate family amino acid metabolic process	biological_process	0.4813	1	1	443	29	20361	443270	up	--|
GO:0006026	aminoglycan catabolic process	biological_process	0.48197	1	1	443	25	20361	101113286	up	--|
GO:0015711	organic anion transport	biological_process	0.48219	1	3	443	117	20361	4.43514e+23	up	--|--|--|
GO:0004672	protein kinase activity	molecular_function	0.48253	1	21	443	712	20361	1.01114e+188	up	--|--|--|--|--|--|--|--|--|--|--|--|--|--|--|--|--|--|--|--|--|
GO:0016831	carboxy-lyase activity	molecular_function	0.48371	1	3	443	94	20361	1.01119e+26	up	--|--|--|
GO:0006886	intracellular protein transport	biological_process	0.48438	1	16	443	596	20361	1.01106e+140	up	--|--|--|--|--|--|--|--|--|--|--|--|--|--|--|--|
GO:0051056	regulation of small GTPase mediated signal transduction	biological_process	0.48496	1	4	443	104	20361	1.01121e+35	up	--|--|--|--|
GO:0007127	meiosis I	biological_process	0.48548	1	1	443	24	20361	101105417	up	--|
GO:0003909	DNA ligase activity	molecular_function	0.48652	1	1	443	26	20361	101116239	up	--|
GO:0007266	Rho protein signal transduction	biological_process	0.4877	1	3	443	75	20361	1.0111e+26	up	--|--|--|
GO:0035023	regulation of Rho protein signal transduction	biological_process	0.4877	1	3	443	75	20361	1.01115e+26	up	--|--|--|
GO:0015994	chlorophyll metabolic process	biological_process	0.48823	1	1	443	26	20361	101115927	up	--|
GO:0005234	extracellular-glutamate-gated ion channel activity	molecular_function	0.49146	1	1	443	19	20361	101122701	up	--|
GO:0016667	oxidoreductase activity, acting on a sulfur group of donors	molecular_function	0.49151	1	4	443	153	20361	1.01102e+35	up	--|--|--|--|
GO:0032446	protein modification by small protein conjugation	biological_process	0.49208	1	2	443	66	20361	1.01114e+17	up	--|--|
GO:0007186	G-protein coupled receptor signaling pathway	biological_process	0.49271	1	23	443	2007	20361	1.01122e+197	up	--|--|--|--|--|--|--|--|--|--|--|--|--|--|--|--|--|--|--|--|--|--|--|
GO:0005938	cell cortex	cellular_component	0.49419	1	3	443	94	20361	1.01111e+26	up	--|--|--|
GO:0001518	voltage-gated sodium channel complex	cellular_component	0.49428	1	1	443	22	20361	101111582	up	--|
GO:0005248	voltage-gated sodium channel activity	molecular_function	0.49428	1	1	443	22	20361	101111582	up	--|
GO:0034706	sodium channel complex	cellular_component	0.49428	1	1	443	22	20361	101111582	up	--|
GO:0008200	ion channel inhibitor activity	molecular_function	0.4944	1	4	443	136	20361	1.01107e+35	up	--|--|--|--|
GO:0016248	channel inhibitor activity	molecular_function	0.4944	1	4	443	136	20361	1.01107e+35	up	--|--|--|--|
GO:0051382	kinetochore assembly	biological_process	0.49449	1	1	443	32	20361	101102681	up	--|
GO:0051383	kinetochore organization	biological_process	0.49449	1	1	443	32	20361	101102681	up	--|
GO:0006547	histidine metabolic process	biological_process	0.49461	1	1	443	30	20361	101115950	up	--|
GO:0052803	imidazole-containing compound metabolic process	biological_process	0.49461	1	1	443	30	20361	101115950	up	--|
GO:0044423	virion part	cellular_component	0.49719	1	15	443	617	20361	1.01123e+134	up	--|--|--|--|--|--|--|--|--|--|--|--|--|--|--|
GO:0003995	acyl-CoA dehydrogenase activity	molecular_function	0.49946	1	1	443	23	20361	101102606	up	--|
GO:0016023	cytoplasmic membrane-bounded vesicle	cellular_component	0.50237	1	3	443	108	20361	1.01115e+26	up	--|--|--|
GO:0030120	vesicle coat	cellular_component	0.50312	1	2	443	63	20361	1.01105e+17	up	--|--|
GO:0030135	coated vesicle	cellular_component	0.50312	1	2	443	63	20361	1.01107e+17	up	--|--|
GO:0030662	coated vesicle membrane	cellular_component	0.50312	1	2	443	63	20361	1.01107e+17	up	--|--|
GO:0070011	peptidase activity, acting on L-amino acid peptides	molecular_function	0.50322	1	24	443	977	20361	1.0111e+212	up	--|--|--|--|--|--|--|--|--|--|--|--|--|--|--|--|--|--|--|--|--|--|--|--|
GO:0030155	regulation of cell adhesion	biological_process	0.50394	1	1	443	24	20361	100145865	up	--|
GO:0016655	oxidoreductase activity, acting on NAD(P)H, quinone or similar compound as acceptor	molecular_function	0.50701	1	2	443	68	20361	1.01115e+17	up	--|--|
GO:0019012	virion	cellular_component	0.50758	1	16	443	663	20361	1.01115e+143	up	--|--|--|--|--|--|--|--|--|--|--|--|--|--|--|--|
GO:0030659	cytoplasmic vesicle membrane	cellular_component	0.50946	1	2	443	65	20361	1.01105e+17	up	--|--|
GO:0016310	phosphorylation	biological_process	0.5096	1	20	443	695	20361	1.01121e+179	up	--|--|--|--|--|--|--|--|--|--|--|--|--|--|--|--|--|--|--|--|
GO:0016627	oxidoreductase activity, acting on the CH-CH group of donors	molecular_function	0.51049	1	3	443	100	20361	1.01106e+23	up	--|--|--|
GO:0030133	transport vesicle	cellular_component	0.51087	1	2	443	70	20361	1.01105e+17	up	--|--|
GO:0007268	synaptic transmission	biological_process	0.51126	1	1	443	25	20361	443522	up	--|
GO:0019226	transmission of nerve impulse	biological_process	0.51126	1	1	443	25	20361	443522	up	--|
GO:0035637	multicellular organismal signaling	biological_process	0.51126	1	1	443	25	20361	443522	up	--|
GO:0008378	galactosyltransferase activity	molecular_function	0.51224	1	1	443	31	20361	101104544	up	--|
GO:0031988	membrane-bounded vesicle	cellular_component	0.51262	1	3	443	109	20361	1.01105e+26	up	--|--|--|
GO:0006030	chitin metabolic process	biological_process	0.51668	1	1	443	27	20361	101113286	up	--|
GO:1901071	glucosamine-containing compound metabolic process	biological_process	0.51668	1	1	443	27	20361	101113286	up	--|
GO:0016861	intramolecular oxidoreductase activity, interconverting aldoses and ketoses	molecular_function	0.51695	1	1	443	32	20361	101108544	up	--|
GO:0007166	cell surface receptor signaling pathway	biological_process	0.51964	1	28	443	2211	20361	1.0699e+242	up	--|--|--|--|--|--|--|--|--|--|--|--|--|--|--|--|--|--|--|--|--|--|--|--|--|--|--|--|
GO:0005088	Ras guanyl-nucleotide exchange factor activity	molecular_function	0.51978	1	3	443	81	20361	1.01115e+26	up	--|--|--|
GO:0005089	Rho guanyl-nucleotide exchange factor activity	molecular_function	0.51978	1	3	443	81	20361	1.01115e+26	up	--|--|--|
GO:0006270	DNA replication initiation	biological_process	0.52011	1	2	443	85	20361	1.01103e+17	up	--|--|
GO:0019069	viral capsid assembly	biological_process	0.52069	1	1	443	34	20361	101112693	up	--|
GO:0000049	tRNA binding	molecular_function	0.5215	1	1	443	35	20361	101119442	up	--|
GO:0009271	phage shock	biological_process	0.52161	1	1	443	23	20361	101105654	up	--|
GO:0030474	spindle pole body duplication	biological_process	0.52226	1	1	443	26	20361	101115356	up	--|
GO:0051300	spindle pole body organization	biological_process	0.52226	1	1	443	26	20361	101115356	up	--|
GO:0012506	vesicle membrane	cellular_component	0.5223	1	2	443	66	20361	1.01107e+17	up	--|--|
GO:0016477	cell migration	biological_process	0.52231	1	1	443	27	20361	100145865	up	--|
GO:0030334	regulation of cell migration	biological_process	0.52231	1	1	443	27	20361	100145865	up	--|
GO:0003013	circulatory system process	biological_process	0.5261	1	1	443	27	20361	101111403	up	--|
GO:0003018	vascular process in circulatory system	biological_process	0.5261	1	1	443	27	20361	101111403	up	--|
GO:0008015	blood circulation	biological_process	0.5261	1	1	443	27	20361	101111403	up	--|
GO:0035150	regulation of tube size	biological_process	0.5261	1	1	443	27	20361	101111403	up	--|
GO:0050880	regulation of blood vessel size	biological_process	0.5261	1	1	443	27	20361	101111403	up	--|
GO:0017119	Golgi transport complex	cellular_component	0.52677	1	1	443	32	20361	100303605	up	--|
GO:0015035	protein disulfide oxidoreductase activity	molecular_function	0.52946	1	1	443	39	20361	101114517	up	--|
GO:0015036	disulfide oxidoreductase activity	molecular_function	0.52946	1	1	443	39	20361	101114517	up	--|
GO:0009790	embryo development	biological_process	0.52976	1	1	443	25	20361	100145865	up	--|
GO:0016050	vesicle organization	biological_process	0.53296	1	1	443	29	20361	101118913	up	--|
GO:0051128	regulation of cellular component organization	biological_process	0.53327	1	4	443	173	20361	1.00146e+32	up	--|--|--|--|
GO:0005507	copper ion binding	molecular_function	0.53333	1	2	443	83	20361	1.01121e+17	up	--|--|
GO:0016874	ligase activity	molecular_function	0.53375	1	11	443	409	20361	1.01116e+98	up	--|--|--|--|--|--|--|--|--|--|--|
GO:0005694	chromosome	cellular_component	0.53456	1	8	443	338	20361	1.01115e+71	up	--|--|--|--|--|--|--|--|
GO:0005509	calcium ion binding	molecular_function	0.535	1	15	443	554	20361	1.01105e+134	up	--|--|--|--|--|--|--|--|--|--|--|--|--|--|--|
GO:0007267	cell-cell signaling	biological_process	0.53539	1	1	443	29	20361	443522	up	--|
GO:0010038	response to metal ion	biological_process	0.53541	1	1	443	27	20361	101123280	up	--|
GO:0070206	protein trimerization	biological_process	0.53629	1	1	443	32	20361	101119219	up	--|
GO:0042995	cell projection	cellular_component	0.53833	1	3	443	116	20361	1.00146e+26	up	--|--|--|
GO:0017004	cytochrome complex assembly	biological_process	0.53864	1	1	443	28	20361	101115703	up	--|
GO:0004871	signal transducer activity	molecular_function	0.54421	1	28	443	2206	20361	1.01109e+242	up	--|--|--|--|--|--|--|--|--|--|--|--|--|--|--|--|--|--|--|--|--|--|--|--|--|--|--|--|
GO:0060089	molecular transducer activity	molecular_function	0.54421	1	28	443	2206	20361	1.01122e+242	up	--|--|--|--|--|--|--|--|--|--|--|--|--|--|--|--|--|--|--|--|--|--|--|--|--|--|--|--|
GO:0006835	dicarboxylic acid transport	biological_process	0.54524	1	1	443	30	20361	443514	up	--|
GO:0000921	septin ring assembly	biological_process	0.54662	1	1	443	28	20361	101105836	up	--|
GO:0005940	septin ring	cellular_component	0.54662	1	1	443	28	20361	101105836	up	--|
GO:0031106	septin ring organization	biological_process	0.54662	1	1	443	28	20361	101105836	up	--|
GO:0032156	septin cytoskeleton	cellular_component	0.54662	1	1	443	28	20361	101105836	up	--|
GO:0032185	septin cytoskeleton organization	biological_process	0.54662	1	1	443	28	20361	101105836	up	--|
GO:0005615	extracellular space	cellular_component	0.5473	1	5	443	200	20361	1.00304e+44	up	--|--|--|--|--|
GO:0034062	RNA polymerase activity	molecular_function	0.54753	1	7	443	288	20361	1.0112e+62	up	--|--|--|--|--|--|--|
GO:0004252	serine-type endopeptidase activity	molecular_function	0.54792	1	6	443	273	20361	1.01115e+53	up	--|--|--|--|--|--|
GO:0008083	growth factor activity	molecular_function	0.55291	1	3	443	124	20361	4.43095e+23	up	--|--|--|
GO:0003006	developmental process involved in reproduction	biological_process	0.55298	1	2	443	79	20361	1.01109e+17	up	--|--|
GO:0032507	maintenance of protein location in cell	biological_process	0.55498	1	2	443	70	20361	1.01111e+17	up	--|--|
GO:0045185	maintenance of protein location	biological_process	0.55498	1	2	443	70	20361	1.00146e+17	up	--|--|
GO:0051235	maintenance of location	biological_process	0.55498	1	2	443	70	20361	1.00146e+17	up	--|--|
GO:0051651	maintenance of location in cell	biological_process	0.55498	1	2	443	70	20361	1.01111e+17	up	--|--|
GO:0006778	porphyrin-containing compound metabolic process	biological_process	0.55544	1	2	443	72	20361	101115927443139	up	--|--|
GO:0006275	regulation of DNA replication	biological_process	0.55637	1	1	443	38	20361	101118432	up	--|
GO:0097367	carbohydrate derivative binding	molecular_function	0.55769	1	2	443	68	20361	443465101113286	up	--|--|
GO:0008023	transcription elongation factor complex	cellular_component	0.55825	1	1	443	28	20361	101123350	up	--|
GO:0016787	hydrolase activity	molecular_function	0.55826	1	86	443	3421	20361	100337686,101122635,101107536,101117423,101114648,101113286,101115356,101118806,101121207,101119210,101121153,101115703,101104474,106991439,101107449,101105824,101120171,101105461,101106001,106991601,101109730,101113739,101102027,101118624,101114398,101115129,101105417,443287,101122509,101115072,101105836,101114632,101110249,101116286,101121004,443089,100303605,101121483,101114749,101103485,10111…	up	--|--|--|--|--|--|--|--|--|--|--|--|--|--|--|--|--|--|--|--|--|--|--|--|--|--|--|--|--|--|--|--|--|--|--|--|--|--|--|--|--|--|--|--|--|--|--|--|--|--|--|--|--|--|--|--|--|--|--|--|--|--|--|--|--|--|--|--|--|--|--|--|--|--|--|--|--|--|--|--|--|--|--|--|--|--|
GO:0016247	channel regulator activity	molecular_function	0.56125	1	4	443	148	20361	1.01107e+35	up	--|--|--|--|
GO:0008233	peptidase activity	molecular_function	0.56202	1	25	443	1044	20361	1.01115e+221	up	--|--|--|--|--|--|--|--|--|--|--|--|--|--|--|--|--|--|--|--|--|--|--|--|--|
GO:0006575	cellular modified amino acid metabolic process	biological_process	0.56476	1	2	443	68	20361	1.05603e+17	up	--|--|
GO:0009404	toxin metabolic process	biological_process	0.56762	1	1	443	29	20361	101105530	up	--|
GO:0033043	regulation of organelle organization	biological_process	0.56807	1	3	443	129	20361	1.01123e+26	up	--|--|--|
GO:0048037	cofactor binding	molecular_function	0.56993	1	9	443	363	20361	1.05612e+77	up	--|--|--|--|--|--|--|--|--|
GO:0004017	adenylate kinase activity	molecular_function	0.57061	1	3	443	144	20361	1.01122e+26	up	--|--|--|
GO:0005747	mitochondrial respiratory chain complex I	cellular_component	0.57182	1	1	443	32	20361	443384	up	--|
GO:0030964	NADH dehydrogenase complex	cellular_component	0.57182	1	1	443	32	20361	443384	up	--|
GO:0045271	respiratory chain complex I	cellular_component	0.57182	1	1	443	32	20361	443384	up	--|
GO:0003676	nucleic acid binding	molecular_function	0.57203	1	85	443	3829	20361	101114398,101115004,101115129,101112884,101118974,101105836,101119442,101109713,101114632,101106437,101114454,101116073,101121244,101121004,101109783,101120370,100303605,101116239,101115093,105616429,101120584,101107536,443270,101114648,101104874,101115356,101104997,101110450,101106508,101107399,101110125,101115703,101107745,101113961,101103129,101116712,101120171,101122637,101115877,100534656,10…	up	--|--|--|--|--|--|--|--|--|--|--|--|--|--|--|--|--|--|--|--|--|--|--|--|--|--|--|--|--|--|--|--|--|--|--|--|--|--|--|--|--|--|--|--|--|--|--|--|--|--|--|--|--|--|--|--|--|--|--|--|--|--|--|--|--|--|--|--|--|--|--|--|--|--|--|--|--|--|--|--|--|--|--|--|--|
GO:0015631	tubulin binding	molecular_function	0.57255	1	4	443	152	20361	1.01106e+35	up	--|--|--|--|
GO:0051052	regulation of DNA metabolic process	biological_process	0.57297	1	1	443	40	20361	101118432	up	--|
GO:0048523	negative regulation of cellular process	biological_process	0.57329	1	5	443	210	20361	1.01118e+44	up	--|--|--|--|--|
GO:0031981	nuclear lumen	cellular_component	0.5743	1	11	443	470	20361	1.0111e+98	up	--|--|--|--|--|--|--|--|--|--|--|
GO:0001664	G-protein coupled receptor binding	molecular_function	0.57681	1	1	443	60	20361	101111100	up	--|
GO:0000155	phosphorelay sensor kinase activity	molecular_function	0.57722	1	1	443	31	20361	101114632	up	--|
GO:0004536	deoxyribonuclease activity	molecular_function	0.57756	1	4	443	155	20361	1.01114e+32	up	--|--|--|--|
GO:0051270	regulation of cellular component movement	biological_process	0.57853	1	1	443	32	20361	100145865	up	--|
GO:2000145	regulation of cell motility	biological_process	0.57853	1	1	443	32	20361	100145865	up	--|
GO:0016192	vesicle-mediated transport	biological_process	0.58046	1	10	443	395	20361	1.01105e+89	up	--|--|--|--|--|--|--|--|--|--|
GO:0019829	cation-transporting ATPase activity	molecular_function	0.58097	1	1	443	36	20361	101101873	up	--|
GO:0042625	ATPase activity, coupled to transmembrane movement of ions	molecular_function	0.58097	1	1	443	36	20361	101101873	up	--|
GO:0005773	vacuole	cellular_component	0.58389	1	1	443	30	20361	100913166	up	--|
GO:0008948	oxaloacetate decarboxylase activity	molecular_function	0.58612	1	1	443	30	20361	101115356	up	--|
GO:0035725	sodium ion transmembrane transport	biological_process	0.58612	1	1	443	30	20361	101115356	up	--|
GO:0071436	sodium ion export	biological_process	0.58612	1	1	443	30	20361	101115356	up	--|
GO:0050896	response to stimulus	biological_process	0.58634	1	93	443	4900	20361	101114398,101108550,101115004,443287,101122509,101105809,101118913,101119724,101123437,101114632,101109713,101105167,101120148,443366,101113426,101116239,100303605,101113098,101102561,101111100,443139,100216328,101105654,443328,101110872,101114161,101104874,101106481,101114793,101115486,105616779,101122380,101107745,101120171,101105242,101116712,101114783,101105461,101109747,101109544,101112033,1…	up	--|--|--|--|--|--|--|--|--|--|--|--|--|--|--|--|--|--|--|--|--|--|--|--|--|--|--|--|--|--|--|--|--|--|--|--|--|--|--|--|--|--|--|--|--|--|--|--|--|--|--|--|--|--|--|--|--|--|--|--|--|--|--|--|--|--|--|--|--|--|--|--|--|--|--|--|--|--|--|--|--|--|--|--|--|--|--|--|--|--|--|--|--|
GO:0005231	excitatory extracellular ligand-gated ion channel activity	molecular_function	0.58879	1	1	443	28	20361	101122701	up	--|
GO:0006323	DNA packaging	biological_process	0.58912	1	2	443	96	20361	1.01114e+17	up	--|--|
GO:0032502	developmental process	biological_process	0.58971	1	13	443	579	20361	4.43328e+113	up	--|--|--|--|--|--|--|--|--|--|--|--|--|
GO:0016836	hydro-lyase activity	molecular_function	0.58985	1	2	443	81	20361	1.01117e+17	up	--|--|
GO:0070838	divalent metal ion transport	biological_process	0.59021	1	3	443	128	20361	1.01106e+26	up	--|--|--|
GO:0016151	nickel cation binding	molecular_function	0.59095	1	3	443	164	20361	1.01108e+26	up	--|--|--|
GO:0006040	amino sugar metabolic process	biological_process	0.59278	1	1	443	34	20361	101113286	up	--|
GO:0030031	cell projection assembly	biological_process	0.59307	1	1	443	36	20361	101107783	up	--|
GO:0042168	heme metabolic process	biological_process	0.59553	1	1	443	33	20361	443139	up	--|
GO:0016830	carbon-carbon lyase activity	molecular_function	0.59645	1	3	443	112	20361	1.01119e+26	up	--|--|--|
GO:0016668	oxidoreductase activity, acting on a sulfur group of donors, NAD(P) as acceptor	molecular_function	0.59684	1	2	443	78	20361	1.01105e+17	up	--|--|
GO:0047134	protein-disulfide reductase activity	molecular_function	0.59684	1	2	443	78	20361	1.01105e+17	up	--|--|
GO:0004725	protein tyrosine phosphatase activity	molecular_function	0.59701	1	3	443	106	20361	1.01121e+26	up	--|--|--|
GO:0006418	tRNA aminoacylation for protein translation	biological_process	0.59751	1	2	443	76	20361	1.01121e+17	up	--|--|
GO:0016568	chromatin modification	biological_process	0.59883	1	2	443	71	20361	1.01123e+17	up	--|--|
GO:0040012	regulation of locomotion	biological_process	0.60008	1	1	443	34	20361	100145865	up	--|
GO:1901615	organic hydroxy compound metabolic process	biological_process	0.60202	1	1	443	37	20361	101104425	up	--|
GO:0008104	protein localization	biological_process	0.60209	1	21	443	847	20361	1.00146e+182	up	--|--|--|--|--|--|--|--|--|--|--|--|--|--|--|--|--|--|--|--|--|
GO:0050776	regulation of immune response	biological_process	0.60275	1	1	443	45	20361	101106481	up	--|
GO:0044428	nuclear part	cellular_component	0.60384	1	16	443	677	20361	1.00304e+143	up	--|--|--|--|--|--|--|--|--|--|--|--|--|--|--|--|
GO:0043228	non-membrane-bounded organelle	cellular_component	0.60547	1	29	443	1654	20361	1.01115e+260	up	--|--|--|--|--|--|--|--|--|--|--|--|--|--|--|--|--|--|--|--|--|--|--|--|--|--|--|--|--|
GO:0043232	intracellular non-membrane-bounded organelle	cellular_component	0.60547	1	29	443	1654	20361	1.00304e+260	up	--|--|--|--|--|--|--|--|--|--|--|--|--|--|--|--|--|--|--|--|--|--|--|--|--|--|--|--|--|
GO:0004713	protein tyrosine kinase activity	molecular_function	0.60582	1	1	443	29	20361	101107282	up	--|
GO:0051015	actin filament binding	molecular_function	0.6062	1	1	443	29	20361	443095	up	--|
GO:0015081	sodium ion transmembrane transporter activity	molecular_function	0.60814	1	3	443	110	20361	1.01112e+23	up	--|--|--|
GO:0006664	glycolipid metabolic process	biological_process	0.60967	1	2	443	85	20361	443366101118806	up	--|--|
GO:0000990	core RNA polymerase binding transcription factor activity	molecular_function	0.60978	1	1	443	35	20361	101123350	up	--|
GO:0000996	core DNA-dependent RNA polymerase binding promoter specificity activity	molecular_function	0.60978	1	1	443	35	20361	101123350	up	--|
GO:0016987	sigma factor activity	molecular_function	0.60978	1	1	443	35	20361	101123350	up	--|
GO:0006479	protein methylation	biological_process	0.61103	1	1	443	37	20361	101121307	up	--|
GO:0008213	protein alkylation	biological_process	0.61103	1	1	443	37	20361	101121307	up	--|
GO:0019538	protein metabolic process	biological_process	0.61173	1	71	443	3359	20361	443366,101120370,101109783,101113426,101121483,101114749,101121307,101103283,100196903,101105303,101116073,101112884,101105809,101115072,101114632,101114398,101118624,106990266,101119479,101112033,101109730,101102027,101104474,101122380,101115703,106991439,101104888,101107449,101111867,101118806,101121335,101111828,101107282,101118511,101115927,101115965,101103799,101111403,101110953,101113983,10…	up	--|--|--|--|--|--|--|--|--|--|--|--|--|--|--|--|--|--|--|--|--|--|--|--|--|--|--|--|--|--|--|--|--|--|--|--|--|--|--|--|--|--|--|--|--|--|--|--|--|--|--|--|--|--|--|--|--|--|--|--|--|--|--|--|--|--|--|--|--|--|--|
GO:0016860	intramolecular oxidoreductase activity	molecular_function	0.61276	1	1	443	42	20361	101108544	up	--|
GO:0005184	neuropeptide hormone activity	molecular_function	0.61409	1	1	443	37	20361	101110252	up	--|
GO:0048519	negative regulation of biological process	biological_process	0.6141	1	6	443	253	20361	1.01118e+53	up	--|--|--|--|--|--|
GO:0016740	transferase activity	molecular_function	0.61538	1	68	443	2738	20361	101112599,101109685,101106508,101110450,101101940,101106481,101114648,101111867,443270,101107536,101104888,101115703,101107399,101113739,100534656,101112033,101111660,101107667,101113841,101114632,101112529,101121004,101105303,100196903,101121307,101103283,101113426,101116239,101114229,443366,443485,101120264,101113968,101105435,654404,101106946,100169938,101109703,105614925,101119039,101118098,1…	up	--|--|--|--|--|--|--|--|--|--|--|--|--|--|--|--|--|--|--|--|--|--|--|--|--|--|--|--|--|--|--|--|--|--|--|--|--|--|--|--|--|--|--|--|--|--|--|--|--|--|--|--|--|--|--|--|--|--|--|--|--|--|--|--|--|--|--|--|
GO:0016791	phosphatase activity	molecular_function	0.61562	1	8	443	295	20361	1.01115e+71	up	--|--|--|--|--|--|--|--|
GO:0016278	lysine N-methyltransferase activity	molecular_function	0.61566	1	1	443	35	20361	101121307	up	--|
GO:0016279	protein-lysine N-methyltransferase activity	molecular_function	0.61566	1	1	443	35	20361	101121307	up	--|
GO:0018024	histone-lysine N-methyltransferase activity	molecular_function	0.61566	1	1	443	35	20361	101121307	up	--|
GO:0042054	histone methyltransferase activity	molecular_function	0.61566	1	1	443	35	20361	101121307	up	--|
GO:0001871	pattern binding	molecular_function	0.61609	1	1	443	37	20361	101120171	up	--|
GO:0030247	polysaccharide binding	molecular_function	0.61609	1	1	443	37	20361	101120171	up	--|
GO:0006904	vesicle docking involved in exocytosis	biological_process	0.61857	1	1	443	31	20361	101102061	up	--|
GO:0000160	phosphorelay signal transduction system	biological_process	0.6199	1	1	443	35	20361	101114632	up	--|
GO:1901565	organonitrogen compound catabolic process	biological_process	0.62074	1	3	443	119	20361	1.01113e+23	up	--|--|--|
GO:0005179	hormone activity	molecular_function	0.62094	1	5	443	245	20361	1.01123e+38	up	--|--|--|--|--|
GO:0007015	actin filament organization	biological_process	0.62274	1	1	443	53	20361	101107783	up	--|
GO:0051051	negative regulation of transport	biological_process	0.62469	1	1	443	29	20361	101110806	up	--|
GO:0031683	G-protein beta/gamma-subunit complex binding	molecular_function	0.62561	1	2	443	110	20361	1.01105e+17	up	--|--|
GO:0016772	transferase activity, transferring phosphorus-containing groups	molecular_function	0.6265	1	42	443	1663	20361	101107307,101102681,101120630,101105280,101103800,101107667,101115163,101109149,101113841,101114632,101108728,101121745,101112529,101121004,101120029,101105303,101116716,101103283,101107019,101119524,101116239,101111403,101113426,101107282,101113968,101105435,101110450,100169938,101106946,101109703,101107536,101111867,101104888,101118098,101105515,101115703,101107399,100534656,101113739,101107709…	up	--|--|--|--|--|--|--|--|--|--|--|--|--|--|--|--|--|--|--|--|--|--|--|--|--|--|--|--|--|--|--|--|--|--|--|--|--|--|--|--|--|--|
GO:0004675	transmembrane receptor protein serine/threonine kinase activity	molecular_function	0.62749	1	1	443	43	20361	101111867	up	--|
GO:0006633	fatty acid biosynthetic process	biological_process	0.62777	1	1	443	42	20361	101109685	up	--|
GO:0008194	UDP-glycosyltransferase activity	molecular_function	0.6281	1	2	443	83	20361	443485101119039	up	--|--|
GO:0016776	phosphotransferase activity, phosphate group as acceptor	molecular_function	0.62869	1	3	443	156	20361	1.01122e+26	up	--|--|--|
GO:0071702	organic substance transport	biological_process	0.6287	1	26	443	1093	20361	4.43287e+227	up	--|--|--|--|--|--|--|--|--|--|--|--|--|--|--|--|--|--|--|--|--|--|--|--|--|--|
GO:0006790	sulfur compound metabolic process	biological_process	0.63145	1	2	443	76	20361	1.01107e+17	up	--|--|
GO:0015103	inorganic anion transmembrane transporter activity	molecular_function	0.63173	1	1	443	37	20361	101102386	up	--|
GO:0000785	chromatin	cellular_component	0.63336	1	1	443	62	20361	101104874	up	--|
GO:0016782	transferase activity, transferring sulfur-containing groups	molecular_function	0.63398	1	2	443	82	20361	1.01113e+17	up	--|--|
GO:0016866	intramolecular transferase activity	molecular_function	0.63522	1	1	443	47	20361	101115267	up	--|
GO:0006401	RNA catabolic process	biological_process	0.63699	1	1	443	35	20361	101104304	up	--|
GO:0043233	organelle lumen	cellular_component	0.63838	1	11	443	497	20361	1.01106e+98	up	--|--|--|--|--|--|--|--|--|--|--|
GO:0070013	intracellular organelle lumen	cellular_component	0.63838	1	11	443	497	20361	1.0111e+98	up	--|--|--|--|--|--|--|--|--|--|--|
GO:0022406	membrane docking	biological_process	0.64012	1	1	443	33	20361	101102061	up	--|
GO:0048278	vesicle docking	biological_process	0.64012	1	1	443	33	20361	101102061	up	--|
GO:0031023	microtubule organizing center organization	biological_process	0.64035	1	1	443	35	20361	101115356	up	--|
GO:0000502	proteasome complex	cellular_component	0.64106	1	1	443	54	20361	101105833	up	--|
GO:0008565	protein transporter activity	molecular_function	0.64421	1	2	443	85	20361	443287101105836	up	--|--|
GO:0016651	oxidoreductase activity, acting on NAD(P)H	molecular_function	0.64589	1	4	443	174	20361	1.00821e+35	up	--|--|--|--|
GO:0072330	monocarboxylic acid biosynthetic process	biological_process	0.64742	1	1	443	44	20361	101109685	up	--|
GO:0043234	protein complex	cellular_component	0.64751	1	47	443	2052	20361	101123369,101116598,101117916,101111582,101114398,101105356,101102909,101120490,101104044,101105833,101105809,101123350,101103038,101105836,101107332,101114632,443287,101118358,100145865,101107783,101104179,101107103,101111932,100303605,101120148,101115965,101105870,101110185,101112693,101115091,101105435,101111883,101121550,101118806,101107114,101104874,101107536,101120290,443384,101114648,10111…	up	--|--|--|--|--|--|--|--|--|--|--|--|--|--|--|--|--|--|--|--|--|--|--|--|--|--|--|--|--|--|--|--|--|--|--|--|--|--|--|--|--|--|--|--|--|--|--|
GO:0030054	cell junction	cellular_component	0.64996	1	1	443	38	20361	443287	up	--|
GO:0031974	membrane-enclosed lumen	cellular_component	0.65019	1	11	443	504	20361	1.0111e+98	up	--|--|--|--|--|--|--|--|--|--|--|
GO:0044448	cell cortex part	cellular_component	0.65062	1	2	443	81	20361	1.00535e+17	up	--|--|
GO:0033036	macromolecule localization	biological_process	0.65359	1	24	443	1008	20361	4.43366e+209	up	--|--|--|--|--|--|--|--|--|--|--|--|--|--|--|--|--|--|--|--|--|--|--|--|
GO:0005929	cilium	cellular_component	0.65361	1	2	443	89	20361	1.01106e+17	up	--|--|
GO:0031514	motile cilium	cellular_component	0.65361	1	2	443	89	20361	1.00146e+17	up	--|--|
GO:0009288	bacterial-type flagellum	cellular_component	0.65418	1	1	443	45	20361	100303605	up	--|
GO:0002682	regulation of immune system process	biological_process	0.65528	1	1	443	51	20361	101106481	up	--|
GO:0008017	microtubule binding	molecular_function	0.65596	1	3	443	125	20361	1.01106e+26	up	--|--|--|
GO:0019201	nucleotide kinase activity	molecular_function	0.65604	1	3	443	159	20361	1.0112e+26	up	--|--|--|
GO:0016054	organic acid catabolic process	biological_process	0.65725	1	1	443	40	20361	443270	up	--|
GO:0046395	carboxylic acid catabolic process	biological_process	0.65725	1	1	443	40	20361	443270	up	--|
GO:0015370	solute:sodium symporter activity	molecular_function	0.65754	1	1	443	37	20361	443514	up	--|
GO:0008654	phospholipid biosynthetic process	biological_process	0.65929	1	2	443	95	20361	101118806443366	up	--|--|
GO:0004673	protein histidine kinase activity	molecular_function	0.65993	1	1	443	40	20361	101114632	up	--|
GO:0016775	phosphotransferase activity, nitrogenous group as acceptor	molecular_function	0.65993	1	1	443	40	20361	101114632	up	--|
GO:0044282	small molecule catabolic process	biological_process	0.65996	1	1	443	41	20361	443270	up	--|
GO:0044712	single-organism catabolic process	biological_process	0.65996	1	1	443	41	20361	443270	up	--|
GO:0009636	response to toxic substance	biological_process	0.66174	1	1	443	36	20361	101123280	up	--|
GO:0030234	enzyme regulator activity	molecular_function	0.66176	1	14	443	588	20361	1.01115e+125	up	--|--|--|--|--|--|--|--|--|--|--|--|--|--|
GO:0019058	viral infectious cycle	biological_process	0.6637	1	6	443	293	20361	1.01104e+50	up	--|--|--|--|--|--|
GO:0044707	single-multicellular organism process	biological_process	0.66528	1	16	443	776	20361	1.01115e+137	up	--|--|--|--|--|--|--|--|--|--|--|--|--|--|--|--|
GO:0010035	response to inorganic substance	biological_process	0.66648	1	1	443	37	20361	101123280	up	--|
GO:0031300	intrinsic to organelle membrane	cellular_component	0.66675	1	2	443	97	20361	1.01119e+17	up	--|--|
GO:0031301	integral to organelle membrane	cellular_component	0.66675	1	2	443	97	20361	1.01119e+17	up	--|--|
GO:0007167	enzyme linked receptor protein signaling pathway	biological_process	0.6687	1	1	443	34	20361	101107282	up	--|
GO:0007169	transmembrane receptor protein tyrosine kinase signaling pathway	biological_process	0.6687	1	1	443	34	20361	101107282	up	--|
GO:0015031	protein transport	biological_process	0.66945	1	18	443	758	20361	1.01111e+158	up	--|--|--|--|--|--|--|--|--|--|--|--|--|--|--|--|--|--|
GO:0043412	macromolecule modification	biological_process	0.67035	1	38	443	1547	20361	101105435,101106946,100169938,101111867,101109703,101108544,101118806,101115703,101105515,106991439,101104888,101116134,101112033,101122444,101107709,101114398,101103800,106990266,101120630,101108728,101118008,101112884,101114632,101123350,101107019,101121307,101103283,100196903,101107783,101105303,101104544,101107282,443366,101113426,101111403,101121483,101113983,101114749	up	--|--|--|--|--|--|--|--|--|--|--|--|--|--|--|--|--|--|--|--|--|--|--|--|--|--|--|--|--|--|--|--|--|--|--|--|--|--|
GO:0051536	iron-sulfur cluster binding	molecular_function	0.6711	1	3	443	141	20361	1.01106e+26	up	--|--|--|
GO:0051540	metal cluster binding	molecular_function	0.6711	1	3	443	141	20361	1.01108e+26	up	--|--|--|
GO:0016773	phosphotransferase activity, alcohol group as acceptor	molecular_function	0.6732	1	24	443	914	20361	1.01111e+215	up	--|--|--|--|--|--|--|--|--|--|--|--|--|--|--|--|--|--|--|--|--|--|--|--|
GO:0042025	host cell nucleus	cellular_component	0.67639	1	2	443	94	20361	1.01118e+17	up	--|--|
GO:0045184	establishment of protein localization	biological_process	0.67678	1	18	443	762	20361	1.01111e+158	up	--|--|--|--|--|--|--|--|--|--|--|--|--|--|--|--|--|--|
GO:0005272	sodium channel activity	molecular_function	0.67853	1	1	443	39	20361	101111582	up	--|
GO:0006470	protein dephosphorylation	biological_process	0.6794	1	3	443	119	20361	1.01121e+26	up	--|--|--|
GO:0034508	centromere complex assembly	biological_process	0.68016	1	1	443	50	20361	101102681	up	--|
GO:0005746	mitochondrial respiratory chain	cellular_component	0.68786	1	1	443	51	20361	443384	up	--|
GO:0032559	adenyl ribonucleotide binding	molecular_function	0.68821	1	44	443	1698	20361	101119219,101104888,101115703,101105515,101107709,101113739,100135699,100534656,101122444,101112033,101111828,101110119,101121335,101110450,101111867,101109703,101107536,100169938,101109181,101106946,101105303,101104179,105614203,101107019,101103283,101111932,101113426,101111403,101116239,101115927,101120370,105616215,101107282,101116746,101120630,101107307,101120490,101103800,101105877,101114632…	up	--|--|--|--|--|--|--|--|--|--|--|--|--|--|--|--|--|--|--|--|--|--|--|--|--|--|--|--|--|--|--|--|--|--|--|--|--|--|--|--|--|--|--|--|
GO:0008408	3'-5' exonuclease activity	molecular_function	0.68961	1	1	443	40	20361	101115129	up	--|
GO:0018995	host	cellular_component	0.69005	1	3	443	139	20361	4.43384e+23	up	--|--|--|
GO:0043245	extraorganismal space	cellular_component	0.69005	1	3	443	139	20361	4.43384e+23	up	--|--|--|
GO:0043657	host cell	cellular_component	0.69005	1	3	443	139	20361	4.43384e+23	up	--|--|--|
GO:0044215	other organism	cellular_component	0.69005	1	3	443	139	20361	1.01118e+23	up	--|--|--|
GO:0044216	other organism cell	cellular_component	0.69005	1	3	443	139	20361	1.01118e+23	up	--|--|--|
GO:0044217	other organism part	cellular_component	0.69005	1	3	443	139	20361	1.01118e+23	up	--|--|--|
GO:0006368	transcription elongation from RNA polymerase II promoter	biological_process	0.69035	1	1	443	47	20361	101123350	up	--|
GO:0006643	membrane lipid metabolic process	biological_process	0.69064	1	2	443	99	20361	101118806443366	up	--|--|
GO:0044421	extracellular region part	cellular_component	0.69278	1	11	443	482	20361	1.01118e+95	up	--|--|--|--|--|--|--|--|--|--|--|
GO:0006779	porphyrin-containing compound biosynthetic process	biological_process	0.69292	1	1	443	43	20361	443139	up	--|
GO:0034702	ion channel complex	cellular_component	0.69429	1	1	443	39	20361	101111582	up	--|
GO:0034703	cation channel complex	cellular_component	0.69429	1	1	443	39	20361	101111582	up	--|
GO:0006950	response to stress	biological_process	0.69555	1	25	443	1179	20361	1.01116e+221	up	--|--|--|--|--|--|--|--|--|--|--|--|--|--|--|--|--|--|--|--|--|--|--|--|--|
GO:0033647	host intracellular organelle	cellular_component	0.69642	1	2	443	98	20361	1.01115e+17	up	--|--|
GO:0033648	host intracellular membrane-bounded organelle	cellular_component	0.69642	1	2	443	98	20361	1.01118e+17	up	--|--|
GO:0009108	coenzyme biosynthetic process	biological_process	0.69708	1	2	443	87	20361	1.01109e+17	up	--|--|
GO:0016746	transferase activity, transferring acyl groups	molecular_function	0.69751	1	6	443	274	20361	1.0111e+50	up	--|--|--|--|--|--|
GO:0030246	carbohydrate binding	molecular_function	0.69765	1	2	443	94	20361	1.01123e+17	up	--|--|
GO:0007005	mitochondrion organization	biological_process	0.69947	1	2	443	98	20361	1.01115e+17	up	--|--|
GO:2000026	regulation of multicellular organismal development	biological_process	0.70088	1	1	443	41	20361	100145865	up	--|
GO:0009152	purine ribonucleotide biosynthetic process	biological_process	0.70334	1	3	443	152	20361	1.01112e+26	up	--|--|--|
GO:0016301	kinase activity	molecular_function	0.70759	1	27	443	1088	20361	1.01107e+242	up	--|--|--|--|--|--|--|--|--|--|--|--|--|--|--|--|--|--|--|--|--|--|--|--|--|--|--|
GO:0015078	hydrogen ion transmembrane transporter activity	molecular_function	0.7106	1	6	443	297	20361	4.43287e+50	up	--|--|--|--|--|--|
GO:0044057	regulation of system process	biological_process	0.71149	1	1	443	45	20361	101111403	up	--|
GO:0004222	metalloendopeptidase activity	molecular_function	0.71176	1	4	443	176	20361	1.01109e+32	up	--|--|--|--|
GO:0004721	phosphoprotein phosphatase activity	molecular_function	0.71256	1	3	443	132	20361	1.01121e+26	up	--|--|--|
GO:0016765	transferase activity, transferring alkyl or aryl (other than methyl) groups	molecular_function	0.71895	1	1	443	51	20361	101113983	up	--|
GO:0006796	phosphate-containing compound metabolic process	biological_process	0.71961	1	32	443	1287	20361	1.01124e+284	up	--|--|--|--|--|--|--|--|--|--|--|--|--|--|--|--|--|--|--|--|--|--|--|--|--|--|--|--|--|--|--|--|
GO:0051186	cofactor metabolic process	biological_process	0.71994	1	4	443	181	20361	1.01107e+32	up	--|--|--|--|
GO:0009055	electron carrier activity	molecular_function	0.72006	1	3	443	181	20361	1.01104e+26	up	--|--|--|
GO:0001882	nucleoside binding	molecular_function	0.72012	1	50	443	2020	20361	101110450,101111867,101109703,101107536,100169938,101109181,101106946,101110119,101111828,101121335,101108323,100135699,101107709,101113739,100534656,101112033,101122444,101105461,101104888,101119219,101115703,101105515,101107745,101114632,101119442,101107561,101112529,101122509,101108728,101116746,101120630,101102681,101107307,101120490,101103800,101105877,101120036,101111403,101113426,101116239…	up	--|--|--|--|--|--|--|--|--|--|--|--|--|--|--|--|--|--|--|--|--|--|--|--|--|--|--|--|--|--|--|--|--|--|--|--|--|--|--|--|--|--|--|--|--|--|--|--|--|--|
GO:0031012	extracellular matrix	cellular_component	0.72028	1	5	443	220	20361	1.01113e+41	up	--|--|--|--|--|
GO:0030554	adenyl nucleotide binding	molecular_function	0.72057	1	44	443	1727	20361	101114632,101119442,101122509,101107561,101108728,101116746,101107307,101120630,101120490,101105877,101103800,101116239,101111403,101113426,105616215,101120370,101115927,101107282,101105303,101104179,105614203,101103283,101107019,101111932,101110450,101109703,101107536,101111867,100169938,101109181,101106946,101110119,101111828,101121335,100534656,101107709,100135699,101113739,101122444,101112033…	up	--|--|--|--|--|--|--|--|--|--|--|--|--|--|--|--|--|--|--|--|--|--|--|--|--|--|--|--|--|--|--|--|--|--|--|--|--|--|--|--|--|--|--|--|
GO:0009260	ribonucleotide biosynthetic process	biological_process	0.72171	1	3	443	155	20361	1.01112e+26	up	--|--|--|
GO:0046390	ribose phosphate biosynthetic process	biological_process	0.72171	1	3	443	155	20361	1.01116e+26	up	--|--|--|
GO:0006891	intra-Golgi vesicle-mediated transport	biological_process	0.72497	1	1	443	47	20361	100303605	up	--|
GO:0006354	DNA-dependent transcription, elongation	biological_process	0.72504	1	1	443	51	20361	101123350	up	--|
GO:0006006	glucose metabolic process	biological_process	0.72511	1	1	443	51	20361	101119219	up	--|
GO:0044419	interspecies interaction between organisms	biological_process	0.7252	1	13	443	615	20361	1.01104e+113	up	--|--|--|--|--|--|--|--|--|--|--|--|--|
GO:0051188	cofactor biosynthetic process	biological_process	0.72546	1	3	443	136	20361	1.01109e+23	up	--|--|--|
GO:0072686	mitotic spindle	cellular_component	0.72603	1	1	443	55	20361	100303605	up	--|
GO:0006164	purine nucleotide biosynthetic process	biological_process	0.72606	1	3	443	159	20361	1.01112e+26	up	--|--|--|
GO:0007154	cell communication	biological_process	0.72622	1	62	443	3632	20361	443366,101103546,101107282,106990380,443139,443465,101120036,101113426,101113098,100303605,101111932,101116716,101105220,101107783,101110214,101118166,100145865,101110252,101118358,101122509,101114632,101105426,101109713,101101900,101111409,101118913,101119724,101121647,101121399,101114398,101103800,101120630,101108550,101122288,101123369,101112033,101109544,101119176,101105217,101108323,10111587…	up	--|--|--|--|--|--|--|--|--|--|--|--|--|--|--|--|--|--|--|--|--|--|--|--|--|--|--|--|--|--|--|--|--|--|--|--|--|--|--|--|--|--|--|--|--|--|--|--|--|--|--|--|--|--|--|--|--|--|--|--|--|--|
GO:0030529	ribonucleoprotein complex	cellular_component	0.72702	1	12	443	972	20361	1.01122e+107	up	--|--|--|--|--|--|--|--|--|--|--|--|
GO:0007276	gamete generation	biological_process	0.72715	1	2	443	110	20361	1.01105e+17	up	--|--|
GO:0030176	integral to endoplasmic reticulum membrane	cellular_component	0.72916	1	1	443	60	20361	101118806	up	--|
GO:0031227	intrinsic to endoplasmic reticulum membrane	cellular_component	0.72916	1	1	443	60	20361	101118806	up	--|
GO:0044272	sulfur compound biosynthetic process	biological_process	0.73201	1	1	443	45	20361	101106730	up	--|
GO:0051641	cellular localization	biological_process	0.73323	1	22	443	958	20361	1.00146e+191	up	--|--|--|--|--|--|--|--|--|--|--|--|--|--|--|--|--|--|--|--|--|--|
GO:0016835	carbon-oxygen lyase activity	molecular_function	0.73445	1	2	443	103	20361	1.01104e+17	up	--|--|
GO:0009539	photosystem II reaction center	cellular_component	0.73507	1	1	443	49	20361	101103038	up	--|
GO:0004197	cysteine-type endopeptidase activity	molecular_function	0.7365	1	3	443	142	20361	1.0112e+26	up	--|--|--|
GO:0070469	respiratory chain	cellular_component	0.73697	1	1	443	56	20361	443384	up	--|
GO:0032991	macromolecular complex	cellular_component	0.73725	1	58	443	2979	20361	101119219,101109492,101106721,101122380,101110125,101122637,101109747,101107266,101105870,101110185,101112693,101115091,101105435,101111883,101118806,101121550,101104874,101107114,101115477,443384,101114648,101107536,101120290,101118358,101102938,101107783,101104179,101116073,100145865,101111932,101107103,100303605,101120148,101115370,101115965,101103799,101120370,101119479,101123369,101117916,10…	up	--|--|--|--|--|--|--|--|--|--|--|--|--|--|--|--|--|--|--|--|--|--|--|--|--|--|--|--|--|--|--|--|--|--|--|--|--|--|--|--|--|--|--|--|--|--|--|--|--|--|--|--|--|--|--|--|--|--|
GO:0006259	DNA metabolic process	biological_process	0.73765	1	26	443	1226	20361	1.01113e+233	up	--|--|--|--|--|--|--|--|--|--|--|--|--|--|--|--|--|--|--|--|--|--|--|--|--|--|
GO:0005524	ATP binding	molecular_function	0.73862	1	43	443	1695	20361	101103283,101107019,101111932,101105303,101104179,105614203,105616215,101120370,101115927,101107282,101116239,101111403,101113426,101120490,101105877,101103800,101116746,101107307,101120630,101107561,101122509,101108728,101119442,101114632,101105515,101115703,101119219,101104888,101122444,101112033,100534656,101113739,101107709,101110119,101111828,101121335,101109703,101107536,101111867,101109181…	up	--|--|--|--|--|--|--|--|--|--|--|--|--|--|--|--|--|--|--|--|--|--|--|--|--|--|--|--|--|--|--|--|--|--|--|--|--|--|--|--|--|--|--|
GO:0006793	phosphorus metabolic process	biological_process	0.7424	1	32	443	1299	20361	1.01119e+284	up	--|--|--|--|--|--|--|--|--|--|--|--|--|--|--|--|--|--|--|--|--|--|--|--|--|--|--|--|--|--|--|--|
GO:0051049	regulation of transport	biological_process	0.74268	1	1	443	42	20361	101110806	up	--|
GO:0015293	symporter activity	molecular_function	0.74411	1	1	443	49	20361	443514	up	--|
GO:0015294	solute:cation symporter activity	molecular_function	0.74411	1	1	443	49	20361	443514	up	--|
GO:0033646	host intracellular part	cellular_component	0.74437	1	2	443	107	20361	1.01118e+17	up	--|--|
GO:0043656	intracellular region of host	cellular_component	0.74437	1	2	443	107	20361	1.01118e+17	up	--|--|
GO:0051276	chromosome organization	biological_process	0.74708	1	4	443	218	20361	1.01115e+35	up	--|--|--|--|
GO:0019205	nucleobase-containing compound kinase activity	molecular_function	0.74987	1	3	443	180	20361	1.0112e+26	up	--|--|--|
GO:0048584	positive regulation of response to stimulus	biological_process	0.75034	1	1	443	64	20361	101106481	up	--|
GO:0006520	cellular amino acid metabolic process	biological_process	0.75099	1	7	443	335	20361	4.4327e+59	up	--|--|--|--|--|--|--|
GO:0072522	purine-containing compound biosynthetic process	biological_process	0.7525	1	3	443	167	20361	1.01117e+26	up	--|--|--|
GO:0048193	Golgi vesicle transport	biological_process	0.75423	1	3	443	160	20361	1.01105e+26	up	--|--|--|
GO:0032787	monocarboxylic acid metabolic process	biological_process	0.75469	1	2	443	101	20361	443270101109685	up	--|--|
GO:0046907	intracellular transport	biological_process	0.75706	1	17	443	763	20361	1.01117e+149	up	--|--|--|--|--|--|--|--|--|--|--|--|--|--|--|--|--|
GO:0019031	viral envelope	cellular_component	0.75755	1	5	443	265	20361	1.01106e+44	up	--|--|--|--|--|
GO:0036338	viral membrane	cellular_component	0.75755	1	5	443	265	20361	1.01115e+44	up	--|--|--|--|--|
GO:0005230	extracellular ligand-gated ion channel activity	molecular_function	0.76022	1	2	443	96	20361	1.01123e+17	up	--|--|
GO:0008234	cysteine-type peptidase activity	molecular_function	0.76074	1	4	443	194	20361	1.01109e+35	up	--|--|--|--|
GO:0008138	protein tyrosine/serine/threonine phosphatase activity	molecular_function	0.76135	1	2	443	90	20361	1.01121e+17	up	--|--|
GO:0008170	N-methyltransferase activity	molecular_function	0.7617	1	1	443	54	20361	101121307	up	--|
GO:0032879	regulation of localization	biological_process	0.76189	1	2	443	95	20361	1.01111e+17	up	--|--|
GO:0042398	cellular modified amino acid biosynthetic process	biological_process	0.76239	1	1	443	50	20361	101106730	up	--|
GO:0007264	small GTPase mediated signal transduction	biological_process	0.76535	1	9	443	417	20361	1.01108e+80	up	--|--|--|--|--|--|--|--|--|
GO:0006399	tRNA metabolic process	biological_process	0.76551	1	5	443	249	20361	1.01121e+44	up	--|--|--|--|--|
GO:0018193	peptidyl-amino acid modification	biological_process	0.76622	1	1	443	74	20361	101108544	up	--|
GO:0005578	proteinaceous extracellular matrix	cellular_component	0.76704	1	3	443	147	20361	1.01113e+26	up	--|--|--|
GO:0008276	protein methyltransferase activity	molecular_function	0.76727	1	1	443	61	20361	101121307	up	--|
GO:0015630	microtubule cytoskeleton	cellular_component	0.76852	1	4	443	204	20361	1.01104e+35	up	--|--|--|--|
GO:0051246	regulation of protein metabolic process	biological_process	0.76937	1	1	443	58	20361	101105833	up	--|
GO:0006887	exocytosis	biological_process	0.76948	1	1	443	57	20361	101102061	up	--|
GO:0043231	intracellular membrane-bounded organelle	cellular_component	0.77024	1	66	443	2999	20361	101115281,101109181,101107114,101102328,101104676,443384,101111883,101101895,101119556,101105435,101122621,101110185,101117467,100135699,101121829,101105902,101118098,101108728,101105324,101107561,101109149,101109111,101103038,101114907,101114567,101123350,101120490,101117244,101118432,101120630,101117916,101103799,101118620,101116619,100913166,101118358,101102938,101119770,100145865,101123644,10…	up	--|--|--|--|--|--|--|--|--|--|--|--|--|--|--|--|--|--|--|--|--|--|--|--|--|--|--|--|--|--|--|--|--|--|--|--|--|--|--|--|--|--|--|--|--|--|--|--|--|--|--|--|--|--|--|--|--|--|--|--|--|--|--|--|--|--|
GO:0003993	acid phosphatase activity	molecular_function	0.77063	1	3	443	118	20361	1.01106e+26	up	--|--|--|
GO:0043227	membrane-bounded organelle	cellular_component	0.77186	1	66	443	3000	20361	101118098,100135699,101121829,101105902,101122621,101110185,101117467,101105435,101119556,101101895,101111883,101115281,101109181,101102328,101107114,101104676,443384,100913166,101116619,101119770,101118358,101102938,100145865,101123644,101118620,101103799,101118432,101120630,101117916,101117244,101120490,101109149,101109111,101123350,101103038,101114907,101114567,101108728,101107561,101105324,10…	up	--|--|--|--|--|--|--|--|--|--|--|--|--|--|--|--|--|--|--|--|--|--|--|--|--|--|--|--|--|--|--|--|--|--|--|--|--|--|--|--|--|--|--|--|--|--|--|--|--|--|--|--|--|--|--|--|--|--|--|--|--|--|--|--|--|--|
GO:0006082	organic acid metabolic process	biological_process	0.77514	1	10	443	470	20361	1.05603e+86	up	--|--|--|--|--|--|--|--|--|--|
GO:0034645	cellular macromolecule biosynthetic process	biological_process	0.77606	1	75	443	3755	20361	101103799,101104304,101107877,101119524,101116716,101111932,101104179,101123644,101104544,101110252,101102938,101114890,101106277,101108728,101123350,101103038,101109149,101117244,101120490,101115163,101105280,101108701,101122372,101118432,101107307,101102681,100135699,101108706,101104676,101123347,101115477,101115281,101109181,101121550,101101895,101111883,101119556,101105435,101113968,443485,10…	up	--|--|--|--|--|--|--|--|--|--|--|--|--|--|--|--|--|--|--|--|--|--|--|--|--|--|--|--|--|--|--|--|--|--|--|--|--|--|--|--|--|--|--|--|--|--|--|--|--|--|--|--|--|--|--|--|--|--|--|--|--|--|--|--|--|--|--|--|--|--|--|--|--|--|--|
GO:0016052	carbohydrate catabolic process	biological_process	0.77667	1	1	443	64	20361	101123350	up	--|
GO:0046148	pigment biosynthetic process	biological_process	0.77737	1	1	443	51	20361	443139	up	--|
GO:0033013	tetrapyrrole metabolic process	biological_process	0.77819	1	2	443	110	20361	443139101115927	up	--|--|
GO:0006367	transcription initiation from RNA polymerase II promoter	biological_process	0.78159	1	1	443	61	20361	101111883	up	--|
GO:0006486	protein glycosylation	biological_process	0.78162	1	2	443	111	20361	1.00197e+17	up	--|--|
GO:0043413	macromolecule glycosylation	biological_process	0.78162	1	2	443	111	20361	1.00197e+17	up	--|--|
GO:0006325	chromatin organization	biological_process	0.78321	1	2	443	129	20361	1.01123e+17	up	--|--|
GO:0022613	ribonucleoprotein complex biogenesis	biological_process	0.78339	1	2	443	131	20361	1.01113e+17	up	--|--|
GO:0016788	hydrolase activity, acting on ester bonds	molecular_function	0.78464	1	22	443	926	20361	1.0112e+194	up	--|--|--|--|--|--|--|--|--|--|--|--|--|--|--|--|--|--|--|--|--|--|
GO:0090066	regulation of anatomical structure size	biological_process	0.78465	1	1	443	64	20361	101111403	up	--|
GO:0006397	mRNA processing	biological_process	0.78778	1	3	443	179	20361	1.01103e+26	up	--|--|--|
GO:0006022	aminoglycan metabolic process	biological_process	0.79209	1	1	443	60	20361	101113286	up	--|
GO:0070085	glycosylation	biological_process	0.79376	1	2	443	113	20361	1.00197e+17	up	--|--|
GO:0006732	coenzyme metabolic process	biological_process	0.79436	1	2	443	105	20361	1.01107e+17	up	--|--|
GO:0044255	cellular lipid metabolic process	biological_process	0.79443	1	6	443	304	20361	4.43366e+50	up	--|--|--|--|--|--|
GO:0071103	DNA conformation change	biological_process	0.79619	1	2	443	137	20361	1.01115e+17	up	--|--|
GO:0000778	condensed nuclear chromosome kinetochore	cellular_component	0.79756	1	1	443	70	20361	100303605	up	--|
GO:0000780	condensed nuclear chromosome, centromeric region	cellular_component	0.79756	1	1	443	70	20361	100303605	up	--|
GO:0000942	condensed nuclear chromosome outer kinetochore	cellular_component	0.79756	1	1	443	70	20361	100303605	up	--|
GO:0042729	DASH complex	cellular_component	0.79756	1	1	443	70	20361	100303605	up	--|
GO:0001883	purine nucleoside binding	molecular_function	0.79921	1	48	443	2009	20361	101107019,101103283,101111932,101105303,101104179,105614203,101115927,101120370,105616215,101107282,101120036,101111403,101113426,101116239,101120490,101103800,101105877,101116746,101120630,101107307,101107561,101122509,101108728,101114632,101119442,101107745,101115703,101105515,101105461,101104888,101119219,101112033,101122444,101108323,100135699,101107709,101113739,100534656,101111828,101110119…	up	--|--|--|--|--|--|--|--|--|--|--|--|--|--|--|--|--|--|--|--|--|--|--|--|--|--|--|--|--|--|--|--|--|--|--|--|--|--|--|--|--|--|--|--|--|--|--|--|
GO:0032549	ribonucleoside binding	molecular_function	0.79921	1	48	443	2009	20361	100534656,100135699,101113739,101107709,101108323,101112033,101122444,101119219,101104888,101105461,101115703,101105515,101107745,101110450,100169938,101106946,101109181,101109703,101107536,101111867,101121335,101110119,101111828,101116239,101120036,101111403,101113426,101107282,101120370,105616215,101115927,105614203,101104179,101105303,101111932,101103283,101107019,101114632,101119442,101108728…	up	--|--|--|--|--|--|--|--|--|--|--|--|--|--|--|--|--|--|--|--|--|--|--|--|--|--|--|--|--|--|--|--|--|--|--|--|--|--|--|--|--|--|--|--|--|--|--|--|
GO:0032550	purine ribonucleoside binding	molecular_function	0.79921	1	48	443	2009	20361	101107709,101113739,100135699,100534656,101108323,101122444,101112033,101119219,101104888,101105461,101115703,101105515,101107745,101110450,100169938,101109181,101106946,101111867,101107536,101109703,101121335,101110119,101111828,101120036,101111403,101113426,101116239,101107282,101115927,105616215,101120370,105614203,101104179,101105303,101111932,101107019,101103283,101114632,101119442,101108728…	up	--|--|--|--|--|--|--|--|--|--|--|--|--|--|--|--|--|--|--|--|--|--|--|--|--|--|--|--|--|--|--|--|--|--|--|--|--|--|--|--|--|--|--|--|--|--|--|--|
GO:0035556	intracellular signal transduction	biological_process	0.80068	1	18	443	800	20361	1.0111e+161	up	--|--|--|--|--|--|--|--|--|--|--|--|--|--|--|--|--|--|
GO:0040007	growth	biological_process	0.8018	1	1	443	77	20361	443469	up	--|
GO:0030117	membrane coat	cellular_component	0.80204	1	3	443	149	20361	1.01105e+26	up	--|--|--|
GO:0048475	coated membrane	cellular_component	0.80204	1	3	443	149	20361	1.01107e+26	up	--|--|--|
GO:0044403	symbiosis, encompassing mutualism through parasitism	biological_process	0.80257	1	12	443	611	20361	1.01113e+104	up	--|--|--|--|--|--|--|--|--|--|--|--|
GO:0032555	purine ribonucleotide binding	molecular_function	0.80263	1	48	443	2013	20361	101105303,101104179,105614203,101107019,101103283,101111932,101120036,101111403,101113426,101116239,101115927,105616215,101120370,101107282,101116746,101120630,101107307,101120490,101103800,101105877,101119442,101114632,101107561,101122509,101108728,101105461,101119219,101104888,101115703,101105515,101107745,101108323,101107709,100135699,101113739,100534656,101122444,101112033,101110119,101111828…	up	--|--|--|--|--|--|--|--|--|--|--|--|--|--|--|--|--|--|--|--|--|--|--|--|--|--|--|--|--|--|--|--|--|--|--|--|--|--|--|--|--|--|--|--|--|--|--|--|
GO:0000152	nuclear ubiquitin ligase complex	cellular_component	0.80453	1	2	443	116	20361	1.01107e+17	up	--|--|
GO:0005680	anaphase-promoting complex	cellular_component	0.80453	1	2	443	116	20361	1.01107e+17	up	--|--|
GO:0031461	cullin-RING ubiquitin ligase complex	cellular_component	0.80453	1	2	443	116	20361	1.01107e+17	up	--|--|
GO:0010628	positive regulation of gene expression	biological_process	0.80647	1	1	443	62	20361	101115370	up	--|
GO:0045893	positive regulation of transcription, DNA-dependent	biological_process	0.80647	1	1	443	62	20361	101115370	up	--|
GO:0019079	viral genome replication	biological_process	0.80677	1	1	443	63	20361	101120490	up	--|
GO:0016485	protein processing	biological_process	0.80761	1	1	443	70	20361	101118358	up	--|
GO:0051604	protein maturation	biological_process	0.80761	1	1	443	70	20361	101118358	up	--|
GO:0016679	oxidoreductase activity, acting on diphenols and related substances as donors	molecular_function	0.80822	1	1	443	58	20361	101102437	up	--|
GO:0019637	organophosphate metabolic process	biological_process	0.80825	1	10	443	504	20361	1.01116e+86	up	--|--|--|--|--|--|--|--|--|--|
GO:0044700	single organism signaling	biological_process	0.80849	1	59	443	3585	20361	101102228,101101895,101109070,101115281,101104874,101115486,105616779,101106481,101118762,101103309,101115467,101110872,101105435,100534656,101110030,101117971,101108323,101115877,101105217,101109544,101119176,101112033,101105242,101105461,443522,101114783,101107745,101118913,101119724,101111409,101109713,101105426,101114632,101122509,101123369,101122288,101108550,101120630,101114398,101103800,10…	up	--|--|--|--|--|--|--|--|--|--|--|--|--|--|--|--|--|--|--|--|--|--|--|--|--|--|--|--|--|--|--|--|--|--|--|--|--|--|--|--|--|--|--|--|--|--|--|--|--|--|--|--|--|--|--|--|--|--|--|
GO:0004175	endopeptidase activity	molecular_function	0.80876	1	15	443	775	20361	1.01116e+131	up	--|--|--|--|--|--|--|--|--|--|--|--|--|--|--|
GO:0005654	nucleoplasm	cellular_component	0.80974	1	6	443	334	20361	1.01106e+53	up	--|--|--|--|--|--|
GO:0044451	nucleoplasm part	cellular_component	0.80974	1	6	443	334	20361	1.0111e+53	up	--|--|--|--|--|--|
GO:0009101	glycoprotein biosynthetic process	biological_process	0.81016	1	2	443	118	20361	1.00197e+17	up	--|--|
GO:0009059	macromolecule biosynthetic process	biological_process	0.81052	1	75	443	3795	20361	101107536,101114648,101104874,101118806,101110450,101105654,101111828,100216328,101112693,101121335,101120584,101105870,101122637,100534656,101107399,101110125,101122380,101115267,101112529,101105836,101109713,101105809,106990266,101114398,101115004,101119479,101120370,443229,443366,101115370,101121307,101116073,100196903,101121004,101104676,101123347,101115477,101109181,101115281,101121550,10111…	up	--|--|--|--|--|--|--|--|--|--|--|--|--|--|--|--|--|--|--|--|--|--|--|--|--|--|--|--|--|--|--|--|--|--|--|--|--|--|--|--|--|--|--|--|--|--|--|--|--|--|--|--|--|--|--|--|--|--|--|--|--|--|--|--|--|--|--|--|--|--|--|--|--|--|--|
GO:0051082	unfolded protein binding	molecular_function	0.8106	1	2	443	136	20361	101118304443287	up	--|--|
GO:0048609	multicellular organismal reproductive process	biological_process	0.81105	1	2	443	127	20361	1.01109e+17	up	--|--|
GO:0050793	regulation of developmental process	biological_process	0.8121	1	1	443	58	20361	100145865	up	--|
GO:0030695	GTPase regulator activity	molecular_function	0.81255	1	5	443	226	20361	1.01103e+44	up	--|--|--|--|--|
GO:0032501	multicellular organismal process	biological_process	0.81316	1	17	443	907	20361	1.01103e+146	up	--|--|--|--|--|--|--|--|--|--|--|--|--|--|--|--|--|
GO:0000151	ubiquitin ligase complex	cellular_component	0.81562	1	2	443	118	20361	1.01107e+17	up	--|--|
GO:0023052	signaling	biological_process	0.81628	1	59	443	3591	20361	101109544,101119176,101112033,101110030,101117971,100534656,101105217,101115877,101108323,101107745,101105242,101114783,101105461,443522,101104874,101115281,101106481,101115486,105616779,101101895,101102228,101109070,101105435,101110872,101103309,101118762,101115467,101107282,443366,101103546,101120036,443465,101113426,101113098,100303605,106990380,443139,101111932,101118358,101105220,101107783,1…	up	--|--|--|--|--|--|--|--|--|--|--|--|--|--|--|--|--|--|--|--|--|--|--|--|--|--|--|--|--|--|--|--|--|--|--|--|--|--|--|--|--|--|--|--|--|--|--|--|--|--|--|--|--|--|--|--|--|--|--|
GO:0016462	pyrophosphatase activity	molecular_function	0.81701	1	20	443	934	20361	1.01115e+179	up	--|--|--|--|--|--|--|--|--|--|--|--|--|--|--|--|--|--|--|--|
GO:0019752	carboxylic acid metabolic process	biological_process	0.81752	1	9	443	446	20361	1.01119e+77	up	--|--|--|--|--|--|--|--|--|
GO:0016747	transferase activity, transferring acyl groups other than amino-acyl groups	molecular_function	0.81813	1	3	443	177	20361	1.00535e+26	up	--|--|--|
GO:0003735	structural constituent of ribosome	molecular_function	0.81874	1	8	443	831	20361	1.01122e+71	up	--|--|--|--|--|--|--|--|
GO:0009100	glycoprotein metabolic process	biological_process	0.81945	1	2	443	120	20361	1.00197e+17	up	--|--|
GO:0071705	nitrogen compound transport	biological_process	0.82096	1	3	443	183	20361	1.01116e+26	up	--|--|--|
GO:0005783	endoplasmic reticulum	cellular_component	0.82134	1	5	443	296	20361	1.01116e+44	up	--|--|--|--|--|
GO:0005815	microtubule organizing center	cellular_component	0.82526	1	1	443	65	20361	101115004	up	--|
GO:0007165	signal transduction	biological_process	0.82618	1	58	443	3563	20361	101101895,101102228,101109070,101104874,101115281,101106481,101115486,105616779,101103309,101118762,101115467,101105435,101110872,101110030,101117971,100534656,101105217,101115877,101108323,101119176,101109544,101112033,101105242,101114783,101105461,101107745,101119724,101118913,101109713,101105426,101114632,101111409,101122509,101120630,101108550,101122288,101123369,101103800,101114398,101121647…	up	--|--|--|--|--|--|--|--|--|--|--|--|--|--|--|--|--|--|--|--|--|--|--|--|--|--|--|--|--|--|--|--|--|--|--|--|--|--|--|--|--|--|--|--|--|--|--|--|--|--|--|--|--|--|--|--|--|--|
GO:0034660	ncRNA metabolic process	biological_process	0.82698	1	6	443	331	20361	1.01119e+53	up	--|--|--|--|--|--|
GO:0043229	intracellular organelle	cellular_component	0.82726	1	84	443	4225	20361	101103129,101122380,101110125,100534656,101122637,101115877,101107266,101105870,101112599,101120584,100216328,101115093,101106508,101115356,101118806,101113099,101104874,101114648,101106481,101120290,101107536,101121004,101121244,101116073,101121307,100303605,101115370,101120370,101119479,101115004,101120087,101105809,101104044,101114632,101109713,101105836,101119219,101118098,100135699,101105902…	up	--|--|--|--|--|--|--|--|--|--|--|--|--|--|--|--|--|--|--|--|--|--|--|--|--|--|--|--|--|--|--|--|--|--|--|--|--|--|--|--|--|--|--|--|--|--|--|--|--|--|--|--|--|--|--|--|--|--|--|--|--|--|--|--|--|--|--|--|--|--|--|--|--|--|--|--|--|--|--|--|--|--|--|--|
GO:0090407	organophosphate biosynthetic process	biological_process	0.82739	1	6	443	336	20361	1.01107e+50	up	--|--|--|--|--|--|
GO:0017076	purine nucleotide binding	molecular_function	0.82739	1	48	443	2043	20361	101110119,101111828,101121335,101111867,101109703,101107536,100169938,101106946,101109181,101110450,101115703,101105515,101107745,101105461,101104888,101119219,101112033,101122444,101108323,100135699,101107709,101113739,100534656,101120490,101103800,101105877,101116746,101120630,101107307,101122509,101107561,101108728,101114632,101119442,101107019,101103283,101111932,101104179,101105303,105614203…	up	--|--|--|--|--|--|--|--|--|--|--|--|--|--|--|--|--|--|--|--|--|--|--|--|--|--|--|--|--|--|--|--|--|--|--|--|--|--|--|--|--|--|--|--|--|--|--|--|
GO:0032553	ribonucleotide binding	molecular_function	0.82774	1	48	443	2039	20361	101110119,101111828,101121335,101111867,101109703,101107536,100169938,101109181,101106946,101110450,101107745,101115703,101105515,101105461,101104888,101119219,101122444,101112033,101108323,100135699,101107709,101113739,100534656,101120490,101103800,101105877,101116746,101120630,101107307,101107561,101122509,101108728,101114632,101119442,101107019,101103283,101111932,101104179,101105303,105614203…	up	--|--|--|--|--|--|--|--|--|--|--|--|--|--|--|--|--|--|--|--|--|--|--|--|--|--|--|--|--|--|--|--|--|--|--|--|--|--|--|--|--|--|--|--|--|--|--|--|
GO:0004518	nuclease activity	molecular_function	0.82814	1	7	443	370	20361	1.01123e+59	up	--|--|--|--|--|--|--|
GO:0043226	organelle	cellular_component	0.82849	1	84	443	4226	20361	101119219,101118098,100135699,101121829,101105902,101119556,101105435,101122621,101110185,101117467,101115281,101115477,101109181,101107114,101102328,101104676,443384,101111883,101101895,101111932,101118620,100913166,101116619,101119770,101102938,101118358,100145865,101123644,101104179,101103799,101115965,101117244,101120490,101118432,101120630,101122372,101116598,101117916,101108728,101107561,10…	up	--|--|--|--|--|--|--|--|--|--|--|--|--|--|--|--|--|--|--|--|--|--|--|--|--|--|--|--|--|--|--|--|--|--|--|--|--|--|--|--|--|--|--|--|--|--|--|--|--|--|--|--|--|--|--|--|--|--|--|--|--|--|--|--|--|--|--|--|--|--|--|--|--|--|--|--|--|--|--|--|--|--|--|--|
GO:0044267	cellular protein metabolic process	biological_process	0.82861	1	50	443	2633	20361	101121335,101105435,101111828,101108544,101118806,101106946,101115477,100169938,101109703,101111867,101104888,101115703,101122380,101105515,101106721,106991439,101107709,101116134,101122444,101112033,101120630,101119479,101122372,101114398,101103800,106990266,101109149,101123350,101114632,101108728,101118008,101112884,101118358,101116073,100196903,101107783,101104544,101105303,101103283,101121307…	up	--|--|--|--|--|--|--|--|--|--|--|--|--|--|--|--|--|--|--|--|--|--|--|--|--|--|--|--|--|--|--|--|--|--|--|--|--|--|--|--|--|--|--|--|--|--|--|--|--|--|
GO:0006576	cellular biogenic amine metabolic process	biological_process	0.82866	1	1	443	74	20361	101122509	up	--|
GO:0044106	cellular amine metabolic process	biological_process	0.82866	1	1	443	74	20361	101122509	up	--|
GO:0016887	ATPase activity	molecular_function	0.83012	1	9	443	432	20361	1.01108e+80	up	--|--|--|--|--|--|--|--|--|
GO:0034357	photosynthetic membrane	cellular_component	0.83102	1	2	443	127	20361	1.01103e+17	up	--|--|
GO:0015698	inorganic anion transport	biological_process	0.83171	1	1	443	66	20361	101102386	up	--|
GO:0003723	RNA binding	molecular_function	0.83301	1	14	443	782	20361	1.01119e+125	up	--|--|--|--|--|--|--|--|--|--|--|--|--|--|
GO:0008146	sulfotransferase activity	molecular_function	0.83312	1	1	443	66	20361	101112599	up	--|
GO:0016818	hydrolase activity, acting on acid anhydrides, in phosphorus-containing anhydrides	molecular_function	0.83324	1	21	443	989	20361	1.01115e+188	up	--|--|--|--|--|--|--|--|--|--|--|--|--|--|--|--|--|--|--|--|--|
GO:0051649	establishment of localization in cell	biological_process	0.83507	1	18	443	862	20361	1.01103e+158	up	--|--|--|--|--|--|--|--|--|--|--|--|--|--|--|--|--|--|
GO:0003008	system process	biological_process	0.83511	1	2	443	175	20361	443522101111403	up	--|--|
GO:0032504	multicellular organism reproduction	biological_process	0.83574	1	2	443	137	20361	1.01109e+17	up	--|--|
GO:0035639	purine ribonucleoside triphosphate binding	molecular_function	0.83661	1	47	443	2006	20361	105614203,101105303,101104179,101111932,101107019,101103283,101111403,101120036,101113426,101116239,101107282,101115927,105616215,101120370,101120630,101107307,101116746,101103800,101105877,101120490,101114632,101119442,101108728,101107561,101122509,101104888,101119219,101105461,101105515,101115703,101107745,101107709,101113739,100534656,101108323,101122444,101112033,101121335,101111828,101110119…	up	--|--|--|--|--|--|--|--|--|--|--|--|--|--|--|--|--|--|--|--|--|--|--|--|--|--|--|--|--|--|--|--|--|--|--|--|--|--|--|--|--|--|--|--|--|--|--|
GO:0061025	membrane fusion	biological_process	0.83841	1	1	443	73	20361	101119442	up	--|
GO:0016616	oxidoreductase activity, acting on the CH-OH group of donors, NAD or NADP as acceptor	molecular_function	0.84244	1	2	443	130	20361	443089101123194	up	--|--|
GO:0005840	ribosome	cellular_component	0.84375	1	8	443	840	20361	1.01109e+71	up	--|--|--|--|--|--|--|--|
GO:0010941	regulation of cell death	biological_process	0.84412	1	2	443	134	20361	1.00136e+17	up	--|--|
GO:0042981	regulation of apoptotic process	biological_process	0.84412	1	2	443	134	20361	1.00136e+17	up	--|--|
GO:0043067	regulation of programmed cell death	biological_process	0.84412	1	2	443	134	20361	1.01111e+17	up	--|--|
GO:0051239	regulation of multicellular organismal process	biological_process	0.8446	1	2	443	120	20361	1.01111e+17	up	--|--|
GO:0009056	catabolic process	biological_process	0.84505	1	14	443	703	20361	1.01104e+122	up	--|--|--|--|--|--|--|--|--|--|--|--|--|--|
GO:0065004	protein-DNA complex assembly	biological_process	0.84529	1	1	443	102	20361	101102681	up	--|
GO:0071824	protein-DNA complex subunit organization	biological_process	0.84529	1	1	443	102	20361	101102681	up	--|
GO:0009150	purine ribonucleotide metabolic process	biological_process	0.84654	1	3	443	188	20361	1.01117e+26	up	--|--|--|
GO:0032040	small-subunit processome	cellular_component	0.84655	1	1	443	80	20361	101111883	up	--|
GO:0006412	translation	biological_process	0.84694	1	11	443	1001	20361	1.01115e+98	up	--|--|--|--|--|--|--|--|--|--|--|
GO:0044702	single organism reproductive process	biological_process	0.84764	1	2	443	138	20361	1.01105e+17	up	--|--|
GO:0009058	biosynthetic process	biological_process	0.84859	1	92	443	4556	20361	100196903,101116073,101121004,101121307,443139,443366,443229,101120370,101115370,101113764,101115679,101115004,101119479,106990266,101114398,101109713,101105836,101105809,101112529,101110125,101107399,101122380,101115267,101122637,100534656,101112033,105616429,101120584,101105870,101112599,101109685,101111828,101105654,101112693,100337686,100216328,101121335,101122635,101110450,101118806,10110648…	up	--|--|--|--|--|--|--|--|--|--|--|--|--|--|--|--|--|--|--|--|--|--|--|--|--|--|--|--|--|--|--|--|--|--|--|--|--|--|--|--|--|--|--|--|--|--|--|--|--|--|--|--|--|--|--|--|--|--|--|--|--|--|--|--|--|--|--|--|--|--|--|--|--|--|--|--|--|--|--|--|--|--|--|--|--|--|--|--|--|--|--|--|
GO:0006396	RNA processing	biological_process	0.84929	1	9	443	498	20361	1.01103e+80	up	--|--|--|--|--|--|--|--|--|
GO:0043436	oxoacid metabolic process	biological_process	0.84943	1	9	443	463	20361	1.01107e+77	up	--|--|--|--|--|--|--|--|--|
GO:0042626	ATPase activity, coupled to transmembrane movement of substances	molecular_function	0.84961	1	2	443	121	20361	1.01117e+17	up	--|--|
GO:0043492	ATPase activity, coupled to movement of substances	molecular_function	0.84961	1	2	443	121	20361	1.01102e+17	up	--|--|
GO:1901137	carbohydrate derivative biosynthetic process	biological_process	0.84978	1	7	443	390	20361	1.01112e+59	up	--|--|--|--|--|--|--|
GO:1901136	carbohydrate derivative catabolic process	biological_process	0.85182	1	1	443	66	20361	101113286	up	--|
GO:0043168	anion binding	molecular_function	0.85182	1	56	443	2371	20361	101107745,101115703,101105515,101104888,101119219,101105461,101122444,101112033,101113739,101107709,100135699,100534656,101108323,101121335,101111828,101110119,101102606,100169938,101106946,101109181,101111867,101109703,101107536,101111883,101110450,101117262,101111932,101110806,101107019,101103283,105614203,101104179,101105303,101107282,101115927,101120370,105616215,101111403,101120036,101113426…	up	--|--|--|--|--|--|--|--|--|--|--|--|--|--|--|--|--|--|--|--|--|--|--|--|--|--|--|--|--|--|--|--|--|--|--|--|--|--|--|--|--|--|--|--|--|--|--|--|--|--|--|--|--|--|--|--|
GO:0017111	nucleoside-triphosphatase activity	molecular_function	0.85279	1	19	443	918	20361	1.0112e+170	up	--|--|--|--|--|--|--|--|--|--|--|--|--|--|--|--|--|--|--|
GO:0044270	cellular nitrogen compound catabolic process	biological_process	0.8531	1	2	443	123	20361	1.01104e+17	up	--|--|
GO:0046700	heterocycle catabolic process	biological_process	0.8531	1	2	443	123	20361	1.01116e+17	up	--|--|
GO:0009896	positive regulation of catabolic process	biological_process	0.85485	1	1	443	72	20361	101107783	up	--|
GO:0010508	positive regulation of autophagy	biological_process	0.85485	1	1	443	72	20361	101107783	up	--|
GO:0031331	positive regulation of cellular catabolic process	biological_process	0.85485	1	1	443	72	20361	101107783	up	--|
GO:0015093	ferrous iron transmembrane transporter activity	molecular_function	0.8552	1	1	443	89	20361	101122509	up	--|
GO:0015684	ferrous iron transport	biological_process	0.8552	1	1	443	89	20361	101122509	up	--|
GO:0019953	sexual reproduction	biological_process	0.8564	1	2	443	143	20361	1.01105e+17	up	--|--|
GO:0009259	ribonucleotide metabolic process	biological_process	0.85716	1	3	443	191	20361	1.01116e+26	up	--|--|--|
GO:0019693	ribose phosphate metabolic process	biological_process	0.85716	1	3	443	191	20361	1.01112e+26	up	--|--|--|
GO:0043414	macromolecule methylation	biological_process	0.85929	1	1	443	78	20361	101121307	up	--|
GO:0050662	coenzyme binding	molecular_function	0.86025	1	5	443	289	20361	1.01112e+44	up	--|--|--|--|--|
GO:0044248	cellular catabolic process	biological_process	0.86054	1	11	443	573	20361	1.00304e+95	up	--|--|--|--|--|--|--|--|--|--|--|
GO:0030684	preribosome	cellular_component	0.86163	1	1	443	87	20361	101111883	up	--|
GO:0008135	translation factor activity, nucleic acid binding	molecular_function	0.86184	1	1	443	104	20361	101114398	up	--|
GO:0080090	regulation of primary metabolic process	biological_process	0.862	1	45	443	2135	20361	101114648,101104676,101123347,101104874,101115281,101109181,101101895,101111883,101105435,101105654,100216328,101112693,101120584,101105870,100135699,100534656,101108706,101114890,101106277,101108728,101109713,101114632,101105836,101123350,101103038,101105809,101105833,101117244,106990266,101120490,101115163,101115004,101108701,101118432,101103799,443229,101115370,101104304,101107877,101119524,10…	up	--|--|--|--|--|--|--|--|--|--|--|--|--|--|--|--|--|--|--|--|--|--|--|--|--|--|--|--|--|--|--|--|--|--|--|--|--|--|--|--|--|--|--|--|--|
GO:0005488	binding	molecular_function	0.86243	1	277	443	11924	20361	101123308,101121239,101120911,101104334,101121244,100196903,101118304,101121900,101118240,101104729,101107164,101105836,443287,101118974,101115509,101115004,101114398,101119678,101120087,101118419,101113739,101122637,101108323,101107266,101103129,101115267,101107399,101117680,101106508,101113286,101110450,101104997,101114648,101115486,101115867,105616779,101115093,101111828,101109206,101102123,10…	up	--|--|--|--|--|--|--|--|--|--|--|--|--|--|--|--|--|--|--|--|--|--|--|--|--|--|--|--|--|--|--|--|--|--|--|--|--|--|--|--|--|--|--|--|--|--|--|--|--|--|--|--|--|--|--|--|--|--|--|--|--|--|--|--|--|--|--|--|--|--|--|--|--|--|--|--|--|--|--|--|--|--|--|--|--|--|--|--|--|--|--|--|--|--|--|--|--|--|--|--|--|--|--|--|--|--|--|--|--|--|--|--|--|--|--|--|--|--|--|--|--|--|--|--|--|--|--|--|--|--|--|--|--|…
GO:0033643	host cell part	cellular_component	0.86303	1	2	443	135	20361	1.01118e+17	up	--|--|
GO:0000794	condensed nuclear chromosome	cellular_component	0.86435	1	1	443	85	20361	100303605	up	--|
GO:2000112	regulation of cellular macromolecule biosynthetic process	biological_process	0.86461	1	43	443	2061	20361	101108706,100135699,100534656,101105435,101105654,100216328,101112693,101120584,101105870,101114648,101104676,101123347,101104874,101115281,101109181,101101895,101111883,101121307,101119524,101111932,101123644,101104179,101116073,101103799,443229,101115370,101104304,101107877,106990266,101117244,101120490,101115163,101108701,101115004,101118432,101114890,101106277,101108728,101109713,101123350,10…	up	--|--|--|--|--|--|--|--|--|--|--|--|--|--|--|--|--|--|--|--|--|--|--|--|--|--|--|--|--|--|--|--|--|--|--|--|--|--|--|--|--|--|--|
GO:0000940	condensed chromosome outer kinetochore	cellular_component	0.86624	1	1	443	87	20361	100303605	up	--|
GO:0010556	regulation of macromolecule biosynthetic process	biological_process	0.867	1	43	443	2065	20361	101104179,101123644,101116073,101111932,101119524,101121307,101107877,101115370,101104304,101103799,443229,101118432,101108701,101115004,101117244,106990266,101120490,101115163,101105809,101109713,101123350,101105836,101103038,101106277,101108728,101114890,101108706,100135699,100534656,101105870,101120584,101112693,100216328,101105435,101105654,101111883,101101895,101104874,101115281,101109181,10…	up	--|--|--|--|--|--|--|--|--|--|--|--|--|--|--|--|--|--|--|--|--|--|--|--|--|--|--|--|--|--|--|--|--|--|--|--|--|--|--|--|--|--|--|
GO:0031326	regulation of cellular biosynthetic process	biological_process	0.867	1	43	443	2065	20361	101103038,101123350,101105836,101109713,101105809,101114890,101108728,101106277,101108701,101115004,101118432,101115163,101117244,101120490,106990266,101107877,443229,101103799,101104304,101115370,101116073,101104179,101123644,101119524,101121307,101111932,101101895,101111883,101104676,101123347,101114648,101109181,101115281,101104874,101120584,101105870,101105654,101105435,101112693,100216328,10…	up	--|--|--|--|--|--|--|--|--|--|--|--|--|--|--|--|--|--|--|--|--|--|--|--|--|--|--|--|--|--|--|--|--|--|--|--|--|--|--|--|--|--|--|
GO:0019867	outer membrane	cellular_component	0.86713	1	3	443	201	20361	1.01109e+26	up	--|--|--|
GO:0009889	regulation of biosynthetic process	biological_process	0.86736	1	43	443	2066	20361	101101895,101111883,101114648,101104676,101123347,101104874,101115281,101109181,101120584,101105870,101105435,101105654,101112693,100216328,100135699,100534656,101108706,101109713,101123350,101103038,101105836,101105809,101114890,101106277,101108728,101108701,101115004,101118432,101117244,106990266,101120490,101115163,101107877,101103799,443229,101104304,101115370,101104179,101123644,101116073,10…	up	--|--|--|--|--|--|--|--|--|--|--|--|--|--|--|--|--|--|--|--|--|--|--|--|--|--|--|--|--|--|--|--|--|--|--|--|--|--|--|--|--|--|--|
GO:0006364	rRNA processing	biological_process	0.87029	1	1	443	91	20361	101113099	up	--|
GO:0016072	rRNA metabolic process	biological_process	0.87029	1	1	443	91	20361	101113099	up	--|
GO:0015399	primary active transmembrane transporter activity	molecular_function	0.87088	1	2	443	129	20361	1.01102e+17	up	--|--|
GO:0015405	P-P-bond-hydrolysis-driven transmembrane transporter activity	molecular_function	0.87088	1	2	443	129	20361	1.01117e+17	up	--|--|
GO:0016032	viral process	biological_process	0.871	1	10	443	567	20361	1.01119e+86	up	--|--|--|--|--|--|--|--|--|--|
GO:0003968	RNA-directed RNA polymerase activity	molecular_function	0.87125	1	1	443	74	20361	101120029	up	--|
GO:0006355	regulation of transcription, DNA-dependent	biological_process	0.87132	1	42	443	2018	20361	101114648,101123347,101104676,101104874,101115281,101109181,101111883,101101895,101105435,101105654,101112693,100216328,101120584,101105870,100135699,100534656,101108706,101114890,101106277,101108728,101109713,101123350,101105836,101103038,101105809,101120490,101117244,106990266,101115163,101108701,101115004,101103799,443229,101104304,101115370,101107877,101119524,101121307,101111932,101123644,10…	up	--|--|--|--|--|--|--|--|--|--|--|--|--|--|--|--|--|--|--|--|--|--|--|--|--|--|--|--|--|--|--|--|--|--|--|--|--|--|--|--|--|--|
GO:0016053	organic acid biosynthetic process	biological_process	0.87278	1	3	443	201	20361	1.0111e+26	up	--|--|--|
GO:0046394	carboxylic acid biosynthetic process	biological_process	0.87278	1	3	443	201	20361	1.0111e+26	up	--|--|--|
GO:0042578	phosphoric ester hydrolase activity	molecular_function	0.87288	1	8	443	377	20361	1.01115e+71	up	--|--|--|--|--|--|--|--|
GO:1901361	organic cyclic compound catabolic process	biological_process	0.87291	1	2	443	129	20361	1.01104e+17	up	--|--|
GO:0000777	condensed chromosome kinetochore	cellular_component	0.87343	1	1	443	90	20361	100303605	up	--|
GO:0000779	condensed chromosome, centromeric region	cellular_component	0.87343	1	1	443	90	20361	100303605	up	--|
GO:2001141	regulation of RNA biosynthetic process	biological_process	0.87365	1	42	443	2022	20361	101116073,101104179,101123644,101121307,101119524,101111932,101107877,443229,101103799,101104304,101115370,101108701,101115004,101115163,106990266,101117244,101120490,101123350,101105836,101103038,101109713,101105809,101114890,101108728,101106277,101108706,100534656,100135699,101120584,101105870,101105654,101105435,101112693,100216328,101111883,101101895,101104676,101123347,101114648,101115281,10…	up	--|--|--|--|--|--|--|--|--|--|--|--|--|--|--|--|--|--|--|--|--|--|--|--|--|--|--|--|--|--|--|--|--|--|--|--|--|--|--|--|--|--|
GO:0070647	protein modification by small protein conjugation or removal	biological_process	0.87438	1	2	443	132	20361	1.01114e+17	up	--|--|
GO:0051252	regulation of RNA metabolic process	biological_process	0.87481	1	42	443	2025	20361	101109713,101103038,101123350,101105836,101105809,101114890,101106277,101108728,101108701,101115004,101117244,101120490,106990266,101115163,101107877,101103799,443229,101104304,101115370,101104179,101123644,101116073,101121307,101119524,101111932,101111883,101101895,101114648,101104676,101123347,101104874,101115281,101109181,101120584,101105870,101105435,101105654,100216328,101112693,100135699,10…	up	--|--|--|--|--|--|--|--|--|--|--|--|--|--|--|--|--|--|--|--|--|--|--|--|--|--|--|--|--|--|--|--|--|--|--|--|--|--|--|--|--|--|
GO:0016881	acid-amino acid ligase activity	molecular_function	0.87598	1	4	443	218	20361	1.01107e+35	up	--|--|--|--|
GO:0004190	aspartic-type endopeptidase activity	molecular_function	0.87659	1	2	443	169	20361	1.01103e+17	up	--|--|
GO:0070001	aspartic-type peptidase activity	molecular_function	0.87659	1	2	443	169	20361	1.01103e+17	up	--|--|
GO:1901564	organonitrogen compound metabolic process	biological_process	0.87666	1	19	443	967	20361	1.01119e+164	up	--|--|--|--|--|--|--|--|--|--|--|--|--|--|--|--|--|--|--|
GO:0044764	multi-organism cellular process	biological_process	0.87675	1	11	443	620	20361	1.01109e+95	up	--|--|--|--|--|--|--|--|--|--|--|
GO:0019219	regulation of nucleobase-containing compound metabolic process	biological_process	0.87973	1	43	443	2073	20361	101118432,101108701,101115004,106990266,101117244,101120490,101115163,101105809,101109713,101105836,101123350,101103038,101106277,101108728,101114890,101123644,101104179,101116073,101111932,101121307,101119524,101107877,101104304,101115370,101103799,443229,101105870,101120584,100216328,101112693,101105435,101105654,101101895,101111883,101104874,101115281,101109181,101114648,101123347,101104676,10…	up	--|--|--|--|--|--|--|--|--|--|--|--|--|--|--|--|--|--|--|--|--|--|--|--|--|--|--|--|--|--|--|--|--|--|--|--|--|--|--|--|--|--|--|
GO:0051171	regulation of nitrogen compound metabolic process	biological_process	0.87973	1	43	443	2073	20361	101118432,101108701,101115004,101115163,101117244,106990266,101120490,101105809,101123350,101103038,101105836,101109713,101108728,101106277,101114890,101116073,101123644,101104179,101111932,101119524,101121307,101107877,101115370,101104304,443229,101103799,101105870,101120584,101112693,100216328,101105654,101105435,101111883,101101895,101115281,101109181,101104874,101104676,101123347,101114648,10…	up	--|--|--|--|--|--|--|--|--|--|--|--|--|--|--|--|--|--|--|--|--|--|--|--|--|--|--|--|--|--|--|--|--|--|--|--|--|--|--|--|--|--|--|
GO:0045935	positive regulation of nucleobase-containing compound metabolic process	biological_process	0.87977	1	1	443	85	20361	101115370	up	--|
GO:0051173	positive regulation of nitrogen compound metabolic process	biological_process	0.87977	1	1	443	85	20361	101115370	up	--|
GO:0051254	positive regulation of RNA metabolic process	biological_process	0.87977	1	1	443	85	20361	101115370	up	--|
GO:0060255	regulation of macromolecule metabolic process	biological_process	0.88001	1	44	443	2125	20361	100534656,100135699,101108706,101101895,101111883,101115281,101109181,101104874,101104676,101123347,101114648,101105870,101120584,100216328,101112693,101105654,101105435,101107877,101104304,101115370,443229,101103799,101116073,101123644,101104179,101111932,101121307,101119524,101105833,101105809,101103038,101123350,101105836,101109713,101108728,101106277,101114890,101118432,101108701,101115004,10…	up	--|--|--|--|--|--|--|--|--|--|--|--|--|--|--|--|--|--|--|--|--|--|--|--|--|--|--|--|--|--|--|--|--|--|--|--|--|--|--|--|--|--|--|--|
GO:0036094	small molecule binding	molecular_function	0.88049	1	54	443	2343	20361	101123194,101108728,101112529,101107561,101122509,101114632,101119442,101103800,101105877,101120490,101120630,101107307,101102681,101116746,101107282,101115927,101120370,105616215,101111403,101113426,101120036,101116239,101111932,101107019,101103283,105614203,101104179,101105303,101109181,100169938,101106946,101111867,101109703,101107536,101111883,101110450,101121335,101110119,101111828,101102606…	up	--|--|--|--|--|--|--|--|--|--|--|--|--|--|--|--|--|--|--|--|--|--|--|--|--|--|--|--|--|--|--|--|--|--|--|--|--|--|--|--|--|--|--|--|--|--|--|--|--|--|--|--|--|--|
GO:0019439	aromatic compound catabolic process	biological_process	0.88204	1	2	443	132	20361	1.01116e+17	up	--|--|
GO:0006310	DNA recombination	biological_process	0.88219	1	3	443	199	20361	1.01107e+26	up	--|--|--|
GO:0009523	photosystem II	cellular_component	0.88307	1	1	443	88	20361	101103038	up	--|
GO:0005381	iron ion transmembrane transporter activity	molecular_function	0.88346	1	1	443	95	20361	101122509	up	--|
GO:0033014	tetrapyrrole biosynthetic process	biological_process	0.88398	1	1	443	80	20361	443139	up	--|
GO:0007017	microtubule-based process	biological_process	0.88467	1	4	443	231	20361	1.01107e+35	up	--|--|--|--|
GO:0006163	purine nucleotide metabolic process	biological_process	0.8847	1	3	443	208	20361	1.01112e+26	up	--|--|--|
GO:0006366	transcription from RNA polymerase II promoter	biological_process	0.88493	1	4	443	262	20361	1.01106e+35	up	--|--|--|--|
GO:0009891	positive regulation of biosynthetic process	biological_process	0.88643	1	1	443	89	20361	101115370	up	--|
GO:0010557	positive regulation of macromolecule biosynthetic process	biological_process	0.88643	1	1	443	89	20361	101115370	up	--|
GO:0031328	positive regulation of cellular biosynthetic process	biological_process	0.88643	1	1	443	89	20361	101115370	up	--|
GO:0016614	oxidoreductase activity, acting on CH-OH group of donors	molecular_function	0.8867	1	2	443	145	20361	443089101123194	up	--|--|
GO:0009894	regulation of catabolic process	biological_process	0.88811	1	2	443	133	20361	1.01106e+17	up	--|--|
GO:0005741	mitochondrial outer membrane	cellular_component	0.88833	1	1	443	93	20361	101114567	up	--|
GO:0031968	organelle outer membrane	cellular_component	0.88833	1	1	443	93	20361	101114567	up	--|
GO:0007059	chromosome segregation	biological_process	0.88974	1	1	443	86	20361	101109111	up	--|
GO:0003824	catalytic activity	molecular_function	0.89138	1	178	443	7631	20361	101104397,100169938,101106946,101109181,654404,101121618,101122809,101110119,101105435,101123280,101102606,443485,101104859,442993,101105515,101108160,101119219,101101873,101107561,101118612,101119972,101123350,101103800,101116487,101105280,101105877,101120490,101115163,101107307,101110596,100820742,101115927,101119116,101115965,780451,101113983,101116950,105603000,101108642,101111932,101116716,1…	up	--|--|--|--|--|--|--|--|--|--|--|--|--|--|--|--|--|--|--|--|--|--|--|--|--|--|--|--|--|--|--|--|--|--|--|--|--|--|--|--|--|--|--|--|--|--|--|--|--|--|--|--|--|--|--|--|--|--|--|--|--|--|--|--|--|--|--|--|--|--|--|--|--|--|--|--|--|--|--|--|--|--|--|--|--|--|--|--|--|--|--|--|--|--|--|--|--|--|--|--|--|--|--|--|--|--|--|--|--|--|--|--|--|--|--|--|--|--|--|--|--|--|--|--|--|--|--|--|--|--|--|--|--|…
GO:0006631	fatty acid metabolic process	biological_process	0.89166	1	1	443	83	20361	101109685	up	--|
GO:0009579	thylakoid	cellular_component	0.89302	1	2	443	154	20361	1.01103e+17	up	--|--|
GO:0044436	thylakoid part	cellular_component	0.89302	1	2	443	154	20361	1.01103e+17	up	--|--|
GO:0048583	regulation of response to stimulus	biological_process	0.89353	1	5	443	280	20361	1.01106e+44	up	--|--|--|--|--|
GO:0016071	mRNA metabolic process	biological_process	0.89433	1	3	443	214	20361	1.01116e+26	up	--|--|--|
GO:0009165	nucleotide biosynthetic process	biological_process	0.8956	1	3	443	220	20361	1.01112e+26	up	--|--|--|
GO:1901293	nucleoside phosphate biosynthetic process	biological_process	0.8956	1	3	443	220	20361	1.01117e+26	up	--|--|--|
GO:0020037	heme binding	molecular_function	0.89612	1	2	443	176	20361	1.01115e+17	up	--|--|
GO:0072521	purine-containing compound metabolic process	biological_process	0.89727	1	3	443	216	20361	1.01116e+26	up	--|--|--|
GO:0004842	ubiquitin-protein ligase activity	molecular_function	0.89805	1	3	443	182	20361	1.01107e+26	up	--|--|--|
GO:0019787	small conjugating protein ligase activity	molecular_function	0.89805	1	3	443	182	20361	1.01114e+26	up	--|--|--|
GO:0009308	amine metabolic process	biological_process	0.90065	1	1	443	100	20361	101122509	up	--|
GO:0044446	intracellular organelle part	cellular_component	0.90085	1	37	443	1890	20361	101120490,101115004,101116598,101117916,101105324,101105836,101123350,101114567,101107332,101114632,101104044,101105809,101109111,101111932,101104179,101102938,101118358,101115965,101115370,100303605,101105435,101115093,101110185,101105870,101107536,101120290,443384,101114648,101104874,101107114,101113099,101118806,101111883,101110125,101119219,101107266,101122637	up	--|--|--|--|--|--|--|--|--|--|--|--|--|--|--|--|--|--|--|--|--|--|--|--|--|--|--|--|--|--|--|--|--|--|--|--|--|
GO:0008610	lipid biosynthetic process	biological_process	0.90146	1	3	443	223	20361	4.43366e+23	up	--|--|--|
GO:0006826	iron ion transport	biological_process	0.90172	1	1	443	101	20361	101122509	up	--|
GO:0050660	flavin adenine dinucleotide binding	molecular_function	0.90212	1	1	443	81	20361	101102606	up	--|
GO:1901605	alpha-amino acid metabolic process	biological_process	0.90251	1	2	443	156	20361	101115950443270	up	--|--|
GO:0050877	neurological system process	biological_process	0.90328	1	1	443	139	20361	443522	up	--|
GO:0022804	active transmembrane transporter activity	molecular_function	0.90349	1	4	443	241	20361	1.01109e+32	up	--|--|--|--|
GO:0009966	regulation of signal transduction	biological_process	0.90451	1	4	443	231	20361	1.01121e+35	up	--|--|--|--|
GO:0060589	nucleoside-triphosphatase regulator activity	molecular_function	0.90545	1	5	443	278	20361	1.01115e+44	up	--|--|--|--|--|
GO:0010468	regulation of gene expression	biological_process	0.90556	1	42	443	2079	20361	101115163,101117244,106990266,101120490,101115004,101108701,101114890,101108728,101106277,101105836,101123350,101103038,101109713,101105809,101121307,101119524,101111932,101116073,101104179,101123644,443229,101103799,101115370,101104304,101107877,101105654,101105435,101112693,100216328,101120584,101105870,101104676,101123347,101114648,101109181,101115281,101104874,101101895,101111883,101108706,10…	up	--|--|--|--|--|--|--|--|--|--|--|--|--|--|--|--|--|--|--|--|--|--|--|--|--|--|--|--|--|--|--|--|--|--|--|--|--|--|--|--|--|--|
GO:0044249	cellular biosynthetic process	biological_process	0.90628	1	85	443	4365	20361	101118806,101110450,101104874,101107536,101114648,101109685,101105870,101120584,101112693,101121335,100216328,101105654,101111828,100534656,101122637,101112033,101115267,101122380,101107399,101110125,101105809,101105836,101109713,101112529,101119479,101115679,101115004,101114398,106990266,443139,101115370,101113764,443229,101120370,443366,101121004,101116073,100196903,101121307,101111883,10110189…	up	--|--|--|--|--|--|--|--|--|--|--|--|--|--|--|--|--|--|--|--|--|--|--|--|--|--|--|--|--|--|--|--|--|--|--|--|--|--|--|--|--|--|--|--|--|--|--|--|--|--|--|--|--|--|--|--|--|--|--|--|--|--|--|--|--|--|--|--|--|--|--|--|--|--|--|--|--|--|--|--|--|--|--|--|--|
GO:0044711	single-organism biosynthetic process	biological_process	0.90658	1	4	443	270	20361	1.01106e+35	up	--|--|--|--|
GO:0004386	helicase activity	molecular_function	0.90747	1	3	443	213	20361	1.01108e+26	up	--|--|--|
GO:0051287	NAD binding	molecular_function	0.90823	1	1	443	92	20361	101123194	up	--|
GO:0044422	organelle part	cellular_component	0.90859	1	37	443	1902	20361	101122637,101107266,101119219,101110125,101118806,101111883,443384,101114648,101107536,101120290,101113099,101104874,101107114,101110185,101105870,101105435,101115093,100303605,101115965,101115370,101104179,101102938,101118358,101111932,101114632,101107332,101123350,101114567,101105836,101105809,101109111,101104044,101105324,101117916,101115004,101116598,101120490	up	--|--|--|--|--|--|--|--|--|--|--|--|--|--|--|--|--|--|--|--|--|--|--|--|--|--|--|--|--|--|--|--|--|--|--|--|--|
GO:0000775	chromosome, centromeric region	cellular_component	0.90995	1	2	443	170	20361	1.01109e+17	up	--|--|
GO:0032259	methylation	biological_process	0.91019	1	1	443	98	20361	101121307	up	--|
GO:0000287	magnesium ion binding	molecular_function	0.91108	1	1	443	93	20361	101120036	up	--|
GO:0044723	single-organism carbohydrate metabolic process	biological_process	0.91272	1	5	443	331	20361	1.01119e+41	up	--|--|--|--|--|
GO:0008152	metabolic process	biological_process	0.91291	1	201	443	9284	20361	101102328,101115281,101123347,101104676,101109703,101108544,101101895,101113968,101120264,101119556,443115,101108723,101122444,101113046,101107709,101106721,100534645,101105530,101103014,105614925,101121595,101112748,101106277,101108728,101103158,101105324,101109149,101105833,101107332,101103038,101114567,101120630,101102681,101116746,101118511,101107282,101104304,101121639,101111403,101110953,10…	up	--|--|--|--|--|--|--|--|--|--|--|--|--|--|--|--|--|--|--|--|--|--|--|--|--|--|--|--|--|--|--|--|--|--|--|--|--|--|--|--|--|--|--|--|--|--|--|--|--|--|--|--|--|--|--|--|--|--|--|--|--|--|--|--|--|--|--|--|--|--|--|--|--|--|--|--|--|--|--|--|--|--|--|--|--|--|--|--|--|--|--|--|--|--|--|--|--|--|--|--|--|--|--|--|--|--|--|--|--|--|--|--|--|--|--|--|--|--|--|--|--|--|--|--|--|--|--|--|--|--|--|--|--|…
GO:0019318	hexose metabolic process	biological_process	0.91296	1	1	443	103	20361	101119219	up	--|
GO:0046906	tetrapyrrole binding	molecular_function	0.9135	1	2	443	185	20361	1.01115e+17	up	--|--|
GO:0005623	cell	cellular_component	0.91408	1	117	443	5839	20361	101120290,101114793,101107536,101106481,101114648,101113099,101104874,101104997,101115356,101118806,101106508,101111828,101115093,101115091,100216328,101112693,101120584,101105870,101118578,101112599,101107266,106991601,101109747,101115877,101122637,100534656,101114320,101110125,106991439,101115703,101122380,101103129,443287,101105836,101109713,101119442,101114632,101104044,101105809,101120087,10…	up	--|--|--|--|--|--|--|--|--|--|--|--|--|--|--|--|--|--|--|--|--|--|--|--|--|--|--|--|--|--|--|--|--|--|--|--|--|--|--|--|--|--|--|--|--|--|--|--|--|--|--|--|--|--|--|--|--|--|--|--|--|--|--|--|--|--|--|--|--|--|--|--|--|--|--|--|--|--|--|--|--|--|--|--|--|--|--|--|--|--|--|--|--|--|--|--|--|--|--|--|--|--|--|--|--|--|--|--|--|--|--|--|--|--|--|--|--|
GO:0044464	cell part	cellular_component	0.91408	1	117	443	5839	20361	101121307,101121244,101121004,105616470,101116073,101115370,101120148,101120370,443229,100303605,101111582,101114398,101120087,101102909,101119479,101115004,443287,101104044,101105809,101105836,101114632,101109713,101119442,101115703,101122380,101110125,106991439,101103129,101109747,101107266,106991601,100534656,101114320,101122637,101115877,100216328,101112693,101111828,101115091,101115093,10111…	up	--|--|--|--|--|--|--|--|--|--|--|--|--|--|--|--|--|--|--|--|--|--|--|--|--|--|--|--|--|--|--|--|--|--|--|--|--|--|--|--|--|--|--|--|--|--|--|--|--|--|--|--|--|--|--|--|--|--|--|--|--|--|--|--|--|--|--|--|--|--|--|--|--|--|--|--|--|--|--|--|--|--|--|--|--|--|--|--|--|--|--|--|--|--|--|--|--|--|--|--|--|--|--|--|--|--|--|--|--|--|--|--|--|--|--|--|--|
GO:0009057	macromolecule catabolic process	biological_process	0.91633	1	3	443	229	20361	1.01106e+26	up	--|--|--|
GO:0019222	regulation of metabolic process	biological_process	0.91716	1	47	443	2300	20361	100534656,100135699,101108706,101123347,101104676,101114648,101115281,101109181,101104874,101111883,101101895,101105654,101105435,101112693,100216328,101120584,101105870,443229,101103799,101104304,101115370,101107877,101119524,101121307,101111932,101116073,101123644,101107783,101104179,101114890,101108728,101106277,101123350,101105836,101103038,101114632,101109713,101105833,101105809,101115163,10…	up	--|--|--|--|--|--|--|--|--|--|--|--|--|--|--|--|--|--|--|--|--|--|--|--|--|--|--|--|--|--|--|--|--|--|--|--|--|--|--|--|--|--|--|--|--|--|--|
GO:0034655	nucleobase-containing compound catabolic process	biological_process	0.91807	1	1	443	87	20361	101104304	up	--|
GO:0008033	tRNA processing	biological_process	0.91879	1	2	443	161	20361	1.01102e+17	up	--|--|
GO:0006091	generation of precursor metabolites and energy	biological_process	0.91887	1	3	443	222	20361	4.4327e+23	up	--|--|--|
GO:0010646	regulation of cell communication	biological_process	0.92013	1	4	443	239	20361	1.01103e+35	up	--|--|--|--|
GO:0023051	regulation of signaling	biological_process	0.92058	1	4	443	240	20361	1.01121e+35	up	--|--|--|--|
GO:0006915	apoptotic process	biological_process	0.92253	1	2	443	177	20361	1.01111e+17	up	--|--|
GO:0012501	programmed cell death	biological_process	0.92253	1	2	443	177	20361	1.00136e+17	up	--|--|
GO:0043170	macromolecule metabolic process	biological_process	0.92377	1	137	443	6637	20361	443366,101121483,101121307,100196903,101112884,101105809,101105836,101114632,101114398,101115004,101105417,101109730,101122637,101115267,101122380,101104474,101107399,106991439,101104888,101114648,101113286,101106508,101110450,101111828,101105870,101120584,101115965,101103799,101115927,101113983,101111932,101116716,101108642,101107019,101118358,101104179,101118320,101104544,101123644,101118008,10…	up	--|--|--|--|--|--|--|--|--|--|--|--|--|--|--|--|--|--|--|--|--|--|--|--|--|--|--|--|--|--|--|--|--|--|--|--|--|--|--|--|--|--|--|--|--|--|--|--|--|--|--|--|--|--|--|--|--|--|--|--|--|--|--|--|--|--|--|--|--|--|--|--|--|--|--|--|--|--|--|--|--|--|--|--|--|--|--|--|--|--|--|--|--|--|--|--|--|--|--|--|--|--|--|--|--|--|--|--|--|--|--|--|--|--|--|--|--|--|--|--|--|--|--|--|--|--|--|--|--|--|--|--|--|…
GO:0032940	secretion by cell	biological_process	0.92579	1	1	443	106	20361	101102061	up	--|
GO:0046903	secretion	biological_process	0.92579	1	1	443	106	20361	101102061	up	--|
GO:0042254	ribosome biogenesis	biological_process	0.92598	1	1	443	122	20361	101113099	up	--|
GO:0000776	kinetochore	cellular_component	0.9262	1	1	443	110	20361	100303605	up	--|
GO:1901575	organic substance catabolic process	biological_process	0.9266	1	7	443	440	20361	4.4327e+59	up	--|--|--|--|--|--|--|
GO:0000166	nucleotide binding	molecular_function	0.92716	1	51	443	2299	20361	101123194,101108728,101122509,101107561,101114632,101119442,101103800,101105877,101120490,101120630,101107307,101116746,101107282,101115927,105616215,101120370,101113426,101111403,101120036,101116239,101111932,101107019,101103283,105614203,101105303,101104179,101109181,100169938,101106946,101111867,101107536,101109703,101110450,101121335,101111828,101110119,101102606,101112033,101122444,100135699…	up	--|--|--|--|--|--|--|--|--|--|--|--|--|--|--|--|--|--|--|--|--|--|--|--|--|--|--|--|--|--|--|--|--|--|--|--|--|--|--|--|--|--|--|--|--|--|--|--|--|--|--|
GO:1901265	nucleoside phosphate binding	molecular_function	0.92716	1	51	443	2299	20361	101103283,101107019,101111932,101105303,101104179,105614203,101120370,105616215,101115927,101107282,101116239,101111403,101113426,101120036,101120490,101105877,101103800,101116746,101107307,101120630,101107561,101122509,101108728,101123194,101114632,101119442,101115703,101107745,101105515,101105461,101101873,101119219,101104888,101112033,101122444,101108323,100534656,101107709,100135699,101113739…	up	--|--|--|--|--|--|--|--|--|--|--|--|--|--|--|--|--|--|--|--|--|--|--|--|--|--|--|--|--|--|--|--|--|--|--|--|--|--|--|--|--|--|--|--|--|--|--|--|--|--|--|
GO:0010506	regulation of autophagy	biological_process	0.92778	1	1	443	94	20361	101107783	up	--|
GO:1901363	heterocyclic compound binding	molecular_function	0.92799	1	121	443	5697	20361	101106508,101115356,101104997,101110450,101104874,101107536,101114648,443270,101111867,101120584,105616429,101121335,101115093,101111828,100534656,101113739,101108323,101115877,101122637,101112033,101116712,101103129,101104888,101120171,101105461,101115703,101115267,101107745,101113961,101110125,101107399,101105836,101119442,101109713,101114632,101118974,101123194,101122509,101112529,101112884,10…	up	--|--|--|--|--|--|--|--|--|--|--|--|--|--|--|--|--|--|--|--|--|--|--|--|--|--|--|--|--|--|--|--|--|--|--|--|--|--|--|--|--|--|--|--|--|--|--|--|--|--|--|--|--|--|--|--|--|--|--|--|--|--|--|--|--|--|--|--|--|--|--|--|--|--|--|--|--|--|--|--|--|--|--|--|--|--|--|--|--|--|--|--|--|--|--|--|--|--|--|--|--|--|--|--|--|--|--|--|--|--|--|--|--|--|--|--|--|--|--|--|--|
GO:0097159	organic cyclic compound binding	molecular_function	0.92858	1	121	443	5698	20361	101113426,100303605,101116239,101120370,101109783,101121004,101121244,100196903,101105303,101116073,101114454,101106437,101103283,101109713,101119442,101114632,101105836,101123194,101118974,101112884,101122509,101112529,101115129,101115004,101114398,101113739,100534656,101122637,101108323,101115877,101112033,101120171,101104888,101103129,101116712,101105461,101113961,101115267,101115703,101107745…	up	--|--|--|--|--|--|--|--|--|--|--|--|--|--|--|--|--|--|--|--|--|--|--|--|--|--|--|--|--|--|--|--|--|--|--|--|--|--|--|--|--|--|--|--|--|--|--|--|--|--|--|--|--|--|--|--|--|--|--|--|--|--|--|--|--|--|--|--|--|--|--|--|--|--|--|--|--|--|--|--|--|--|--|--|--|--|--|--|--|--|--|--|--|--|--|--|--|--|--|--|--|--|--|--|--|--|--|--|--|--|--|--|--|--|--|--|--|--|--|--|--|
GO:0010604	positive regulation of macromolecule metabolic process	biological_process	0.93004	1	1	443	105	20361	101115370	up	--|
GO:0009987	cellular process	biological_process	0.93097	1	251	443	12236	20361	101109544,101108323,101122637,101117971,106991439,101107399,101104474,101113961,101115267,101122380,101104888,101105242,101114648,101109494,443270,101120290,101114793,101115486,105616779,101110450,101102663,101104980,101104997,101115356,101106508,101115091,101111828,443328,101120584,101118550,101105870,101109685,443366,101103485,101121483,101120911,101121307,100196903,101118304,101112884,10112065…	up	--|--|--|--|--|--|--|--|--|--|--|--|--|--|--|--|--|--|--|--|--|--|--|--|--|--|--|--|--|--|--|--|--|--|--|--|--|--|--|--|--|--|--|--|--|--|--|--|--|--|--|--|--|--|--|--|--|--|--|--|--|--|--|--|--|--|--|--|--|--|--|--|--|--|--|--|--|--|--|--|--|--|--|--|--|--|--|--|--|--|--|--|--|--|--|--|--|--|--|--|--|--|--|--|--|--|--|--|--|--|--|--|--|--|--|--|--|--|--|--|--|--|--|--|--|--|--|--|--|--|--|--|--|…
GO:0055086	nucleobase-containing small molecule metabolic process	biological_process	0.93273	1	5	443	353	20361	1.01112e+44	up	--|--|--|--|--|
GO:0016817	hydrolase activity, acting on acid anhydrides	molecular_function	0.93407	1	21	443	1097	20361	1.01112e+188	up	--|--|--|--|--|--|--|--|--|--|--|--|--|--|--|--|--|--|--|--|--|
GO:0009521	photosystem	cellular_component	0.93415	1	1	443	109	20361	101103038	up	--|
GO:0006753	nucleoside phosphate metabolic process	biological_process	0.93495	1	4	443	303	20361	1.01112e+35	up	--|--|--|--|
GO:0031323	regulation of cellular metabolic process	biological_process	0.93661	1	44	443	2209	20361	101108701,101115004,101118432,101120490,101117244,106990266,101115163,101109713,101123350,101103038,101105836,101105809,101114890,101106277,101108728,101123644,101107783,101104179,101116073,101119524,101121307,101111932,101107877,101103799,443229,101115370,101104304,101120584,101105870,101105435,101105654,101112693,100216328,101111883,101101895,101114648,101104676,101123347,101104874,101109181,10…	up	--|--|--|--|--|--|--|--|--|--|--|--|--|--|--|--|--|--|--|--|--|--|--|--|--|--|--|--|--|--|--|--|--|--|--|--|--|--|--|--|--|--|--|--|
GO:0005819	spindle	cellular_component	0.93736	1	1	443	114	20361	100303605	up	--|
GO:0034470	ncRNA processing	biological_process	0.93743	1	3	443	244	20361	1.01102e+26	up	--|--|--|
GO:0015980	energy derivation by oxidation of organic compounds	biological_process	0.93853	1	1	443	112	20361	443270	up	--|
GO:0000793	condensed chromosome	cellular_component	0.93869	1	1	443	116	20361	100303605	up	--|
GO:1901576	organic substance biosynthetic process	biological_process	0.93889	1	85	443	4447	20361	101122372,101108701,101116746,101118432,101102681,101107307,101117244,101120490,101115163,101105280,101123350,101103038,101109149,101114890,101106277,101108728,101104179,101104544,101106730,101123644,101110252,101102938,101119524,101116716,101111932,101107877,101103799,101104304,443485,101110185,101119556,101105435,101113968,101120264,101121550,101108544,101111883,101101895,101123347,101104676,10…	up	--|--|--|--|--|--|--|--|--|--|--|--|--|--|--|--|--|--|--|--|--|--|--|--|--|--|--|--|--|--|--|--|--|--|--|--|--|--|--|--|--|--|--|--|--|--|--|--|--|--|--|--|--|--|--|--|--|--|--|--|--|--|--|--|--|--|--|--|--|--|--|--|--|--|--|--|--|--|--|--|--|--|--|--|--|
GO:0032774	RNA biosynthetic process	biological_process	0.93988	1	47	443	2407	20361	100534656,100135699,101122637,101108706,101115281,101109181,101104874,101123347,101104676,101114648,101111883,101101895,101110450,100216328,101112693,101105654,101105435,101105870,101120584,101110185,101104304,101115370,443229,101103799,101107877,101116716,101111932,101119524,101121307,101121004,101116073,101104179,101123644,101108728,101106277,101114890,101105809,101123350,101103038,101105836,10…	up	--|--|--|--|--|--|--|--|--|--|--|--|--|--|--|--|--|--|--|--|--|--|--|--|--|--|--|--|--|--|--|--|--|--|--|--|--|--|--|--|--|--|--|--|--|--|--|
GO:0015291	secondary active transmembrane transporter activity	molecular_function	0.94058	1	1	443	95	20361	443514	up	--|
GO:0005525	GTP binding	molecular_function	0.94128	1	8	443	554	20361	1.01123e+71	up	--|--|--|--|--|--|--|--|
GO:0009893	positive regulation of metabolic process	biological_process	0.94292	1	2	443	177	20361	1.01108e+17	up	--|--|
GO:0031325	positive regulation of cellular metabolic process	biological_process	0.94292	1	2	443	177	20361	1.01108e+17	up	--|--|
GO:0032561	guanyl ribonucleotide binding	molecular_function	0.94386	1	8	443	558	20361	1.01105e+71	up	--|--|--|--|--|--|--|--|
GO:0008757	S-adenosylmethionine-dependent methyltransferase activity	molecular_function	0.94585	1	1	443	119	20361	101121307	up	--|
GO:0019001	guanyl nucleotide binding	molecular_function	0.94609	1	8	443	560	20361	1.01106e+71	up	--|--|--|--|--|--|--|--|
GO:0008168	methyltransferase activity	molecular_function	0.94707	1	4	443	310	20361	1.01102e+35	up	--|--|--|--|
GO:0016879	ligase activity, forming carbon-nitrogen bonds	molecular_function	0.94721	1	4	443	272	20361	1.01114e+35	up	--|--|--|--|
GO:0003678	DNA helicase activity	molecular_function	0.94732	1	1	443	118	20361	101107536	up	--|
GO:0044424	intracellular part	cellular_component	0.94778	1	98	443	5082	20361	101104044,101105809,101105836,101119442,101109713,101114632,443287,101119479,101115004,101120087,101102909,100303605,101115370,101120370,101121244,101121004,101116073,101121307,101106508,101115356,101118806,101113099,101104874,101107536,101120290,101106481,101114648,101118578,101105870,101112599,101120584,101112693,100216328,101115091,101111828,101115093,100534656,101115877,101122637,101107266,10…	up	--|--|--|--|--|--|--|--|--|--|--|--|--|--|--|--|--|--|--|--|--|--|--|--|--|--|--|--|--|--|--|--|--|--|--|--|--|--|--|--|--|--|--|--|--|--|--|--|--|--|--|--|--|--|--|--|--|--|--|--|--|--|--|--|--|--|--|--|--|--|--|--|--|--|--|--|--|--|--|--|--|--|--|--|--|--|--|--|--|--|--|--|--|--|--|--|--|--|
GO:0016820	hydrolase activity, acting on acid anhydrides, catalyzing transmembrane movement of substances	molecular_function	0.94817	1	2	443	168	20361	1.01117e+17	up	--|--|
GO:0006351	transcription, DNA-dependent	biological_process	0.94824	1	46	443	2381	20361	101105654,101105435,101112693,100216328,101120584,101110185,101105870,101123347,101104676,101114648,101109181,101115281,101104874,101110450,101101895,101111883,101108706,101122637,100534656,100135699,101115163,106990266,101117244,101120490,101108701,101115004,101114890,101108728,101106277,101103038,101123350,101105836,101109713,101105809,101119524,101121307,101111932,101116073,101123644,101104179…	up	--|--|--|--|--|--|--|--|--|--|--|--|--|--|--|--|--|--|--|--|--|--|--|--|--|--|--|--|--|--|--|--|--|--|--|--|--|--|--|--|--|--|--|--|--|--|
GO:0005996	monosaccharide metabolic process	biological_process	0.94861	1	1	443	123	20361	101119219	up	--|
GO:0034641	cellular nitrogen compound metabolic process	biological_process	0.94894	1	90	443	4359	20361	101101940,101104874,101113099,101114648,101107536,101106508,101110450,100216328,101112693,101121335,101111828,101105654,101105870,101120584,101112033,100534656,101122637,101115267,101110125,101107399,101112529,101122509,101105809,101123639,101114632,101109713,101119442,101105836,106990266,101115129,101105417,101115679,101115004,101115370,101120370,443229,101115950,101116239,443139,101121307,10112…	up	--|--|--|--|--|--|--|--|--|--|--|--|--|--|--|--|--|--|--|--|--|--|--|--|--|--|--|--|--|--|--|--|--|--|--|--|--|--|--|--|--|--|--|--|--|--|--|--|--|--|--|--|--|--|--|--|--|--|--|--|--|--|--|--|--|--|--|--|--|--|--|--|--|--|--|--|--|--|--|--|--|--|--|--|--|--|--|--|--|--|
GO:0005789	endoplasmic reticulum membrane	cellular_component	0.94965	1	2	443	203	20361	1.01118e+17	up	--|--|
GO:0030163	protein catabolic process	biological_process	0.95082	1	1	443	132	20361	101105833	up	--|
GO:0051716	cellular response to stimulus	biological_process	0.95306	1	63	443	4042	20361	101111932,101119524,101118358,101107783,101105220,101110214,100145865,101118166,101110252,101107282,443366,101103546,101113426,101120036,443465,100303605,101113098,101116239,443139,106990380,101114398,101103800,101121647,101120630,101122288,101118432,101123369,101108550,101102681,101122509,101118913,101119724,101105426,101109713,101114632,101111409,101107745,101105242,101114783,101105461,10111917…	up	--|--|--|--|--|--|--|--|--|--|--|--|--|--|--|--|--|--|--|--|--|--|--|--|--|--|--|--|--|--|--|--|--|--|--|--|--|--|--|--|--|--|--|--|--|--|--|--|--|--|--|--|--|--|--|--|--|--|--|--|--|--|--|
GO:0044432	endoplasmic reticulum part	cellular_component	0.95379	1	2	443	208	20361	1.01119e+17	up	--|--|
GO:0044283	small molecule biosynthetic process	biological_process	0.95415	1	3	443	256	20361	1.01107e+26	up	--|--|--|
GO:0016853	isomerase activity	molecular_function	0.95638	1	2	443	220	20361	1.01115e+17	up	--|--|
GO:0042175	nuclear outer membrane-endoplasmic reticulum membrane network	cellular_component	0.95684	1	2	443	209	20361	1.01118e+17	up	--|--|
GO:0003924	GTPase activity	molecular_function	0.95851	1	5	443	406	20361	1.01105e+44	up	--|--|--|--|--|
GO:0016741	transferase activity, transferring one-carbon groups	molecular_function	0.95976	1	4	443	323	20361	1.01102e+35	up	--|--|--|--|
GO:0065008	regulation of biological quality	biological_process	0.96109	1	9	443	631	20361	1.01108e+80	up	--|--|--|--|--|--|--|--|--|
GO:0050790	regulation of catalytic activity	biological_process	0.96116	1	1	443	116	20361	101102681	up	--|
GO:0044281	small molecule metabolic process	biological_process	0.96122	1	15	443	890	20361	1.01124e+131	up	--|--|--|--|--|--|--|--|--|--|--|--|--|--|--|
GO:1901135	carbohydrate derivative metabolic process	biological_process	0.96339	1	8	443	548	20361	1.01117e+68	up	--|--|--|--|--|--|--|--|
GO:0005743	mitochondrial inner membrane	cellular_component	0.96395	1	1	443	157	20361	443384	up	--|
GO:0034654	nucleobase-containing compound biosynthetic process	biological_process	0.96503	1	50	443	2626	20361	100534656,100135699,101122637,101112033,101108706,101101895,101111883,101110450,101115281,101109181,101104874,101123347,101104676,101114648,101105870,101110185,101120584,101112693,100216328,101105654,101105435,101107877,101115370,101104304,443229,101103799,101121004,101116073,101104179,101123644,101111932,101116716,101119524,101121307,101105809,101105836,101123350,101103038,101109713,101108728,10…	up	--|--|--|--|--|--|--|--|--|--|--|--|--|--|--|--|--|--|--|--|--|--|--|--|--|--|--|--|--|--|--|--|--|--|--|--|--|--|--|--|--|--|--|--|--|--|--|--|--|--|
GO:0008219	cell death	biological_process	0.96524	1	2	443	210	20361	1.01111e+17	up	--|--|
GO:0016265	death	biological_process	0.96524	1	2	443	210	20361	1.01111e+17	up	--|--|
GO:0001076	RNA polymerase II transcription factor binding transcription factor activity	molecular_function	0.96658	1	1	443	135	20361	101105809	up	--|
GO:0001104	RNA polymerase II transcription cofactor activity	molecular_function	0.96658	1	1	443	135	20361	101105809	up	--|
GO:0005622	intracellular	cellular_component	0.96716	1	104	443	5450	20361	101102938,101118358,101119770,100913166,101116619,101107783,101123644,101104179,100145865,101107103,101111932,101119524,101110806,101118620,443465,101103799,101115965,101120630,101123369,101118432,101117916,101116598,101122372,101117244,101120490,101109111,101105833,101109149,101107332,101114907,101103038,101123350,101114567,101108728,101105324,101107561,101119219,101118098,100135699,101113046,10…	up	--|--|--|--|--|--|--|--|--|--|--|--|--|--|--|--|--|--|--|--|--|--|--|--|--|--|--|--|--|--|--|--|--|--|--|--|--|--|--|--|--|--|--|--|--|--|--|--|--|--|--|--|--|--|--|--|--|--|--|--|--|--|--|--|--|--|--|--|--|--|--|--|--|--|--|--|--|--|--|--|--|--|--|--|--|--|--|--|--|--|--|--|--|--|--|--|--|--|--|--|--|--|--|--|
GO:0044455	mitochondrial membrane part	cellular_component	0.96756	1	1	443	153	20361	443384	up	--|
GO:0016592	mediator complex	cellular_component	0.96827	1	1	443	137	20361	101105809	up	--|
GO:0008270	zinc ion binding	molecular_function	0.96835	1	31	443	1672	20361	1.01122e+275	up	--|--|--|--|--|--|--|--|--|--|--|--|--|--|--|--|--|--|--|--|--|--|--|--|--|--|--|--|--|--|--|
GO:0065009	regulation of molecular function	biological_process	0.96934	1	1	443	125	20361	101102681	up	--|
GO:0006629	lipid metabolic process	biological_process	0.96941	1	7	443	499	20361	1.01108e+59	up	--|--|--|--|--|--|--|
GO:0042623	ATPase activity, coupled	molecular_function	0.96981	1	2	443	199	20361	1.01117e+17	up	--|--|
GO:0044238	primary metabolic process	biological_process	0.96981	1	157	443	7653	20361	101115477,101106946,100169938,101109181,101111883,101121550,101110119,101105435,101123280,101110185,443485,101116134,100135699,101114353,101105515,101108706,101119219,101118008,101114890,101123350,101119972,101105280,101103800,101115163,101117244,101120490,101118432,101107307,101108701,101122372,101115965,101103799,101119116,101115927,101113983,101116950,105603000,101111932,101108642,101116716,10…	up	--|--|--|--|--|--|--|--|--|--|--|--|--|--|--|--|--|--|--|--|--|--|--|--|--|--|--|--|--|--|--|--|--|--|--|--|--|--|--|--|--|--|--|--|--|--|--|--|--|--|--|--|--|--|--|--|--|--|--|--|--|--|--|--|--|--|--|--|--|--|--|--|--|--|--|--|--|--|--|--|--|--|--|--|--|--|--|--|--|--|--|--|--|--|--|--|--|--|--|--|--|--|--|--|--|--|--|--|--|--|--|--|--|--|--|--|--|--|--|--|--|--|--|--|--|--|--|--|--|--|--|--|--|…
GO:0016070	RNA metabolic process	biological_process	0.97063	1	58	443	3020	20361	100135699,100534656,101122637,101108723,101108706,101115267,101101895,101111883,101110450,101104874,101101940,101113099,101115281,101109181,101114648,101104676,101123347,101105870,101110185,101120584,101112693,101121335,100216328,101111828,101105435,101105654,101116239,101107877,101115370,101104304,101103799,443229,101120370,101121004,101102938,101104179,101123644,101116073,101111932,101116716,10…	up	--|--|--|--|--|--|--|--|--|--|--|--|--|--|--|--|--|--|--|--|--|--|--|--|--|--|--|--|--|--|--|--|--|--|--|--|--|--|--|--|--|--|--|--|--|--|--|--|--|--|--|--|--|--|--|--|--|--|
GO:0090304	nucleic acid metabolic process	biological_process	0.97071	1	75	443	3796	20361	101115370,101120370,443229,101116239,101121307,101121004,101116073,101112529,101105809,101105836,101119442,101109713,101114632,106990266,101115004,101105417,100534656,101122637,101115267,101107399,101110125,101104874,101101940,101113099,101107536,101114648,101106508,101110450,101112693,100216328,101121335,101105654,101111828,101105870,101120584,101104304,101103799,101107877,101116716,101111932,10…	up	--|--|--|--|--|--|--|--|--|--|--|--|--|--|--|--|--|--|--|--|--|--|--|--|--|--|--|--|--|--|--|--|--|--|--|--|--|--|--|--|--|--|--|--|--|--|--|--|--|--|--|--|--|--|--|--|--|--|--|--|--|--|--|--|--|--|--|--|--|--|--|--|--|--|--|
GO:0046483	heterocycle metabolic process	biological_process	0.97194	1	86	443	4278	20361	101106721,101108706,101108723,101114353,100135699,101113968,101105435,101119556,101123280,101110185,101109181,101115281,101123347,101104676,101111883,101101895,101108544,101121550,101116716,101111932,101119524,101102938,101110252,101123644,101104179,101104544,101104304,101103799,101115927,101107877,101105280,101115163,101117244,101120490,101102681,101118432,101107307,101116746,101108701,101108728…	up	--|--|--|--|--|--|--|--|--|--|--|--|--|--|--|--|--|--|--|--|--|--|--|--|--|--|--|--|--|--|--|--|--|--|--|--|--|--|--|--|--|--|--|--|--|--|--|--|--|--|--|--|--|--|--|--|--|--|--|--|--|--|--|--|--|--|--|--|--|--|--|--|--|--|--|--|--|--|--|--|--|--|--|--|--|--|
GO:0019866	organelle inner membrane	cellular_component	0.97208	1	1	443	164	20361	443384	up	--|
GO:0044271	cellular nitrogen compound biosynthetic process	biological_process	0.97254	1	53	443	2780	20361	101110450,101111883,101101895,101108544,101104676,101123347,101114648,101109181,101115281,101104874,101120584,101110185,101105870,101105654,101105435,101112693,100216328,101122637,100534656,100135699,101112033,101108706,101103038,101123350,101105836,101109713,101105809,101114890,101108728,101106277,101108701,101115679,101116746,101115004,101115163,101117244,106990266,101120490,443139,101107877,44…	up	--|--|--|--|--|--|--|--|--|--|--|--|--|--|--|--|--|--|--|--|--|--|--|--|--|--|--|--|--|--|--|--|--|--|--|--|--|--|--|--|--|--|--|--|--|--|--|--|--|--|--|--|--|
GO:0018130	heterocycle biosynthetic process	biological_process	0.97257	1	53	443	2782	20361	101115163,106990266,101117244,101120490,101115679,101108701,101115004,101116746,101108728,101106277,101114890,101105809,101105836,101123350,101103038,101109713,101116716,101111932,101119524,101121307,101121004,101116073,101123644,101104179,101104304,101115370,443229,101103799,443139,101107877,100216328,101112693,101105654,101105435,101105870,101110185,101120584,101109181,101115281,101104874,10110…	up	--|--|--|--|--|--|--|--|--|--|--|--|--|--|--|--|--|--|--|--|--|--|--|--|--|--|--|--|--|--|--|--|--|--|--|--|--|--|--|--|--|--|--|--|--|--|--|--|--|--|--|--|--|
GO:1901360	organic cyclic compound metabolic process	biological_process	0.97352	1	87	443	4337	20361	101106721,101108706,101108723,101114353,100135699,101105435,101119556,101113968,101110185,101123280,101123347,101104676,101115281,101109181,101121550,101101895,101111883,101108544,101119524,101111932,101116716,101110252,101104179,101104544,101123644,101102938,101115927,101103799,101104304,101107877,101115163,101120490,101117244,101105280,101108701,101116746,101118432,101107307,101102681,101105324…	up	--|--|--|--|--|--|--|--|--|--|--|--|--|--|--|--|--|--|--|--|--|--|--|--|--|--|--|--|--|--|--|--|--|--|--|--|--|--|--|--|--|--|--|--|--|--|--|--|--|--|--|--|--|--|--|--|--|--|--|--|--|--|--|--|--|--|--|--|--|--|--|--|--|--|--|--|--|--|--|--|--|--|--|--|--|--|--|
GO:0031966	mitochondrial membrane	cellular_component	0.97403	1	2	443	251	20361	101114567443384	up	--|--|
GO:0071704	organic substance metabolic process	biological_process	0.97424	1	163	443	7932	20361	101106721,101105530,105614925,101121595,101122444,101108723,101113046,101107709,101120264,101113968,101119556,443115,101115281,101109703,101104676,101123347,101101895,101108544,101107430,101102437,101119524,101102938,101110252,101106730,101107783,101104304,101107282,101118511,101110953,101111403,101107877,101102681,101120630,101116746,101108728,101106277,101105324,101105833,101109149,101103038,10…	up	--|--|--|--|--|--|--|--|--|--|--|--|--|--|--|--|--|--|--|--|--|--|--|--|--|--|--|--|--|--|--|--|--|--|--|--|--|--|--|--|--|--|--|--|--|--|--|--|--|--|--|--|--|--|--|--|--|--|--|--|--|--|--|--|--|--|--|--|--|--|--|--|--|--|--|--|--|--|--|--|--|--|--|--|--|--|--|--|--|--|--|--|--|--|--|--|--|--|--|--|--|--|--|--|--|--|--|--|--|--|--|--|--|--|--|--|--|--|--|--|--|--|--|--|--|--|--|--|--|--|--|--|--|…
GO:0009117	nucleotide metabolic process	biological_process	0.97433	1	3	443	297	20361	1.01117e+26	up	--|--|--|
GO:0012505	endomembrane system	cellular_component	0.9747	1	4	443	343	20361	1.01107e+35	up	--|--|--|--|
GO:0006807	nitrogen compound metabolic process	biological_process	0.97479	1	93	443	4608	20361	101105280,101117244,101120490,101115163,101118432,101102681,101107307,101116746,101108701,101106277,101108728,101114890,101105324,101123350,101103038,105603000,101111932,101116716,101119524,101102938,101118358,101104179,101104544,101106730,101123644,101110252,101104304,101115927,101103799,101107877,101113968,101119556,101105435,101123280,101110185,101115281,101109181,101104676,101123347,101108544…	up	--|--|--|--|--|--|--|--|--|--|--|--|--|--|--|--|--|--|--|--|--|--|--|--|--|--|--|--|--|--|--|--|--|--|--|--|--|--|--|--|--|--|--|--|--|--|--|--|--|--|--|--|--|--|--|--|--|--|--|--|--|--|--|--|--|--|--|--|--|--|--|--|--|--|--|--|--|--|--|--|--|--|--|--|--|--|--|--|--|--|--|--|--|
GO:0031329	regulation of cellular catabolic process	biological_process	0.97513	1	1	443	130	20361	101107783	up	--|
GO:1901566	organonitrogen compound biosynthetic process	biological_process	0.97528	1	7	443	516	20361	1.01107e+59	up	--|--|--|--|--|--|--|
GO:0044260	cellular macromolecule metabolic process	biological_process	0.97539	1	116	443	5916	20361	101114398,106990266,101119479,101115004,101105417,101112529,101112884,101105809,101105836,101109713,101119442,101114632,101103283,101121307,101121004,101116073,100196903,101105303,101115370,443229,101120370,443366,101116239,101121483,101113426,101114749,101112693,100216328,101121335,101105654,101111828,101105870,101120584,101101940,101113099,101104874,101107536,101114648,101111867,101106508,10111…	up	--|--|--|--|--|--|--|--|--|--|--|--|--|--|--|--|--|--|--|--|--|--|--|--|--|--|--|--|--|--|--|--|--|--|--|--|--|--|--|--|--|--|--|--|--|--|--|--|--|--|--|--|--|--|--|--|--|--|--|--|--|--|--|--|--|--|--|--|--|--|--|--|--|--|--|--|--|--|--|--|--|--|--|--|--|--|--|--|--|--|--|--|--|--|--|--|--|--|--|--|--|--|--|--|--|--|--|--|--|--|--|--|--|--|--|--|
GO:0016491	oxidoreductase activity	molecular_function	0.97545	1	24	443	1379	20361	1.01122e+209	up	--|--|--|--|--|--|--|--|--|--|--|--|--|--|--|--|--|--|--|--|--|--|--|--|
GO:0008652	cellular amino acid biosynthetic process	biological_process	0.97821	1	1	443	153	20361	101106730	up	--|
GO:1901362	organic cyclic compound biosynthetic process	biological_process	0.97837	1	53	443	2821	20361	101112693,100216328,101105654,101105435,101105870,101120584,101110185,101109181,101115281,101104874,101104676,101123347,101114648,101101895,101111883,101108544,101110450,101106721,101108706,101112033,100534656,100135699,101122637,101115163,101117244,101120490,106990266,101108701,101115679,101116746,101115004,101108728,101106277,101114890,101105809,101103038,101123350,101105836,101109713,101111932…	up	--|--|--|--|--|--|--|--|--|--|--|--|--|--|--|--|--|--|--|--|--|--|--|--|--|--|--|--|--|--|--|--|--|--|--|--|--|--|--|--|--|--|--|--|--|--|--|--|--|--|--|--|--|
GO:0044265	cellular macromolecule catabolic process	biological_process	0.97898	1	1	443	161	20361	101104304	up	--|
GO:0006139	nucleobase-containing compound metabolic process	biological_process	0.97919	1	81	443	4120	20361	101112529,101105836,101119442,101109713,101114632,101123639,101105809,106990266,101115679,101115004,101105417,101115129,101120370,443229,101115370,101116239,101121307,101116073,101121004,101107536,101114648,101113099,101101940,101104874,101110450,101106508,101105654,101111828,101112693,101121335,100216328,101120584,101105870,101112033,101122637,100534656,101110125,101107399,101115267,101105324,10…	up	--|--|--|--|--|--|--|--|--|--|--|--|--|--|--|--|--|--|--|--|--|--|--|--|--|--|--|--|--|--|--|--|--|--|--|--|--|--|--|--|--|--|--|--|--|--|--|--|--|--|--|--|--|--|--|--|--|--|--|--|--|--|--|--|--|--|--|--|--|--|--|--|--|--|--|--|--|--|--|--|--|
GO:0000226	microtubule cytoskeleton organization	biological_process	0.97925	1	1	443	145	20361	101115356	up	--|
GO:0006725	cellular aromatic compound metabolic process	biological_process	0.97954	1	85	443	4289	20361	101123350,101103038,101106277,101108728,101105324,101114890,101118432,101107307,101102681,101116746,101108701,101105280,101117244,101120490,101115163,101107877,101104304,101115927,101103799,101102938,101104544,101104179,101123644,101110252,101116716,101111932,101119524,101111883,101101895,101121550,101109181,101115281,101104676,101123347,101123280,101110185,101113968,101105435,101119556,100135699…	up	--|--|--|--|--|--|--|--|--|--|--|--|--|--|--|--|--|--|--|--|--|--|--|--|--|--|--|--|--|--|--|--|--|--|--|--|--|--|--|--|--|--|--|--|--|--|--|--|--|--|--|--|--|--|--|--|--|--|--|--|--|--|--|--|--|--|--|--|--|--|--|--|--|--|--|--|--|--|--|--|--|--|--|--|--|
GO:0000988	protein binding transcription factor activity	molecular_function	0.98091	1	2	443	230	20361	1.01106e+17	up	--|--|
GO:0019438	aromatic compound biosynthetic process	biological_process	0.98183	1	51	443	2755	20361	101108706,101112033,101122637,100135699,100534656,101105435,101105654,100216328,101112693,101110185,101120584,101105870,101114648,101104676,101123347,101104874,101109181,101115281,101110450,101111883,101101895,101119524,101121307,101116716,101111932,101104179,101123644,101116073,101121004,101103799,443229,101104304,101115370,101107877,443139,106990266,101117244,101120490,101115163,101115679,10110…	up	--|--|--|--|--|--|--|--|--|--|--|--|--|--|--|--|--|--|--|--|--|--|--|--|--|--|--|--|--|--|--|--|--|--|--|--|--|--|--|--|--|--|--|--|--|--|--|--|--|--|--|
GO:0016705	oxidoreductase activity, acting on paired donors, with incorporation or reduction of molecular oxygen	molecular_function	0.98228	1	2	443	217	20361	1.01123e+17	up	--|--|
GO:0050789	regulation of biological process	biological_process	0.98239	1	103	443	5952	20361	101105870,101120584,101112693,100216328,101105654,101110872,101104874,101115486,101120290,105616779,101106481,101114648,101105242,101105461,101114783,101107745,100534656,101117971,101108323,101115877,101109544,101112033,101108550,101115004,101105417,101114398,106990266,101119724,101105809,101118913,101105836,101109713,101114632,101122509,101116073,101121307,101113098,100303605,101113426,443139,44…	up	--|--|--|--|--|--|--|--|--|--|--|--|--|--|--|--|--|--|--|--|--|--|--|--|--|--|--|--|--|--|--|--|--|--|--|--|--|--|--|--|--|--|--|--|--|--|--|--|--|--|--|--|--|--|--|--|--|--|--|--|--|--|--|--|--|--|--|--|--|--|--|--|--|--|--|--|--|--|--|--|--|--|--|--|--|--|--|--|--|--|--|--|--|--|--|--|--|--|--|--|--|--|--|
GO:0005740	mitochondrial envelope	cellular_component	0.98293	1	2	443	280	20361	443384101114567	up	--|--|
GO:0006357	regulation of transcription from RNA polymerase II promoter	biological_process	0.98408	1	1	443	169	20361	101105809	up	--|
GO:0050794	regulation of cellular process	biological_process	0.98506	1	99	443	5809	20361	101118358,101118166,101110214,101110252,100145865,101105220,101107783,101104179,101123644,101111932,101119524,101110953,101120036,443465,106990380,101107877,101104304,101107282,101103546,101103799,101118432,101122288,101123369,101120630,101108701,101103800,101115163,101117244,101121647,101120490,101103038,101111409,101123350,101105426,101108728,101106277,101114890,101108706,101110030,100135699,10…	up	--|--|--|--|--|--|--|--|--|--|--|--|--|--|--|--|--|--|--|--|--|--|--|--|--|--|--|--|--|--|--|--|--|--|--|--|--|--|--|--|--|--|--|--|--|--|--|--|--|--|--|--|--|--|--|--|--|--|--|--|--|--|--|--|--|--|--|--|--|--|--|--|--|--|--|--|--|--|--|--|--|--|--|--|--|--|--|--|--|--|--|--|--|--|--|--|--|--|--|
GO:0004519	endonuclease activity	molecular_function	0.98547	1	1	443	173	20361	101104304	up	--|
GO:0046914	transition metal ion binding	molecular_function	0.98547	1	36	443	2042	20361	101102193,101115163,106990266,101114398,101109713,101102386,101108728,101107783,101116619,101114328,101119524,101111273,101103799,101118511,443115,101120584,101114161,101105435,101114581,101118806,101110450,101115477,101109181,101115281,101104874,101116712,101121595,101108160,101104474,100534656,101114320,101122232,106991601,101107266,101112032,101109544	up	--|--|--|--|--|--|--|--|--|--|--|--|--|--|--|--|--|--|--|--|--|--|--|--|--|--|--|--|--|--|--|--|--|--|--|--|
GO:0005737	cytoplasm	cellular_component	0.98562	1	41	443	2679	20361	100145865,101116073,101107783,100913166,101118358,101102938,101110806,101111932,101107103,100303605,443465,101120370,101103799,101116598,101122372,101115004,101117916,101119479,101120630,101114567,101114907,101105836,101119442,101107332,101109149,101104044,443287,101122380,101115877,100534656,101113046,101118578,101112599,101105435,101115091,101111828,101112693,101118806,443384,101115477,101107114	up	--|--|--|--|--|--|--|--|--|--|--|--|--|--|--|--|--|--|--|--|--|--|--|--|--|--|--|--|--|--|--|--|--|--|--|--|--|--|--|--|--|
GO:0042592	homeostatic process	biological_process	0.98713	1	1	443	205	20361	101114632	up	--|
GO:0043169	cation binding	molecular_function	0.98775	1	69	443	3456	20361	101118511,101118655,101103799,101120036,101111273,101109203,101107430,101119524,101119770,101102938,101116619,101107783,101110012,101121745,101108728,101113980,101115163,101102193,101107570,101112032,101122232,101104859,101108160,101121595,101101873,101115477,101115281,101109181,101111883,101107101,101122809,101105435,101120004,443115,101123308,101103485,101114454,101121004,101114328,101116384,10…	up	--|--|--|--|--|--|--|--|--|--|--|--|--|--|--|--|--|--|--|--|--|--|--|--|--|--|--|--|--|--|--|--|--|--|--|--|--|--|--|--|--|--|--|--|--|--|--|--|--|--|--|--|--|--|--|--|--|--|--|--|--|--|--|--|--|--|--|--|--|
GO:0048518	positive regulation of biological process	biological_process	0.98874	1	3	443	337	20361	1.01115e+26	up	--|--|--|
GO:0044429	mitochondrial part	cellular_component	0.98919	1	2	443	305	20361	443384101114567	up	--|--|
GO:0046872	metal ion binding	molecular_function	0.99	1	68	443	3438	20361	101107783,101102938,101119770,101116619,101119524,101111273,101109203,101107430,101120036,101103799,101118655,101118511,101107570,101102193,101115163,101113980,101110012,101121745,101108728,101101873,101121595,101108160,101104859,101122232,101112032,101120004,443115,101105435,101122809,101107101,101115477,101109181,101115281,101121004,101114328,101114454,101103485,101123308,106990266,101120087,10…	up	--|--|--|--|--|--|--|--|--|--|--|--|--|--|--|--|--|--|--|--|--|--|--|--|--|--|--|--|--|--|--|--|--|--|--|--|--|--|--|--|--|--|--|--|--|--|--|--|--|--|--|--|--|--|--|--|--|--|--|--|--|--|--|--|--|--|--|--|
GO:0043167	ion binding	molecular_function	0.99038	1	118	443	5471	20361	101105435,101110119,101122809,101107101,443115,101120004,101102606,101109703,101115477,101109181,100169938,101115281,101106946,101117262,101111883,101108160,101105515,101101873,101121595,101119219,101122444,101122232,101112032,101104859,101107709,100135699,101115163,101120490,105611673,101105877,101103800,101113980,101116746,101107570,101107307,101102193,101120630,101107561,101121745,101108728,10…	up	--|--|--|--|--|--|--|--|--|--|--|--|--|--|--|--|--|--|--|--|--|--|--|--|--|--|--|--|--|--|--|--|--|--|--|--|--|--|--|--|--|--|--|--|--|--|--|--|--|--|--|--|--|--|--|--|--|--|--|--|--|--|--|--|--|--|--|--|--|--|--|--|--|--|--|--|--|--|--|--|--|--|--|--|--|--|--|--|--|--|--|--|--|--|--|--|--|--|--|--|--|--|--|--|--|--|--|--|--|--|--|--|--|--|--|--|--|--|
GO:0031090	organelle membrane	cellular_component	0.99085	1	7	443	615	20361	1.01107e+59	up	--|--|--|--|--|--|--|
GO:0044237	cellular metabolic process	biological_process	0.99151	1	143	443	7223	20361	101115281,101104676,101109703,101123347,101108544,101101895,101113968,101119556,101108723,101122444,101113046,101107709,101105530,101106721,105614925,101106277,101108728,101105324,101109149,101114567,101103038,101120630,101102681,101116746,101107282,101104304,101111403,101107877,101102437,101119524,101102938,101107783,101106730,101110252,101101940,101113099,101104874,101111867,101107536,101118806…	up	--|--|--|--|--|--|--|--|--|--|--|--|--|--|--|--|--|--|--|--|--|--|--|--|--|--|--|--|--|--|--|--|--|--|--|--|--|--|--|--|--|--|--|--|--|--|--|--|--|--|--|--|--|--|--|--|--|--|--|--|--|--|--|--|--|--|--|--|--|--|--|--|--|--|--|--|--|--|--|--|--|--|--|--|--|--|--|--|--|--|--|--|--|--|--|--|--|--|--|--|--|--|--|--|--|--|--|--|--|--|--|--|--|--|--|--|--|--|--|--|--|--|--|--|--|--|--|--|--|--|--|--|--|…
GO:0010467	gene expression	biological_process	0.99157	1	63	443	3802	20361	101107877,101116239,443229,101120370,101103799,101104304,101115370,101116073,101123644,101104179,101102938,101121004,101118358,101121307,101119524,101111932,101105836,101123350,101103038,101109713,101109149,101105809,101105324,101114890,101108728,101106277,101122372,101108701,101115004,101119479,101115163,101117244,101120490,106990266,101114398,101122637,100534656,100135699,101108723,101108706,10…	up	--|--|--|--|--|--|--|--|--|--|--|--|--|--|--|--|--|--|--|--|--|--|--|--|--|--|--|--|--|--|--|--|--|--|--|--|--|--|--|--|--|--|--|--|--|--|--|--|--|--|--|--|--|--|--|--|--|--|--|--|--|--|--|
GO:0055114	oxidation-reduction process	biological_process	0.99204	1	20	443	1273	20361	1.01122e+170	up	--|--|--|--|--|--|--|--|--|--|--|--|--|--|--|--|--|--|--|--|
GO:0031967	organelle envelope	cellular_component	0.99284	1	2	443	313	20361	443384101114567	up	--|--|
GO:0000989	transcription factor binding transcription factor activity	molecular_function	0.99296	1	1	443	195	20361	101105809	up	--|
GO:0003712	transcription cofactor activity	molecular_function	0.99296	1	1	443	195	20361	101105809	up	--|
GO:0009116	nucleoside metabolic process	biological_process	0.99326	1	1	443	209	20361	101104544	up	--|
GO:1901657	glycosyl compound metabolic process	biological_process	0.99328	1	1	443	210	20361	101104544	up	--|
GO:0065007	biological regulation	biological_process	0.99449	1	104	443	6189	20361	101103800,101115163,101117244,101121647,101120490,101102681,101122288,101118432,101123369,101120630,101108701,101108728,101106277,101114890,101105833,101111409,101123350,101103038,101105426,101111932,101119524,101110806,101118358,100145865,101110214,101118166,101110252,101107783,101123644,101104179,101105220,101104304,101107282,101103546,101103799,101110953,101120036,101111403,443465,106990380,10…	up	--|--|--|--|--|--|--|--|--|--|--|--|--|--|--|--|--|--|--|--|--|--|--|--|--|--|--|--|--|--|--|--|--|--|--|--|--|--|--|--|--|--|--|--|--|--|--|--|--|--|--|--|--|--|--|--|--|--|--|--|--|--|--|--|--|--|--|--|--|--|--|--|--|--|--|--|--|--|--|--|--|--|--|--|--|--|--|--|--|--|--|--|--|--|--|--|--|--|--|--|--|--|--|--|
GO:0044710	single-organism metabolic process	biological_process	0.99541	1	42	443	2382	20361	101112748,101105530,101115267,101113046,101104425,101112033,101102606,101109685,101105435,101111828,101122809,101121335,101118806,101108544,101108127,443270,101104397,101102328,101106730,101104544,101121053,105603000,101102437,443139,101113426,101115950,443089,101121639,443366,101103799,101115927,100820742,101110596,101116746,101115679,101109831,101107667,101119972,101119442,101114632,101123639,1…	up	--|--|--|--|--|--|--|--|--|--|--|--|--|--|--|--|--|--|--|--|--|--|--|--|--|--|--|--|--|--|--|--|--|--|--|--|--|--|--|--|--|--|
GO:0044444	cytoplasmic part	cellular_component	0.99549	1	27	443	2124	20361	1.0112e+239	up	--|--|--|--|--|--|--|--|--|--|--|--|--|--|--|--|--|--|--|--|--|--|--|--|--|--|--|
GO:0006974	response to DNA damage stimulus	biological_process	0.99557	1	5	443	544	20361	1.01118e+44	up	--|--|--|--|--|
GO:0048522	positive regulation of cellular process	biological_process	0.9957	1	2	443	306	20361	1.01115e+17	up	--|--|
GO:0031975	envelope	cellular_component	0.99615	1	2	443	338	20361	101114567443384	up	--|--|
GO:0033554	cellular response to stress	biological_process	0.99742	1	5	443	581	20361	1.01118e+44	up	--|--|--|--|--|
GO:0006281	DNA repair	biological_process	0.99744	1	4	443	496	20361	1.0112e+35	up	--|--|--|--|
GO:0005739	mitochondrion	cellular_component	0.99937	1	2	443	431	20361	443384101114567	up	--|--|
GO:0008773	[protein-PII] uridylyltransferase activity	molecular_function	0.0036847	1	1	18	4	20361	101112759	down	--|
GO:0009847	spore germination	biological_process	0.0056121	1	1	18	9	20361	105614466	down	--|
GO:0051775	response to redox state	biological_process	0.0061051	1	1	18	7	20361	101114639	down	--|
GO:0070569	uridylyltransferase activity	molecular_function	0.010026	1	1	18	12	20361	101112759	down	--|
GO:0007224	smoothened signaling pathway	biological_process	0.017008	1	1	18	21	20361	101104158	down	--|
GO:0031109	microtubule polymerization or depolymerization	biological_process	0.020274	1	1	18	28	20361	101113917	down	--|
GO:0031110	regulation of microtubule polymerization or depolymerization	biological_process	0.020274	1	1	18	28	20361	101113917	down	--|
GO:0006412	translation	biological_process	0.02691	1	3	18	1001	20361	1.01121e+26	down	--|--|--|
GO:0045892	negative regulation of transcription, DNA-dependent	biological_process	0.031755	1	1	18	40	20361	101114639	down	--|
GO:0051253	negative regulation of RNA metabolic process	biological_process	0.031755	1	1	18	40	20361	101114639	down	--|
GO:0032886	regulation of microtubule-based process	biological_process	0.032499	1	1	18	43	20361	101113917	down	--|
GO:0070507	regulation of microtubule cytoskeleton organization	biological_process	0.032499	1	1	18	43	20361	101113917	down	--|
GO:0006413	translational initiation	biological_process	0.034308	1	1	18	48	20361	101112759	down	--|
GO:0010629	negative regulation of gene expression	biological_process	0.035384	1	1	18	45	20361	101114639	down	--|
GO:0045934	negative regulation of nucleobase-containing compound metabolic process	biological_process	0.036088	1	1	18	46	20361	101114639	down	--|
GO:0051172	negative regulation of nitrogen compound metabolic process	biological_process	0.036088	1	1	18	46	20361	101114639	down	--|
GO:0003743	translation initiation factor activity	molecular_function	0.041312	1	1	18	59	20361	101112759	down	--|
GO:0010558	negative regulation of macromolecule biosynthetic process	biological_process	0.043281	1	1	18	56	20361	101114639	down	--|
GO:0031327	negative regulation of cellular biosynthetic process	biological_process	0.043281	1	1	18	56	20361	101114639	down	--|
GO:2000113	negative regulation of cellular macromolecule biosynthetic process	biological_process	0.043281	1	1	18	56	20361	101114639	down	--|
GO:0009890	negative regulation of biosynthetic process	biological_process	0.043845	1	1	18	57	20361	101114639	down	--|
GO:0051260	protein homooligomerization	biological_process	0.046973	1	1	18	66	20361	101120519	down	--|
GO:0031324	negative regulation of cellular metabolic process	biological_process	0.047773	1	1	18	61	20361	101114639	down	--|
GO:0010605	negative regulation of macromolecule metabolic process	biological_process	0.051346	1	1	18	66	20361	101114639	down	--|
GO:0009892	negative regulation of metabolic process	biological_process	0.051906	1	1	18	67	20361	101114639	down	--|
GO:0004812	aminoacyl-tRNA ligase activity	molecular_function	0.056763	1	1	18	75	20361	101104981	down	--|
GO:0006418	tRNA aminoacylation for protein translation	biological_process	0.058006	1	1	18	76	20361	101104981	down	--|
GO:0051493	regulation of cytoskeleton organization	biological_process	0.058129	1	1	18	80	20361	101113917	down	--|
GO:0042600	chorion	cellular_component	0.062019	1	1	18	86	20361	101121866	down	--|
GO:0016875	ligase activity, forming carbon-oxygen bonds	molecular_function	0.064977	1	1	18	87	20361	101104981	down	--|
GO:0016876	ligase activity, forming aminoacyl-tRNA and related compounds	molecular_function	0.064977	1	1	18	87	20361	101104981	down	--|
GO:0032502	developmental process	biological_process	0.068349	1	2	18	579	20361	1.05614e+17	down	--|--|
GO:0005741	mitochondrial outer membrane	cellular_component	0.068578	1	1	18	93	20361	101113917	down	--|
GO:0031968	organelle outer membrane	cellular_component	0.068578	1	1	18	93	20361	101113917	down	--|
GO:0043038	amino acid activation	biological_process	0.069032	1	1	18	92	20361	101104981	down	--|
GO:0043039	tRNA aminoacylation	biological_process	0.069032	1	1	18	92	20361	101104981	down	--|
GO:0008135	translation factor activity, nucleic acid binding	molecular_function	0.070078	1	1	18	104	20361	101112759	down	--|
GO:0005509	calcium ion binding	molecular_function	0.071187	1	2	18	554	20361	1.01115e+17	down	--|--|
GO:0008855	exodeoxyribonuclease VII activity	molecular_function	0.081874	1	1	18	110	20361	101113917	down	--|
GO:0004529	exodeoxyribonuclease activity	molecular_function	0.083911	1	1	18	113	20361	101113917	down	--|
GO:0016895	exodeoxyribonuclease activity, producing 5'-phosphomonoesters	molecular_function	0.083911	1	1	18	113	20361	101113917	down	--|
GO:0004540	ribonuclease activity	molecular_function	0.08794	1	1	18	122	20361	101113917	down	--|
GO:0051259	protein oligomerization	biological_process	0.089321	1	1	18	125	20361	101120519	down	--|
GO:0033043	regulation of organelle organization	biological_process	0.091103	1	1	18	129	20361	101113917	down	--|
GO:0030312	external encapsulating structure	cellular_component	0.091179	1	1	18	126	20361	101121866	down	--|
GO:0016796	exonuclease activity, active with either ribo- or deoxyribonucleic acids and producing 5'-phosphomonoesters	molecular_function	0.095374	1	1	18	128	20361	101113917	down	--|
GO:0003993	acid phosphatase activity	molecular_function	0.10166	1	1	18	118	20361	101112759	down	--|
GO:0043167	ion binding	molecular_function	0.10422	1	7	18	5471	20361	1.05614e+62	down	--|--|--|--|--|--|--|
GO:0000226	microtubule cytoskeleton organization	biological_process	0.10824	1	1	18	145	20361	101113917	down	--|
GO:0003723	RNA binding	molecular_function	0.11282	1	2	18	782	20361	1.01113e+17	down	--|--|
GO:0004527	exonuclease activity	molecular_function	0.11466	1	1	18	154	20361	101113917	down	--|
GO:0004536	deoxyribonuclease activity	molecular_function	0.11536	1	1	18	155	20361	101113917	down	--|
GO:0051128	regulation of cellular component organization	biological_process	0.11867	1	1	18	173	20361	101113917	down	--|
GO:0044267	cellular protein metabolic process	biological_process	0.11976	1	4	18	2633	20361	1.01122e+35	down	--|--|--|--|
GO:0044260	cellular macromolecule metabolic process	biological_process	0.12266	1	7	18	5916	20361	1.01115e+62	down	--|--|--|--|--|--|--|
GO:0034645	cellular macromolecule biosynthetic process	biological_process	0.12586	1	5	18	3755	20361	1.01115e+44	down	--|--|--|--|--|
GO:0006397	mRNA processing	biological_process	0.12616	1	1	18	179	20361	101113917	down	--|
GO:0010467	gene expression	biological_process	0.13046	1	5	18	3802	20361	1.01105e+44	down	--|--|--|--|--|
GO:0009059	macromolecule biosynthetic process	biological_process	0.13053	1	5	18	3795	20361	1.01105e+44	down	--|--|--|--|--|
GO:0019867	outer membrane	cellular_component	0.14315	1	1	18	201	20361	101113917	down	--|
GO:0006310	DNA recombination	biological_process	0.14341	1	1	18	199	20361	101107628	down	--|
GO:0048523	negative regulation of cellular process	biological_process	0.14804	1	1	18	210	20361	101114639	down	--|
GO:0016071	mRNA metabolic process	biological_process	0.15164	1	1	18	214	20361	101113917	down	--|
GO:0005524	ATP binding	molecular_function	0.15228	1	3	18	1695	20361	1.01122e+26	down	--|--|--|
GO:0032559	adenyl ribonucleotide binding	molecular_function	0.15283	1	3	18	1698	20361	1.01105e+26	down	--|--|--|
GO:0030554	adenyl nucleotide binding	molecular_function	0.15781	1	3	18	1727	20361	1.01122e+26	down	--|--|--|
GO:0005179	hormone activity	molecular_function	0.16471	1	1	18	245	20361	101122186	down	--|
GO:0005575	cellular_component	cellular_component	0.16497	1	11	18	11755	20361	1.01109e+98	down	--|--|--|--|--|--|--|--|--|--|--|
GO:0016788	hydrolase activity, acting on ester bonds	molecular_function	0.17016	1	2	18	926	20361	1.01114e+17	down	--|--|
GO:0007166	cell surface receptor signaling pathway	biological_process	0.17032	1	3	18	2211	20361	1.01109e+26	down	--|--|--|
GO:0031966	mitochondrial membrane	cellular_component	0.17038	1	1	18	251	20361	101113917	down	--|
GO:0007017	microtubule-based process	biological_process	0.17222	1	1	18	231	20361	101113917	down	--|
GO:0006399	tRNA metabolic process	biological_process	0.17784	1	1	18	249	20361	101104981	down	--|
GO:0048519	negative regulation of biological process	biological_process	0.17917	1	1	18	253	20361	101114639	down	--|
GO:0005740	mitochondrial envelope	cellular_component	0.18695	1	1	18	280	20361	101113917	down	--|
GO:0043170	macromolecule metabolic process	biological_process	0.19674	1	7	18	6637	20361	1.01115e+62	down	--|--|--|--|--|--|--|
GO:0044429	mitochondrial part	cellular_component	0.20178	1	1	18	305	20361	101113917	down	--|
GO:0044249	cellular biosynthetic process	biological_process	0.20679	1	5	18	4365	20361	1.01115e+44	down	--|--|--|--|--|
GO:0031967	organelle envelope	cellular_component	0.20953	1	1	18	313	20361	101113917	down	--|
GO:0035639	purine ribonucleoside triphosphate binding	molecular_function	0.20966	1	3	18	2006	20361	1.01122e+26	down	--|--|--|
GO:0001883	purine nucleoside binding	molecular_function	0.21026	1	3	18	2009	20361	1.01122e+26	down	--|--|--|
GO:0032549	ribonucleoside binding	molecular_function	0.21026	1	3	18	2009	20361	1.01122e+26	down	--|--|--|
GO:0032550	purine ribonucleoside binding	molecular_function	0.21026	1	3	18	2009	20361	1.01122e+26	down	--|--|--|
GO:0032555	purine ribonucleotide binding	molecular_function	0.21102	1	3	18	2013	20361	1.01122e+26	down	--|--|--|
GO:0001882	nucleoside binding	molecular_function	0.21273	1	3	18	2020	20361	1.01122e+26	down	--|--|--|
GO:0032553	ribonucleotide binding	molecular_function	0.21643	1	3	18	2039	20361	1.01105e+26	down	--|--|--|
GO:0017076	purine nucleotide binding	molecular_function	0.21678	1	3	18	2043	20361	1.01122e+26	down	--|--|--|
GO:0016791	phosphatase activity	molecular_function	0.21877	1	1	18	295	20361	101112759	down	--|
GO:1901576	organic substance biosynthetic process	biological_process	0.2189	1	5	18	4447	20361	1.01115e+44	down	--|--|--|--|--|
GO:0031975	envelope	cellular_component	0.22553	1	1	18	338	20361	101113917	down	--|
GO:0034660	ncRNA metabolic process	biological_process	0.22656	1	1	18	331	20361	101104981	down	--|
GO:0019538	protein metabolic process	biological_process	0.22733	1	4	18	3359	20361	1.01121e+35	down	--|--|--|--|
GO:0006520	cellular amino acid metabolic process	biological_process	0.23153	1	1	18	335	20361	101104981	down	--|
GO:0007275	multicellular organismal development	biological_process	0.23406	1	1	18	350	20361	101121866	down	--|
GO:0008150	biological_process	biological_process	0.23519	1	13	18	15203	20361	1.01104e+116	down	--|--|--|--|--|--|--|--|--|--|--|--|--|
GO:0009058	biosynthetic process	biological_process	0.23575	1	5	18	4556	20361	1.01115e+44	down	--|--|--|--|--|
GO:0004518	nuclease activity	molecular_function	0.25215	1	1	18	370	20361	101113917	down	--|
GO:0046872	metal ion binding	molecular_function	0.26763	1	4	18	3438	20361	1.01121e+35	down	--|--|--|--|
GO:0005198	structural molecule activity	molecular_function	0.26908	1	2	18	1453	20361	1.01121e+17	down	--|--|
GO:0043169	cation binding	molecular_function	0.27085	1	4	18	3456	20361	1.01113e+35	down	--|--|--|--|
GO:0019028	viral capsid	cellular_component	0.27216	1	1	18	420	20361	101120464	down	--|
GO:0000166	nucleotide binding	molecular_function	0.27296	1	3	18	2299	20361	1.01105e+26	down	--|--|--|
GO:1901265	nucleoside phosphate binding	molecular_function	0.27296	1	3	18	2299	20361	1.01105e+26	down	--|--|--|
GO:0042578	phosphoric ester hydrolase activity	molecular_function	0.27446	1	1	18	377	20361	101112759	down	--|
GO:0005739	mitochondrion	cellular_component	0.27713	1	1	18	431	20361	101113917	down	--|
GO:0044237	cellular metabolic process	biological_process	0.27973	1	7	18	7223	20361	1.01121e+62	down	--|--|--|--|--|--|--|
GO:0016874	ligase activity	molecular_function	0.28091	1	1	18	409	20361	101104981	down	--|
GO:0036094	small molecule binding	molecular_function	0.28291	1	3	18	2343	20361	1.01122e+26	down	--|--|--|
GO:0007010	cytoskeleton organization	biological_process	0.28707	1	1	18	426	20361	101113917	down	--|
GO:0043168	anion binding	molecular_function	0.29142	1	3	18	2371	20361	1.01122e+26	down	--|--|--|
GO:0006461	protein complex assembly	biological_process	0.29735	1	1	18	458	20361	101120519	down	--|
GO:0070271	protein complex biogenesis	biological_process	0.29777	1	1	18	459	20361	101120519	down	--|
GO:0019752	carboxylic acid metabolic process	biological_process	0.29877	1	1	18	446	20361	101104981	down	--|
GO:0043436	oxoacid metabolic process	biological_process	0.30828	1	1	18	463	20361	101104981	down	--|
GO:0005737	cytoplasm	cellular_component	0.30922	1	3	18	2679	20361	1.01114e+26	down	--|--|--|
GO:0004930	G-protein coupled receptor activity	molecular_function	0.31106	1	2	18	1789	20361	1.05614e+17	down	--|--|
GO:0006082	organic acid metabolic process	biological_process	0.31205	1	1	18	470	20361	101104981	down	--|
GO:0006396	RNA processing	biological_process	0.32003	1	1	18	498	20361	101113917	down	--|
GO:0071822	protein complex subunit organization	biological_process	0.3201	1	1	18	504	20361	101120519	down	--|
GO:0090304	nucleic acid metabolic process	biological_process	0.32038	1	4	18	3796	20361	1.01114e+35	down	--|--|--|--|
GO:0016779	nucleotidyltransferase activity	molecular_function	0.32282	1	1	18	504	20361	101112759	down	--|
GO:0065003	macromolecular complex assembly	biological_process	0.33651	1	1	18	536	20361	101120519	down	--|
GO:0016021	integral to membrane	cellular_component	0.33742	1	4	18	4128	20361	1.01115e+35	down	--|--|--|--|
GO:0044238	primary metabolic process	biological_process	0.33801	1	7	18	7653	20361	1.01113e+62	down	--|--|--|--|--|--|--|
GO:0031224	intrinsic to membrane	cellular_component	0.3412	1	4	18	4149	20361	1.01109e+35	down	--|--|--|--|
GO:0016043	cellular component organization	biological_process	0.34597	1	2	18	1596	20361	1.01121e+17	down	--|--|
GO:0043933	macromolecular complex subunit organization	biological_process	0.35848	1	1	18	583	20361	101120519	down	--|
GO:0004888	transmembrane signaling receptor activity	molecular_function	0.35984	1	2	18	1947	20361	1.01109e+17	down	--|--|
GO:0071944	cell periphery	cellular_component	0.36735	1	1	18	587	20361	101121866	down	--|
GO:0007186	G-protein coupled receptor signaling pathway	biological_process	0.37243	1	2	18	2007	20361	1.05614e+17	down	--|--|
GO:0016020	membrane	cellular_component	0.3745	1	6	18	6737	20361	1.01122e+53	down	--|--|--|--|--|--|
GO:0038023	signaling receptor activity	molecular_function	0.376	1	2	18	2000	20361	1.01109e+17	down	--|--|
GO:0031090	organelle membrane	cellular_component	0.37751	1	1	18	615	20361	101113917	down	--|
GO:0044423	virion part	cellular_component	0.37776	1	1	18	617	20361	101120464	down	--|
GO:0006886	intracellular protein transport	biological_process	0.37878	1	1	18	596	20361	101113917	down	--|
GO:0071704	organic substance metabolic process	biological_process	0.38112	1	7	18	7932	20361	1.01121e+62	down	--|--|--|--|--|--|--|
GO:0071840	cellular component organization or biogenesis	biological_process	0.38144	1	2	18	1727	20361	1.01121e+17	down	--|--|
GO:0006139	nucleobase-containing compound metabolic process	biological_process	0.38212	1	4	18	4120	20361	1.01105e+35	down	--|--|--|--|
GO:0016772	transferase activity, transferring phosphorus-containing groups	molecular_function	0.38414	1	2	18	1663	20361	1.01122e+17	down	--|--|
GO:0008152	metabolic process	biological_process	0.39237	1	8	18	9284	20361	1.01114e+71	down	--|--|--|--|--|--|--|--|
GO:0019012	virion	cellular_component	0.39952	1	1	18	663	20361	101120464	down	--|
GO:0004872	receptor activity	molecular_function	0.40252	1	2	18	2090	20361	1.01109e+17	down	--|--|
GO:0016070	RNA metabolic process	biological_process	0.4063	1	3	18	3020	20361	1.01115e+26	down	--|--|--|
GO:0006468	protein phosphorylation	biological_process	0.40851	1	1	18	617	20361	101122186	down	--|
GO:0046483	heterocycle metabolic process	biological_process	0.41374	1	4	18	4278	20361	1.01105e+35	down	--|--|--|--|
GO:0006725	cellular aromatic compound metabolic process	biological_process	0.41532	1	4	18	4289	20361	1.01105e+35	down	--|--|--|--|
GO:0009987	cellular process	biological_process	0.41701	1	10	18	12236	20361	1.01104e+89	down	--|--|--|--|--|--|--|--|--|--|
GO:0050794	regulation of cellular process	biological_process	0.42187	1	5	18	5809	20361	1.05614e+44	down	--|--|--|--|--|
GO:1901360	organic cyclic compound metabolic process	biological_process	0.42472	1	4	18	4337	20361	1.01115e+35	down	--|--|--|--|
GO:0003735	structural constituent of ribosome	molecular_function	0.42484	1	1	18	831	20361	101120519	down	--|
GO:0034641	cellular nitrogen compound metabolic process	biological_process	0.42861	1	4	18	4359	20361	1.01105e+35	down	--|--|--|--|
GO:0034613	cellular protein localization	biological_process	0.42884	1	1	18	697	20361	101113917	down	--|
GO:0070727	cellular macromolecule localization	biological_process	0.42884	1	1	18	697	20361	101113917	down	--|
GO:0005840	ribosome	cellular_component	0.42989	1	1	18	840	20361	101120519	down	--|
GO:0005102	receptor binding	molecular_function	0.43262	1	1	18	759	20361	101122186	down	--|
GO:0004871	signal transducer activity	molecular_function	0.43264	1	2	18	2206	20361	1.05614e+17	down	--|--|
GO:0060089	molecular transducer activity	molecular_function	0.43264	1	2	18	2206	20361	1.05614e+17	down	--|--|
GO:1901363	heterocyclic compound binding	molecular_function	0.44262	1	5	18	5697	20361	1.01113e+44	down	--|--|--|--|--|
GO:0044707	single-multicellular organism process	biological_process	0.44272	1	1	18	776	20361	101121866	down	--|
GO:0097159	organic cyclic compound binding	molecular_function	0.44285	1	5	18	5698	20361	1.01105e+44	down	--|--|--|--|--|
GO:0016310	phosphorylation	biological_process	0.44318	1	1	18	695	20361	101122186	down	--|
GO:0005623	cell	cellular_component	0.44731	1	5	18	5839	20361	1.01108e+44	down	--|--|--|--|--|
GO:0044464	cell part	cellular_component	0.44731	1	5	18	5839	20361	1.01121e+44	down	--|--|--|--|--|
GO:0050789	regulation of biological process	biological_process	0.44739	1	5	18	5952	20361	1.01104e+44	down	--|--|--|--|--|
GO:0004672	protein kinase activity	molecular_function	0.45333	1	1	18	712	20361	101122186	down	--|
GO:0022607	cellular component assembly	biological_process	0.45362	1	1	18	791	20361	101120519	down	--|
GO:0015031	protein transport	biological_process	0.45409	1	1	18	758	20361	101113917	down	--|
GO:0045184	establishment of protein localization	biological_process	0.45571	1	1	18	762	20361	101113917	down	--|
GO:0046907	intracellular transport	biological_process	0.45616	1	1	18	763	20361	101113917	down	--|
GO:0044444	cytoplasmic part	cellular_component	0.46188	1	2	18	2124	20361	1.01121e+17	down	--|--|
GO:0006355	regulation of transcription, DNA-dependent	biological_process	0.4625	1	2	18	2018	20361	1.01114e+17	down	--|--|
GO:2001141	regulation of RNA biosynthetic process	biological_process	0.46351	1	2	18	2022	20361	1.01115e+17	down	--|--|
GO:0051252	regulation of RNA metabolic process	biological_process	0.46419	1	2	18	2025	20361	1.01114e+17	down	--|--|
GO:0005634	nucleus	cellular_component	0.46702	1	2	18	2025	20361	1.01114e+17	down	--|--|
GO:0044425	membrane part	cellular_component	0.46718	1	4	18	4795	20361	1.05614e+35	down	--|--|--|--|
GO:2000112	regulation of cellular macromolecule biosynthetic process	biological_process	0.47312	1	2	18	2061	20361	1.01115e+17	down	--|--|
GO:0010556	regulation of macromolecule biosynthetic process	biological_process	0.47412	1	2	18	2065	20361	1.01114e+17	down	--|--|
GO:0031326	regulation of cellular biosynthetic process	biological_process	0.47412	1	2	18	2065	20361	1.01114e+17	down	--|--|
GO:0009889	regulation of biosynthetic process	biological_process	0.47433	1	2	18	2066	20361	1.01114e+17	down	--|--|
GO:0007165	signal transduction	biological_process	0.47566	1	3	18	3563	20361	1.01109e+26	down	--|--|--|
GO:0006807	nitrogen compound metabolic process	biological_process	0.47625	1	4	18	4608	20361	1.01114e+35	down	--|--|--|--|
GO:0019219	regulation of nucleobase-containing compound metabolic process	biological_process	0.47744	1	2	18	2073	20361	1.01115e+17	down	--|--|
GO:0051171	regulation of nitrogen compound metabolic process	biological_process	0.47744	1	2	18	2073	20361	1.01114e+17	down	--|--|
GO:0010468	regulation of gene expression	biological_process	0.47769	1	2	18	2079	20361	1.01115e+17	down	--|--|
GO:0044700	single organism signaling	biological_process	0.48051	1	3	18	3585	20361	1.01109e+26	down	--|--|--|
GO:0050896	response to stimulus	biological_process	0.4811	1	4	18	4900	20361	1.01109e+35	down	--|--|--|--|
GO:0023052	signaling	biological_process	0.48209	1	3	18	3591	20361	1.01109e+26	down	--|--|--|
GO:0030529	ribonucleoprotein complex	cellular_component	0.48554	1	1	18	972	20361	101120519	down	--|
GO:0065007	biological regulation	biological_process	0.48792	1	5	18	6189	20361	1.01115e+44	down	--|--|--|--|--|
GO:0060255	regulation of macromolecule metabolic process	biological_process	0.49027	1	2	18	2125	20361	1.01114e+17	down	--|--|
GO:0007154	cell communication	biological_process	0.49035	1	3	18	3632	20361	1.01109e+26	down	--|--|--|
GO:0008104	protein localization	biological_process	0.49244	1	1	18	847	20361	101113917	down	--|
GO:0080090	regulation of primary metabolic process	biological_process	0.49412	1	2	18	2135	20361	1.01115e+17	down	--|--|
GO:0051649	establishment of localization in cell	biological_process	0.49735	1	1	18	862	20361	101113917	down	--|
GO:0032501	multicellular organismal process	biological_process	0.49771	1	1	18	907	20361	101121866	down	--|
GO:0044085	cellular component biogenesis	biological_process	0.50346	1	1	18	917	20361	101120519	down	--|
GO:0044281	small molecule metabolic process	biological_process	0.50635	1	1	18	890	20361	101104981	down	--|
GO:0006996	organelle organization	biological_process	0.51373	1	1	18	915	20361	101113917	down	--|
GO:0031323	regulation of cellular metabolic process	biological_process	0.5139	1	2	18	2209	20361	1.01114e+17	down	--|--|
GO:1901564	organonitrogen compound metabolic process	biological_process	0.5344	1	1	18	967	20361	101104981	down	--|
GO:0051641	cellular localization	biological_process	0.53674	1	1	18	958	20361	101113917	down	--|
GO:0019222	regulation of metabolic process	biological_process	0.53707	1	2	18	2300	20361	1.01114e+17	down	--|--|
GO:0016773	phosphotransferase activity, alcohol group as acceptor	molecular_function	0.53827	1	1	18	914	20361	101122186	down	--|
GO:0044424	intracellular part	cellular_component	0.54616	1	4	18	5082	20361	1.01108e+35	down	--|--|--|--|
GO:0033036	macromolecule localization	biological_process	0.55266	1	1	18	1008	20361	101113917	down	--|
GO:0006351	transcription, DNA-dependent	biological_process	0.55266	1	2	18	2381	20361	1.01115e+17	down	--|--|
GO:0032774	RNA biosynthetic process	biological_process	0.55883	1	2	18	2407	20361	1.01115e+17	down	--|--|
GO:0003676	nucleic acid binding	molecular_function	0.56257	1	3	18	3829	20361	1.01108e+26	down	--|--|--|
GO:0051716	cellular response to stimulus	biological_process	0.57186	1	3	18	4042	20361	1.01109e+26	down	--|--|--|
GO:0071702	organic substance transport	biological_process	0.57984	1	1	18	1093	20361	101113917	down	--|
GO:0016301	kinase activity	molecular_function	0.59388	1	1	18	1088	20361	101122186	down	--|
GO:0005622	intracellular	cellular_component	0.60779	1	4	18	5450	20361	1.01114e+35	down	--|--|--|--|
GO:0034654	nucleobase-containing compound biosynthetic process	biological_process	0.60941	1	2	18	2626	20361	1.01114e+17	down	--|--|
GO:0006259	DNA metabolic process	biological_process	0.61392	1	1	18	1226	20361	101107628	down	--|
GO:0005488	binding	molecular_function	0.63092	1	9	18	11924	20361	1.01108e+80	down	--|--|--|--|--|--|--|--|--|
GO:0043229	intracellular organelle	cellular_component	0.63306	1	3	18	4225	20361	1.01108e+26	down	--|--|--|
GO:0043226	organelle	cellular_component	0.6333	1	3	18	4226	20361	1.01114e+26	down	--|--|--|
GO:0019438	aromatic compound biosynthetic process	biological_process	0.63789	1	2	18	2755	20361	1.01115e+17	down	--|--|
GO:0044271	cellular nitrogen compound biosynthetic process	biological_process	0.64419	1	2	18	2780	20361	1.01114e+17	down	--|--|
GO:0018130	heterocycle biosynthetic process	biological_process	0.64442	1	2	18	2782	20361	1.01114e+17	down	--|--|
GO:1901362	organic cyclic compound biosynthetic process	biological_process	0.652	1	2	18	2821	20361	1.01114e+17	down	--|--|
GO:0016740	transferase activity	molecular_function	0.65223	1	2	18	2738	20361	1.01122e+17	down	--|--|
GO:0006796	phosphate-containing compound metabolic process	biological_process	0.65949	1	1	18	1287	20361	101122186	down	--|
GO:0006793	phosphorus metabolic process	biological_process	0.66339	1	1	18	1299	20361	101122186	down	--|
GO:0006810	transport	biological_process	0.67107	1	2	18	2839	20361	1.01122e+17	down	--|--|
GO:0051234	establishment of localization	biological_process	0.67218	1	2	18	2845	20361	1.01114e+17	down	--|--|
GO:0043231	intracellular membrane-bounded organelle	cellular_component	0.68875	1	2	18	2999	20361	1.01108e+17	down	--|--|
GO:0006464	cellular protein modification process	biological_process	0.68882	1	1	18	1419	20361	101122186	down	--|
GO:0036211	protein modification process	biological_process	0.68882	1	1	18	1419	20361	101122186	down	--|
GO:0043227	membrane-bounded organelle	cellular_component	0.68901	1	2	18	3000	20361	1.01108e+17	down	--|--|
GO:0051179	localization	biological_process	0.70184	1	2	18	2998	20361	1.01114e+17	down	--|--|
GO:0043228	non-membrane-bounded organelle	cellular_component	0.70426	1	1	18	1654	20361	101120519	down	--|
GO:0043232	intracellular non-membrane-bounded organelle	cellular_component	0.70426	1	1	18	1654	20361	101120519	down	--|
GO:0005576	extracellular region	cellular_component	0.71865	1	1	18	1623	20361	101122186	down	--|
GO:0043412	macromolecule modification	biological_process	0.71971	1	1	18	1547	20361	101122186	down	--|
GO:0008270	zinc ion binding	molecular_function	0.73744	1	1	18	1672	20361	105614466	down	--|
GO:0003674	molecular_function	molecular_function	0.74964	1	13	18	17899	20361	1.01115e+116	down	--|--|--|--|--|--|--|--|--|--|--|--|--|
GO:0005515	protein binding	molecular_function	0.74965	1	4	18	6046	20361	1.01122e+35	down	--|--|--|--|
GO:0003824	catalytic activity	molecular_function	0.76536	1	5	18	7631	20361	1.01105e+44	down	--|--|--|--|--|
GO:0016787	hydrolase activity	molecular_function	0.77326	1	2	18	3421	20361	1.01113e+17	down	--|--|
GO:0044446	intracellular organelle part	cellular_component	0.77841	1	1	18	1890	20361	101113917	down	--|
GO:0044422	organelle part	cellular_component	0.78073	1	1	18	1902	20361	101113917	down	--|
GO:0044699	single-organism process	biological_process	0.78616	1	5	18	8130	20361	1.01104e+44	down	--|--|--|--|--|
GO:0046914	transition metal ion binding	molecular_function	0.80511	1	1	18	2042	20361	105614466	down	--|
GO:0044763	single-organism cellular process	biological_process	0.84461	1	4	18	7273	20361	1.01109e+35	down	--|--|--|--|
GO:0044710	single-organism metabolic process	biological_process	0.8598	1	1	18	2382	20361	101104981	down	--|
GO:0003677	DNA binding	molecular_function	0.86397	1	1	18	2483	20361	101107628	down	--|
GO:0032991	macromolecular complex	cellular_component	0.90598	1	1	18	2979	20361	101120519	down	--|

## Sheet: Supplementary material 5B
Supplementary material 5B GO enrichment of differentially expressed lncRNA targets in MM_F_P vs ww_F_P.
GO_accession	Description	Term_type	Over_represented_pValue	Corrected_pValue	CAD_item	CAD_list	Bg_item	Bg_list	Gene_names	Regulation	Gene_description
GO:0008234	cysteine-type peptidase activity	molecular_function	0.0014864	1	4	44	194	20361	1.01107e+35	up	--|--|--|--|
GO:0005515	protein binding	molecular_function	0.003668	1	24	44	6046	20361	1.01103e+215	up	--|--|--|--|--|--|--|--|--|--|--|--|--|--|--|--|--|--|--|--|--|--|--|--|
GO:0006461	protein complex assembly	biological_process	0.0039032	1	5	44	458	20361	1.0112e+44	up	--|--|--|--|--|
GO:0070271	protein complex biogenesis	biological_process	0.0039225	1	5	44	459	20361	1.01102e+44	up	--|--|--|--|--|
GO:0090307	spindle assembly involved in mitosis	biological_process	0.003938	1	1	44	1	20361	101115253	up	--|
GO:0071822	protein complex subunit organization	biological_process	0.0053863	1	5	44	504	20361	1.01104e+44	up	--|--|--|--|--|
GO:0032182	small conjugating protein binding	molecular_function	0.0056828	1	2	44	45	20361	1.01115e+17	up	--|--|
GO:0065003	macromolecular complex assembly	biological_process	0.0067274	1	5	44	536	20361	1.0112e+44	up	--|--|--|--|--|
GO:0001726	ruffle	cellular_component	0.0069487	1	1	44	2	20361	101112735	up	--|
GO:0031252	cell leading edge	cellular_component	0.0069487	1	1	44	2	20361	101112735	up	--|
GO:0000120	RNA polymerase I transcription factor complex	cellular_component	0.0072067	1	1	44	4	20361	101119170	up	--|
GO:0005668	RNA polymerase transcription factor SL1 complex	cellular_component	0.0072067	1	1	44	4	20361	101119170	up	--|
GO:0022607	cellular component assembly	biological_process	0.0073454	1	6	44	791	20361	1.01104e+53	up	--|--|--|--|--|--|
GO:0043933	macromolecular complex subunit organization	biological_process	0.0089199	1	5	44	583	20361	1.0112e+44	up	--|--|--|--|--|
GO:0016773	phosphotransferase activity, alcohol group as acceptor	molecular_function	0.010869	1	7	44	914	20361	1.01123e+62	up	--|--|--|--|--|--|--|
GO:0019073	viral DNA genome packaging	biological_process	0.01123	1	1	44	5	20361	101107668	up	--|
GO:0005135	interleukin-3 receptor binding	molecular_function	0.01362	1	1	44	5	20361	101118373	up	--|
GO:0000813	ESCRT I complex	cellular_component	0.013686	1	1	44	4	20361	101103846	up	--|
GO:0032509	endosome transport via multivesicular body sorting pathway	biological_process	0.013686	1	1	44	4	20361	101103846	up	--|
GO:0019236	response to pheromone	biological_process	0.013781	1	1	44	6	20361	101115253	up	--|
GO:0044085	cellular component biogenesis	biological_process	0.013959	1	6	44	917	20361	1.0112e+53	up	--|--|--|--|--|--|
GO:0005024	transforming growth factor beta-activated receptor activity	molecular_function	0.014228	1	1	44	7	20361	101112735	up	--|
GO:0005026	transforming growth factor beta receptor activity, type II	molecular_function	0.014228	1	1	44	7	20361	101112735	up	--|
GO:0016579	protein deubiquitination	biological_process	0.014369	1	2	44	66	20361	1.01115e+17	up	--|--|
GO:0070646	protein modification by small protein removal	biological_process	0.014369	1	2	44	66	20361	1.01122e+17	up	--|--|
GO:0007016	cytoskeletal anchoring at plasma membrane	biological_process	0.016987	1	1	44	7	20361	101112735	up	--|
GO:0007052	mitotic spindle organization	biological_process	0.019083	1	1	44	8	20361	101115253	up	--|
GO:0051225	spindle assembly	biological_process	0.02057	1	1	44	10	20361	101115253	up	--|
GO:0006900	membrane budding	biological_process	0.021437	1	1	44	9	20361	101120999	up	--|
GO:0006901	vesicle coating	biological_process	0.021437	1	1	44	9	20361	101120999	up	--|
GO:0007212	dopamine receptor signaling pathway	biological_process	0.021437	1	1	44	9	20361	101120999	up	--|
GO:0030276	clathrin binding	molecular_function	0.021437	1	1	44	9	20361	101120999	up	--|
GO:0032051	clathrin light chain binding	molecular_function	0.021437	1	1	44	9	20361	101120999	up	--|
GO:0048268	clathrin coat assembly	biological_process	0.021437	1	1	44	9	20361	101120999	up	--|
GO:0006464	cellular protein modification process	biological_process	0.023253	1	8	44	1419	20361	1.01113e+71	up	--|--|--|--|--|--|--|--|
GO:0036211	protein modification process	biological_process	0.023253	1	8	44	1419	20361	1.01105e+71	up	--|--|--|--|--|--|--|--|
GO:0016043	cellular component organization	biological_process	0.027067	1	8	44	1596	20361	1.01104e+71	up	--|--|--|--|--|--|--|--|
GO:0019072	viral genome packaging	biological_process	0.028018	1	1	44	13	20361	101107668	up	--|
GO:0006468	protein phosphorylation	biological_process	0.028088	1	5	44	617	20361	1.01123e+44	up	--|--|--|--|--|
GO:0010008	endosome membrane	cellular_component	0.028548	1	1	44	12	20361	101103846	up	--|
GO:0044452	nucleolar part	cellular_component	0.029053	1	1	44	16	20361	101119170	up	--|
GO:0031072	heat shock protein binding	molecular_function	0.030548	1	1	44	17	20361	101123406	up	--|
GO:0032403	protein complex binding	molecular_function	0.031704	1	2	44	141	20361	1.00302e+17	up	--|--|
GO:0005768	endosome	cellular_component	0.031807	1	1	44	14	20361	101103846	up	--|
GO:0044440	endosomal part	cellular_component	0.031807	1	1	44	14	20361	101103846	up	--|
GO:0043623	cellular protein complex assembly	biological_process	0.032972	1	3	44	305	20361	1.01102e+26	up	--|--|--|
GO:0007205	protein kinase C-activating G-protein coupled receptor signaling pathway	biological_process	0.033424	1	1	44	11	20361	101119735	up	--|
GO:0016929	SUMO-specific protease activity	molecular_function	0.033795	1	1	44	16	20361	101114871	up	--|
GO:0032183	SUMO binding	molecular_function	0.033795	1	1	44	16	20361	101114871	up	--|
GO:0070122	isopeptidase activity	molecular_function	0.033795	1	1	44	16	20361	101114871	up	--|
GO:0070138	small conjugating protein-specific isopeptidase activity	molecular_function	0.033795	1	1	44	16	20361	101114871	up	--|
GO:0070140	SUMO-specific isopeptidase activity	molecular_function	0.033795	1	1	44	16	20361	101114871	up	--|
GO:0004143	diacylglycerol kinase activity	molecular_function	0.034166	1	1	44	12	20361	101119735	up	--|
GO:0071103	DNA conformation change	biological_process	0.034461	1	2	44	137	20361	1.01104e+17	up	--|--|
GO:0051082	unfolded protein binding	molecular_function	0.034539	1	2	44	136	20361	1.01123e+17	up	--|--|
GO:0043412	macromolecule modification	biological_process	0.03497	1	8	44	1547	20361	1.01123e+71	up	--|--|--|--|--|--|--|--|
GO:0005912	adherens junction	cellular_component	0.035361	1	1	44	12	20361	101112735	up	--|
GO:0005924	cell-substrate adherens junction	cellular_component	0.035361	1	1	44	12	20361	101112735	up	--|
GO:0005925	focal adhesion	cellular_component	0.035361	1	1	44	12	20361	101112735	up	--|
GO:0030055	cell-substrate junction	cellular_component	0.035361	1	1	44	12	20361	101112735	up	--|
GO:0070161	anchoring junction	cellular_component	0.035361	1	1	44	12	20361	101112735	up	--|
GO:0007051	spindle organization	biological_process	0.035468	1	1	44	17	20361	101115253	up	--|
GO:0000042	protein targeting to Golgi	biological_process	0.035476	1	1	44	12	20361	101104732	up	--|
GO:0000301	retrograde transport, vesicle recycling within Golgi	biological_process	0.035476	1	1	44	12	20361	101104732	up	--|
GO:0034067	protein localization to Golgi apparatus	biological_process	0.035476	1	1	44	12	20361	101104732	up	--|
GO:0072600	establishment of protein localization to Golgi	biological_process	0.035476	1	1	44	12	20361	101104732	up	--|
GO:0071840	cellular component organization or biogenesis	biological_process	0.038747	1	8	44	1727	20361	1.0112e+71	up	--|--|--|--|--|--|--|--|
GO:0046983	protein dimerization activity	molecular_function	0.039339	1	3	44	348	20361	1.01112e+26	up	--|--|--|
GO:0016310	phosphorylation	biological_process	0.039666	1	5	44	695	20361	1.01123e+44	up	--|--|--|--|--|
GO:0005730	nucleolus	cellular_component	0.042537	1	1	44	22	20361	101119170	up	--|
GO:0000062	fatty-acyl-CoA binding	molecular_function	0.042614	1	1	44	19	20361	101112735	up	--|
GO:0005158	insulin receptor binding	molecular_function	0.042802	1	1	44	19	20361	101112735	up	--|
GO:0070647	protein modification by small protein conjugation or removal	biological_process	0.045089	1	2	44	132	20361	1.01115e+17	up	--|--|
GO:0004672	protein kinase activity	molecular_function	0.045183	1	5	44	712	20361	1.01123e+44	up	--|--|--|--|--|
GO:0005200	structural constituent of cytoskeleton	molecular_function	0.046102	1	1	44	20	20361	101112735	up	--|
GO:0016197	endosomal transport	biological_process	0.047649	1	1	44	16	20361	101103846	up	--|
GO:0019855	calcium channel inhibitor activity	molecular_function	0.04774	1	1	44	21	20361	101123406	up	--|
GO:0004601	peroxidase activity	molecular_function	0.04813	1	1	44	24	20361	101122471	up	--|
GO:0016684	oxidoreductase activity, acting on peroxide as acceptor	molecular_function	0.04813	1	1	44	24	20361	101122471	up	--|
GO:0015886	heme transport	biological_process	0.049482	1	1	44	21	20361	101102010	up	--|
GO:1901678	iron coordination entity transport	biological_process	0.049482	1	1	44	21	20361	101102010	up	--|
GO:0019239	deaminase activity	molecular_function	0.050699	1	1	44	20	20361	101106885	up	--|
GO:0004197	cysteine-type endopeptidase activity	molecular_function	0.051472	1	2	44	142	20361	1.01113e+17	up	--|--|
GO:0000226	microtubule cytoskeleton organization	biological_process	0.05154	1	2	44	145	20361	1.01115e+17	up	--|--|
GO:0070851	growth factor receptor binding	molecular_function	0.05215	1	1	44	28	20361	101118373	up	--|
GO:0034622	cellular macromolecular complex assembly	biological_process	0.053562	1	3	44	385	20361	1.0112e+26	up	--|--|--|
GO:0051181	cofactor transport	biological_process	0.054136	1	1	44	23	20361	101102010	up	--|
GO:0005488	binding	molecular_function	0.055931	1	33	44	11924	20361	1.01121e+296	up	--|--|--|--|--|--|--|--|--|--|--|--|--|--|--|--|--|--|--|--|--|--|--|--|--|--|--|--|--|--|--|--|--|
GO:0000413	protein peptidyl-prolyl isomerization	biological_process	0.057439	1	1	44	39	20361	101116816	up	--|
GO:0003755	peptidyl-prolyl cis-trans isomerase activity	molecular_function	0.057439	1	1	44	39	20361	101116816	up	--|
GO:0016859	cis-trans isomerase activity	molecular_function	0.057439	1	1	44	39	20361	101116816	up	--|
GO:0018208	peptidyl-proline modification	biological_process	0.057439	1	1	44	39	20361	101116816	up	--|
GO:0004435	phosphatidylinositol phospholipase C activity	molecular_function	0.057554	1	1	44	18	20361	101106864	up	--|
GO:0004629	phospholipase C activity	molecular_function	0.057554	1	1	44	18	20361	101106864	up	--|
GO:0016301	kinase activity	molecular_function	0.060289	1	6	44	1088	20361	1.01105e+53	up	--|--|--|--|--|--|
GO:0070206	protein trimerization	biological_process	0.068474	1	1	44	32	20361	101103523	up	--|
GO:0019783	small conjugating protein-specific protease activity	molecular_function	0.068643	1	1	44	30	20361	101114871	up	--|
GO:0016050	vesicle organization	biological_process	0.069385	1	1	44	29	20361	101120999	up	--|
GO:0017004	cytochrome complex assembly	biological_process	0.069819	1	1	44	28	20361	101102010	up	--|
GO:0070011	peptidase activity, acting on L-amino acid peptides	molecular_function	0.072264	1	5	44	977	20361	1.01107e+44	up	--|--|--|--|--|
GO:0003684	damaged DNA binding	molecular_function	0.072293	1	1	44	27	20361	101112735	up	--|
GO:0043130	ubiquitin binding	molecular_function	0.075707	1	1	44	29	20361	101103846	up	--|
GO:0005246	calcium channel regulator activity	molecular_function	0.076741	1	1	44	33	20361	101123406	up	--|
GO:0050661	NADP binding	molecular_function	0.078156	1	1	44	30	20361	101118742	up	--|
GO:0016853	isomerase activity	molecular_function	0.081082	1	2	44	220	20361	1.01117e+17	up	--|--|
GO:0019538	protein metabolic process	biological_process	0.086029	1	11	44	3359	20361	1.01111e+98	up	--|--|--|--|--|--|--|--|--|--|--|
GO:0007010	cytoskeleton organization	biological_process	0.086804	1	3	44	426	20361	1.01115e+26	up	--|--|--|
GO:0016278	lysine N-methyltransferase activity	molecular_function	0.087083	1	1	44	35	20361	101114918	up	--|
GO:0016279	protein-lysine N-methyltransferase activity	molecular_function	0.087083	1	1	44	35	20361	101114918	up	--|
GO:0018024	histone-lysine N-methyltransferase activity	molecular_function	0.087083	1	1	44	35	20361	101114918	up	--|
GO:0042054	histone methyltransferase activity	molecular_function	0.087083	1	1	44	35	20361	101114918	up	--|
GO:0019901	protein kinase binding	molecular_function	0.08922	1	1	44	40	20361	101118373	up	--|
GO:0043167	ion binding	molecular_function	0.089268	1	18	44	5471	20361	1.01117e+161	up	--|--|--|--|--|--|--|--|--|--|--|--|--|--|--|--|--|--|
GO:0006265	DNA topological change	biological_process	0.090129	1	1	44	41	20361	101103523	up	--|
GO:0004675	transmembrane receptor protein serine/threonine kinase activity	molecular_function	0.090234	1	1	44	43	20361	101112735	up	--|
GO:0008233	peptidase activity	molecular_function	0.091135	1	5	44	1044	20361	1.01107e+44	up	--|--|--|--|--|
GO:0044267	cellular protein metabolic process	biological_process	0.092645	1	9	44	2633	20361	1.01111e+80	up	--|--|--|--|--|--|--|--|--|
GO:0030054	cell junction	cellular_component	0.092962	1	1	44	38	20361	101112735	up	--|
GO:0003824	catalytic activity	molecular_function	0.092979	1	23	44	7631	20361	1.01116e+206	up	--|--|--|--|--|--|--|--|--|--|--|--|--|--|--|--|--|--|--|--|--|--|--|
GO:0004620	phospholipase activity	molecular_function	0.095887	1	1	44	35	20361	101106864	up	--|
GO:0003916	DNA topoisomerase activity	molecular_function	0.10017	1	1	44	46	20361	101103523	up	--|
GO:0046872	metal ion binding	molecular_function	0.10522	1	12	44	3438	20361	1.0111e+107	up	--|--|--|--|--|--|--|--|--|--|--|--|
GO:0043169	cation binding	molecular_function	0.1084	1	12	44	3456	20361	1.0111e+107	up	--|--|--|--|--|--|--|--|--|--|--|--|
GO:0005198	structural molecule activity	molecular_function	0.11121	1	5	44	1453	20361	1.01115e+44	up	--|--|--|--|--|
GO:0007186	G-protein coupled receptor signaling pathway	biological_process	0.11221	1	5	44	2007	20361	1.0112e+44	up	--|--|--|--|--|
GO:0006891	intra-Golgi vesicle-mediated transport	biological_process	0.11378	1	1	44	47	20361	101104732	up	--|
GO:0019900	kinase binding	molecular_function	0.11705	1	1	44	50	20361	101118373	up	--|
GO:0000166	nucleotide binding	molecular_function	0.11958	1	9	44	2299	20361	1.01111e+80	up	--|--|--|--|--|--|--|--|--|
GO:1901265	nucleoside phosphate binding	molecular_function	0.11958	1	9	44	2299	20361	1.01113e+80	up	--|--|--|--|--|--|--|--|--|
GO:0016772	transferase activity, transferring phosphorus-containing groups	molecular_function	0.11967	1	7	44	1663	20361	1.01123e+62	up	--|--|--|--|--|--|--|
GO:0016209	antioxidant activity	molecular_function	0.12192	1	1	44	64	20361	101122471	up	--|
GO:0007017	microtubule-based process	biological_process	0.12555	1	2	44	231	20361	1.01115e+17	up	--|--|
GO:0008170	N-methyltransferase activity	molecular_function	0.12712	1	1	44	54	20361	101114918	up	--|
GO:0016298	lipase activity	molecular_function	0.12779	1	1	44	47	20361	101106864	up	--|
GO:0003674	molecular_function	molecular_function	0.12896	1	41	44	17899	20361	100170232,101106864,101115253,101119735,101105786,101123406,101118373,106992040,101103846,101119314,101112735,101104458,101106914,101116939,101119658,101114400,101102010,101110879,101114282,101116816,101122471,106991388,101106885,101103523,101104732,101102896,101114918,101102976,101118742,101120999,101107668,101102891,100302079,101110544,101111550,101114871,101115839,101112046,101116455,101109837…	up	--|--|--|--|--|--|--|--|--|--|--|--|--|--|--|--|--|--|--|--|--|--|--|--|--|--|--|--|--|--|--|--|--|--|--|--|--|--|--|--|--|
GO:0008276	protein methyltransferase activity	molecular_function	0.12926	1	1	44	61	20361	101114918	up	--|
GO:0036094	small molecule binding	molecular_function	0.13062	1	9	44	2343	20361	1.00302e+80	up	--|--|--|--|--|--|--|--|--|
GO:0018193	peptidyl-amino acid modification	biological_process	0.13331	1	1	44	74	20361	101116816	up	--|
GO:0019199	transmembrane receptor protein kinase activity	molecular_function	0.13462	1	1	44	59	20361	101112735	up	--|
GO:0005667	transcription factor complex	cellular_component	0.14868	1	1	44	79	20361	101119170	up	--|
GO:0050662	coenzyme binding	molecular_function	0.15518	1	2	44	289	20361	1.01113e+17	up	--|--|
GO:0032507	maintenance of protein location in cell	biological_process	0.1636	1	1	44	70	20361	101112735	up	--|
GO:0045185	maintenance of protein location	biological_process	0.1636	1	1	44	70	20361	101112735	up	--|
GO:0051235	maintenance of location	biological_process	0.1636	1	1	44	70	20361	101112735	up	--|
GO:0051651	maintenance of location in cell	biological_process	0.1636	1	1	44	70	20361	101112735	up	--|
GO:0008168	methyltransferase activity	molecular_function	0.16383	1	2	44	310	20361	1.01116e+17	up	--|--|
GO:0006996	organelle organization	biological_process	0.16545	1	4	44	915	20361	1.01115e+35	up	--|--|--|--|
GO:0022402	cell cycle process	biological_process	0.1738	1	2	44	339	20361	1.01104e+17	up	--|--|
GO:0019068	virion assembly	biological_process	0.1739	1	1	44	103	20361	101107668	up	--|
GO:0003968	RNA-directed RNA polymerase activity	molecular_function	0.17528	1	1	44	74	20361	101112735	up	--|
GO:0016741	transferase activity, transferring one-carbon groups	molecular_function	0.17737	1	2	44	323	20361	1.01116e+17	up	--|--|
GO:0005654	nucleoplasm	cellular_component	0.17964	1	2	44	334	20361	1.01119e+17	up	--|--|
GO:0044451	nucleoplasm part	cellular_component	0.17964	1	2	44	334	20361	1.01103e+17	up	--|--|
GO:0006323	DNA packaging	biological_process	0.17989	1	1	44	96	20361	101107668	up	--|
GO:0072594	establishment of protein localization to organelle	biological_process	0.18018	1	1	44	83	20361	101104732	up	--|
GO:0003724	RNA helicase activity	molecular_function	0.18299	1	1	44	79	20361	100302079	up	--|
GO:0031683	G-protein beta/gamma-subunit complex binding	molecular_function	0.1892	1	1	44	110	20361	100302079	up	--|
GO:0007166	cell surface receptor signaling pathway	biological_process	0.19167	1	5	44	2211	20361	1.0112e+44	up	--|--|--|--|--|
GO:0008270	zinc ion binding	molecular_function	0.19658	1	6	44	1672	20361	1.01117e+53	up	--|--|--|--|--|--|
GO:0007165	signal transduction	biological_process	0.19892	1	9	44	3563	20361	1.01115e+80	up	--|--|--|--|--|--|--|--|--|
GO:0005577	fibrinogen complex	cellular_component	0.20031	1	1	44	104	20361	101119658	up	--|
GO:0030168	platelet activation	biological_process	0.20031	1	1	44	104	20361	101119658	up	--|
GO:0044700	single organism signaling	biological_process	0.20553	1	9	44	3585	20361	1.01115e+80	up	--|--|--|--|--|--|--|--|--|
GO:0051641	cellular localization	biological_process	0.20645	1	4	44	958	20361	1.01105e+35	up	--|--|--|--|
GO:0008081	phosphoric diester hydrolase activity	molecular_function	0.20783	1	1	44	76	20361	101106864	up	--|
GO:0023052	signaling	biological_process	0.20811	1	9	44	3591	20361	1.01107e+80	up	--|--|--|--|--|--|--|--|--|
GO:0000280	nuclear division	biological_process	0.20994	1	1	44	116	20361	101115253	up	--|
GO:0007067	mitosis	biological_process	0.20994	1	1	44	116	20361	101115253	up	--|
GO:0005102	receptor binding	molecular_function	0.2113	1	3	44	759	20361	1.01113e+26	up	--|--|--|
GO:0005126	cytokine receptor binding	molecular_function	0.21281	1	1	44	148	20361	101118373	up	--|
GO:0051716	cellular response to stimulus	biological_process	0.21811	1	10	44	4042	20361	1.01113e+89	up	--|--|--|--|--|--|--|--|--|--|
GO:0016740	transferase activity	molecular_function	0.21861	1	9	44	2738	20361	1.0112e+80	up	--|--|--|--|--|--|--|--|--|
GO:0007154	cell communication	biological_process	0.2187	1	9	44	3632	20361	1.01116e+80	up	--|--|--|--|--|--|--|--|--|
GO:0048037	cofactor binding	molecular_function	0.21936	1	2	44	363	20361	1.01113e+17	up	--|--|
GO:0001775	cell activation	biological_process	0.21942	1	1	44	118	20361	101119658	up	--|
GO:0070925	organelle assembly	biological_process	0.21995	1	1	44	111	20361	101115253	up	--|
GO:0048285	organelle fission	biological_process	0.22309	1	1	44	125	20361	101115253	up	--|
GO:0019067	viral assembly, maturation, egress, and release	biological_process	0.2235	1	1	44	126	20361	101107668	up	--|
GO:0000910	cytokinesis	biological_process	0.22871	1	1	44	113	20361	101103846	up	--|
GO:0042995	cell projection	cellular_component	0.23627	1	1	44	116	20361	101112735	up	--|
GO:0003723	RNA binding	molecular_function	0.2389	1	3	44	782	20361	1.00302e+26	up	--|--|--|
GO:0010033	response to organic substance	biological_process	0.23948	1	1	44	104	20361	101115253	up	--|
GO:0008083	growth factor activity	molecular_function	0.23967	1	1	44	124	20361	101118373	up	--|
GO:0006457	protein folding	biological_process	0.24035	1	1	44	151	20361	101116816	up	--|
GO:0016044	cellular membrane organization	biological_process	0.24114	1	1	44	112	20361	101120999	up	--|
GO:0006796	phosphate-containing compound metabolic process	biological_process	0.24172	1	5	44	1287	20361	1.01105e+44	up	--|--|--|--|--|
GO:0008757	S-adenosylmethionine-dependent methyltransferase activity	molecular_function	0.24195	1	1	44	119	20361	101114918	up	--|
GO:0035639	purine ribonucleoside triphosphate binding	molecular_function	0.243	1	7	44	2006	20361	1.06991e+62	up	--|--|--|--|--|--|--|
GO:0001883	purine nucleoside binding	molecular_function	0.24415	1	7	44	2009	20361	1.00302e+62	up	--|--|--|--|--|--|--|
GO:0032549	ribonucleoside binding	molecular_function	0.24415	1	7	44	2009	20361	1.01123e+62	up	--|--|--|--|--|--|--|
GO:0032550	purine ribonucleoside binding	molecular_function	0.24415	1	7	44	2009	20361	1.01113e+62	up	--|--|--|--|--|--|--|
GO:0030674	protein binding, bridging	molecular_function	0.24423	1	1	44	124	20361	101119658	up	--|
GO:0060090	binding, bridging	molecular_function	0.24423	1	1	44	124	20361	101119658	up	--|
GO:0051259	protein oligomerization	biological_process	0.24452	1	1	44	125	20361	101103523	up	--|
GO:0032555	purine ribonucleotide binding	molecular_function	0.24536	1	7	44	2013	20361	1.06991e+62	up	--|--|--|--|--|--|--|
GO:0004175	endopeptidase activity	molecular_function	0.2459	1	3	44	775	20361	1.01107e+26	up	--|--|--|
GO:0006793	phosphorus metabolic process	biological_process	0.24892	1	5	44	1299	20361	1.01123e+44	up	--|--|--|--|--|
GO:0001882	nucleoside binding	molecular_function	0.24894	1	7	44	2020	20361	1.06991e+62	up	--|--|--|--|--|--|--|
GO:0007596	blood coagulation	biological_process	0.25084	1	1	44	130	20361	101119658	up	--|
GO:0065007	biological regulation	biological_process	0.25159	1	15	44	6189	20361	1.01116e+134	up	--|--|--|--|--|--|--|--|--|--|--|--|--|--|--|
GO:0000278	mitotic cell cycle	biological_process	0.25209	1	1	44	142	20361	101115253	up	--|
GO:0017076	purine nucleotide binding	molecular_function	0.25485	1	7	44	2043	20361	1.01123e+62	up	--|--|--|--|--|--|--|
GO:0032553	ribonucleotide binding	molecular_function	0.25516	1	7	44	2039	20361	1.01113e+62	up	--|--|--|--|--|--|--|
GO:0051258	protein polymerization	biological_process	0.25931	1	1	44	141	20361	101119658	up	--|
GO:0016192	vesicle-mediated transport	biological_process	0.25954	1	2	44	395	20361	1.01121e+17	up	--|--|
GO:0019899	enzyme binding	molecular_function	0.26136	1	1	44	115	20361	101118373	up	--|
GO:0050794	regulation of cellular process	biological_process	0.26269	1	14	44	5809	20361	1.01112e+125	up	--|--|--|--|--|--|--|--|--|--|--|--|--|--|
GO:0010941	regulation of cell death	biological_process	0.27149	1	1	44	134	20361	101106914	up	--|
GO:0042981	regulation of apoptotic process	biological_process	0.27149	1	1	44	134	20361	101106914	up	--|
GO:0043067	regulation of programmed cell death	biological_process	0.27149	1	1	44	134	20361	101106914	up	--|
GO:0001076	RNA polymerase II transcription factor binding transcription factor activity	molecular_function	0.27386	1	1	44	135	20361	101102976	up	--|
GO:0001104	RNA polymerase II transcription cofactor activity	molecular_function	0.27386	1	1	44	135	20361	101102976	up	--|
GO:0042626	ATPase activity, coupled to transmembrane movement of substances	molecular_function	0.27411	1	1	44	121	20361	106991388	up	--|
GO:0043492	ATPase activity, coupled to movement of substances	molecular_function	0.27411	1	1	44	121	20361	106991388	up	--|
GO:0008017	microtubule binding	molecular_function	0.27568	1	1	44	125	20361	101103846	up	--|
GO:0016592	mediator complex	cellular_component	0.27742	1	1	44	137	20361	101102976	up	--|
GO:0004190	aspartic-type endopeptidase activity	molecular_function	0.28241	1	1	44	169	20361	101119314	up	--|
GO:0070001	aspartic-type peptidase activity	molecular_function	0.28241	1	1	44	169	20361	101119314	up	--|
GO:0007599	hemostasis	biological_process	0.28373	1	1	44	153	20361	101119658	up	--|
GO:0050817	coagulation	biological_process	0.28373	1	1	44	153	20361	101119658	up	--|
GO:0050878	regulation of body fluid levels	biological_process	0.28373	1	1	44	153	20361	101119658	up	--|
GO:0051301	cell division	biological_process	0.28376	1	1	44	145	20361	101103846	up	--|
GO:0046907	intracellular transport	biological_process	0.2865	1	3	44	763	20361	1.01105e+26	up	--|--|--|
GO:0005524	ATP binding	molecular_function	0.2868	1	6	44	1695	20361	1.01111e+53	up	--|--|--|--|--|--|
GO:0015399	primary active transmembrane transporter activity	molecular_function	0.28717	1	1	44	129	20361	106991388	up	--|
GO:0015405	P-P-bond-hydrolysis-driven transmembrane transporter activity	molecular_function	0.28717	1	1	44	129	20361	106991388	up	--|
GO:0032559	adenyl ribonucleotide binding	molecular_function	0.28812	1	6	44	1698	20361	1.06991e+53	up	--|--|--|--|--|--|
GO:0005882	intermediate filament	cellular_component	0.28888	1	1	44	193	20361	101103523	up	--|
GO:0045111	intermediate filament cytoskeleton	cellular_component	0.28888	1	1	44	193	20361	101103523	up	--|
GO:0008200	ion channel inhibitor activity	molecular_function	0.29422	1	1	44	136	20361	101123406	up	--|
GO:0016248	channel inhibitor activity	molecular_function	0.29422	1	1	44	136	20361	101123406	up	--|
GO:0031981	nuclear lumen	cellular_component	0.29622	1	2	44	470	20361	1.01119e+17	up	--|--|
GO:0030554	adenyl nucleotide binding	molecular_function	0.29837	1	6	44	1727	20361	1.01105e+53	up	--|--|--|--|--|--|
GO:0050789	regulation of biological process	biological_process	0.30296	1	14	44	5952	20361	1.0112e+125	up	--|--|--|--|--|--|--|--|--|--|--|--|--|--|
GO:0042060	wound healing	biological_process	0.30371	1	1	44	170	20361	101119658	up	--|
GO:0061024	membrane organization	biological_process	0.3053	1	1	44	150	20361	101120999	up	--|
GO:0048193	Golgi vesicle transport	biological_process	0.31503	1	1	44	160	20361	101104732	up	--|
GO:0016247	channel regulator activity	molecular_function	0.31586	1	1	44	148	20361	101123406	up	--|
GO:0043233	organelle lumen	cellular_component	0.31601	1	2	44	497	20361	1.01103e+17	up	--|--|
GO:0070013	intracellular organelle lumen	cellular_component	0.31601	1	2	44	497	20361	1.01103e+17	up	--|--|
GO:0015631	tubulin binding	molecular_function	0.31965	1	1	44	152	20361	101103846	up	--|
GO:0031974	membrane-enclosed lumen	cellular_component	0.3198	1	2	44	504	20361	1.01119e+17	up	--|--|
GO:0006357	regulation of transcription from RNA polymerase II promoter	biological_process	0.32249	1	1	44	169	20361	101102976	up	--|
GO:0046914	transition metal ion binding	molecular_function	0.32842	1	6	44	2042	20361	1.0111e+53	up	--|--|--|--|--|--|
GO:0006915	apoptotic process	biological_process	0.32967	1	1	44	177	20361	101106914	up	--|
GO:0012501	programmed cell death	biological_process	0.32967	1	1	44	177	20361	101106914	up	--|
GO:0007049	cell cycle	biological_process	0.33074	1	2	44	523	20361	1.01115e+17	up	--|--|
GO:0035556	intracellular signal transduction	biological_process	0.33287	1	3	44	800	20361	1.01107e+26	up	--|--|--|
GO:0050896	response to stimulus	biological_process	0.33486	1	11	44	4900	20361	1.01118e+98	up	--|--|--|--|--|--|--|--|--|--|--|
GO:0009611	response to wounding	biological_process	0.33572	1	1	44	193	20361	101119658	up	--|
GO:0071705	nitrogen compound transport	biological_process	0.34257	1	1	44	183	20361	101102010	up	--|
GO:0051649	establishment of localization in cell	biological_process	0.34949	1	3	44	862	20361	1.01105e+26	up	--|--|--|
GO:0016820	hydrolase activity, acting on acid anhydrides, catalyzing transmembrane movement of substances	molecular_function	0.36	1	1	44	168	20361	106991388	up	--|
GO:0008092	cytoskeletal protein binding	molecular_function	0.36654	1	2	44	502	20361	1.01104e+17	up	--|--|
GO:0005615	extracellular space	cellular_component	0.37255	1	1	44	200	20361	101119658	up	--|
GO:0000989	transcription factor binding transcription factor activity	molecular_function	0.3736	1	1	44	195	20361	101102976	up	--|
GO:0003712	transcription cofactor activity	molecular_function	0.3736	1	1	44	195	20361	101102976	up	--|
GO:0043170	macromolecule metabolic process	biological_process	0.37404	1	16	44	6637	20361	1.01119e+143	up	--|--|--|--|--|--|--|--|--|--|--|--|--|--|--|--|
GO:0008219	cell death	biological_process	0.38852	1	1	44	210	20361	101106914	up	--|
GO:0016265	death	biological_process	0.38852	1	1	44	210	20361	101106914	up	--|
GO:0017111	nucleoside-triphosphatase activity	molecular_function	0.38967	1	3	44	918	20361	1.01113e+26	up	--|--|--|
GO:0042623	ATPase activity, coupled	molecular_function	0.39935	1	1	44	199	20361	106991388	up	--|
GO:0016462	pyrophosphatase activity	molecular_function	0.40058	1	3	44	934	20361	1.01113e+26	up	--|--|--|
GO:0043168	anion binding	molecular_function	0.40237	1	7	44	2371	20361	1.00302e+62	up	--|--|--|--|--|--|--|
GO:0004386	helicase activity	molecular_function	0.40448	1	1	44	213	20361	100302079	up	--|
GO:0004553	hydrolase activity, hydrolyzing O-glycosyl compounds	molecular_function	0.40597	1	1	44	214	20361	101119314	up	--|
GO:0065008	regulation of biological quality	biological_process	0.41496	1	2	44	631	20361	1.01113e+17	up	--|--|
GO:0005509	calcium ion binding	molecular_function	0.42095	1	2	44	554	20361	1.01102e+17	up	--|--|
GO:0044765	single-organism transport	biological_process	0.42215	1	6	44	2155	20361	1.06992e+53	up	--|--|--|--|--|--|
GO:0044260	cellular macromolecule metabolic process	biological_process	0.42598	1	14	44	5916	20361	1.01103e+125	up	--|--|--|--|--|--|--|--|--|--|--|--|--|--|
GO:0006955	immune response	biological_process	0.42644	1	1	44	322	20361	101118373	up	--|
GO:0000988	protein binding transcription factor activity	molecular_function	0.42788	1	1	44	230	20361	101102976	up	--|
GO:0004252	serine-type endopeptidase activity	molecular_function	0.43247	1	1	44	273	20361	101112735	up	--|
GO:0016818	hydrolase activity, acting on acid anhydrides, in phosphorus-containing anhydrides	molecular_function	0.43632	1	3	44	989	20361	1.06991e+26	up	--|--|--|
GO:0033365	protein localization to organelle	biological_process	0.43716	1	1	44	253	20361	101104732	up	--|
GO:0004674	protein serine/threonine kinase activity	molecular_function	0.43835	1	1	44	197	20361	101112735	up	--|
GO:0009987	cellular process	biological_process	0.44091	1	27	44	12236	20361	1.01107e+242	up	--|--|--|--|--|--|--|--|--|--|--|--|--|--|--|--|--|--|--|--|--|--|--|--|--|--|--|
GO:0006605	protein targeting	biological_process	0.4413	1	1	44	255	20361	101104732	up	--|
GO:0051179	localization	biological_process	0.44659	1	8	44	2998	20361	1.01117e+71	up	--|--|--|--|--|--|--|--|
GO:0048610	cellular process involved in reproduction	biological_process	0.44904	1	1	44	265	20361	101107668	up	--|
GO:0016798	hydrolase activity, acting on glycosyl bonds	molecular_function	0.44908	1	1	44	243	20361	101119314	up	--|
GO:0006366	transcription from RNA polymerase II promoter	biological_process	0.45889	1	1	44	262	20361	101102976	up	--|
GO:0006914	autophagy	biological_process	0.46236	1	1	44	261	20361	101119658	up	--|
GO:0044763	single-organism cellular process	biological_process	0.47168	1	16	44	7273	20361	1.01107e+143	up	--|--|--|--|--|--|--|--|--|--|--|--|--|--|--|--|
GO:0002376	immune system process	biological_process	0.47194	1	1	44	357	20361	101118373	up	--|
GO:0019058	viral infectious cycle	biological_process	0.47403	1	1	44	293	20361	101107668	up	--|
GO:0022804	active transmembrane transporter activity	molecular_function	0.47529	1	1	44	241	20361	106991388	up	--|
GO:0044428	nuclear part	cellular_component	0.48087	1	2	44	677	20361	1.01119e+17	up	--|--|
GO:0008150	biological_process	biological_process	0.48723	1	33	44	15203	20361	1.01105e+296	up	--|--|--|--|--|--|--|--|--|--|--|--|--|--|--|--|--|--|--|--|--|--|--|--|--|--|--|--|--|--|--|--|--|
GO:0034062	RNA polymerase activity	molecular_function	0.48828	1	1	44	288	20361	101112735	up	--|
GO:0003779	actin binding	molecular_function	0.49649	1	1	44	271	20361	101112735	up	--|
GO:0042221	response to chemical stimulus	biological_process	0.50581	1	1	44	261	20361	101115253	up	--|
GO:0016817	hydrolase activity, acting on acid anhydrides	molecular_function	0.50663	1	3	44	1097	20361	1.01113e+26	up	--|--|--|
GO:0006508	proteolysis	biological_process	0.50833	1	2	44	769	20361	1.01112e+17	up	--|--|
GO:0016482	cytoplasmic transport	biological_process	0.51185	1	1	44	316	20361	101104732	up	--|
GO:0043234	protein complex	cellular_component	0.51788	1	5	44	2052	20361	1.01104e+44	up	--|--|--|--|--|
GO:0034613	cellular protein localization	biological_process	0.52332	1	2	44	697	20361	1.01113e+17	up	--|--|
GO:0070727	cellular macromolecule localization	biological_process	0.52332	1	2	44	697	20361	1.01105e+17	up	--|--|
GO:0008152	metabolic process	biological_process	0.52504	1	21	44	9284	20361	1.01112e+188	up	--|--|--|--|--|--|--|--|--|--|--|--|--|--|--|--|--|--|--|--|--|
GO:0006259	DNA metabolic process	biological_process	0.52662	1	3	44	1226	20361	1.01104e+26	up	--|--|--|
GO:0008236	serine-type peptidase activity	molecular_function	0.52837	1	1	44	347	20361	101112735	up	--|
GO:0017171	serine hydrolase activity	molecular_function	0.52837	1	1	44	347	20361	101112735	up	--|
GO:0005694	chromosome	cellular_component	0.53866	1	1	44	338	20361	101103523	up	--|
GO:0006810	transport	biological_process	0.54716	1	7	44	2839	20361	1.06992e+62	up	--|--|--|--|--|--|--|
GO:0051234	establishment of localization	biological_process	0.54913	1	7	44	2845	20361	1.01105e+62	up	--|--|--|--|--|--|--|
GO:1901363	heterocyclic compound binding	molecular_function	0.55138	1	13	44	5697	20361	1.00302e+116	up	--|--|--|--|--|--|--|--|--|--|--|--|--|
GO:0097159	organic cyclic compound binding	molecular_function	0.5519	1	13	44	5698	20361	1.06991e+116	up	--|--|--|--|--|--|--|--|--|--|--|--|--|
GO:0044238	primary metabolic process	biological_process	0.55298	1	17	44	7653	20361	1.01112e+152	up	--|--|--|--|--|--|--|--|--|--|--|--|--|--|--|--|--|
GO:0044699	single-organism process	biological_process	0.58585	1	17	44	8130	20361	1.01113e+152	up	--|--|--|--|--|--|--|--|--|--|--|--|--|--|--|--|--|
GO:0043228	non-membrane-bounded organelle	cellular_component	0.59417	1	3	44	1654	20361	1.01104e+26	up	--|--|--|
GO:0043232	intracellular non-membrane-bounded organelle	cellular_component	0.59417	1	3	44	1654	20361	1.01104e+26	up	--|--|--|
GO:0003924	GTPase activity	molecular_function	0.59638	1	1	44	406	20361	100302079	up	--|
GO:0016787	hydrolase activity	molecular_function	0.60478	1	8	44	3421	20361	1.01113e+71	up	--|--|--|--|--|--|--|--|
GO:0003676	nucleic acid binding	molecular_function	0.60865	1	8	44	3829	20361	1.0112e+71	up	--|--|--|--|--|--|--|--|
GO:0004871	signal transducer activity	molecular_function	0.60918	1	3	44	2206	20361	1.00302e+26	up	--|--|--|
GO:0060089	molecular transducer activity	molecular_function	0.60918	1	3	44	2206	20361	1.01113e+26	up	--|--|--|
GO:0019028	viral capsid	cellular_component	0.6106	1	1	44	420	20361	101115253	up	--|
GO:0008104	protein localization	biological_process	0.62277	1	2	44	847	20361	1.01113e+17	up	--|--|
GO:0007155	cell adhesion	biological_process	0.62838	1	1	44	388	20361	101119735	up	--|
GO:0071704	organic substance metabolic process	biological_process	0.63191	1	17	44	7932	20361	1.01112e+152	up	--|--|--|--|--|--|--|--|--|--|--|--|--|--|--|--|--|
GO:0022610	biological adhesion	biological_process	0.63363	1	1	44	396	20361	101119735	up	--|
GO:0044446	intracellular organelle part	cellular_component	0.63386	1	4	44	1890	20361	1.01104e+35	up	--|--|--|--|
GO:0044422	organelle part	cellular_component	0.6393	1	4	44	1902	20361	1.01119e+35	up	--|--|--|--|
GO:0000003	reproduction	biological_process	0.64226	1	1	44	453	20361	101107668	up	--|
GO:0016491	oxidoreductase activity	molecular_function	0.64345	1	3	44	1379	20361	1.01122e+26	up	--|--|--|
GO:0007264	small GTPase mediated signal transduction	biological_process	0.65248	1	1	44	417	20361	100302079	up	--|
GO:0044430	cytoskeletal part	cellular_component	0.65887	1	1	44	469	20361	101103523	up	--|
GO:0042578	phosphoric ester hydrolase activity	molecular_function	0.66067	1	1	44	377	20361	101106864	up	--|
GO:0009405	pathogenesis	biological_process	0.6632	1	1	44	442	20361	101123406	up	--|
GO:0003677	DNA binding	molecular_function	0.66324	1	5	44	2483	20361	1.0112e+44	up	--|--|--|--|--|
GO:0006281	DNA repair	biological_process	0.6748	1	1	44	496	20361	101112735	up	--|
GO:0016887	ATPase activity	molecular_function	0.67788	1	1	44	432	20361	106991388	up	--|
GO:0003735	structural constituent of ribosome	molecular_function	0.68859	1	1	44	831	20361	101102976	up	--|
GO:0044237	cellular metabolic process	biological_process	0.69042	1	15	44	7223	20361	1.01113e+134	up	--|--|--|--|--|--|--|--|--|--|--|--|--|--|--|
GO:0055085	transmembrane transport	biological_process	0.69379	1	2	44	946	20361	1.06991e+17	up	--|--|
GO:0016779	nucleotidyltransferase activity	molecular_function	0.69501	1	1	44	504	20361	101112735	up	--|
GO:0044421	extracellular region part	cellular_component	0.69612	1	1	44	482	20361	101119658	up	--|
GO:0005856	cytoskeleton	cellular_component	0.6974	1	1	44	517	20361	101103523	up	--|
GO:0005840	ribosome	cellular_component	0.69868	1	1	44	840	20361	101102976	up	--|
GO:0006355	regulation of transcription, DNA-dependent	biological_process	0.69927	1	4	44	2018	20361	1.01119e+35	up	--|--|--|--|
GO:2001141	regulation of RNA biosynthetic process	biological_process	0.70055	1	4	44	2022	20361	1.01103e+35	up	--|--|--|--|
GO:0051252	regulation of RNA metabolic process	biological_process	0.70126	1	4	44	2025	20361	1.01119e+35	up	--|--|--|--|
GO:0006974	response to DNA damage stimulus	biological_process	0.70304	1	1	44	544	20361	101112735	up	--|
GO:0006629	lipid metabolic process	biological_process	0.70796	1	1	44	499	20361	101106864	up	--|
GO:0043565	sequence-specific DNA binding	molecular_function	0.7081	1	1	44	520	20361	101119314	up	--|
GO:0005216	ion channel activity	molecular_function	0.70868	1	1	44	469	20361	106992040	up	--|
GO:0022838	substrate-specific channel activity	molecular_function	0.70868	1	1	44	469	20361	106992040	up	--|
GO:0005576	extracellular region	cellular_component	0.70943	1	3	44	1623	20361	1.01118e+26	up	--|--|--|
GO:0005525	GTP binding	molecular_function	0.70971	1	1	44	554	20361	100302079	up	--|
GO:0033036	macromolecule localization	biological_process	0.70983	1	2	44	1008	20361	1.01113e+17	up	--|--|
GO:0015267	channel activity	molecular_function	0.71114	1	1	44	472	20361	106992040	up	--|
GO:0022803	passive transmembrane transporter activity	molecular_function	0.71114	1	1	44	472	20361	106992040	up	--|
GO:0032561	guanyl ribonucleotide binding	molecular_function	0.71203	1	1	44	558	20361	100302079	up	--|
GO:2000112	regulation of cellular macromolecule biosynthetic process	biological_process	0.7128	1	4	44	2061	20361	1.01119e+35	up	--|--|--|--|
GO:0010556	regulation of macromolecule biosynthetic process	biological_process	0.71404	1	4	44	2065	20361	1.01119e+35	up	--|--|--|--|
GO:0031326	regulation of cellular biosynthetic process	biological_process	0.71404	1	4	44	2065	20361	1.01119e+35	up	--|--|--|--|
GO:0019001	guanyl nucleotide binding	molecular_function	0.71418	1	1	44	560	20361	100302079	up	--|
GO:0009889	regulation of biosynthetic process	biological_process	0.7142	1	4	44	2066	20361	1.01119e+35	up	--|--|--|--|
GO:0010468	regulation of gene expression	biological_process	0.7185	1	4	44	2079	20361	1.01103e+35	up	--|--|--|--|
GO:0019219	regulation of nucleobase-containing compound metabolic process	biological_process	0.72061	1	4	44	2073	20361	1.01103e+35	up	--|--|--|--|
GO:0051171	regulation of nitrogen compound metabolic process	biological_process	0.72061	1	4	44	2073	20361	1.01112e+35	up	--|--|--|--|
GO:0033554	cellular response to stress	biological_process	0.72318	1	1	44	581	20361	101112735	up	--|
GO:0004888	transmembrane signaling receptor activity	molecular_function	0.72601	1	2	44	1947	20361	1.01113e+17	up	--|--|
GO:0016032	viral process	biological_process	0.72856	1	1	44	567	20361	101107668	up	--|
GO:0060255	regulation of macromolecule metabolic process	biological_process	0.73641	1	4	44	2125	20361	1.01119e+35	up	--|--|--|--|
GO:0006950	response to stress	biological_process	0.74021	1	2	44	1179	20361	1.01113e+17	up	--|--|
GO:0071702	organic substance transport	biological_process	0.74331	1	2	44	1093	20361	1.01102e+17	up	--|--|
GO:0080090	regulation of primary metabolic process	biological_process	0.7436	1	4	44	2135	20361	1.01112e+35	up	--|--|--|--|
GO:0032991	macromolecular complex	cellular_component	0.75317	1	5	44	2979	20361	1.01119e+44	up	--|--|--|--|--|
GO:0038023	signaling receptor activity	molecular_function	0.75337	1	2	44	2000	20361	1.01116e+17	up	--|--|
GO:0044248	cellular catabolic process	biological_process	0.75598	1	1	44	573	20361	101119658	up	--|
GO:0031090	organelle membrane	cellular_component	0.75876	1	1	44	615	20361	101103846	up	--|
GO:0044403	symbiosis, encompassing mutualism through parasitism	biological_process	0.75885	1	1	44	611	20361	101107668	up	--|
GO:0044423	virion part	cellular_component	0.75886	1	1	44	617	20361	101115253	up	--|
GO:0044764	multi-organism cellular process	biological_process	0.76071	1	1	44	620	20361	101107668	up	--|
GO:0044419	interspecies interaction between organisms	biological_process	0.76192	1	1	44	615	20361	101107668	up	--|
GO:0031323	regulation of cellular metabolic process	biological_process	0.76997	1	4	44	2209	20361	1.01103e+35	up	--|--|--|--|
GO:0005975	carbohydrate metabolic process	biological_process	0.77176	1	1	44	608	20361	101119314	up	--|
GO:0030529	ribonucleoprotein complex	cellular_component	0.77723	1	1	44	972	20361	101102976	up	--|
GO:0006886	intracellular protein transport	biological_process	0.7775	1	1	44	596	20361	101104732	up	--|
GO:0019012	virion	cellular_component	0.78346	1	1	44	663	20361	101115253	up	--|
GO:0006412	translation	biological_process	0.78769	1	1	44	1001	20361	101102976	up	--|
GO:0090304	nucleic acid metabolic process	biological_process	0.78904	1	7	44	3796	20361	1.01112e+62	up	--|--|--|--|--|--|--|
GO:0004872	receptor activity	molecular_function	0.79376	1	2	44	2090	20361	1.01113e+17	up	--|--|
GO:0016020	membrane	cellular_component	0.79606	1	12	44	6737	20361	1.06992e+107	up	--|--|--|--|--|--|--|--|--|--|--|--|
GO:0019222	regulation of metabolic process	biological_process	0.79825	1	4	44	2300	20361	1.01119e+35	up	--|--|--|--|
GO:0051704	multi-organism process	biological_process	0.80333	1	2	44	1257	20361	1.01108e+17	up	--|--|
GO:0006351	transcription, DNA-dependent	biological_process	0.80817	1	4	44	2381	20361	1.01112e+35	up	--|--|--|--|
GO:0032774	RNA biosynthetic process	biological_process	0.81472	1	4	44	2407	20361	1.01112e+35	up	--|--|--|--|
GO:0044707	single-multicellular organism process	biological_process	0.81614	1	1	44	776	20361	101119658	up	--|
GO:0016021	integral to membrane	cellular_component	0.81658	1	6	44	4128	20361	1.06991e+53	up	--|--|--|--|--|--|
GO:0031224	intrinsic to membrane	cellular_component	0.82092	1	6	44	4149	20361	1.01119e+53	up	--|--|--|--|--|--|
GO:0009056	catabolic process	biological_process	0.82138	1	1	44	703	20361	101119658	up	--|
GO:0015031	protein transport	biological_process	0.85108	1	1	44	758	20361	101104732	up	--|
GO:0045184	establishment of protein localization	biological_process	0.85235	1	1	44	762	20361	101104732	up	--|
GO:0001071	nucleic acid binding transcription factor activity	molecular_function	0.85501	1	1	44	804	20361	101119314	up	--|
GO:0003700	sequence-specific DNA binding transcription factor activity	molecular_function	0.85501	1	1	44	804	20361	101119314	up	--|
GO:0044425	membrane part	cellular_component	0.85764	1	7	44	4795	20361	1.01119e+62	up	--|--|--|--|--|--|--|
GO:0006139	nucleobase-containing compound metabolic process	biological_process	0.85892	1	7	44	4120	20361	1.01104e+62	up	--|--|--|--|--|--|--|
GO:0005634	nucleus	cellular_component	0.86105	1	3	44	2025	20361	1.01119e+26	up	--|--|--|
GO:0032501	multicellular organismal process	biological_process	0.8651	1	1	44	907	20361	101119658	up	--|
GO:0034654	nucleobase-containing compound biosynthetic process	biological_process	0.86649	1	4	44	2626	20361	1.01112e+35	up	--|--|--|--|
GO:0022857	transmembrane transporter activity	molecular_function	0.88325	1	2	44	1455	20361	1.06991e+17	up	--|--|
GO:0004930	G-protein coupled receptor activity	molecular_function	0.88429	1	1	44	1789	20361	101115839	up	--|
GO:0046483	heterocycle metabolic process	biological_process	0.88815	1	7	44	4278	20361	1.01104e+62	up	--|--|--|--|--|--|--|
GO:0006725	cellular aromatic compound metabolic process	biological_process	0.88906	1	7	44	4289	20361	1.01119e+62	up	--|--|--|--|--|--|--|
GO:0019438	aromatic compound biosynthetic process	biological_process	0.89194	1	4	44	2755	20361	1.01103e+35	up	--|--|--|--|
GO:1901360	organic cyclic compound metabolic process	biological_process	0.89632	1	7	44	4337	20361	1.01103e+62	up	--|--|--|--|--|--|--|
GO:0018130	heterocycle biosynthetic process	biological_process	0.89806	1	4	44	2782	20361	1.01112e+35	up	--|--|--|--|
GO:0044271	cellular nitrogen compound biosynthetic process	biological_process	0.89809	1	4	44	2780	20361	1.01112e+35	up	--|--|--|--|
GO:0034641	cellular nitrogen compound metabolic process	biological_process	0.8991	1	7	44	4359	20361	1.01112e+62	up	--|--|--|--|--|--|--|
GO:1901362	organic cyclic compound biosynthetic process	biological_process	0.90342	1	4	44	2821	20361	1.01103e+35	up	--|--|--|--|
GO:0016788	hydrolase activity, acting on ester bonds	molecular_function	0.91753	1	1	44	926	20361	101106864	up	--|
GO:0005215	transporter activity	molecular_function	0.92561	1	2	44	1668	20361	1.06991e+17	up	--|--|
GO:0043231	intracellular membrane-bounded organelle	cellular_component	0.92844	1	4	44	2999	20361	1.01119e+35	up	--|--|--|--|
GO:0044444	cytoplasmic part	cellular_component	0.92859	1	2	44	2124	20361	1.01104e+17	up	--|--|
GO:0043227	membrane-bounded organelle	cellular_component	0.92865	1	4	44	3000	20361	1.01104e+35	up	--|--|--|--|
GO:0016070	RNA metabolic process	biological_process	0.92977	1	4	44	3020	20361	1.01103e+35	up	--|--|--|--|
GO:0006807	nitrogen compound metabolic process	biological_process	0.93008	1	7	44	4608	20361	1.01108e+62	up	--|--|--|--|--|--|--|
GO:0006811	ion transport	biological_process	0.94686	1	1	44	1163	20361	106992040	up	--|
GO:0015075	ion transmembrane transporter activity	molecular_function	0.94972	1	1	44	1191	20361	106992040	up	--|
GO:0022891	substrate-specific transmembrane transporter activity	molecular_function	0.95611	1	1	44	1244	20361	106992040	up	--|
GO:0055114	oxidation-reduction process	biological_process	0.95757	1	1	44	1273	20361	101118742	up	--|
GO:0043229	intracellular organelle	cellular_component	0.96114	1	5	44	4225	20361	1.01104e+44	up	--|--|--|--|--|
GO:0043226	organelle	cellular_component	0.96125	1	5	44	4226	20361	1.01104e+44	up	--|--|--|--|--|
GO:0022892	substrate-specific transporter activity	molecular_function	0.96537	1	1	44	1332	20361	106992040	up	--|
GO:0034645	cellular macromolecule biosynthetic process	biological_process	0.96742	1	4	44	3755	20361	1.01119e+35	up	--|--|--|--|
GO:0010467	gene expression	biological_process	0.96917	1	4	44	3802	20361	1.01119e+35	up	--|--|--|--|
GO:0009059	macromolecule biosynthetic process	biological_process	0.96984	1	4	44	3795	20361	1.01119e+35	up	--|--|--|--|
GO:0005737	cytoplasm	cellular_component	0.97834	1	2	44	2679	20361	1.01103e+17	up	--|--|
GO:0044710	single-organism metabolic process	biological_process	0.98328	1	2	44	2382	20361	1.01119e+17	up	--|--|
GO:0005575	cellular_component	cellular_component	0.98351	1	18	44	11755	20361	1.01104e+161	up	--|--|--|--|--|--|--|--|--|--|--|--|--|--|--|--|--|--|
GO:0044249	cellular biosynthetic process	biological_process	0.99067	1	4	44	4365	20361	1.01112e+35	up	--|--|--|--|
GO:1901576	organic substance biosynthetic process	biological_process	0.99216	1	4	44	4447	20361	1.01119e+35	up	--|--|--|--|
GO:0044424	intracellular part	cellular_component	0.99243	1	5	44	5082	20361	1.01104e+44	up	--|--|--|--|--|
GO:0009058	biosynthetic process	biological_process	0.99388	1	4	44	4556	20361	1.01103e+35	up	--|--|--|--|
GO:0005623	cell	cellular_component	0.9944	1	6	44	5839	20361	1.01104e+53	up	--|--|--|--|--|--|
GO:0044464	cell part	cellular_component	0.9944	1	6	44	5839	20361	1.01104e+53	up	--|--|--|--|--|--|
GO:0005622	intracellular	cellular_component	0.99631	1	5	44	5450	20361	1.01104e+44	up	--|--|--|--|--|
GO:0009372	quorum sensing	biological_process	0.0042586	1	2	146	9	20361	1.0112e+17	down	--|--|
GO:0048872	homeostasis of number of cells	biological_process	0.0042586	1	2	146	9	20361	1.0112e+17	down	--|--|
GO:0048874	homeostasis of number of cells in a free-living population	biological_process	0.0042586	1	2	146	9	20361	1.0112e+17	down	--|--|
GO:0015658	branched-chain amino acid transmembrane transporter activity	molecular_function	0.0049841	1	1	146	2	20361	101106026	down	--|
GO:0015803	branched-chain amino acid transport	biological_process	0.0049841	1	1	146	2	20361	101106026	down	--|
GO:0004312	fatty acid synthase activity	molecular_function	0.0050616	1	2	146	12	20361	1.0111e+17	down	--|--|
GO:0030479	actin cortical patch	cellular_component	0.0057116	1	1	146	2	20361	101121517	down	--|
GO:0030863	cortical cytoskeleton	cellular_component	0.0057116	1	1	146	2	20361	101121517	down	--|
GO:0030864	cortical actin cytoskeleton	cellular_component	0.0057116	1	1	146	2	20361	101121517	down	--|
GO:0042493	response to drug	biological_process	0.0075763	1	2	146	16	20361	1.05607e+17	down	--|--|
GO:0043043	peptide biosynthetic process	biological_process	0.0076761	1	2	146	15	20361	1.0112e+17	down	--|--|
GO:0046429	4-hydroxy-3-methylbut-2-en-1-yl diphosphate synthase activity	molecular_function	0.010248	1	1	146	4	20361	101104073	down	--|
GO:0052592	oxidoreductase activity, acting on CH or CH2 groups, with an iron-sulfur protein as acceptor	molecular_function	0.010248	1	1	146	4	20361	101104073	down	--|
GO:0008901	ferredoxin hydrogenase activity	molecular_function	0.010571	1	1	146	2	20361	101109464	down	--|
GO:0016699	oxidoreductase activity, acting on hydrogen as donor, iron-sulfur protein as acceptor	molecular_function	0.010571	1	1	146	2	20361	101109464	down	--|
GO:0034505	tooth mineralization	biological_process	0.011056	1	1	146	3	20361	101117833	down	--|
GO:0042481	regulation of odontogenesis	biological_process	0.011056	1	1	146	3	20361	101117833	down	--|
GO:0042487	regulation of odontogenesis of dentin-containing tooth	biological_process	0.011056	1	1	146	3	20361	101117833	down	--|
GO:0070166	enamel mineralization	biological_process	0.011056	1	1	146	3	20361	101117833	down	--|
GO:0070169	positive regulation of biomineral tissue development	biological_process	0.011056	1	1	146	3	20361	101117833	down	--|
GO:0070170	regulation of tooth mineralization	biological_process	0.011056	1	1	146	3	20361	101117833	down	--|
GO:0070172	positive regulation of tooth mineralization	biological_process	0.011056	1	1	146	3	20361	101117833	down	--|
GO:0070173	regulation of enamel mineralization	biological_process	0.011056	1	1	146	3	20361	101117833	down	--|
GO:0070175	positive regulation of enamel mineralization	biological_process	0.011056	1	1	146	3	20361	101117833	down	--|
GO:0097186	amelogenesis	biological_process	0.011056	1	1	146	3	20361	101117833	down	--|
GO:2000027	regulation of organ morphogenesis	biological_process	0.011056	1	1	146	3	20361	101117833	down	--|
GO:0000156	phosphorelay response regulator activity	molecular_function	0.013618	1	1	146	1	20361	101105793	down	--|
GO:0047286	NAD+-diphthamide ADP-ribosyltransferase activity	molecular_function	0.013618	1	1	146	1	20361	101102301	down	--|
GO:0003880	protein C-terminal carboxyl O-methyltransferase activity	molecular_function	0.01426	1	1	146	4	20361	100037702	down	--|
GO:0004671	protein C-terminal S-isoprenylcysteine carboxyl O-methyltransferase activity	molecular_function	0.01426	1	1	146	4	20361	100037702	down	--|
GO:0006481	C-terminal protein methylation	biological_process	0.01426	1	1	146	4	20361	100037702	down	--|
GO:0018410	C-terminal protein amino acid modification	biological_process	0.01426	1	1	146	4	20361	100037702	down	--|
GO:0043687	post-translational protein modification	biological_process	0.01426	1	1	146	4	20361	100037702	down	--|
GO:0043772	acyl-phosphate glycerol-3-phosphate acyltransferase activity	molecular_function	0.015478	1	1	146	2	20361	101113270	down	--|
GO:0016746	transferase activity, transferring acyl groups	molecular_function	0.015791	1	6	146	274	20361	1.01111e+53	down	--|--|--|--|--|--|
GO:0043604	amide biosynthetic process	biological_process	0.015946	1	2	146	23	20361	1.0112e+17	down	--|--|
GO:0016756	glutathione gamma-glutamylcysteinyltransferase activity	molecular_function	0.016164	1	1	146	3	20361	101102875	down	--|
GO:0046937	phytochelatin metabolic process	biological_process	0.016164	1	1	146	3	20361	101102875	down	--|
GO:0046938	phytochelatin biosynthetic process	biological_process	0.016164	1	1	146	3	20361	101102875	down	--|
GO:0001932	regulation of protein phosphorylation	biological_process	0.016236	1	2	146	21	20361	1.01112e+17	down	--|--|
GO:0005744	mitochondrial inner membrane presequence translocase complex	cellular_component	0.019855	1	1	146	4	20361	101120511	down	--|
GO:0043624	cellular protein complex disassembly	biological_process	0.019882	1	2	146	38	20361	1.0111e+17	down	--|--|
GO:0004650	polygalacturonase activity	molecular_function	0.021245	1	1	146	2	20361	101116950	down	--|
GO:0042974	retinoic acid receptor binding	molecular_function	0.021416	1	1	146	3	20361	101115931	down	--|
GO:0010038	response to metal ion	biological_process	0.022561	1	2	146	27	20361	1.01103e+17	down	--|--|
GO:0042325	regulation of phosphorylation	biological_process	0.022783	1	2	146	30	20361	1.01113e+17	down	--|--|
GO:0016879	ligase activity, forming carbon-nitrogen bonds	molecular_function	0.025192	1	6	146	272	20361	1.0112e+53	down	--|--|--|--|--|--|
GO:0030411	scytalone dehydratase activity	molecular_function	0.025238	1	1	146	2	20361	101104425	down	--|
GO:0031399	regulation of protein modification process	biological_process	0.025594	1	2	146	27	20361	1.01112e+17	down	--|--|
GO:0043241	protein complex disassembly	biological_process	0.026429	1	2	146	45	20361	1.01122e+17	down	--|--|
GO:0042274	ribosomal small subunit biogenesis	biological_process	0.026899	1	1	146	2	20361	780511	down	--|
GO:0048193	Golgi vesicle transport	biological_process	0.026978	1	4	146	160	20361	1.0111e+35	down	--|--|--|--|
GO:0032984	macromolecular complex disassembly	biological_process	0.027126	1	2	146	46	20361	1.0111e+17	down	--|--|
GO:0022411	cellular component disassembly	biological_process	0.028619	1	2	146	48	20361	1.0111e+17	down	--|--|
GO:0009887	organ morphogenesis	biological_process	0.028768	1	1	146	7	20361	101117833	down	--|
GO:0042475	odontogenesis of dentin-containing tooth	biological_process	0.028768	1	1	146	7	20361	101117833	down	--|
GO:0042476	odontogenesis	biological_process	0.028768	1	1	146	7	20361	101117833	down	--|
GO:0019898	extrinsic to membrane	cellular_component	0.029032	1	3	146	85	20361	1.01123e+26	down	--|--|--|
GO:0010273	detoxification of copper ion	biological_process	0.02928	1	1	146	3	20361	101112675	down	--|
GO:0046686	response to cadmium ion	biological_process	0.02928	1	1	146	3	20361	101112675	down	--|
GO:0071585	detoxification of cadmium ion	biological_process	0.02928	1	1	146	3	20361	101112675	down	--|
GO:0044456	synapse part	cellular_component	0.030612	1	1	146	3	20361	101121000	down	--|
GO:0048786	presynaptic active zone	cellular_component	0.030612	1	1	146	3	20361	101121000	down	--|
GO:0097458	neuron part	cellular_component	0.030612	1	1	146	3	20361	101121000	down	--|
GO:0005516	calmodulin binding	molecular_function	0.031737	1	2	146	39	20361	1.01103e+17	down	--|--|
GO:0070273	phosphatidylinositol-4-phosphate binding	molecular_function	0.031789	1	1	146	6	20361	101111595	down	--|
GO:0016192	vesicle-mediated transport	biological_process	0.03187	1	7	146	395	20361	1.01112e+62	down	--|--|--|--|--|--|--|
GO:0004356	glutamate-ammonia ligase activity	molecular_function	0.032025	1	1	146	9	20361	101117477	down	--|
GO:0016211	ammonia ligase activity	molecular_function	0.032025	1	1	146	9	20361	101117477	down	--|
GO:0016880	acid-ammonia (or amide) ligase activity	molecular_function	0.032025	1	1	146	9	20361	101117477	down	--|
GO:0006582	melanin metabolic process	biological_process	0.036468	1	1	146	3	20361	101104425	down	--|
GO:0006518	peptide metabolic process	biological_process	0.036468	1	2	146	41	20361	1.0112e+17	down	--|--|
GO:0016695	oxidoreductase activity, acting on hydrogen as donor	molecular_function	0.036496	1	1	146	5	20361	101109464	down	--|
GO:0046870	cadmium ion binding	molecular_function	0.037132	1	1	146	4	20361	101112675	down	--|
GO:0009538	photosystem I reaction center	cellular_component	0.037327	1	1	146	4	20361	101115714	down	--|
GO:0009200	deoxyribonucleoside triphosphate metabolic process	biological_process	0.039903	1	1	146	10	20361	101108945	down	--|
GO:0009211	pyrimidine deoxyribonucleoside triphosphate metabolic process	biological_process	0.039903	1	1	146	10	20361	101108945	down	--|
GO:0046080	dUTP metabolic process	biological_process	0.039903	1	1	146	10	20361	101108945	down	--|
GO:0046688	response to copper ion	biological_process	0.042503	1	1	146	4	20361	101112675	down	--|
GO:0034508	centromere complex assembly	biological_process	0.042764	1	2	146	50	20361	1.01109e+17	down	--|--|
GO:0012507	ER to Golgi transport vesicle membrane	cellular_component	0.042823	1	2	146	42	20361	1.01115e+17	down	--|--|
GO:0030127	COPII vesicle coat	cellular_component	0.042823	1	2	146	42	20361	1.01115e+17	down	--|--|
GO:0030134	ER to Golgi transport vesicle	cellular_component	0.042823	1	2	146	42	20361	1.01108e+17	down	--|--|
GO:0009219	pyrimidine deoxyribonucleotide metabolic process	biological_process	0.042967	1	1	146	11	20361	101108945	down	--|
GO:0009394	2'-deoxyribonucleotide metabolic process	biological_process	0.042967	1	1	146	11	20361	101108945	down	--|
GO:0019692	deoxyribose phosphate metabolic process	biological_process	0.042967	1	1	146	11	20361	101108945	down	--|
GO:0018958	phenol-containing compound metabolic process	biological_process	0.04303	1	1	146	4	20361	101104425	down	--|
GO:0006047	UDP-N-acetylglucosamine metabolic process	biological_process	0.043459	1	1	146	5	20361	101111595	down	--|
GO:0010035	response to inorganic substance	biological_process	0.043744	1	2	146	37	20361	1.01103e+17	down	--|--|
GO:0004315	3-oxoacyl-[acyl-carrier-protein] synthase activity	molecular_function	0.048146	1	1	146	7	20361	101109685	down	--|
GO:0004347	glucose-6-phosphate isomerase activity	molecular_function	0.048794	1	1	146	7	20361	101102779	down	--|
GO:0006888	ER to Golgi vesicle-mediated transport	biological_process	0.049462	1	2	146	51	20361	1.01115e+17	down	--|--|
GO:0043015	gamma-tubulin binding	molecular_function	0.049809	1	1	146	6	20361	101119960	down	--|
GO:0009262	deoxyribonucleotide metabolic process	biological_process	0.04987	1	1	146	14	20361	101108945	down	--|
GO:0017150	tRNA dihydrouridine synthase activity	molecular_function	0.050192	1	1	146	8	20361	101117185	down	--|
GO:0031214	biomineral tissue development	biological_process	0.050899	1	1	146	8	20361	101117833	down	--|
GO:0070167	regulation of biomineral tissue development	biological_process	0.050899	1	1	146	8	20361	101117833	down	--|
GO:0008094	DNA-dependent ATPase activity	molecular_function	0.051564	1	2	146	55	20361	1.01104e+17	down	--|--|
GO:0000087	M phase of mitotic cell cycle	biological_process	0.051572	1	1	146	10	20361	101120511	down	--|
GO:0016209	antioxidant activity	molecular_function	0.052142	1	2	146	64	20361	1.01113e+17	down	--|--|
GO:0016805	dipeptidase activity	molecular_function	0.052639	1	1	146	9	20361	101102835	down	--|
GO:0009186	deoxyribonucleoside diphosphate metabolic process	biological_process	0.052721	1	1	146	5	20361	101123639	down	--|
GO:0009225	nucleotide-sugar metabolic process	biological_process	0.053066	1	1	146	7	20361	101111595	down	--|
GO:0051016	barbed-end actin filament capping	biological_process	0.053217	1	1	146	10	20361	101121517	down	--|
GO:0019748	secondary metabolic process	biological_process	0.053293	1	2	146	43	20361	1.01103e+17	down	--|--|
GO:0044272	sulfur compound biosynthetic process	biological_process	0.056392	1	2	146	45	20361	1.01117e+17	down	--|--|
GO:0034464	BBSome	cellular_component	0.0571	1	1	146	10	20361	101120288	down	--|
GO:0005157	macrophage colony-stimulating factor receptor binding	molecular_function	0.057491	1	1	146	6	20361	101113261	down	--|
GO:0004318	enoyl-[acyl-carrier-protein] reductase (NADH) activity	molecular_function	0.058103	1	1	146	5	20361	101110909	down	--|
GO:0004932	mating-type factor pheromone receptor activity	molecular_function	0.058852	1	1	146	7	20361	101105220	down	--|
GO:0032268	regulation of cellular protein metabolic process	biological_process	0.05897	1	2	146	55	20361	1.01112e+17	down	--|--|
GO:0016482	cytoplasmic transport	biological_process	0.059048	1	5	146	316	20361	1.01121e+44	down	--|--|--|--|--|
GO:0042287	MHC protein binding	molecular_function	0.06027	1	1	146	9	20361	101122077	down	--|
GO:0042289	MHC class II protein binding	molecular_function	0.06027	1	1	146	9	20361	101122077	down	--|
GO:0008827	cytochrome o ubiquinol oxidase activity	molecular_function	0.061194	1	1	146	7	20361	101112983	down	--|
GO:0030658	transport vesicle membrane	cellular_component	0.061773	1	2	146	53	20361	1.01108e+17	down	--|--|
GO:0051246	regulation of protein metabolic process	biological_process	0.064022	1	2	146	58	20361	1.01112e+17	down	--|--|
GO:0030150	protein import into mitochondrial matrix	biological_process	0.065184	1	1	146	10	20361	101120511	down	--|
GO:0005737	cytoplasm	cellular_component	0.065255	1	22	146	2679	20361	1.01116e+197	down	--|--|--|--|--|--|--|--|--|--|--|--|--|--|--|--|--|--|--|--|--|--|
GO:0008610	lipid biosynthetic process	biological_process	0.065714	1	4	146	223	20361	1.01104e+35	down	--|--|--|--|
GO:0004789	thiamine-phosphate diphosphorylase activity	molecular_function	0.066256	1	1	146	9	20361	101117185	down	--|
GO:0043603	cellular amide metabolic process	biological_process	0.066622	1	2	146	58	20361	1.01103e+17	down	--|--|
GO:0090066	regulation of anatomical structure size	biological_process	0.067053	1	2	146	64	20361	1.01122e+17	down	--|--|
GO:0016833	oxo-acid-lyase activity	molecular_function	0.067185	1	1	146	9	20361	101118701	down	--|
GO:0004146	dihydrofolate reductase activity	molecular_function	0.0677	1	1	146	9	20361	105606886	down	--|
GO:0001933	negative regulation of protein phosphorylation	biological_process	0.068773	1	1	146	6	20361	101111746	down	--|
GO:0004862	cAMP-dependent protein kinase inhibitor activity	molecular_function	0.068773	1	1	146	6	20361	101111746	down	--|
GO:0006469	negative regulation of protein kinase activity	biological_process	0.068773	1	1	146	6	20361	101111746	down	--|
GO:0010563	negative regulation of phosphorus metabolic process	biological_process	0.068773	1	1	146	6	20361	101111746	down	--|
GO:0031400	negative regulation of protein modification process	biological_process	0.068773	1	1	146	6	20361	101111746	down	--|
GO:0033673	negative regulation of kinase activity	biological_process	0.068773	1	1	146	6	20361	101111746	down	--|
GO:0042326	negative regulation of phosphorylation	biological_process	0.068773	1	1	146	6	20361	101111746	down	--|
GO:0045936	negative regulation of phosphate metabolic process	biological_process	0.068773	1	1	146	6	20361	101111746	down	--|
GO:0051348	negative regulation of transferase activity	biological_process	0.068773	1	1	146	6	20361	101111746	down	--|
GO:0070070	proton-transporting V-type ATPase complex assembly	biological_process	0.06883	1	1	146	13	20361	101109362	down	--|
GO:0070072	vacuolar proton-transporting V-type ATPase complex assembly	biological_process	0.06883	1	1	146	13	20361	101109362	down	--|
GO:0016730	oxidoreductase activity, acting on iron-sulfur proteins as donors	molecular_function	0.070042	1	1	146	9	20361	101109464	down	--|
GO:0070071	proton-transporting two-sector ATPase complex assembly	biological_process	0.071573	1	1	146	14	20361	101109362	down	--|
GO:0004363	glutathione synthase activity	molecular_function	0.07189	1	1	146	8	20361	101120218	down	--|
GO:0009507	chloroplast	cellular_component	0.072073	1	1	146	7	20361	101105793	down	--|
GO:0009536	plastid	cellular_component	0.072073	1	1	146	7	20361	101105793	down	--|
GO:0006336	DNA replication-independent nucleosome assembly	biological_process	0.072736	1	1	146	10	20361	101108702	down	--|
GO:0031055	chromatin remodeling at centromere	biological_process	0.072736	1	1	146	10	20361	101108702	down	--|
GO:0034080	CENP-A containing nucleosome assembly at centromere	biological_process	0.072736	1	1	146	10	20361	101108702	down	--|
GO:0034724	DNA replication-independent nucleosome organization	biological_process	0.072736	1	1	146	10	20361	101108702	down	--|
GO:0043486	histone exchange	biological_process	0.072736	1	1	146	10	20361	101108702	down	--|
GO:0050829	defense response to Gram-negative bacterium	biological_process	0.07373	1	1	146	9	20361	101123125	down	--|
GO:0016149	translation release factor activity, codon specific	molecular_function	0.073937	1	1	146	12	20361	101109571	down	--|
GO:0042162	telomeric DNA binding	molecular_function	0.074886	1	1	146	10	20361	101108002	down	--|
GO:0051539	4 iron, 4 sulfur cluster binding	molecular_function	0.081777	1	1	146	13	20361	101121212	down	--|
GO:0030291	protein serine/threonine kinase inhibitor activity	molecular_function	0.082203	1	1	146	12	20361	101111746	down	--|
GO:0006091	generation of precursor metabolites and energy	biological_process	0.083199	1	4	146	222	20361	1.01103e+35	down	--|--|--|--|
GO:0016725	oxidoreductase activity, acting on CH or CH2 groups	molecular_function	0.083918	1	1	146	15	20361	101104073	down	--|
GO:0006772	thiamine metabolic process	biological_process	0.084718	1	1	146	10	20361	101117185	down	--|
GO:0009228	thiamine biosynthetic process	biological_process	0.084718	1	1	146	10	20361	101117185	down	--|
GO:0042723	thiamine-containing compound metabolic process	biological_process	0.084718	1	1	146	10	20361	101117185	down	--|
GO:0042724	thiamine-containing compound biosynthetic process	biological_process	0.084718	1	1	146	10	20361	101117185	down	--|
GO:0010927	cellular component assembly involved in morphogenesis	biological_process	0.085291	1	1	146	13	20361	101120288	down	--|
GO:0042384	cilium assembly	biological_process	0.085291	1	1	146	13	20361	101120288	down	--|
GO:0060271	cilium morphogenesis	biological_process	0.085291	1	1	146	13	20361	101120288	down	--|
GO:0016780	phosphotransferase activity, for other substituted phosphate groups	molecular_function	0.086386	1	1	146	13	20361	101112775	down	--|
GO:0001934	positive regulation of protein phosphorylation	biological_process	0.086559	1	1	146	10	20361	101113261	down	--|
GO:0042327	positive regulation of phosphorylation	biological_process	0.086559	1	1	146	10	20361	101113261	down	--|
GO:0033588	Elongator holoenzyme complex	cellular_component	0.087633	1	1	146	10	20361	101108762	down	--|
GO:0008200	ion channel inhibitor activity	molecular_function	0.088367	1	3	146	136	20361	1.01116e+26	down	--|--|--|
GO:0016248	channel inhibitor activity	molecular_function	0.088367	1	3	146	136	20361	1.01116e+26	down	--|--|--|
GO:0044782	cilium organization	biological_process	0.088471	1	1	146	14	20361	101120288	down	--|
GO:0030120	vesicle coat	cellular_component	0.089987	1	2	146	63	20361	1.01115e+17	down	--|--|
GO:0030135	coated vesicle	cellular_component	0.089987	1	2	146	63	20361	1.01115e+17	down	--|--|
GO:0030662	coated vesicle membrane	cellular_component	0.089987	1	2	146	63	20361	1.01108e+17	down	--|--|
GO:0030133	transport vesicle	cellular_component	0.090228	1	2	146	70	20361	1.01108e+17	down	--|--|
GO:0030659	cytoplasmic vesicle membrane	cellular_component	0.091549	1	2	146	65	20361	1.01115e+17	down	--|--|
GO:0003747	translation release factor activity	molecular_function	0.094005	1	1	146	17	20361	101109571	down	--|
GO:0008079	translation termination factor activity	molecular_function	0.094005	1	1	146	17	20361	101109571	down	--|
GO:0000772	mating pheromone activity	molecular_function	0.094474	1	1	146	12	20361	101115931	down	--|
GO:0035257	nuclear hormone receptor binding	molecular_function	0.094743	1	1	146	9	20361	101115931	down	--|
GO:0051427	hormone receptor binding	molecular_function	0.094743	1	1	146	9	20361	101115931	down	--|
GO:0004843	ubiquitin-specific protease activity	molecular_function	0.095487	1	1	146	12	20361	101123568	down	--|
GO:0012506	vesicle membrane	cellular_component	0.095739	1	2	146	66	20361	1.01115e+17	down	--|--|
GO:0051493	regulation of cytoskeleton organization	biological_process	0.097044	1	2	146	80	20361	1.01108e+17	down	--|--|
GO:1901981	phosphatidylinositol phosphate binding	molecular_function	0.097862	1	1	146	14	20361	101111595	down	--|
GO:0006750	glutathione biosynthetic process	biological_process	0.099117	1	1	146	11	20361	101120218	down	--|
GO:0019184	nonribosomal peptide biosynthetic process	biological_process	0.099117	1	1	146	11	20361	101120218	down	--|
GO:0000781	chromosome, telomeric region	cellular_component	0.099442	1	1	146	12	20361	101108002	down	--|
GO:0009147	pyrimidine nucleoside triphosphate metabolic process	biological_process	0.099554	1	1	146	20	20361	101108945	down	--|
GO:0072527	pyrimidine-containing compound metabolic process	biological_process	0.09959	1	2	146	75	20361	1.01117e+17	down	--|--|
GO:0042802	identical protein binding	molecular_function	0.099937	1	3	146	166	20361	1.0112e+26	down	--|--|--|
GO:0030042	actin filament depolymerization	biological_process	0.10084	1	1	146	17	20361	101121517	down	--|
GO:0030834	regulation of actin filament depolymerization	biological_process	0.10084	1	1	146	17	20361	101121517	down	--|
GO:0030835	negative regulation of actin filament depolymerization	biological_process	0.10084	1	1	146	17	20361	101121517	down	--|
GO:0030837	negative regulation of actin filament polymerization	biological_process	0.10084	1	1	146	17	20361	101121517	down	--|
GO:0031333	negative regulation of protein complex assembly	biological_process	0.10084	1	1	146	17	20361	101121517	down	--|
GO:0032272	negative regulation of protein polymerization	biological_process	0.10084	1	1	146	17	20361	101121517	down	--|
GO:0051261	protein depolymerization	biological_process	0.10084	1	1	146	17	20361	101121517	down	--|
GO:0051494	negative regulation of cytoskeleton organization	biological_process	0.10084	1	1	146	17	20361	101121517	down	--|
GO:0051693	actin filament capping	biological_process	0.10084	1	1	146	17	20361	101121517	down	--|
GO:1901879	regulation of protein depolymerization	biological_process	0.10084	1	1	146	17	20361	101121517	down	--|
GO:1901880	negative regulation of protein depolymerization	biological_process	0.10084	1	1	146	17	20361	101121517	down	--|
GO:0016874	ligase activity	molecular_function	0.10096	1	6	146	409	20361	1.01113e+53	down	--|--|--|--|--|--|
GO:0043242	negative regulation of protein complex disassembly	biological_process	0.10294	1	1	146	18	20361	101121517	down	--|
GO:0065004	protein-DNA complex assembly	biological_process	0.10355	1	2	146	102	20361	1.01109e+17	down	--|--|
GO:0071824	protein-DNA complex subunit organization	biological_process	0.10355	1	2	146	102	20361	1.01109e+17	down	--|--|
GO:0007205	protein kinase C-activating G-protein coupled receptor signaling pathway	biological_process	0.10462	1	1	146	11	20361	101108320	down	--|
GO:0007020	microtubule nucleation	biological_process	0.10501	1	1	146	13	20361	101107863	down	--|
GO:0010968	regulation of microtubule nucleation	biological_process	0.10501	1	1	146	13	20361	101107863	down	--|
GO:0090063	positive regulation of microtubule nucleation	biological_process	0.10501	1	1	146	13	20361	101107863	down	--|
GO:0006855	drug transmembrane transport	biological_process	0.10526	1	1	146	13	20361	101105776	down	--|
GO:0015238	drug transmembrane transporter activity	molecular_function	0.10526	1	1	146	13	20361	101105776	down	--|
GO:0015893	drug transport	biological_process	0.10526	1	1	146	13	20361	101105776	down	--|
GO:0090484	drug transporter activity	molecular_function	0.10526	1	1	146	13	20361	101105776	down	--|
GO:0006415	translational termination	biological_process	0.1054	1	1	146	21	20361	101109571	down	--|
GO:0043414	macromolecule methylation	biological_process	0.10609	1	2	146	78	20361	1.01106e+17	down	--|--|
GO:0004143	diacylglycerol kinase activity	molecular_function	0.10609	1	1	146	12	20361	101108320	down	--|
GO:0007217	tachykinin receptor signaling pathway	biological_process	0.10714	1	1	146	18	20361	101115877	down	--|
GO:0016247	channel regulator activity	molecular_function	0.10758	1	3	146	148	20361	1.01116e+26	down	--|--|--|
GO:0044743	intracellular protein transmembrane import	biological_process	0.10834	1	1	146	17	20361	101120511	down	--|
GO:0065002	intracellular protein transmembrane transport	biological_process	0.10834	1	1	146	17	20361	101120511	down	--|
GO:0043044	ATP-dependent chromatin remodeling	biological_process	0.10948	1	1	146	14	20361	101108702	down	--|
GO:0006914	autophagy	biological_process	0.11066	1	4	146	261	20361	1.01108e+35	down	--|--|--|--|
GO:0000149	SNARE binding	molecular_function	0.11145	1	1	146	17	20361	101108392	down	--|
GO:0019905	syntaxin binding	molecular_function	0.11145	1	1	146	17	20361	101108392	down	--|
GO:0009132	nucleoside diphosphate metabolic process	biological_process	0.11158	1	1	146	15	20361	101123639	down	--|
GO:0006749	glutathione metabolic process	biological_process	0.11277	1	1	146	15	20361	101120218	down	--|
GO:0044550	secondary metabolite biosynthetic process	biological_process	0.11333	1	1	146	14	20361	101102875	down	--|
GO:0006626	protein targeting to mitochondrion	biological_process	0.11753	1	1	146	18	20361	101120511	down	--|
GO:0008033	tRNA processing	biological_process	0.11771	1	3	146	161	20361	1.01113e+26	down	--|--|--|
GO:0072594	establishment of protein localization to organelle	biological_process	0.11837	1	2	146	83	20361	1.01116e+17	down	--|--|
GO:0016503	pheromone receptor activity	molecular_function	0.12002	1	1	146	32	20361	101105220	down	--|
GO:0008237	metallopeptidase activity	molecular_function	0.12055	1	4	146	223	20361	1.01104e+35	down	--|--|--|--|
GO:0005834	heterotrimeric G-protein complex	cellular_component	0.12639	1	1	146	18	20361	101122698	down	--|
GO:0009898	internal side of plasma membrane	cellular_component	0.12639	1	1	146	18	20361	101122698	down	--|
GO:0019897	extrinsic to plasma membrane	cellular_component	0.12639	1	1	146	18	20361	101122698	down	--|
GO:0031234	extrinsic to internal side of plasma membrane	cellular_component	0.12639	1	1	146	18	20361	101122698	down	--|
GO:0042592	homeostatic process	biological_process	0.12669	1	3	146	205	20361	1.0112e+26	down	--|--|--|
GO:0006790	sulfur compound metabolic process	biological_process	0.12686	1	2	146	76	20361	1.01117e+17	down	--|--|
GO:0032269	negative regulation of cellular protein metabolic process	biological_process	0.12782	1	1	146	16	20361	101111746	down	--|
GO:0051248	negative regulation of protein metabolic process	biological_process	0.12782	1	1	146	16	20361	101111746	down	--|
GO:0043549	regulation of kinase activity	biological_process	0.12914	1	1	146	15	20361	101111746	down	--|
GO:0045859	regulation of protein kinase activity	biological_process	0.12914	1	1	146	15	20361	101111746	down	--|
GO:0051338	regulation of transferase activity	biological_process	0.12914	1	1	146	15	20361	101111746	down	--|
GO:0000975	regulatory region DNA binding	molecular_function	0.12923	1	1	146	23	20361	101116656	down	--|
GO:0001067	regulatory region nucleic acid binding	molecular_function	0.12923	1	1	146	23	20361	101116656	down	--|
GO:0005618	cell wall	cellular_component	0.13045	1	1	146	20	20361	101102835	down	--|
GO:0019033	viral tegument	cellular_component	0.13064	1	1	146	18	20361	101112775	down	--|
GO:0044711	single-organism biosynthetic process	biological_process	0.13141	1	4	146	270	20361	1.0111e+35	down	--|--|--|--|
GO:0006094	gluconeogenesis	biological_process	0.13242	1	1	146	17	20361	101102779	down	--|
GO:0019319	hexose biosynthetic process	biological_process	0.13242	1	1	146	17	20361	101102779	down	--|
GO:0046364	monosaccharide biosynthetic process	biological_process	0.13242	1	1	146	17	20361	101102779	down	--|
GO:0016747	transferase activity, transferring acyl groups other than amino-acyl groups	molecular_function	0.13244	1	3	146	177	20361	1.01113e+26	down	--|--|--|
GO:0003918	DNA topoisomerase type II (ATP-hydrolyzing) activity	molecular_function	0.13248	1	1	146	20	20361	101108762	down	--|
GO:0061505	DNA topoisomerase II activity	molecular_function	0.13248	1	1	146	20	20361	101108762	down	--|
GO:0044448	cell cortex part	cellular_component	0.13355	1	2	146	81	20361	1.01122e+17	down	--|--|
GO:0010562	positive regulation of phosphorus metabolic process	biological_process	0.13406	1	1	146	16	20361	101113261	down	--|
GO:0031401	positive regulation of protein modification process	biological_process	0.13406	1	1	146	16	20361	101113261	down	--|
GO:0045937	positive regulation of phosphate metabolic process	biological_process	0.13406	1	1	146	16	20361	101113261	down	--|
GO:0004601	peroxidase activity	molecular_function	0.13415	1	1	146	24	20361	101113270	down	--|
GO:0016684	oxidoreductase activity, acting on peroxide as acceptor	molecular_function	0.13415	1	1	146	24	20361	101113270	down	--|
GO:0045202	synapse	cellular_component	0.13418	1	1	146	17	20361	101121000	down	--|
GO:0051094	positive regulation of developmental process	biological_process	0.13425	1	1	146	19	20361	101117833	down	--|
GO:0044424	intracellular part	cellular_component	0.13457	1	38	146	5082	20361	101113586,101109571,101115611,101122077,101108320,101108584,101107863,101104535,101122698,101108716,101102901,101110314,101108311,101108762,101107117,101115641,101115785,101108002,101108298,101102779,101121861,101121019,101115714,101110274,101120843,101113270,101103936,101117477,101115877,101109676,101104521,101120511,101106631,101105793,101121886,101119906,101115210,101121517	down	--|--|--|--|--|--|--|--|--|--|--|--|--|--|--|--|--|--|--|--|--|--|--|--|--|--|--|--|--|--|--|--|--|--|--|--|--|--|
GO:0008654	phospholipid biosynthetic process	biological_process	0.13702	1	2	146	95	20361	1.01113e+17	down	--|--|
GO:0070585	protein localization to mitochondrion	biological_process	0.13716	1	1	146	22	20361	101120511	down	--|
GO:0072655	establishment of protein localization to mitochondrion	biological_process	0.13716	1	1	146	22	20361	101120511	down	--|
GO:0019220	regulation of phosphate metabolic process	biological_process	0.13762	1	2	146	78	20361	1.01113e+17	down	--|--|
GO:0051174	regulation of phosphorus metabolic process	biological_process	0.13762	1	2	146	78	20361	1.01113e+17	down	--|--|
GO:0019229	regulation of vasoconstriction	biological_process	0.13767	1	1	146	18	20361	101111403	down	--|
GO:0042310	vasoconstriction	biological_process	0.13767	1	1	146	18	20361	101111403	down	--|
GO:0030117	membrane coat	cellular_component	0.13826	1	3	146	149	20361	1.01108e+26	down	--|--|--|
GO:0048475	coated membrane	cellular_component	0.13826	1	3	146	149	20361	1.01115e+26	down	--|--|--|
GO:0035091	phosphatidylinositol binding	molecular_function	0.13945	1	2	146	74	20361	1.01112e+17	down	--|--|
GO:0032259	methylation	biological_process	0.14261	1	2	146	98	20361	1.00038e+17	down	--|--|
GO:0044433	cytoplasmic vesicle part	cellular_component	0.14273	1	2	146	89	20361	1.01108e+17	down	--|--|
GO:0042151	nematocyst	cellular_component	0.14284	1	1	146	21	20361	101115611	down	--|
GO:0043244	regulation of protein complex disassembly	biological_process	0.14327	1	1	146	28	20361	101121517	down	--|
GO:0005186	pheromone activity	molecular_function	0.14419	1	1	146	18	20361	101115931	down	--|
GO:0032270	positive regulation of cellular protein metabolic process	biological_process	0.14496	1	1	146	20	20361	101113261	down	--|
GO:0051247	positive regulation of protein metabolic process	biological_process	0.14496	1	1	146	20	20361	101113261	down	--|
GO:0000105	histidine biosynthetic process	biological_process	0.14681	1	1	146	28	20361	101117185	down	--|
GO:0016682	oxidoreductase activity, acting on diphenols and related substances as donors, oxygen as acceptor	molecular_function	0.14901	1	1	146	18	20361	101112983	down	--|
GO:0071806	protein transmembrane transport	biological_process	0.15038	1	1	146	23	20361	101120511	down	--|
GO:0009452	7-methylguanosine RNA capping	biological_process	0.15373	1	1	146	23	20361	101105948	down	--|
GO:0036260	RNA capping	biological_process	0.15373	1	1	146	23	20361	101105948	down	--|
GO:0009877	nodulation	biological_process	0.15514	1	1	146	23	20361	101115641	down	--|
GO:0043565	sequence-specific DNA binding	molecular_function	0.1558	1	6	146	520	20361	1.01108e+53	down	--|--|--|--|--|--|
GO:0010340	carboxyl-O-methyltransferase activity	molecular_function	0.15789	1	1	146	32	20361	100037702	down	--|
GO:0051998	protein carboxyl O-methyltransferase activity	molecular_function	0.15789	1	1	146	32	20361	100037702	down	--|
GO:0000776	kinetochore	cellular_component	0.15965	1	2	146	110	20361	1.01107e+17	down	--|--|
GO:0006886	intracellular protein transport	biological_process	0.16092	1	7	146	596	20361	1.01107e+62	down	--|--|--|--|--|--|--|
GO:0016853	isomerase activity	molecular_function	0.16269	1	3	146	220	20361	1.01106e+26	down	--|--|--|
GO:0022900	electron transport chain	biological_process	0.163	1	2	146	96	20361	1.01103e+17	down	--|--|
GO:0070925	organelle assembly	biological_process	0.16466	1	2	146	111	20361	1.01121e+17	down	--|--|
GO:0009522	photosystem I	cellular_component	0.16471	1	1	146	22	20361	101115714	down	--|
GO:0000922	spindle pole	cellular_component	0.16684	1	1	146	23	20361	101107863	down	--|
GO:0006547	histidine metabolic process	biological_process	0.16992	1	1	146	30	20361	101117185	down	--|
GO:0052803	imidazole-containing compound metabolic process	biological_process	0.16992	1	1	146	30	20361	101117185	down	--|
GO:0006839	mitochondrial transport	biological_process	0.17145	1	1	146	28	20361	101120511	down	--|
GO:0042221	response to chemical stimulus	biological_process	0.17156	1	4	146	261	20361	1.01106e+35	down	--|--|--|--|
GO:0016053	organic acid biosynthetic process	biological_process	0.17172	1	3	146	201	20361	1.0111e+26	down	--|--|--|
GO:0046394	carboxylic acid biosynthetic process	biological_process	0.17172	1	3	146	201	20361	1.0111e+26	down	--|--|--|
GO:0009401	phosphoenolpyruvate-dependent sugar phosphotransferase system	biological_process	0.17177	1	1	146	25	20361	101109571	down	--|
GO:0008219	cell death	biological_process	0.17456	1	3	146	210	20361	1.01108e+26	down	--|--|--|
GO:0016265	death	biological_process	0.17456	1	3	146	210	20361	1.01123e+26	down	--|--|--|
GO:0005819	spindle	cellular_component	0.17587	1	2	146	114	20361	1.01107e+17	down	--|--|
GO:0019835	cytolysis	biological_process	0.17739	1	1	146	21	20361	101123125	down	--|
GO:0001503	ossification	biological_process	0.17799	1	1	146	32	20361	780511	down	--|
GO:0005623	cell	cellular_component	0.1781	1	42	146	5839	20361	101107863,101104535,101122698,101108716,101102901,101113586,101109571,101115611,101122077,101108320,101108584,101115785,101123568,101108002,101108298,101110314,101108311,101108762,101115641,101107117,101121000,101105776,101121861,101121019,101115714,101110274,101120843,101113270,101103936,101102779,101105793,101106631,101120511,101121886,101119906,101115210,101121517,101117477,101115877,101109676…	down	--|--|--|--|--|--|--|--|--|--|--|--|--|--|--|--|--|--|--|--|--|--|--|--|--|--|--|--|--|--|--|--|--|--|--|--|--|--|--|--|--|--|
GO:0044464	cell part	cellular_component	0.1781	1	42	146	5839	20361	101123568,101115785,101108002,101108298,101110314,101108311,101108762,101107117,101115641,101121000,101107863,101104535,101122698,101102901,101108716,101113586,101109571,101115611,101122077,101108320,101108584,101105793,101106631,101120511,101121886,101119906,101121517,101115210,101117477,101115877,101109676,101104521,101102835,101105776,101121861,101121019,101115714,101110274,101113270,101120843…	down	--|--|--|--|--|--|--|--|--|--|--|--|--|--|--|--|--|--|--|--|--|--|--|--|--|--|--|--|--|--|--|--|--|--|--|--|--|--|--|--|--|--|
GO:0004003	ATP-dependent DNA helicase activity	molecular_function	0.17846	1	1	146	33	20361	101104073	down	--|
GO:0051382	kinetochore assembly	biological_process	0.17868	1	1	146	32	20361	101120843	down	--|
GO:0051383	kinetochore organization	biological_process	0.17868	1	1	146	32	20361	101120843	down	--|
GO:0008378	galactosyltransferase activity	molecular_function	0.17913	1	1	146	31	20361	101118412	down	--|
GO:0019882	antigen processing and presentation	biological_process	0.18174	1	1	146	52	20361	101122077	down	--|
GO:0005938	cell cortex	cellular_component	0.1826	1	2	146	94	20361	1.01116e+17	down	--|--|
GO:0005217	intracellular ligand-gated ion channel activity	molecular_function	0.18422	1	1	146	33	20361	101108392	down	--|
GO:0005218	intracellular ligand-gated calcium channel activity	molecular_function	0.18422	1	1	146	33	20361	101108392	down	--|
GO:0005219	ryanodine-sensitive calcium-release channel activity	molecular_function	0.18422	1	1	146	33	20361	101108392	down	--|
GO:0006874	cellular calcium ion homeostasis	biological_process	0.18422	1	1	146	33	20361	101108392	down	--|
GO:0015278	calcium-release channel activity	molecular_function	0.18422	1	1	146	33	20361	101108392	down	--|
GO:0055074	calcium ion homeostasis	biological_process	0.18422	1	1	146	33	20361	101108392	down	--|
GO:0072503	cellular divalent inorganic cation homeostasis	biological_process	0.18422	1	1	146	33	20361	101108392	down	--|
GO:0072507	divalent inorganic cation homeostasis	biological_process	0.18422	1	1	146	33	20361	101108392	down	--|
GO:0016023	cytoplasmic membrane-bounded vesicle	cellular_component	0.18429	1	2	146	108	20361	1.01115e+17	down	--|--|
GO:0019082	viral protein processing	biological_process	0.18461	1	1	146	31	20361	101104535	down	--|
GO:0016627	oxidoreductase activity, acting on the CH-CH group of donors	molecular_function	0.18523	1	2	146	100	20361	1.01111e+17	down	--|--|
GO:0008270	zinc ion binding	molecular_function	0.18732	1	15	146	1672	20361	1.01109e+134	down	--|--|--|--|--|--|--|--|--|--|--|--|--|--|--|
GO:0009451	RNA modification	biological_process	0.18745	1	2	146	128	20361	1.01106e+17	down	--|--|
GO:0003013	circulatory system process	biological_process	0.18797	1	1	146	27	20361	101111403	down	--|
GO:0003018	vascular process in circulatory system	biological_process	0.18797	1	1	146	27	20361	101111403	down	--|
GO:0008015	blood circulation	biological_process	0.18797	1	1	146	27	20361	101111403	down	--|
GO:0035150	regulation of tube size	biological_process	0.18797	1	1	146	27	20361	101111403	down	--|
GO:0050880	regulation of blood vessel size	biological_process	0.18797	1	1	146	27	20361	101111403	down	--|
GO:0031988	membrane-bounded vesicle	cellular_component	0.1892	1	2	146	109	20361	1.01108e+17	down	--|--|
GO:0016861	intramolecular oxidoreductase activity, interconverting aldoses and ketoses	molecular_function	0.18925	1	1	146	32	20361	101102779	down	--|
GO:0044255	cellular lipid metabolic process	biological_process	0.19256	1	4	146	304	20361	1.01113e+35	down	--|--|--|--|
GO:0033043	regulation of organelle organization	biological_process	0.19456	1	2	146	129	20361	1.01122e+17	down	--|--|
GO:0000278	mitotic cell cycle	biological_process	0.19461	1	2	146	142	20361	1.01121e+17	down	--|--|
GO:0008064	regulation of actin polymerization or depolymerization	biological_process	0.1948	1	1	146	37	20361	101121517	down	--|
GO:0008154	actin polymerization or depolymerization	biological_process	0.1948	1	1	146	37	20361	101121517	down	--|
GO:0030041	actin filament polymerization	biological_process	0.1948	1	1	146	37	20361	101121517	down	--|
GO:0030832	regulation of actin filament length	biological_process	0.1948	1	1	146	37	20361	101121517	down	--|
GO:0030833	regulation of actin filament polymerization	biological_process	0.1948	1	1	146	37	20361	101121517	down	--|
GO:0032271	regulation of protein polymerization	biological_process	0.1948	1	1	146	37	20361	101121517	down	--|
GO:0032535	regulation of cellular component size	biological_process	0.1948	1	1	146	37	20361	101121517	down	--|
GO:0032956	regulation of actin cytoskeleton organization	biological_process	0.1948	1	1	146	37	20361	101121517	down	--|
GO:0032970	regulation of actin filament-based process	biological_process	0.1948	1	1	146	37	20361	101121517	down	--|
GO:0043254	regulation of protein complex assembly	biological_process	0.1948	1	1	146	37	20361	101121517	down	--|
GO:0019783	small conjugating protein-specific protease activity	molecular_function	0.1956	1	1	146	30	20361	101123568	down	--|
GO:0006096	glycolysis	biological_process	0.19648	1	1	146	30	20361	101102779	down	--|
GO:0005622	intracellular	cellular_component	0.1968	1	39	146	5450	20361	101122077,101115611,101109571,101113586,101108584,101108320,101107863,101104535,101108716,101102901,101122698,101108311,101110314,101108762,101107117,101115641,101108002,101123568,101115785,101108298,101102779,101121019,101121861,101110274,101115714,101103936,101120843,101113270,101117477,101109676,101115877,101104521,101105793,101120511,101106631,101121886,101121517,101115210,101119906	down	--|--|--|--|--|--|--|--|--|--|--|--|--|--|--|--|--|--|--|--|--|--|--|--|--|--|--|--|--|--|--|--|--|--|--|--|--|--|--|
GO:0022603	regulation of anatomical structure morphogenesis	biological_process	0.19831	1	1	146	28	20361	101117833	down	--|
GO:0051495	positive regulation of cytoskeleton organization	biological_process	0.19853	1	1	146	33	20361	101107863	down	--|
GO:0055114	oxidation-reduction process	biological_process	0.19908	1	12	146	1273	20361	1.01109e+107	down	--|--|--|--|--|--|--|--|--|--|--|--|
GO:0004860	protein kinase inhibitor activity	molecular_function	0.19994	1	1	146	30	20361	101111746	down	--|
GO:0019210	kinase inhibitor activity	molecular_function	0.19994	1	1	146	30	20361	101111746	down	--|
GO:0015031	protein transport	biological_process	0.20057	1	8	146	758	20361	1.01108e+71	down	--|--|--|--|--|--|--|--|
GO:0004181	metallocarboxypeptidase activity	molecular_function	0.20278	1	1	146	22	20361	101116474	down	--|
GO:0045184	establishment of protein localization	biological_process	0.20346	1	8	146	762	20361	1.01108e+71	down	--|--|--|--|--|--|--|--|
GO:0000279	M phase	biological_process	0.20363	1	1	146	38	20361	101120511	down	--|
GO:0022403	cell cycle phase	biological_process	0.20363	1	1	146	38	20361	101120511	down	--|
GO:0046907	intracellular transport	biological_process	0.20366	1	8	146	763	20361	1.01108e+71	down	--|--|--|--|--|--|--|--|
GO:0051240	positive regulation of multicellular organismal process	biological_process	0.20407	1	1	146	31	20361	101117833	down	--|
GO:0006220	pyrimidine nucleotide metabolic process	biological_process	0.2046	1	1	146	39	20361	101108945	down	--|
GO:0009061	anaerobic respiration	biological_process	0.20469	1	1	146	29	20361	101109464	down	--|
GO:0015948	methanogenesis	biological_process	0.20469	1	1	146	29	20361	101109464	down	--|
GO:0015975	energy derivation by oxidation of reduced inorganic compounds	biological_process	0.20469	1	1	146	29	20361	101109464	down	--|
GO:0043447	alkane biosynthetic process	biological_process	0.20469	1	1	146	29	20361	101109464	down	--|
GO:0015947	methane metabolic process	biological_process	0.20984	1	1	146	30	20361	101109464	down	--|
GO:0043446	cellular alkane metabolic process	biological_process	0.20984	1	1	146	30	20361	101109464	down	--|
GO:0004866	endopeptidase inhibitor activity	molecular_function	0.21077	1	2	146	127	20361	1.01105e+17	down	--|--|
GO:0061135	endopeptidase regulator activity	molecular_function	0.21077	1	2	146	127	20361	1.01105e+17	down	--|--|
GO:0035639	purine ribonucleoside triphosphate binding	molecular_function	0.21134	1	19	146	2006	20361	1.01109e+170	down	--|--|--|--|--|--|--|--|--|--|--|--|--|--|--|--|--|--|--|
GO:0005747	mitochondrial respiratory chain complex I	cellular_component	0.21226	1	1	146	32	20361	101102901	down	--|
GO:0030964	NADH dehydrogenase complex	cellular_component	0.21226	1	1	146	32	20361	101102901	down	--|
GO:0045271	respiratory chain complex I	cellular_component	0.21226	1	1	146	32	20361	101102901	down	--|
GO:0006007	glucose catabolic process	biological_process	0.21229	1	1	146	35	20361	101102779	down	--|
GO:0019320	hexose catabolic process	biological_process	0.21229	1	1	146	35	20361	101102779	down	--|
GO:0001883	purine nucleoside binding	molecular_function	0.21305	1	19	146	2009	20361	1.01109e+170	down	--|--|--|--|--|--|--|--|--|--|--|--|--|--|--|--|--|--|--|
GO:0032549	ribonucleoside binding	molecular_function	0.21305	1	19	146	2009	20361	1.01113e+170	down	--|--|--|--|--|--|--|--|--|--|--|--|--|--|--|--|--|--|--|
GO:0032550	purine ribonucleoside binding	molecular_function	0.21305	1	19	146	2009	20361	1.01108e+170	down	--|--|--|--|--|--|--|--|--|--|--|--|--|--|--|--|--|--|--|
GO:0044444	cytoplasmic part	cellular_component	0.21435	1	15	146	2124	20361	1.01105e+134	down	--|--|--|--|--|--|--|--|--|--|--|--|--|--|--|
GO:0032555	purine ribonucleotide binding	molecular_function	0.21482	1	19	146	2013	20361	1.01104e+170	down	--|--|--|--|--|--|--|--|--|--|--|--|--|--|--|--|--|--|--|
GO:0005524	ATP binding	molecular_function	0.21518	1	17	146	1695	20361	1.01104e+152	down	--|--|--|--|--|--|--|--|--|--|--|--|--|--|--|--|--|
GO:0071103	DNA conformation change	biological_process	0.21571	1	2	146	137	20361	1.01109e+17	down	--|--|
GO:0005575	cellular_component	cellular_component	0.21671	1	76	146	11755	20361	101108298,101123568,101109119,101105035,101108762,101110314,101104073,101108311,101121000,101115641,101107117,101107863,101105220,101112100,101104535,101108945,101118096,101108320,101108584,101115611,101112675,101122077,101113586,101119532,101106631,101120511,101121517,101115877,101102835,101117784,101104521,101108392,101110274,101121861,101103936,101120843,101113270,101109935,101102900,101120294…	down	--|--|--|--|--|--|--|--|--|--|--|--|--|--|--|--|--|--|--|--|--|--|--|--|--|--|--|--|--|--|--|--|--|--|--|--|--|--|--|--|--|--|--|--|--|--|--|--|--|--|--|--|--|--|--|--|--|--|--|--|--|--|--|--|--|--|--|--|--|--|--|--|--|--|--|--|
GO:0032559	adenyl ribonucleotide binding	molecular_function	0.21701	1	17	146	1698	20361	1.01116e+152	down	--|--|--|--|--|--|--|--|--|--|--|--|--|--|--|--|--|
GO:0008235	metalloexopeptidase activity	molecular_function	0.21775	1	1	146	25	20361	101116474	down	--|
GO:0010638	positive regulation of organelle organization	biological_process	0.2189	1	1	146	38	20361	101107863	down	--|
GO:0001882	nucleoside binding	molecular_function	0.221	1	19	146	2020	20361	1.01109e+170	down	--|--|--|--|--|--|--|--|--|--|--|--|--|--|--|--|--|--|--|
GO:0043168	anion binding	molecular_function	0.22203	1	22	146	2371	20361	1.01108e+197	down	--|--|--|--|--|--|--|--|--|--|--|--|--|--|--|--|--|--|--|--|--|--|
GO:0030031	cell projection assembly	biological_process	0.22258	1	1	146	36	20361	101120288	down	--|
GO:0006338	chromatin remodeling	biological_process	0.22316	1	1	146	29	20361	101108702	down	--|
GO:0008284	positive regulation of cell proliferation	biological_process	0.22326	1	1	146	33	20361	101113261	down	--|
GO:0019887	protein kinase regulator activity	molecular_function	0.22451	1	1	146	42	20361	101111746	down	--|
GO:0016755	transferase activity, transferring amino-acyl groups	molecular_function	0.22645	1	1	146	33	20361	101102875	down	--|
GO:0009888	tissue development	biological_process	0.22646	1	1	146	51	20361	101117833	down	--|
GO:0006040	amino sugar metabolic process	biological_process	0.22716	1	1	146	34	20361	101111595	down	--|
GO:0051130	positive regulation of cellular component organization	biological_process	0.22873	1	1	146	42	20361	101107863	down	--|
GO:0016830	carbon-carbon lyase activity	molecular_function	0.22874	1	2	146	112	20361	1.01113e+17	down	--|--|
GO:0017076	purine nucleotide binding	molecular_function	0.22881	1	19	146	2043	20361	1.01116e+170	down	--|--|--|--|--|--|--|--|--|--|--|--|--|--|--|--|--|--|--|
GO:0071944	cell periphery	cellular_component	0.22943	1	6	146	587	20361	1.01122e+53	down	--|--|--|--|--|--|
GO:0032553	ribonucleotide binding	molecular_function	0.23033	1	19	146	2039	20361	1.0111e+170	down	--|--|--|--|--|--|--|--|--|--|--|--|--|--|--|--|--|--|--|
GO:0030554	adenyl nucleotide binding	molecular_function	0.23095	1	17	146	1727	20361	1.0111e+152	down	--|--|--|--|--|--|--|--|--|--|--|--|--|--|--|--|--|
GO:0043229	intracellular organelle	cellular_component	0.23126	1	30	146	4225	20361	1.01103e+269	down	--|--|--|--|--|--|--|--|--|--|--|--|--|--|--|--|--|--|--|--|--|--|--|--|--|--|--|--|--|--|
GO:0043226	organelle	cellular_component	0.2322	1	30	146	4226	20361	1.01103e+269	down	--|--|--|--|--|--|--|--|--|--|--|--|--|--|--|--|--|--|--|--|--|--|--|--|--|--|--|--|--|--|
GO:0006721	terpenoid metabolic process	biological_process	0.23226	1	1	146	33	20361	101104073	down	--|
GO:0016114	terpenoid biosynthetic process	biological_process	0.23226	1	1	146	33	20361	101104073	down	--|
GO:0008948	oxaloacetate decarboxylase activity	molecular_function	0.23227	1	1	146	30	20361	101112983	down	--|
GO:0035725	sodium ion transmembrane transport	biological_process	0.23227	1	1	146	30	20361	101112983	down	--|
GO:0071436	sodium ion export	biological_process	0.23227	1	1	146	30	20361	101112983	down	--|
GO:1901615	organic hydroxy compound metabolic process	biological_process	0.23369	1	1	146	37	20361	101104425	down	--|
GO:0033365	protein localization to organelle	biological_process	0.23456	1	3	146	253	20361	1.01116e+26	down	--|--|--|
GO:0005743	mitochondrial inner membrane	cellular_component	0.23497	1	2	146	157	20361	1.01121e+17	down	--|--|
GO:0006479	protein methylation	biological_process	0.23521	1	1	146	37	20361	100037702	down	--|
GO:0008213	protein alkylation	biological_process	0.23521	1	1	146	37	20361	100037702	down	--|
GO:0006836	neurotransmitter transport	biological_process	0.23537	1	1	146	32	20361	101108392	down	--|
GO:0044764	multi-organism cellular process	biological_process	0.23544	1	6	146	620	20361	1.01116e+53	down	--|--|--|--|--|--|
GO:0006796	phosphate-containing compound metabolic process	biological_process	0.23577	1	13	146	1287	20361	1.01112e+116	down	--|--|--|--|--|--|--|--|--|--|--|--|--|
GO:0044087	regulation of cellular component biogenesis	biological_process	0.23588	1	1	146	46	20361	101121517	down	--|
GO:0007015	actin filament organization	biological_process	0.2374	1	1	146	53	20361	101121517	down	--|
GO:0046365	monosaccharide catabolic process	biological_process	0.23753	1	1	146	40	20361	101102779	down	--|
GO:0042127	regulation of cell proliferation	biological_process	0.23803	1	1	146	36	20361	101113261	down	--|
GO:0016646	oxidoreductase activity, acting on the CH-NH group of donors, NAD or NADP as acceptor	molecular_function	0.23849	1	1	146	33	20361	105606886	down	--|
GO:0044248	cellular catabolic process	biological_process	0.23891	1	6	146	573	20361	1.01122e+53	down	--|--|--|--|--|--|
GO:0004857	enzyme inhibitor activity	molecular_function	0.23933	1	3	146	253	20361	1.01105e+26	down	--|--|--|
GO:0006633	fatty acid biosynthetic process	biological_process	0.23942	1	1	146	42	20361	101109685	down	--|
GO:0017080	sodium channel regulator activity	molecular_function	0.24034	1	1	146	38	20361	101115785	down	--|
GO:0019871	sodium channel inhibitor activity	molecular_function	0.24034	1	1	146	38	20361	101115785	down	--|
GO:0016860	intramolecular oxidoreductase activity	molecular_function	0.24036	1	1	146	42	20361	101102779	down	--|
GO:0006605	protein targeting	biological_process	0.24078	1	3	146	255	20361	1.01116e+26	down	--|--|--|
GO:0009056	catabolic process	biological_process	0.24193	1	7	146	703	20361	1.0111e+62	down	--|--|--|--|--|--|--|
GO:0034470	ncRNA processing	biological_process	0.24322	1	3	146	244	20361	1.0111e+26	down	--|--|--|
GO:0006265	DNA topological change	biological_process	0.24385	1	1	146	41	20361	101108762	down	--|
GO:0051239	regulation of multicellular organismal process	biological_process	0.24602	1	2	146	120	20361	1.01111e+17	down	--|--|
GO:0008171	O-methyltransferase activity	molecular_function	0.24608	1	1	146	46	20361	100037702	down	--|
GO:0000160	phosphorelay signal transduction system	biological_process	0.24721	1	1	146	35	20361	101105793	down	--|
GO:0034622	cellular macromolecular complex assembly	biological_process	0.24815	1	4	146	385	20361	1.01109e+35	down	--|--|--|--|
GO:0006793	phosphorus metabolic process	biological_process	0.24877	1	13	146	1299	20361	1.01113e+116	down	--|--|--|--|--|--|--|--|--|--|--|--|--|
GO:0008283	cell proliferation	biological_process	0.25044	1	1	146	41	20361	101113261	down	--|
GO:0044455	mitochondrial membrane part	cellular_component	0.25129	1	2	146	153	20361	1.01103e+17	down	--|--|
GO:0072330	monocarboxylic acid biosynthetic process	biological_process	0.25132	1	1	146	44	20361	101109685	down	--|
GO:0006334	nucleosome assembly	biological_process	0.25396	1	1	146	62	20361	101108702	down	--|
GO:0031497	chromatin assembly	biological_process	0.25396	1	1	146	62	20361	101108702	down	--|
GO:0034728	nucleosome organization	biological_process	0.25396	1	1	146	62	20361	101108702	down	--|
GO:0044710	single-organism metabolic process	biological_process	0.25497	1	20	146	2382	20361	1.01103e+179	down	--|--|--|--|--|--|--|--|--|--|--|--|--|--|--|--|--|--|--|--|
GO:0016887	ATPase activity	molecular_function	0.25735	1	5	146	432	20361	1.01109e+44	down	--|--|--|--|--|
GO:0006614	SRP-dependent cotranslational protein targeting to membrane	biological_process	0.25783	1	1	146	44	20361	101115931	down	--|
GO:0045047	protein targeting to ER	biological_process	0.25783	1	1	146	44	20361	101115931	down	--|
GO:0072599	establishment of protein localization to endoplasmic reticulum	biological_process	0.25783	1	1	146	44	20361	101115931	down	--|
GO:0051536	iron-sulfur cluster binding	molecular_function	0.25895	1	2	146	141	20361	1.01121e+17	down	--|--|
GO:0051540	metal cluster binding	molecular_function	0.25895	1	2	146	141	20361	1.01121e+17	down	--|--|
GO:0010639	negative regulation of organelle organization	biological_process	0.26014	1	1	146	47	20361	101121517	down	--|
GO:0006333	chromatin assembly or disassembly	biological_process	0.26142	1	1	146	66	20361	101108702	down	--|
GO:0019866	organelle inner membrane	cellular_component	0.26427	1	2	146	164	20361	1.01121e+17	down	--|--|
GO:0031410	cytoplasmic vesicle	cellular_component	0.26463	1	2	146	142	20361	1.01108e+17	down	--|--|
GO:0016491	oxidoreductase activity	molecular_function	0.265	1	12	146	1379	20361	1.01113e+107	down	--|--|--|--|--|--|--|--|--|--|--|--|
GO:0019080	viral genome expression	biological_process	0.26625	1	1	146	45	20361	101104535	down	--|
GO:0032886	regulation of microtubule-based process	biological_process	0.26694	1	1	146	43	20361	101107863	down	--|
GO:0070507	regulation of microtubule cytoskeleton organization	biological_process	0.26694	1	1	146	43	20361	101107863	down	--|
GO:0005227	calcium activated cation channel activity	molecular_function	0.26846	1	1	146	32	20361	101102900	down	--|
GO:0015269	calcium-activated potassium channel activity	molecular_function	0.26846	1	1	146	32	20361	101102900	down	--|
GO:0048513	organ development	biological_process	0.26901	1	1	146	63	20361	101117833	down	--|
GO:0003916	DNA topoisomerase activity	molecular_function	0.26901	1	1	146	46	20361	101108762	down	--|
GO:0007049	cell cycle	biological_process	0.26947	1	5	146	523	20361	1.01122e+44	down	--|--|--|--|--|
GO:0031982	vesicle	cellular_component	0.26968	1	2	146	143	20361	1.01115e+17	down	--|--|
GO:0015171	amino acid transmembrane transporter activity	molecular_function	0.27061	1	1	146	60	20361	101106026	down	--|
GO:0044724	single-organism carbohydrate catabolic process	biological_process	0.27246	1	1	146	51	20361	101102779	down	--|
GO:0009636	response to toxic substance	biological_process	0.27322	1	1	146	36	20361	101112675	down	--|
GO:0004180	carboxypeptidase activity	molecular_function	0.27323	1	1	146	31	20361	101116474	down	--|
GO:0001510	RNA methylation	biological_process	0.2735	1	1	146	43	20361	101105948	down	--|
GO:0009987	cellular process	biological_process	0.27452	1	80	146	12236	20361	101105776,101108313,101121019,101115714,101110909,101120288,101117185,101123125,101102779,100037702,101105793,101112775,101121886,101118701,101104425,101119906,101115210,101108051,101109676,101110105,101113261,101102875,101119960,101122698,101102901,101109101,101109571,101112983,101115785,101111403,101115931,101106026,101118412,101120218,101121861,101110274,101111595,101120843,101113270,101109464…	down	--|--|--|--|--|--|--|--|--|--|--|--|--|--|--|--|--|--|--|--|--|--|--|--|--|--|--|--|--|--|--|--|--|--|--|--|--|--|--|--|--|--|--|--|--|--|--|--|--|--|--|--|--|--|--|--|--|--|--|--|--|--|--|--|--|--|--|--|--|--|--|--|--|--|--|--|--|--|--|--|
GO:0008026	ATP-dependent helicase activity	molecular_function	0.27466	1	1	146	48	20361	101104073	down	--|
GO:0070035	purine NTP-dependent helicase activity	molecular_function	0.27466	1	1	146	48	20361	101104073	down	--|
GO:0016628	oxidoreductase activity, acting on the CH-CH group of donors, NAD or NADP as acceptor	molecular_function	0.2753	1	1	146	40	20361	101110909	down	--|
GO:0044283	small molecule biosynthetic process	biological_process	0.27632	1	3	146	256	20361	1.0111e+26	down	--|--|--|
GO:0034613	cellular protein localization	biological_process	0.2764	1	7	146	697	20361	1.01122e+62	down	--|--|--|--|--|--|--|
GO:0070727	cellular macromolecule localization	biological_process	0.2764	1	7	146	697	20361	1.01108e+62	down	--|--|--|--|--|--|--|
GO:0051128	regulation of cellular component organization	biological_process	0.27695	1	2	146	173	20361	1.01108e+17	down	--|--|
GO:0005262	calcium channel activity	molecular_function	0.27755	1	1	146	51	20361	101108392	down	--|
GO:0006865	amino acid transport	biological_process	0.27773	1	1	146	64	20361	101106026	down	--|
GO:0017038	protein import	biological_process	0.27888	1	2	146	167	20361	1.01121e+17	down	--|--|
GO:0070972	protein localization to endoplasmic reticulum	biological_process	0.27898	1	1	146	51	20361	101115931	down	--|
GO:0006399	tRNA metabolic process	biological_process	0.27924	1	3	146	249	20361	1.01113e+26	down	--|--|--|
GO:0008238	exopeptidase activity	molecular_function	0.27939	1	2	146	130	20361	1.01116e+17	down	--|--|
GO:0004674	protein serine/threonine kinase activity	molecular_function	0.27957	1	3	146	197	20361	1.01107e+26	down	--|--|--|
GO:0044427	chromosomal part	cellular_component	0.28078	1	3	146	287	20361	1.01107e+26	down	--|--|--|
GO:0016881	acid-amino acid ligase activity	molecular_function	0.28605	1	3	146	218	20361	1.0112e+26	down	--|--|--|
GO:0019207	kinase regulator activity	molecular_function	0.28707	1	1	146	58	20361	101111746	down	--|
GO:0005746	mitochondrial respiratory chain	cellular_component	0.28794	1	1	146	51	20361	101102901	down	--|
GO:0006720	isoprenoid metabolic process	biological_process	0.28886	1	1	146	44	20361	101104073	down	--|
GO:0008299	isoprenoid biosynthetic process	biological_process	0.28886	1	1	146	44	20361	101104073	down	--|
GO:0005739	mitochondrion	cellular_component	0.2918	1	4	146	431	20361	1.0111e+35	down	--|--|--|--|
GO:0043086	negative regulation of catalytic activity	biological_process	0.29181	1	1	146	43	20361	101111746	down	--|
GO:0044092	negative regulation of molecular function	biological_process	0.29181	1	1	146	43	20361	101111746	down	--|
GO:0072509	divalent inorganic cation transmembrane transporter activity	molecular_function	0.29225	1	2	146	168	20361	1.01111e+17	down	--|--|
GO:0008104	protein localization	biological_process	0.29271	1	8	146	847	20361	1.01108e+71	down	--|--|--|--|--|--|--|--|
GO:0009110	vitamin biosynthetic process	biological_process	0.29506	1	1	146	44	20361	101117185	down	--|
GO:0042364	water-soluble vitamin biosynthetic process	biological_process	0.29506	1	1	146	44	20361	101117185	down	--|
GO:0044237	cellular metabolic process	biological_process	0.29611	1	51	146	7223	20361	101108392,101110105,101113261,101104521,101105948,101116062,101111746,101109676,101118701,101104425,101109789,101119906,101120511,101123639,101112775,101102779,100037702,101109464,101111595,101113270,101117185,101108313,101121019,101121861,101115714,101110274,101109685,101120218,101110314,101108702,101118412,101104073,101121212,101108762,101116656,101104647,101123568,101111403,101108754,101108298…	down	--|--|--|--|--|--|--|--|--|--|--|--|--|--|--|--|--|--|--|--|--|--|--|--|--|--|--|--|--|--|--|--|--|--|--|--|--|--|--|--|--|--|--|--|--|--|--|--|--|--|--|
GO:0051129	negative regulation of cellular component organization	biological_process	0.2962	1	1	146	56	20361	101121517	down	--|
GO:2000026	regulation of multicellular organismal development	biological_process	0.29679	1	1	146	41	20361	101117833	down	--|
GO:0072686	mitotic spindle	cellular_component	0.29774	1	1	146	55	20361	101107117	down	--|
GO:0051649	establishment of localization in cell	biological_process	0.29792	1	8	146	862	20361	1.01115e+71	down	--|--|--|--|--|--|--|--|
GO:0006766	vitamin metabolic process	biological_process	0.29799	1	1	146	45	20361	101117185	down	--|
GO:0006767	water-soluble vitamin metabolic process	biological_process	0.29799	1	1	146	45	20361	101117185	down	--|
GO:0016765	transferase activity, transferring alkyl or aryl (other than methyl) groups	molecular_function	0.2988	1	1	146	51	20361	101117185	down	--|
GO:0006873	cellular ion homeostasis	biological_process	0.29932	1	1	146	86	20361	101108392	down	--|
GO:0006875	cellular metal ion homeostasis	biological_process	0.29932	1	1	146	86	20361	101108392	down	--|
GO:0030003	cellular cation homeostasis	biological_process	0.29932	1	1	146	86	20361	101108392	down	--|
GO:0006613	cotranslational protein targeting to membrane	biological_process	0.30022	1	1	146	54	20361	101115931	down	--|
GO:0044057	regulation of system process	biological_process	0.30051	1	1	146	45	20361	101111403	down	--|
GO:0008652	cellular amino acid biosynthetic process	biological_process	0.30067	1	2	146	153	20361	1.0112e+17	down	--|--|
GO:0000775	chromosome, centromeric region	cellular_component	0.30121	1	2	146	170	20361	1.01121e+17	down	--|--|
GO:0006468	protein phosphorylation	biological_process	0.30182	1	7	146	617	20361	1.01108e+62	down	--|--|--|--|--|--|--|
GO:0019637	organophosphate metabolic process	biological_process	0.30289	1	5	146	504	20361	1.01109e+44	down	--|--|--|--|--|
GO:0008137	NADH dehydrogenase (ubiquinone) activity	molecular_function	0.30323	1	1	146	50	20361	101110314	down	--|
GO:0050136	NADH dehydrogenase (quinone) activity	molecular_function	0.30323	1	1	146	50	20361	101110314	down	--|
GO:0006612	protein targeting to membrane	biological_process	0.30503	1	1	146	57	20361	101115931	down	--|
GO:0050801	ion homeostasis	biological_process	0.30606	1	1	146	87	20361	101108392	down	--|
GO:0055065	metal ion homeostasis	biological_process	0.30606	1	1	146	87	20361	101108392	down	--|
GO:0055080	cation homeostasis	biological_process	0.30606	1	1	146	87	20361	101108392	down	--|
GO:0006006	glucose metabolic process	biological_process	0.30617	1	1	146	51	20361	101102779	down	--|
GO:0016645	oxidoreductase activity, acting on the CH-NH group of donors	molecular_function	0.30793	1	1	146	45	20361	105606886	down	--|
GO:0046914	transition metal ion binding	molecular_function	0.30972	1	16	146	2042	20361	1.01117e+143	down	--|--|--|--|--|--|--|--|--|--|--|--|--|--|--|--|
GO:0005543	phospholipid binding	molecular_function	0.30972	1	2	146	124	20361	1.01112e+17	down	--|--|
GO:0003682	chromatin binding	molecular_function	0.31225	1	1	146	66	20361	101110274	down	--|
GO:0030414	peptidase inhibitor activity	molecular_function	0.31505	1	2	146	165	20361	1.01116e+17	down	--|--|
GO:0061134	peptidase regulator activity	molecular_function	0.31505	1	2	146	165	20361	1.01116e+17	down	--|--|
GO:0015085	calcium ion transmembrane transporter activity	molecular_function	0.31546	1	1	146	57	20361	101108392	down	--|
GO:0007218	neuropeptide signaling pathway	biological_process	0.31881	1	1	146	61	20361	101102900	down	--|
GO:0000166	nucleotide binding	molecular_function	0.32079	1	20	146	2299	20361	1.01116e+179	down	--|--|--|--|--|--|--|--|--|--|--|--|--|--|--|--|--|--|--|--|
GO:1901265	nucleoside phosphate binding	molecular_function	0.32079	1	20	146	2299	20361	1.01104e+179	down	--|--|--|--|--|--|--|--|--|--|--|--|--|--|--|--|--|--|--|--|
GO:0006644	phospholipid metabolic process	biological_process	0.32089	1	2	146	159	20361	1.01113e+17	down	--|--|
GO:0055082	cellular chemical homeostasis	biological_process	0.32098	1	1	146	90	20361	101108392	down	--|
GO:0015631	tubulin binding	molecular_function	0.32329	1	2	146	152	20361	1.0112e+17	down	--|--|
GO:0006915	apoptotic process	biological_process	0.32362	1	2	146	177	20361	1.01111e+17	down	--|--|
GO:0012501	programmed cell death	biological_process	0.32362	1	2	146	177	20361	1.01111e+17	down	--|--|
GO:0015276	ligand-gated ion channel activity	molecular_function	0.32428	1	2	146	154	20361	1.0112e+17	down	--|--|
GO:0022834	ligand-gated channel activity	molecular_function	0.32428	1	2	146	154	20361	1.01108e+17	down	--|--|
GO:0016020	membrane	cellular_component	0.32556	1	44	146	6737	20361	101102835,101108392,101117784,101112417,101115210,101120511,101106631,101119532,101112775,101102900,101103697,100037702,101120294,101113270,101123125,101123594,101103936,101113888,101115714,101110909,101105776,101108313,101115641,101110314,101118412,101108311,101104073,101109119,105613643,101106026,101105035,101115931,101108298,101120610,101111403,101112983,101109571,101122077,101118096,101122698…	down	--|--|--|--|--|--|--|--|--|--|--|--|--|--|--|--|--|--|--|--|--|--|--|--|--|--|--|--|--|--|--|--|--|--|--|--|--|--|--|--|--|--|--|--|
GO:0070469	respiratory chain	cellular_component	0.32707	1	1	146	56	20361	101102901	down	--|
GO:0032990	cell part morphogenesis	biological_process	0.32952	1	1	146	47	20361	101120288	down	--|
GO:0048858	cell projection morphogenesis	biological_process	0.32952	1	1	146	47	20361	101120288	down	--|
GO:0043933	macromolecular complex subunit organization	biological_process	0.33016	1	5	146	583	20361	1.01109e+44	down	--|--|--|--|--|
GO:0008276	protein methyltransferase activity	molecular_function	0.33102	1	1	146	61	20361	100037702	down	--|
GO:0001071	nucleic acid binding transcription factor activity	molecular_function	0.33131	1	7	146	804	20361	1.01122e+62	down	--|--|--|--|--|--|--|
GO:0003700	sequence-specific DNA binding transcription factor activity	molecular_function	0.33131	1	7	146	804	20361	1.0111e+62	down	--|--|--|--|--|--|--|
GO:0005515	protein binding	molecular_function	0.33766	1	48	146	6046	20361	101112675,101115611,101109571,101122077,101108584,101108320,101109101,101112100,101102901,101119947,101119960,101105220,101113652,101120218,101110314,101108311,101122000,101122738,101104647,101121069,105613643,101119519,101108002,101115785,101115931,101108298,101117888,101102768,101102900,101102779,101111595,101123594,101123125,101113270,101110274,101117784,101113261,101108392,101116950,101102835…	down	--|--|--|--|--|--|--|--|--|--|--|--|--|--|--|--|--|--|--|--|--|--|--|--|--|--|--|--|--|--|--|--|--|--|--|--|--|--|--|--|--|--|--|--|--|--|--|--|
GO:0016052	carbohydrate catabolic process	biological_process	0.33888	1	1	146	64	20361	101102779	down	--|
GO:0007186	G-protein coupled receptor signaling pathway	biological_process	0.34043	1	8	146	2007	20361	1.01106e+71	down	--|--|--|--|--|--|--|--|
GO:0004867	serine-type endopeptidase inhibitor activity	molecular_function	0.34393	1	1	146	61	20361	101105220	down	--|
GO:0003954	NADH dehydrogenase activity	molecular_function	0.34498	1	1	146	56	20361	101110314	down	--|
GO:0042398	cellular modified amino acid biosynthetic process	biological_process	0.34615	1	1	146	50	20361	101120218	down	--|
GO:0043623	cellular protein complex assembly	biological_process	0.34842	1	3	146	305	20361	1.01121e+26	down	--|--|--|
GO:0006753	nucleoside phosphate metabolic process	biological_process	0.35315	1	3	146	303	20361	1.01124e+26	down	--|--|--|
GO:0036094	small molecule binding	molecular_function	0.35322	1	20	146	2343	20361	1.01117e+179	down	--|--|--|--|--|--|--|--|--|--|--|--|--|--|--|--|--|--|--|--|
GO:0000778	condensed nuclear chromosome kinetochore	cellular_component	0.35325	1	1	146	70	20361	101107117	down	--|
GO:0000780	condensed nuclear chromosome, centromeric region	cellular_component	0.35325	1	1	146	70	20361	101107117	down	--|
GO:0000942	condensed nuclear chromosome outer kinetochore	cellular_component	0.35325	1	1	146	70	20361	101107117	down	--|
GO:0042729	DASH complex	cellular_component	0.35325	1	1	146	70	20361	101107117	down	--|
GO:0048878	chemical homeostasis	biological_process	0.35615	1	1	146	98	20361	101108392	down	--|
GO:0008643	carbohydrate transport	biological_process	0.35628	1	1	146	60	20361	101109571	down	--|
[truncated: 445 more rows]

## Sheet: Supplementary material 5C
Supplementary material 5C GO enrichment of differentially expressed lncRNA targets in MM_L_P vs ww_L_P.
[truncated: 2,282 more rows]

[truncated: 1 more sheets: Supplementary material 5D]
