# Supplementary material for: Pineal gland transcriptomic profiling reveals the differential regulation of lncRNA and mRNA related to prolificacy in STH sheep with two FecB genotypes
Source: BMC Genom Data. 2021 Feb 18;22:9. doi: 10.1186/s12863-020-00957-w (PMC7893892; doi:10.1186/s12863-020-00957-w)
Supplement: Supplementary file 16 — Additional file 16: Supplementary material 6A. GO enrichment of differentially expressed mRNAs in MM_FP vs MM_LP. Supplementary material 6B. GO enrichment of differentially expressed mRNAs in MM_FP vs ww_FP. Supplementary material 6C. GO enrichment of differentially expressed mRNAs in MM_LP vs ww_LP. Supplementary material 6D. GO enrichment of differentially expressed mRNAs in ww_FP vs ww_LP. [file 12863_2020_957_MOESM16_ESM.xls]

## Sheet: Supplementary material 6A
Supplementary material 6A GO enrichment of differentially expressed mRNAs in MM_F_P vs MM_L_P.
GO_accession	Description	Term_type	Over_represented_pValue	Corrected_pValue	CAD_item	CAD_list	Bg_item	Bg_list	Gene_names	Regulation	Gene_description
GO:0003880	protein C-terminal carboxyl O-methyltransferase activity	molecular_function	0.001116	0.72835	2	327	4	20361	1.0111e+17	up	--|--|
GO:0004671	protein C-terminal S-isoprenylcysteine carboxyl O-methyltransferase activity	molecular_function	0.001116	0.72835	2	327	4	20361	1.0111e+17	up	--|--|
GO:0006481	C-terminal protein methylation	biological_process	0.001116	0.72835	2	327	4	20361	1.00038e+17	up	--|--|
GO:0018410	C-terminal protein amino acid modification	biological_process	0.001116	0.72835	2	327	4	20361	1.0111e+17	up	--|--|
GO:0043687	post-translational protein modification	biological_process	0.001116	0.72835	2	327	4	20361	1.00038e+17	up	--|--|
GO:0044237	cellular metabolic process	biological_process	0.0011175	0.72835	147	327	7223	20361	443351,101122328,101113954,101122186,101111481,101112552,101105691,101106394,100302350,101110910,101102748,100037702,101108050,101119170,101123414,101123613,101104961,101109027,100171396,100144756,101119893,101122372,101105064,101107695,101112393,101110348,101119904,101113523,101110616,101110015,101103289,101123591,101108211,100415775,101123158,101106011,443258,101104841,101104964,101119000,10111…	up	--|--|--|--|--|--|--|--|--|--|--|--|--|--|--|--|--|--|--|--|--|--|--|--|--|--|--|--|--|--|--|--|--|--|--|--|--|--|--|--|--|--|--|--|--|--|--|--|--|--|--|--|--|--|--|--|--|--|--|--|--|--|--|--|--|--|--|--|--|--|--|--|--|--|--|--|--|--|--|--|--|--|--|--|--|--|--|--|--|--|--|--|--|--|--|--|--|--|--|--|--|--|--|--|--|--|--|--|--|--|--|--|--|--|--|--|--|--|--|--|--|--|--|--|--|--|--|--|--|--|--|--|--|…
GO:0003723	RNA binding	molecular_function	0.0011447	0.72835	25	327	782	20361	1.01115e+224	up	--|--|--|--|--|--|--|--|--|--|--|--|--|--|--|--|--|--|--|--|--|--|--|--|--|
GO:0003924	GTPase activity	molecular_function	0.001303	0.72835	16	327	406	20361	1.01115e+143	up	--|--|--|--|--|--|--|--|--|--|--|--|--|--|--|--|
GO:0032403	protein complex binding	molecular_function	0.0015354	0.76291	8	327	141	20361	1.01104e+71	up	--|--|--|--|--|--|--|--|
GO:0034622	cellular macromolecular complex assembly	biological_process	0.0018182	0.81308	15	327	385	20361	1.01112e+134	up	--|--|--|--|--|--|--|--|--|--|--|--|--|--|--|
GO:0044260	cellular macromolecule metabolic process	biological_process	0.0023849	0.90901	121	327	5916	20361	101111481,101122186,101113954,443351,101106081,101111557,101102874,101110910,100302350,101106394,101105691,101112552,101114639,100171396,101105449,101104961,101118084,101123613,101123414,101102732,101119170,101102748,100037702,101112393,101107695,101104702,101107666,101106908,101112694,101122372,101119893,100144756,101103607,101123591,101118215,101109474,101103289,443121,443229,101110015,10111701…	up	--|--|--|--|--|--|--|--|--|--|--|--|--|--|--|--|--|--|--|--|--|--|--|--|--|--|--|--|--|--|--|--|--|--|--|--|--|--|--|--|--|--|--|--|--|--|--|--|--|--|--|--|--|--|--|--|--|--|--|--|--|--|--|--|--|--|--|--|--|--|--|--|--|--|--|--|--|--|--|--|--|--|--|--|--|--|--|--|--|--|--|--|--|--|--|--|--|--|--|--|--|--|--|--|--|--|--|--|--|--|--|--|--|--|--|--|--|--|--|--|--|
GO:0003676	nucleic acid binding	molecular_function	0.0027357	0.90901	84	327	3829	20361	101112552,101106394,100302350,101110910,101105679,101111557,443351,101108951,101111481,101110288,101112694,101106697,101107666,101103579,101107695,101104706,101122094,101102732,101123414,101123613,101105449,100415775,101110292,101123158,100188915,101114612,101119904,101113523,101111669,101123349,101117010,101104719,100302079,101109474,101118215,101114454,101113202,101119633,443208,101104981,10030…	up	--|--|--|--|--|--|--|--|--|--|--|--|--|--|--|--|--|--|--|--|--|--|--|--|--|--|--|--|--|--|--|--|--|--|--|--|--|--|--|--|--|--|--|--|--|--|--|--|--|--|--|--|--|--|--|--|--|--|--|--|--|--|--|--|--|--|--|--|--|--|--|--|--|--|--|--|--|--|--|--|--|--|--|--|
GO:0051258	protein polymerization	biological_process	0.0030013	0.90901	8	327	141	20361	1.01122e+71	up	--|--|--|--|--|--|--|--|
GO:1901363	heterocyclic compound binding	molecular_function	0.0030243	0.90901	120	327	5697	20361	101116898,105614852,101108670,101108015,101111267,101103795,101120168,101118162,101115595,443541,101109414,101108549,101120671,101105018,101112253,101122469,101102161,101108887,101115714,101108754,101123035,100307043,101120906,101121744,101103243,101112718,101121962,101119426,100126573,101118301,101109408,101120117,101109129,101115097,101103111,101104143,101108893,101119338,101104760,101119820,10…	up	--|--|--|--|--|--|--|--|--|--|--|--|--|--|--|--|--|--|--|--|--|--|--|--|--|--|--|--|--|--|--|--|--|--|--|--|--|--|--|--|--|--|--|--|--|--|--|--|--|--|--|--|--|--|--|--|--|--|--|--|--|--|--|--|--|--|--|--|--|--|--|--|--|--|--|--|--|--|--|--|--|--|--|--|--|--|--|--|--|--|--|--|--|--|--|--|--|--|--|--|--|--|--|--|--|--|--|--|--|--|--|--|--|--|--|--|--|--|--|--|
GO:0097159	organic cyclic compound binding	molecular_function	0.003049	0.90901	120	327	5698	20361	101117721,105616742,100037661,101122518,101123163,101114986,101119368,101105737,101119820,101122896,101103997,101119338,101108893,101104760,101104143,101115097,101120117,101109408,101109129,101103111,101118301,101112718,101119426,101121962,100126573,101120906,100307043,101103243,101121744,101115714,101108754,101123035,101102161,101108887,101122469,101120671,101105018,101112253,101108549,101109414…	up	--|--|--|--|--|--|--|--|--|--|--|--|--|--|--|--|--|--|--|--|--|--|--|--|--|--|--|--|--|--|--|--|--|--|--|--|--|--|--|--|--|--|--|--|--|--|--|--|--|--|--|--|--|--|--|--|--|--|--|--|--|--|--|--|--|--|--|--|--|--|--|--|--|--|--|--|--|--|--|--|--|--|--|--|--|--|--|--|--|--|--|--|--|--|--|--|--|--|--|--|--|--|--|--|--|--|--|--|--|--|--|--|--|--|--|--|--|--|--|--|
GO:1901615	organic hydroxy compound metabolic process	biological_process	0.0038087	1	4	327	37	20361	1.01112e+35	up	--|--|--|--|
GO:0043933	macromolecular complex subunit organization	biological_process	0.004225	1	19	327	583	20361	1.01123e+170	up	--|--|--|--|--|--|--|--|--|--|--|--|--|--|--|--|--|--|--|
GO:0065003	macromolecular complex assembly	biological_process	0.0043569	1	18	327	536	20361	1.0112e+161	up	--|--|--|--|--|--|--|--|--|--|--|--|--|--|--|--|--|--|
GO:0031683	G-protein beta/gamma-subunit complex binding	molecular_function	0.0057624	1	6	327	110	20361	1.01109e+53	up	--|--|--|--|--|--|
GO:0005730	nucleolus	cellular_component	0.00625	1	3	327	22	20361	1.01119e+26	up	--|--|--|
GO:0005669	transcription factor TFIID complex	cellular_component	0.0063204	1	3	327	37	20361	1.01111e+26	up	--|--|--|
GO:0043623	cellular protein complex assembly	biological_process	0.0066577	1	12	327	305	20361	1.01109e+107	up	--|--|--|--|--|--|--|--|--|--|--|--|
GO:0016559	peroxisome fission	biological_process	0.007338	1	2	327	8	20361	1.01104e+17	up	--|--|
GO:0008733	L-arabinose isomerase activity	molecular_function	0.0078002	1	1	327	1	20361	101122992	up	--|
GO:0004315	3-oxoacyl-[acyl-carrier-protein] synthase activity	molecular_function	0.0083752	1	2	327	7	20361	1.01117e+17	up	--|--|
GO:0051016	barbed-end actin filament capping	biological_process	0.0089037	1	2	327	10	20361	1.01122e+17	up	--|--|
GO:0090304	nucleic acid metabolic process	biological_process	0.0089629	1	83	327	3796	20361	101123613,101114639,101105449,101123414,101119170,101102732,101106908,101112393,101107695,101104702,101107666,101103607,101111481,443351,101113954,101106081,101111557,101105691,101112552,101102874,101110910,101105602,101122992,101107950,101117432,101119043,101123618,101110974,101110783,101109680,101110252,101104981,443208,443121,443229,101123591,101118215,101109474,101119403,101113523,101119904,1…	up	--|--|--|--|--|--|--|--|--|--|--|--|--|--|--|--|--|--|--|--|--|--|--|--|--|--|--|--|--|--|--|--|--|--|--|--|--|--|--|--|--|--|--|--|--|--|--|--|--|--|--|--|--|--|--|--|--|--|--|--|--|--|--|--|--|--|--|--|--|--|--|--|--|--|--|--|--|--|--|--|--|--|--|
GO:0006139	nucleobase-containing compound metabolic process	biological_process	0.0090008	1	89	327	4120	20361	101108211,100415775,101123158,101104964,101117010,101123349,101119904,101119403,101113523,101118215,101109474,101123591,443229,443121,443208,101104981,101110252,101109680,101110783,101110974,101123618,101117432,101119043,101107950,101122992,101105602,101110910,101102874,101105691,101112552,101106081,101111557,101113954,443351,101108362,101111481,101103607,101107666,101105064,101107695,101112393,1…	up	--|--|--|--|--|--|--|--|--|--|--|--|--|--|--|--|--|--|--|--|--|--|--|--|--|--|--|--|--|--|--|--|--|--|--|--|--|--|--|--|--|--|--|--|--|--|--|--|--|--|--|--|--|--|--|--|--|--|--|--|--|--|--|--|--|--|--|--|--|--|--|--|--|--|--|--|--|--|--|--|--|--|--|--|--|--|--|--|--|
GO:0033130	acetylcholine receptor binding	molecular_function	0.010681	1	2	327	8	20361	1.01123e+17	up	--|--|
GO:0043495	protein anchor	molecular_function	0.010681	1	2	327	8	20361	1.01123e+17	up	--|--|
GO:0044238	primary metabolic process	biological_process	0.010835	1	148	327	7653	20361	101108754,101115714,101121266,101104791,101105018,101112253,101116756,101120049,101119728,101107430,443541,100913156,101115595,101107510,101111746,101103795,101120006,101117867,101108015,101112775,101108670,101103183,100037661,101106701,101103997,101119820,101113336,101104760,101119338,101104143,443086,100126573,101121962,101119426,101103711,101120906,100307043,101110252,443208,101107688,10111900…	up	--|--|--|--|--|--|--|--|--|--|--|--|--|--|--|--|--|--|--|--|--|--|--|--|--|--|--|--|--|--|--|--|--|--|--|--|--|--|--|--|--|--|--|--|--|--|--|--|--|--|--|--|--|--|--|--|--|--|--|--|--|--|--|--|--|--|--|--|--|--|--|--|--|--|--|--|--|--|--|--|--|--|--|--|--|--|--|--|--|--|--|--|--|--|--|--|--|--|--|--|--|--|--|--|--|--|--|--|--|--|--|--|--|--|--|--|--|--|--|--|--|--|--|--|--|--|--|--|--|--|--|--|--|…
GO:0006352	DNA-dependent transcription, initiation	biological_process	0.010975	1	7	327	167	20361	1.01108e+62	up	--|--|--|--|--|--|--|
GO:0000413	protein peptidyl-prolyl isomerization	biological_process	0.011003	1	3	327	39	20361	1.01103e+23	up	--|--|--|
GO:0003755	peptidyl-prolyl cis-trans isomerase activity	molecular_function	0.011003	1	3	327	39	20361	1.00302e+23	up	--|--|--|
GO:0016859	cis-trans isomerase activity	molecular_function	0.011003	1	3	327	39	20361	4.43258e+23	up	--|--|--|
GO:0018208	peptidyl-proline modification	biological_process	0.011003	1	3	327	39	20361	4.43258e+23	up	--|--|--|
GO:0016023	cytoplasmic membrane-bounded vesicle	cellular_component	0.011353	1	6	327	108	20361	1.01121e+53	up	--|--|--|--|--|--|
GO:0005525	GTP binding	molecular_function	0.01176	1	17	327	554	20361	1.01115e+152	up	--|--|--|--|--|--|--|--|--|--|--|--|--|--|--|--|--|
GO:0031988	membrane-bounded vesicle	cellular_component	0.011959	1	6	327	109	20361	1.01111e+53	up	--|--|--|--|--|--|
GO:0032561	guanyl ribonucleotide binding	molecular_function	0.012539	1	17	327	558	20361	1.01112e+152	up	--|--|--|--|--|--|--|--|--|--|--|--|--|--|--|--|--|
GO:0016741	transferase activity, transferring one-carbon groups	molecular_function	0.01299	1	12	327	323	20361	1.01106e+104	up	--|--|--|--|--|--|--|--|--|--|--|--|
GO:0019001	guanyl nucleotide binding	molecular_function	0.013067	1	17	327	560	20361	1.05615e+152	up	--|--|--|--|--|--|--|--|--|--|--|--|--|--|--|--|--|
GO:1901360	organic cyclic compound metabolic process	biological_process	0.013309	1	92	327	4337	20361	101110910,101102874,101105691,101112552,101111557,101106081,101113954,443351,101108362,101111481,101103607,101112029,101107666,101105064,101107695,101112393,101104702,101106908,101112853,101102732,101119170,101123414,101108050,101105449,101114639,101123613,101108211,100415775,101123158,101104964,101117010,101123349,101119904,101113523,101119403,101109474,101118215,101123591,443229,443121,10110498…	up	--|--|--|--|--|--|--|--|--|--|--|--|--|--|--|--|--|--|--|--|--|--|--|--|--|--|--|--|--|--|--|--|--|--|--|--|--|--|--|--|--|--|--|--|--|--|--|--|--|--|--|--|--|--|--|--|--|--|--|--|--|--|--|--|--|--|--|--|--|--|--|--|--|--|--|--|--|--|--|--|--|--|--|--|--|--|--|--|--|--|--|--|
GO:0071822	protein complex subunit organization	biological_process	0.013662	1	16	327	504	20361	1.01116e+143	up	--|--|--|--|--|--|--|--|--|--|--|--|--|--|--|--|
GO:0006725	cellular aromatic compound metabolic process	biological_process	0.013994	1	91	327	4289	20361	101108110,443130,101108754,101115714,101112253,101105018,101120671,443541,101115595,100913156,101107510,101119728,101108670,101116898,101120168,101103795,101108015,101114986,101106701,101119368,100037661,105616742,101119338,101104425,101105376,101103997,101114987,101103111,101109129,101104143,101103711,101111412,101121744,101120906,100307043,101118301,101121962,101112718,101119426,100126573,10110…	up	--|--|--|--|--|--|--|--|--|--|--|--|--|--|--|--|--|--|--|--|--|--|--|--|--|--|--|--|--|--|--|--|--|--|--|--|--|--|--|--|--|--|--|--|--|--|--|--|--|--|--|--|--|--|--|--|--|--|--|--|--|--|--|--|--|--|--|--|--|--|--|--|--|--|--|--|--|--|--|--|--|--|--|--|--|--|--|--|--|--|--|
GO:0006461	protein complex assembly	biological_process	0.014669	1	15	327	458	20361	1.01114e+134	up	--|--|--|--|--|--|--|--|--|--|--|--|--|--|--|
GO:0051493	regulation of cytoskeleton organization	biological_process	0.01481	1	5	327	80	20361	1.01122e+44	up	--|--|--|--|--|
GO:0003724	RNA helicase activity	molecular_function	0.014846	1	5	327	79	20361	1.00302e+44	up	--|--|--|--|--|
GO:0070271	protein complex biogenesis	biological_process	0.014918	1	15	327	459	20361	1.01112e+134	up	--|--|--|--|--|--|--|--|--|--|--|--|--|--|--|
GO:0016070	RNA metabolic process	biological_process	0.015023	1	67	327	3020	20361	101122992,101107950,101117432,101119043,101109680,101110974,101110783,101104981,443208,443121,443229,101123591,101118215,101109474,101113523,101119904,101117010,101123349,101104964,100415775,101108211,101123613,101114639,101102732,101119170,101106908,101104702,101107666,101111481,443351,101113954,101111557,101106081,101112552,101105691,101102874,101110910,101105018,101108754,101115714,101108110,4…	up	--|--|--|--|--|--|--|--|--|--|--|--|--|--|--|--|--|--|--|--|--|--|--|--|--|--|--|--|--|--|--|--|--|--|--|--|--|--|--|--|--|--|--|--|--|--|--|--|--|--|--|--|--|--|--|--|--|--|--|--|--|--|--|--|--|--|--|
GO:0005488	binding	molecular_function	0.016612	1	224	327	11924	20361	101123425,101102615,101109315,101103183,100037661,101122518,101113238,101119338,101104760,101120303,101119820,101104425,101103997,101120026,101115097,101102737,100820755,101104143,101120906,100307043,101103711,101121962,101109933,100126573,101119426,443086,101122000,101121266,101120686,101115714,101115715,101119319,101123035,101108754,101105018,101112253,101122487,101112240,101118472,443541,10111…	up	--|--|--|--|--|--|--|--|--|--|--|--|--|--|--|--|--|--|--|--|--|--|--|--|--|--|--|--|--|--|--|--|--|--|--|--|--|--|--|--|--|--|--|--|--|--|--|--|--|--|--|--|--|--|--|--|--|--|--|--|--|--|--|--|--|--|--|--|--|--|--|--|--|--|--|--|--|--|--|--|--|--|--|--|--|--|--|--|--|--|--|--|--|--|--|--|--|--|--|--|--|--|--|--|--|--|--|--|--|--|--|--|--|--|--|--|--|--|--|--|--|--|--|--|--|--|--|--|--|--|--|--|--|…
GO:0043170	macromolecule metabolic process	biological_process	0.017437	1	128	327	6637	20361	101106081,101111557,101102874,101114639,101105449,101118084,101102732,101104702,101107666,101112694,101106908,101103607,101118215,101109474,443121,443229,101123349,100135440,101117010,101102036,101119403,101106773,101122992,101105602,101109680,101110974,101119043,101117432,101123618,780510,101104981,101112718,101118301,101111412,101121744,101109129,101123278,101103111,101106365,101114987,10110537…	up	--|--|--|--|--|--|--|--|--|--|--|--|--|--|--|--|--|--|--|--|--|--|--|--|--|--|--|--|--|--|--|--|--|--|--|--|--|--|--|--|--|--|--|--|--|--|--|--|--|--|--|--|--|--|--|--|--|--|--|--|--|--|--|--|--|--|--|--|--|--|--|--|--|--|--|--|--|--|--|--|--|--|--|--|--|--|--|--|--|--|--|--|--|--|--|--|--|--|--|--|--|--|--|--|--|--|--|--|--|--|--|--|--|--|--|--|--|--|--|--|--|--|--|--|--|--|--|--|
GO:0008152	metabolic process	biological_process	0.01778	1	175	327	9284	20361	101109822,101110783,101119000,101107950,101111237,101119850,101110252,101107688,443208,101123591,101110015,101117485,101103289,101110616,101110348,101119904,101113523,101104964,101104841,443258,101108211,100415775,101123158,101106011,100171396,101109027,101108630,101123613,101104961,101119170,101123414,100037702,101102748,101108050,101112029,101105064,101107695,101112393,101122372,101119893,10014…	up	--|--|--|--|--|--|--|--|--|--|--|--|--|--|--|--|--|--|--|--|--|--|--|--|--|--|--|--|--|--|--|--|--|--|--|--|--|--|--|--|--|--|--|--|--|--|--|--|--|--|--|--|--|--|--|--|--|--|--|--|--|--|--|--|--|--|--|--|--|--|--|--|--|--|--|--|--|--|--|--|--|--|--|--|--|--|--|--|--|--|--|--|--|--|--|--|--|--|--|--|--|--|--|--|--|--|--|--|--|--|--|--|--|--|--|--|--|--|--|--|--|--|--|--|--|--|--|--|--|--|--|--|--|…
GO:0006066	alcohol metabolic process	biological_process	0.018121	1	3	327	33	20361	1.01112e+26	up	--|--|--|
GO:0046483	heterocycle metabolic process	biological_process	0.018132	1	90	327	4278	20361	101110783,101109680,101110974,101123618,101117432,101119043,101107950,101122992,101105602,101104981,443208,101110252,101117010,101123349,101119904,101113523,101119403,101118215,101109474,101123591,443229,443121,101108211,100415775,101123158,101104964,101119170,101102732,101123414,101108050,101105449,101114639,101123613,101103607,101105064,101107666,101112393,101107695,101104702,101112853,10110690…	up	--|--|--|--|--|--|--|--|--|--|--|--|--|--|--|--|--|--|--|--|--|--|--|--|--|--|--|--|--|--|--|--|--|--|--|--|--|--|--|--|--|--|--|--|--|--|--|--|--|--|--|--|--|--|--|--|--|--|--|--|--|--|--|--|--|--|--|--|--|--|--|--|--|--|--|--|--|--|--|--|--|--|--|--|--|--|--|--|--|--|
GO:0008810	cellulase activity	molecular_function	0.018693	1	2	327	14	20361	1.01111e+17	up	--|--|
GO:0030170	pyridoxal phosphate binding	molecular_function	0.01904	1	4	327	54	20361	1.01113e+35	up	--|--|--|--|
GO:0071704	organic substance metabolic process	biological_process	0.019415	1	151	327	7932	20361	101122372,101119893,101107695,101112393,101112029,101105064,100144756,101104961,101123613,100171396,101108630,101108050,100037702,101102748,101123414,101119170,101106394,100302350,101105691,101112552,101110910,101111481,443351,101122186,101113954,101110252,443208,101107688,101107950,101111237,101119000,101110783,443258,101104841,101104964,101123158,101106011,101108211,100415775,101103289,10111001…	up	--|--|--|--|--|--|--|--|--|--|--|--|--|--|--|--|--|--|--|--|--|--|--|--|--|--|--|--|--|--|--|--|--|--|--|--|--|--|--|--|--|--|--|--|--|--|--|--|--|--|--|--|--|--|--|--|--|--|--|--|--|--|--|--|--|--|--|--|--|--|--|--|--|--|--|--|--|--|--|--|--|--|--|--|--|--|--|--|--|--|--|--|--|--|--|--|--|--|--|--|--|--|--|--|--|--|--|--|--|--|--|--|--|--|--|--|--|--|--|--|--|--|--|--|--|--|--|--|--|--|--|--|--|…
GO:0010970	microtubule-based transport	biological_process	0.019991	1	1	327	1	20361	101102172	up	--|
GO:0030705	cytoskeleton-dependent intracellular transport	biological_process	0.019991	1	1	327	1	20361	101102172	up	--|
GO:0042073	intraflagellar transport	biological_process	0.019991	1	1	327	1	20361	101102172	up	--|
GO:0044427	chromosomal part	cellular_component	0.020153	1	10	327	287	20361	1.01107e+86	up	--|--|--|--|--|--|--|--|--|--|
GO:0031072	heat shock protein binding	molecular_function	0.02118	1	2	327	17	20361	1.01123e+17	up	--|--|
GO:0008829	dCTP deaminase activity	molecular_function	0.021348	1	1	327	1	20361	105616742	up	--|
GO:0070176	DRM complex	cellular_component	0.021358	1	1	327	1	20361	101106081	up	--|
GO:0008064	regulation of actin polymerization or depolymerization	biological_process	0.021927	1	3	327	37	20361	1.01122e+26	up	--|--|--|
GO:0008154	actin polymerization or depolymerization	biological_process	0.021927	1	3	327	37	20361	1.01107e+26	up	--|--|--|
GO:0030041	actin filament polymerization	biological_process	0.021927	1	3	327	37	20361	1.01107e+26	up	--|--|--|
GO:0030832	regulation of actin filament length	biological_process	0.021927	1	3	327	37	20361	1.01107e+26	up	--|--|--|
GO:0030833	regulation of actin filament polymerization	biological_process	0.021927	1	3	327	37	20361	1.01107e+26	up	--|--|--|
GO:0032271	regulation of protein polymerization	biological_process	0.021927	1	3	327	37	20361	1.01109e+26	up	--|--|--|
GO:0032535	regulation of cellular component size	biological_process	0.021927	1	3	327	37	20361	1.01122e+26	up	--|--|--|
GO:0032956	regulation of actin cytoskeleton organization	biological_process	0.021927	1	3	327	37	20361	1.01122e+26	up	--|--|--|
GO:0032970	regulation of actin filament-based process	biological_process	0.021927	1	3	327	37	20361	1.01122e+26	up	--|--|--|
GO:0043254	regulation of protein complex assembly	biological_process	0.021927	1	3	327	37	20361	1.01122e+26	up	--|--|--|
GO:0008168	methyltransferase activity	molecular_function	0.022076	1	11	327	310	20361	1.01106e+95	up	--|--|--|--|--|--|--|--|--|--|--|
GO:0043624	cellular protein complex disassembly	biological_process	0.022522	1	3	327	38	20361	1.01113e+26	up	--|--|--|
GO:0031324	negative regulation of cellular metabolic process	biological_process	0.022619	1	4	327	61	20361	1.01119e+35	up	--|--|--|--|
GO:0008276	protein methyltransferase activity	molecular_function	0.02282	1	4	327	61	20361	4.43351e+32	up	--|--|--|--|
GO:0004312	fatty acid synthase activity	molecular_function	0.025173	1	2	327	12	20361	1.01105e+17	up	--|--|
GO:0016853	isomerase activity	molecular_function	0.025437	1	8	327	220	20361	1.01112e+68	up	--|--|--|--|--|--|--|--|
GO:0018193	peptidyl-amino acid modification	biological_process	0.026264	1	4	327	74	20361	1.0112e+32	up	--|--|--|--|
GO:0030120	vesicle coat	cellular_component	0.026509	1	4	327	63	20361	1.01121e+35	up	--|--|--|--|
GO:0030135	coated vesicle	cellular_component	0.026509	1	4	327	63	20361	1.01121e+35	up	--|--|--|--|
GO:0030662	coated vesicle membrane	cellular_component	0.026509	1	4	327	63	20361	1.01106e+35	up	--|--|--|--|
GO:0044452	nucleolar part	cellular_component	0.027654	1	2	327	16	20361	1.01119e+17	up	--|--|
GO:0030042	actin filament depolymerization	biological_process	0.028126	1	2	327	17	20361	1.01122e+17	up	--|--|
GO:0030834	regulation of actin filament depolymerization	biological_process	0.028126	1	2	327	17	20361	1.01122e+17	up	--|--|
GO:0030835	negative regulation of actin filament depolymerization	biological_process	0.028126	1	2	327	17	20361	1.01109e+17	up	--|--|
GO:0030837	negative regulation of actin filament polymerization	biological_process	0.028126	1	2	327	17	20361	1.01122e+17	up	--|--|
GO:0031333	negative regulation of protein complex assembly	biological_process	0.028126	1	2	327	17	20361	1.01109e+17	up	--|--|
GO:0032272	negative regulation of protein polymerization	biological_process	0.028126	1	2	327	17	20361	1.01109e+17	up	--|--|
GO:0051261	protein depolymerization	biological_process	0.028126	1	2	327	17	20361	1.01109e+17	up	--|--|
GO:0051494	negative regulation of cytoskeleton organization	biological_process	0.028126	1	2	327	17	20361	1.01122e+17	up	--|--|
GO:0051693	actin filament capping	biological_process	0.028126	1	2	327	17	20361	1.01109e+17	up	--|--|
GO:1901879	regulation of protein depolymerization	biological_process	0.028126	1	2	327	17	20361	1.01122e+17	up	--|--|
GO:1901880	negative regulation of protein depolymerization	biological_process	0.028126	1	2	327	17	20361	1.01109e+17	up	--|--|
GO:0034641	cellular nitrogen compound metabolic process	biological_process	0.028218	1	90	327	4359	20361	101108110,443130,101108754,101115714,101112253,101105018,101120671,443541,100913156,101115595,101107510,101119728,101108670,101116898,101120168,101103795,101108015,101114986,101106701,101119368,100037661,105616742,101119338,101103997,101105376,101114987,101105737,101103111,101109129,101104143,101103711,101121744,101111412,101120906,100307043,101118301,101112718,100126573,101121962,101119426,10110…	up	--|--|--|--|--|--|--|--|--|--|--|--|--|--|--|--|--|--|--|--|--|--|--|--|--|--|--|--|--|--|--|--|--|--|--|--|--|--|--|--|--|--|--|--|--|--|--|--|--|--|--|--|--|--|--|--|--|--|--|--|--|--|--|--|--|--|--|--|--|--|--|--|--|--|--|--|--|--|--|--|--|--|--|--|--|--|--|--|--|--|
GO:0030659	cytoplasmic vesicle membrane	cellular_component	0.028304	1	4	327	65	20361	1.01121e+35	up	--|--|--|--|
GO:0000775	chromosome, centromeric region	cellular_component	0.029294	1	7	327	170	20361	1.01105e+59	up	--|--|--|--|--|--|--|
GO:0010605	negative regulation of macromolecule metabolic process	biological_process	0.029685	1	4	327	66	20361	1.01119e+35	up	--|--|--|--|
GO:0005667	transcription factor complex	cellular_component	0.029943	1	4	327	79	20361	1.01111e+35	up	--|--|--|--|
GO:0012506	vesicle membrane	cellular_component	0.030012	1	4	327	66	20361	1.01106e+35	up	--|--|--|--|
GO:0009892	negative regulation of metabolic process	biological_process	0.030593	1	4	327	67	20361	1.01104e+35	up	--|--|--|--|
GO:0043242	negative regulation of protein complex disassembly	biological_process	0.03144	1	2	327	18	20361	1.01109e+17	up	--|--|
GO:0008608	attachment of spindle microtubules to kinetochore	biological_process	0.03255	1	3	327	40	20361	1.01107e+26	up	--|--|--|
GO:0016616	oxidoreductase activity, acting on the CH-OH group of donors, NAD or NADP as acceptor	molecular_function	0.032637	1	6	327	130	20361	1.01111e+50	up	--|--|--|--|--|--|
GO:0046906	tetrapyrrole binding	molecular_function	0.033496	1	7	327	185	20361	1.0112e+62	up	--|--|--|--|--|--|--|
GO:0046149	pigment catabolic process	biological_process	0.033588	1	2	327	17	20361	1.01104e+17	up	--|--|
GO:0043241	protein complex disassembly	biological_process	0.034054	1	3	327	45	20361	1.01122e+26	up	--|--|--|
GO:0012507	ER to Golgi transport vesicle membrane	cellular_component	0.034576	1	3	327	42	20361	1.01106e+26	up	--|--|--|
GO:0030127	COPII vesicle coat	cellular_component	0.034576	1	3	327	42	20361	1.01106e+26	up	--|--|--|
GO:0030134	ER to Golgi transport vesicle	cellular_component	0.034576	1	3	327	42	20361	1.01123e+26	up	--|--|--|
GO:0005779	integral to peroxisomal membrane	cellular_component	0.035041	1	2	327	17	20361	1.01104e+17	up	--|--|
GO:0031231	intrinsic to peroxisomal membrane	cellular_component	0.035041	1	2	327	17	20361	1.01123e+17	up	--|--|
GO:0031410	cytoplasmic vesicle	cellular_component	0.035498	1	6	327	142	20361	1.01123e+53	up	--|--|--|--|--|--|
GO:0005577	fibrinogen complex	cellular_component	0.035553	1	5	327	104	20361	1.01116e+44	up	--|--|--|--|--|
GO:0030168	platelet activation	biological_process	0.035553	1	5	327	104	20361	1.01116e+44	up	--|--|--|--|--|
GO:0000175	3'-5'-exoribonuclease activity	molecular_function	0.035944	1	2	327	15	20361	1.01118e+17	up	--|--|
GO:0004532	exoribonuclease activity	molecular_function	0.035944	1	2	327	15	20361	1.01118e+17	up	--|--|
GO:0016896	exoribonuclease activity, producing 5'-phosphomonoesters	molecular_function	0.035944	1	2	327	15	20361	1.01118e+17	up	--|--|
GO:0032984	macromolecular complex disassembly	biological_process	0.036549	1	3	327	46	20361	1.01113e+26	up	--|--|--|
GO:0031982	vesicle	cellular_component	0.036803	1	6	327	143	20361	1.01123e+53	up	--|--|--|--|--|--|
GO:0030479	actin cortical patch	cellular_component	0.037462	1	1	327	2	20361	101121517	up	--|
GO:0030863	cortical cytoskeleton	cellular_component	0.037462	1	1	327	2	20361	101121517	up	--|
GO:0030864	cortical actin cytoskeleton	cellular_component	0.037462	1	1	327	2	20361	101121517	up	--|
GO:0006464	cellular protein modification process	biological_process	0.037991	1	35	327	1419	20361	101119043,101111237,101105018,101104791,101105132,101102161,101121266,101115714,101102036,101119904,101110348,101123349,101120006,101103289,101111746,101123591,101106773,443258,101108549,101120049,101104760,101102748,100037702,101118084,101123613,100171396,100144756,101119893,101103183,101117721,101121744,101122186,100126573,100302350,101123278	up	--|--|--|--|--|--|--|--|--|--|--|--|--|--|--|--|--|--|--|--|--|--|--|--|--|--|--|--|--|--|--|--|--|--|--|
GO:0036211	protein modification process	biological_process	0.037991	1	35	327	1419	20361	101106773,101120049,101108549,443258,101123349,101110348,101119904,101102036,101123591,101111746,101120006,101103289,101121266,101102161,101105132,101115714,101105018,101119043,101111237,101104791,101123278,100302350,101122186,101121744,100126573,100144756,101117721,101119893,101103183,100037702,101102748,101104760,100171396,101123613,101118084	up	--|--|--|--|--|--|--|--|--|--|--|--|--|--|--|--|--|--|--|--|--|--|--|--|--|--|--|--|--|--|--|--|--|--|--|
GO:0006334	nucleosome assembly	biological_process	0.038124	1	3	327	62	20361	1.01111e+26	up	--|--|--|
GO:0031497	chromatin assembly	biological_process	0.038124	1	3	327	62	20361	1.01111e+26	up	--|--|--|
GO:0034728	nucleosome organization	biological_process	0.038124	1	3	327	62	20361	1.01111e+26	up	--|--|--|
GO:0044087	regulation of cellular component biogenesis	biological_process	0.038247	1	3	327	46	20361	1.01122e+26	up	--|--|--|
GO:0006778	porphyrin-containing compound metabolic process	biological_process	0.038518	1	4	327	72	20361	1.01113e+35	up	--|--|--|--|
GO:0016740	transferase activity	molecular_function	0.038965	1	61	327	2738	20361	101109593,101106011,100913156,101106773,101117285,101119728,101108549,101102036,101119904,101112775,101110348,101116898,443121,101103289,101120168,101110015,101123591,101118215,443208,101108887,100302084,101102161,101108234,101115714,101119043,101105018,101109680,101122992,100913154,101123278,101118081,101104601,101104143,101121744,101112089,443351,100307043,101122186,101122328,101105971,10012657…	up	--|--|--|--|--|--|--|--|--|--|--|--|--|--|--|--|--|--|--|--|--|--|--|--|--|--|--|--|--|--|--|--|--|--|--|--|--|--|--|--|--|--|--|--|--|--|--|--|--|--|--|--|--|--|--|--|--|--|--|--|--|
GO:0034453	microtubule anchoring	biological_process	0.040476	1	3	327	43	20361	1.01105e+26	up	--|--|--|
GO:0007015	actin filament organization	biological_process	0.040558	1	3	327	53	20361	1.01107e+26	up	--|--|--|
GO:0004198	calcium-dependent cysteine-type endopeptidase activity	molecular_function	0.041096	1	2	327	16	20361	443130101117867	up	--|--|
GO:0022411	cellular component disassembly	biological_process	0.041862	1	3	327	48	20361	1.01113e+26	up	--|--|--|
GO:0000323	lytic vacuole	cellular_component	0.042141	1	1	327	3	20361	100034668	up	--|
GO:0005764	lysosome	cellular_component	0.042141	1	1	327	3	20361	100034668	up	--|
GO:0031361	integral to thylakoid membrane	cellular_component	0.04215	1	1	327	2	20361	101122896	up	--|
GO:0008408	3'-5' exonuclease activity	molecular_function	0.042253	1	3	327	40	20361	1.01118e+26	up	--|--|--|
GO:0030411	scytalone dehydratase activity	molecular_function	0.042255	1	1	327	2	20361	101104425	up	--|
GO:0030141	secretory granule	cellular_component	0.042493	1	2	327	20	20361	1.01119e+17	up	--|--|
GO:0006996	organelle organization	biological_process	0.044648	1	23	327	915	20361	1.01123e+206	up	--|--|--|--|--|--|--|--|--|--|--|--|--|--|--|--|--|--|--|--|--|--|--|
GO:0008171	O-methyltransferase activity	molecular_function	0.044758	1	3	327	46	20361	1.01106e+26	up	--|--|--|
GO:0006807	nitrogen compound metabolic process	biological_process	0.044982	1	93	327	4608	20361	100037661,105616742,101119368,101106701,101114986,101103997,101105376,101105737,101114987,101119338,101104143,101103111,101109129,101112718,101121962,101119426,100126573,101118301,101111412,101121744,101103711,100307043,101120906,101108754,101115714,101108110,443130,101112240,101112253,101105018,101120671,101119728,101115595,100913156,443541,101107510,101103795,101120168,101108015,101108670,10111…	up	--|--|--|--|--|--|--|--|--|--|--|--|--|--|--|--|--|--|--|--|--|--|--|--|--|--|--|--|--|--|--|--|--|--|--|--|--|--|--|--|--|--|--|--|--|--|--|--|--|--|--|--|--|--|--|--|--|--|--|--|--|--|--|--|--|--|--|--|--|--|--|--|--|--|--|--|--|--|--|--|--|--|--|--|--|--|--|--|--|--|--|--|--|
GO:0043168	anion binding	molecular_function	0.045897	1	54	327	2371	20361	101103111,101115097,101110773,101103565,101104143,101122328,101122186,101115027,100126573,101110288,100144756,101119893,100037661,101112853,101104530,101117721,101104760,101123613,101103997,100171396,101105737,101119820,101120873,101115595,100101228,101106773,101118162,101108549,101109414,101119904,101102036,105614852,101110616,101104719,101123269,101117485,100302079,101108015,101118215,101108887…	up	--|--|--|--|--|--|--|--|--|--|--|--|--|--|--|--|--|--|--|--|--|--|--|--|--|--|--|--|--|--|--|--|--|--|--|--|--|--|--|--|--|--|--|--|--|--|--|--|--|--|--|--|--|--|
GO:0045934	negative regulation of nucleobase-containing compound metabolic process	biological_process	0.046007	1	3	327	46	20361	1.01115e+26	up	--|--|--|
GO:0051172	negative regulation of nitrogen compound metabolic process	biological_process	0.046007	1	3	327	46	20361	1.01119e+26	up	--|--|--|
GO:0006333	chromatin assembly or disassembly	biological_process	0.046054	1	3	327	66	20361	1.01111e+26	up	--|--|--|
GO:0015105	arsenite transmembrane transporter activity	molecular_function	0.046246	1	1	327	3	20361	101102287	up	--|
GO:0015700	arsenite transport	biological_process	0.046246	1	1	327	3	20361	101102287	up	--|
GO:0065004	protein-DNA complex assembly	biological_process	0.046296	1	4	327	102	20361	1.01121e+35	up	--|--|--|--|
GO:0071824	protein-DNA complex subunit organization	biological_process	0.046296	1	4	327	102	20361	1.01121e+35	up	--|--|--|--|
GO:0043412	macromolecule modification	biological_process	0.046299	1	37	327	1547	20361	101105018,101119043,101111237,101104791,101121266,101102161,101105132,101115714,101123349,101116898,101110348,101119904,101102036,101123591,101111746,101120006,101103289,100415775,101106773,101120049,101108549,443258,101102748,100037702,101104760,100171396,101118084,101123613,100144756,101117721,101103183,101119893,101122186,101121744,100126573,101123278,100302350	up	--|--|--|--|--|--|--|--|--|--|--|--|--|--|--|--|--|--|--|--|--|--|--|--|--|--|--|--|--|--|--|--|--|--|--|--|--|
GO:0005778	peroxisomal membrane	cellular_component	0.047974	1	2	327	20	20361	1.01104e+17	up	--|--|
GO:0031903	microbody membrane	cellular_component	0.047974	1	2	327	20	20361	1.01104e+17	up	--|--|
GO:0044438	microbody part	cellular_component	0.047974	1	2	327	20	20361	1.01104e+17	up	--|--|
GO:0044439	peroxisomal part	cellular_component	0.047974	1	2	327	20	20361	1.01104e+17	up	--|--|
GO:0006888	ER to Golgi vesicle-mediated transport	biological_process	0.048667	1	3	327	51	20361	1.01123e+26	up	--|--|--|
GO:0010207	photosystem II assembly	biological_process	0.049623	1	1	327	4	20361	101109027	up	--|
GO:0044421	extracellular region part	cellular_component	0.050081	1	14	327	482	20361	1.00145e+125	up	--|--|--|--|--|--|--|--|--|--|--|--|--|--|
GO:0004308	exo-alpha-sialidase activity	molecular_function	0.05056	1	1	327	3	20361	100144756	up	--|
GO:0016997	alpha-sialidase activity	molecular_function	0.05056	1	1	327	3	20361	100144756	up	--|
GO:0005819	spindle	cellular_component	0.051158	1	5	327	114	20361	1.01103e+44	up	--|--|--|--|--|
GO:0042440	pigment metabolic process	biological_process	0.051563	1	4	327	77	20361	1.01104e+35	up	--|--|--|--|
GO:0009059	macromolecule biosynthetic process	biological_process	0.051725	1	72	327	3795	20361	443541,101106725,101108670,101120168,101103795,101108015,101118866,101108110,443130,101102161,101108754,101105018,101103111,101123278,101109129,101104143,101103711,101111412,101121744,100307043,101112718,101119426,100126573,101114986,101119368,100037661,105616742,101119338,101105376,101103997,101106365,101108211,101104964,101119904,101113523,101119403,101117010,100135440,101123349,101110015,44322…	up	--|--|--|--|--|--|--|--|--|--|--|--|--|--|--|--|--|--|--|--|--|--|--|--|--|--|--|--|--|--|--|--|--|--|--|--|--|--|--|--|--|--|--|--|--|--|--|--|--|--|--|--|--|--|--|--|--|--|--|--|--|--|--|--|--|--|--|--|--|--|--|--|
GO:0003725	double-stranded RNA binding	molecular_function	0.051966	1	1	327	3	20361	101110288	up	--|
GO:0004540	ribonuclease activity	molecular_function	0.052213	1	5	327	122	20361	1.00189e+41	up	--|--|--|--|--|
GO:0016151	nickel cation binding	molecular_function	0.052377	1	6	327	164	20361	1.01124e+53	up	--|--|--|--|--|--|
GO:0001775	cell activation	biological_process	0.052546	1	5	327	118	20361	1.01104e+44	up	--|--|--|--|--|
GO:0043047	single-stranded telomeric DNA binding	molecular_function	0.052929	1	1	327	3	20361	101107695	up	--|
GO:0016614	oxidoreductase activity, acting on CH-OH group of donors	molecular_function	0.053353	1	6	327	145	20361	1.01106e+50	up	--|--|--|--|--|--|
GO:0051191	prosthetic group biosynthetic process	biological_process	0.053449	1	1	327	3	20361	101106394	up	--|
GO:0007599	hemostasis	biological_process	0.053932	1	6	327	153	20361	1.01117e+53	up	--|--|--|--|--|--|
GO:0050817	coagulation	biological_process	0.053932	1	6	327	153	20361	1.01115e+53	up	--|--|--|--|--|--|
GO:0050878	regulation of body fluid levels	biological_process	0.053932	1	6	327	153	20361	1.01115e+53	up	--|--|--|--|--|--|
GO:0035639	purine ribonucleoside triphosphate binding	molecular_function	0.054044	1	46	327	2006	20361	101109414,101108549,101118162,100101228,101115595,101106773,101120873,101108015,100302079,101118215,101104719,105614852,101102036,101119904,101115714,101123035,101108754,100302084,101102161,101104981,101109089,101108887,101105602,101120671,101111969,101109680,101111237,101103565,101110773,101115097,101103111,100126573,101115027,101122186,101122328,101117721,100037661,101104530,101119893,100144756…	up	--|--|--|--|--|--|--|--|--|--|--|--|--|--|--|--|--|--|--|--|--|--|--|--|--|--|--|--|--|--|--|--|--|--|--|--|--|--|--|--|--|--|--|--|--|--|
GO:0016043	cellular component organization	biological_process	0.055133	1	36	327	1596	20361	101120671,101112253,101115807,101121266,101121715,101115715,101121517,101118866,101114454,101120006,101122599,101107445,101123158,101104182,101108893,101104760,101114646,101109027,101114987,101102172,101106365,101105376,101123425,101103607,101106701,101122875,101120517,101107695,101112393,101106908,101113954,101118881,101111481,101120026,101112552,101102737	up	--|--|--|--|--|--|--|--|--|--|--|--|--|--|--|--|--|--|--|--|--|--|--|--|--|--|--|--|--|--|--|--|--|--|--|--|
GO:0016836	hydro-lyase activity	molecular_function	0.055158	1	4	327	81	20361	1.01104e+32	up	--|--|--|--|
GO:0010257	NADH dehydrogenase complex assembly	biological_process	0.055235	1	1	327	5	20361	101121266	up	--|
GO:0032981	mitochondrial respiratory chain complex I assembly	biological_process	0.055235	1	1	327	5	20361	101121266	up	--|
GO:0097031	mitochondrial respiratory chain complex I biogenesis	biological_process	0.055235	1	1	327	5	20361	101121266	up	--|
GO:0001883	purine nucleoside binding	molecular_function	0.055284	1	46	327	2009	20361	101104530,100037661,101119893,101117721,100144756,101110288,101103997,101123613,100171396,101105737,101104760,101103565,101110773,101103111,101115097,101115027,100126573,101122186,101122328,101123035,101108754,101115714,101104981,101108887,101109089,101102161,100302084,101105602,101111237,101120671,101111969,101109680,101109414,101108549,100101228,101115595,101106773,101120873,101118162,100302079…	up	--|--|--|--|--|--|--|--|--|--|--|--|--|--|--|--|--|--|--|--|--|--|--|--|--|--|--|--|--|--|--|--|--|--|--|--|--|--|--|--|--|--|--|--|--|--|
GO:0032549	ribonucleoside binding	molecular_function	0.055284	1	46	327	2009	20361	101109680,101111969,101120671,101111237,101105602,100302084,101102161,101109089,101108887,101104981,101115714,101123035,101108754,101104719,101119904,101102036,105614852,101118215,100302079,101108015,101118162,101120873,100101228,101115595,101106773,101108549,101109414,101104760,100171396,101105737,101123613,101103997,101110288,100144756,101117721,101119893,101104530,100037661,101122328,101122186…	up	--|--|--|--|--|--|--|--|--|--|--|--|--|--|--|--|--|--|--|--|--|--|--|--|--|--|--|--|--|--|--|--|--|--|--|--|--|--|--|--|--|--|--|--|--|--|
GO:0032550	purine ribonucleoside binding	molecular_function	0.055284	1	46	327	2009	20361	100302084,101102161,101108887,101109089,101104981,101115714,101123035,101108754,101111969,101109680,101120671,101111237,101105602,101118162,101120873,101115595,100101228,101106773,101108549,101109414,101104719,101119904,105614852,101102036,101108015,100302079,101118215,101110288,100144756,101117721,101119893,100037661,101104530,101104760,101105737,100171396,101123613,101103997,101115097,101103111…	up	--|--|--|--|--|--|--|--|--|--|--|--|--|--|--|--|--|--|--|--|--|--|--|--|--|--|--|--|--|--|--|--|--|--|--|--|--|--|--|--|--|--|--|--|--|--|
GO:0034645	cellular macromolecule biosynthetic process	biological_process	0.055438	1	71	327	3755	20361	443541,101106725,101108670,101108015,101118866,101120168,101103795,443130,101102161,101108110,101108754,101105018,101123278,101109129,101103111,101104143,100307043,101103711,101121744,101111412,100126573,101112718,101119426,101114986,101119368,105616742,100037661,101119338,101106365,101105376,101103997,101108211,101104964,101117010,101123349,100135440,101119904,101119403,101113523,101109474,10112…	up	--|--|--|--|--|--|--|--|--|--|--|--|--|--|--|--|--|--|--|--|--|--|--|--|--|--|--|--|--|--|--|--|--|--|--|--|--|--|--|--|--|--|--|--|--|--|--|--|--|--|--|--|--|--|--|--|--|--|--|--|--|--|--|--|--|--|--|--|--|--|--|
GO:0008285	negative regulation of cell proliferation	biological_process	0.055485	1	1	327	3	20361	101102805	up	--|
GO:0032555	purine ribonucleotide binding	molecular_function	0.056646	1	46	327	2013	20361	101103111,101115097,101110773,101103565,101122328,101122186,101115027,100126573,101110288,100144756,101119893,100037661,101104530,101117721,101104760,101123613,101103997,101105737,100171396,101120873,100101228,101115595,101106773,101118162,101108549,101109414,101119904,101102036,105614852,101104719,100302079,101118215,101108015,101108887,101109089,101104981,100302084,101102161,101123035,101108754…	up	--|--|--|--|--|--|--|--|--|--|--|--|--|--|--|--|--|--|--|--|--|--|--|--|--|--|--|--|--|--|--|--|--|--|--|--|--|--|--|--|--|--|--|--|--|--|
GO:0016829	lyase activity	molecular_function	0.057732	1	11	327	350	20361	1.01111e+95	up	--|--|--|--|--|--|--|--|--|--|--|
GO:0006787	porphyrin-containing compound catabolic process	biological_process	0.057973	1	2	327	24	20361	1.01108e+17	up	--|--|
GO:0033015	tetrapyrrole catabolic process	biological_process	0.057973	1	2	327	24	20361	1.01108e+17	up	--|--|
GO:0044724	single-organism carbohydrate catabolic process	biological_process	0.058042	1	3	327	51	20361	1.01113e+20	up	--|--|--|
GO:0005694	chromosome	cellular_component	0.05826	1	10	327	338	20361	1.01105e+86	up	--|--|--|--|--|--|--|--|--|--|
GO:0042974	retinoic acid receptor binding	molecular_function	0.059167	1	1	327	3	20361	101105376	up	--|
GO:0008757	S-adenosylmethionine-dependent methyltransferase activity	molecular_function	0.059564	1	5	327	119	20361	1.01117e+41	up	--|--|--|--|--|
GO:0001882	nucleoside binding	molecular_function	0.059771	1	46	327	2020	20361	101105737,100171396,101123613,101103997,101104760,101117721,101119893,101104530,100037661,101110288,100144756,100126573,101115027,101122328,101122186,101110773,101103565,101115097,101103111,101105602,101109680,101111969,101120671,101111237,101115714,101108754,101123035,101102161,100302084,101108887,101109089,101104981,101118215,100302079,101108015,101104719,101119904,105614852,101102036,101108549…	up	--|--|--|--|--|--|--|--|--|--|--|--|--|--|--|--|--|--|--|--|--|--|--|--|--|--|--|--|--|--|--|--|--|--|--|--|--|--|--|--|--|--|--|--|--|--|
GO:0048285	organelle fission	biological_process	0.06091	1	5	327	125	20361	1.01105e+44	up	--|--|--|--|--|
GO:0006313	transposition, DNA-mediated	biological_process	0.061262	1	3	327	48	20361	1.01117e+26	up	--|--|--|
GO:0032196	transposition	biological_process	0.061262	1	3	327	48	20361	1.01106e+26	up	--|--|--|
GO:0006006	glucose metabolic process	biological_process	0.061599	1	3	327	51	20361	4.43086e+20	up	--|--|--|
GO:0017111	nucleoside-triphosphatase activity	molecular_function	0.061695	1	23	327	918	20361	1.01115e+206	up	--|--|--|--|--|--|--|--|--|--|--|--|--|--|--|--|--|--|--|--|--|--|--|
GO:0000940	condensed chromosome outer kinetochore	cellular_component	0.062518	1	4	327	87	20361	1.01103e+35	up	--|--|--|--|
GO:0006582	melanin metabolic process	biological_process	0.062704	1	1	327	3	20361	101104425	up	--|
GO:0006098	pentose-phosphate shunt	biological_process	0.062818	1	1	327	4	20361	443541	up	--|
GO:0006740	NADPH regeneration	biological_process	0.062818	1	1	327	4	20361	443541	up	--|
GO:0006631	fatty acid metabolic process	biological_process	0.062934	1	4	327	83	20361	1.01106e+35	up	--|--|--|--|
GO:0005096	GTPase activator activity	molecular_function	0.063948	1	4	327	83	20361	1.01103e+35	up	--|--|--|--|
GO:0030658	transport vesicle membrane	cellular_component	0.064363	1	3	327	53	20361	1.01123e+26	up	--|--|--|
GO:0003824	catalytic activity	molecular_function	0.064603	1	149	327	7631	20361	101110015,101103289,100302079,101113202,101123591,101110348,101119904,101110616,443258,101107733,101104841,101102759,101108211,100415775,101106011,101110306,100188915,101111237,101111969,101119850,443208,101107688,101115027,443351,101122328,101113954,101122186,101110773,101114453,101102112,100302350,101110910,101123613,100171396,101108630,101114517,101109744,101102748,100037702,101108050,10112341…	up	--|--|--|--|--|--|--|--|--|--|--|--|--|--|--|--|--|--|--|--|--|--|--|--|--|--|--|--|--|--|--|--|--|--|--|--|--|--|--|--|--|--|--|--|--|--|--|--|--|--|--|--|--|--|--|--|--|--|--|--|--|--|--|--|--|--|--|--|--|--|--|--|--|--|--|--|--|--|--|--|--|--|--|--|--|--|--|--|--|--|--|--|--|--|--|--|--|--|--|--|--|--|--|--|--|--|--|--|--|--|--|--|--|--|--|--|--|--|--|--|--|--|--|--|--|--|--|--|--|--|--|--|--|…
GO:0010467	gene expression	biological_process	0.065381	1	71	327	3802	20361	101105691,101112552,101102874,101110910,101106081,101111557,443351,101113954,101111481,101106908,101112694,101122372,101104702,101107666,101119170,101102732,101123613,101104961,101114639,101108211,101104964,101113523,101119904,100135440,101117010,443121,101110015,443229,101123591,101118215,101109474,101104981,443208,101119043,101107950,101119000,101109680,101110974,101110783,101122992,101103111,1…	up	--|--|--|--|--|--|--|--|--|--|--|--|--|--|--|--|--|--|--|--|--|--|--|--|--|--|--|--|--|--|--|--|--|--|--|--|--|--|--|--|--|--|--|--|--|--|--|--|--|--|--|--|--|--|--|--|--|--|--|--|--|--|--|--|--|--|--|--|--|--|--|
GO:0043244	regulation of protein complex disassembly	biological_process	0.066111	1	2	327	28	20361	1.01122e+17	up	--|--|
GO:0000120	RNA polymerase I transcription factor complex	cellular_component	0.066197	1	1	327	4	20361	101119170	up	--|
GO:0005668	RNA polymerase transcription factor SL1 complex	cellular_component	0.066197	1	1	327	4	20361	101119170	up	--|
GO:0019865	immunoglobulin binding	molecular_function	0.066461	1	1	327	4	20361	101104702	up	--|
GO:0051187	cofactor catabolic process	biological_process	0.066836	1	2	327	26	20361	1.01108e+17	up	--|--|
GO:0032553	ribonucleotide binding	molecular_function	0.06697	1	46	327	2039	20361	101122328,101122186,100126573,101115027,101115097,101103111,101110773,101103565,101104760,101105737,100171396,101123613,101103997,101110288,100144756,101117721,101119893,101104530,100037661,101104719,101119904,105614852,101102036,100302079,101118215,101108015,101118162,101120873,101115595,100101228,101106773,101108549,101109414,101111969,101109680,101120671,101111237,101105602,100302084,101102161…	up	--|--|--|--|--|--|--|--|--|--|--|--|--|--|--|--|--|--|--|--|--|--|--|--|--|--|--|--|--|--|--|--|--|--|--|--|--|--|--|--|--|--|--|--|--|--|
GO:0072686	mitotic spindle	cellular_component	0.067312	1	3	327	55	20361	1.01107e+26	up	--|--|--|
GO:0032774	RNA biosynthetic process	biological_process	0.067364	1	51	327	2407	20361	101104964,101108211,443541,101123591,101109474,101103795,443229,101120168,101123349,101117010,101113523,101108670,101119904,101108754,443130,443208,101108110,101110974,101110783,101109680,101119043,101107950,101105018,101104143,101106081,101111557,101109129,101102874,101103111,101112552,100126573,101112718,101119426,101111481,100307043,101121744,101111412,101103711,443351,101107666,101106908,1000…	up	--|--|--|--|--|--|--|--|--|--|--|--|--|--|--|--|--|--|--|--|--|--|--|--|--|--|--|--|--|--|--|--|--|--|--|--|--|--|--|--|--|--|--|--|--|--|--|--|--|--|--|
GO:0017076	purine nucleotide binding	molecular_function	0.067948	1	46	327	2043	20361	101103111,101115097,101103565,101110773,101122186,101122328,101115027,100126573,100144756,101110288,101104530,100037661,101119893,101117721,101104760,101103997,101123613,101105737,100171396,101115595,100101228,101106773,101120873,101118162,101109414,101108549,105614852,101102036,101119904,101104719,101118215,100302079,101108015,101104981,101109089,101108887,100302084,101102161,101123035,101108754…	up	--|--|--|--|--|--|--|--|--|--|--|--|--|--|--|--|--|--|--|--|--|--|--|--|--|--|--|--|--|--|--|--|--|--|--|--|--|--|--|--|--|--|--|--|--|--|
GO:0044267	cellular protein metabolic process	biological_process	0.068239	1	50	327	2633	20361	101123278,101106394,100302350,101112552,101122186,101121744,100126573,100144756,101117721,101112694,101119893,101103183,101122372,101119338,101104760,100037702,101102748,101106365,100171396,101118084,101104961,101123613,101106773,101108549,101120049,101106725,443258,101123349,100135440,101102036,101110348,101119904,101118866,101123591,101103289,101120006,101110015,101111746,101121266,101102161,10…	up	--|--|--|--|--|--|--|--|--|--|--|--|--|--|--|--|--|--|--|--|--|--|--|--|--|--|--|--|--|--|--|--|--|--|--|--|--|--|--|--|--|--|--|--|--|--|--|--|--|--|
GO:0016301	kinase activity	molecular_function	0.068408	1	27	327	1088	20361	1.00171e+239	up	--|--|--|--|--|--|--|--|--|--|--|--|--|--|--|--|--|--|--|--|--|--|--|--|--|--|--|
GO:0020037	heme binding	molecular_function	0.068527	1	6	327	176	20361	1.01123e+53	up	--|--|--|--|--|--|
GO:0044433	cytoplasmic vesicle part	cellular_component	0.068687	1	4	327	89	20361	1.01123e+35	up	--|--|--|--|
GO:0000777	condensed chromosome kinetochore	cellular_component	0.069041	1	4	327	90	20361	1.01103e+35	up	--|--|--|--|
GO:0000779	condensed chromosome, centromeric region	cellular_component	0.069041	1	4	327	90	20361	1.01105e+35	up	--|--|--|--|
GO:0016073	snRNA metabolic process	biological_process	0.069624	1	1	327	4	20361	101121962	up	--|
GO:0016180	snRNA processing	biological_process	0.069624	1	1	327	4	20361	101121962	up	--|
GO:0034472	snRNA 3'-end processing	biological_process	0.069624	1	1	327	4	20361	101121962	up	--|
GO:0034477	U6 snRNA 3'-end processing	biological_process	0.069624	1	1	327	4	20361	101121962	up	--|
GO:0043628	ncRNA 3'-end processing	biological_process	0.069624	1	1	327	4	20361	101121962	up	--|
GO:0030674	protein binding, bridging	molecular_function	0.070366	1	5	327	124	20361	1.01112e+44	up	--|--|--|--|--|
GO:0060090	binding, bridging	molecular_function	0.070366	1	5	327	124	20361	1.01115e+44	up	--|--|--|--|--|
GO:0022607	cellular component assembly	biological_process	0.071053	1	19	327	791	20361	1.01109e+170	up	--|--|--|--|--|--|--|--|--|--|--|--|--|--|--|--|--|--|--|
GO:0016462	pyrophosphatase activity	molecular_function	0.071572	1	23	327	934	20361	1.00302e+206	up	--|--|--|--|--|--|--|--|--|--|--|--|--|--|--|--|--|--|--|--|--|--|--|
GO:0036094	small molecule binding	molecular_function	0.072469	1	52	327	2343	20361	101104143,101103565,101110773,101115097,101103111,100126573,101115027,101122186,101122328,101103243,101117721,100037661,101104530,101119893,100144756,101110288,101119820,100171396,101105737,101103997,101123613,101104760,101109414,101108549,101118162,101106011,100101228,101115595,101106773,101120873,443541,100302079,101108015,101118215,101104719,105614852,101102036,101119904,101119850,101115714,10…	up	--|--|--|--|--|--|--|--|--|--|--|--|--|--|--|--|--|--|--|--|--|--|--|--|--|--|--|--|--|--|--|--|--|--|--|--|--|--|--|--|--|--|--|--|--|--|--|--|--|--|--|--|
GO:0007059	chromosome segregation	biological_process	0.073193	1	4	327	86	20361	1.01107e+35	up	--|--|--|--|
GO:0010558	negative regulation of macromolecule biosynthetic process	biological_process	0.073454	1	3	327	56	20361	1.01119e+26	up	--|--|--|
GO:0031327	negative regulation of cellular biosynthetic process	biological_process	0.073454	1	3	327	56	20361	1.01115e+26	up	--|--|--|
GO:2000113	negative regulation of cellular macromolecule biosynthetic process	biological_process	0.073454	1	3	327	56	20361	1.01119e+26	up	--|--|--|
GO:0048523	negative regulation of cellular process	biological_process	0.074322	1	7	327	210	20361	1.01109e+62	up	--|--|--|--|--|--|--|
GO:0000166	nucleotide binding	molecular_function	0.07469	1	51	327	2299	20361	101110288,100144756,101119893,101104530,100037661,101117721,101104760,101123613,101103997,100171396,101105737,101119820,101103111,101115097,101110773,101103565,101104143,101122328,101122186,101115027,100126573,101108887,101109089,101104981,100302084,101102161,101123035,101108754,101115714,101119850,101111237,101109680,101111969,101120671,101105602,101120873,443541,100101228,101115595,101106773,10…	up	--|--|--|--|--|--|--|--|--|--|--|--|--|--|--|--|--|--|--|--|--|--|--|--|--|--|--|--|--|--|--|--|--|--|--|--|--|--|--|--|--|--|--|--|--|--|--|--|--|--|--|
GO:1901265	nucleoside phosphate binding	molecular_function	0.07469	1	51	327	2299	20361	101104981,101109089,101108887,100302084,101102161,101108754,101123035,101119850,101115714,101111237,101120671,101109680,101111969,101105602,100101228,101115595,101106011,101106773,443541,101120873,101118162,101109414,101108549,105614852,101102036,101119904,101104719,101118215,100302079,101108015,100144756,101110288,100037661,101104530,101119893,101117721,101104760,101103997,101123613,101119820,10…	up	--|--|--|--|--|--|--|--|--|--|--|--|--|--|--|--|--|--|--|--|--|--|--|--|--|--|--|--|--|--|--|--|--|--|--|--|--|--|--|--|--|--|--|--|--|--|--|--|--|--|--|
GO:0015994	chlorophyll metabolic process	biological_process	0.075062	1	2	327	26	20361	1.01108e+17	up	--|--|
GO:0033043	regulation of organelle organization	biological_process	0.075374	1	5	327	129	20361	1.01107e+44	up	--|--|--|--|--|
GO:0009890	negative regulation of biosynthetic process	biological_process	0.075441	1	3	327	57	20361	1.01115e+26	up	--|--|--|
GO:0042060	wound healing	biological_process	0.076666	1	6	327	170	20361	1.01115e+53	up	--|--|--|--|--|--|
GO:0006259	DNA metabolic process	biological_process	0.076673	1	28	327	1226	20361	1.01116e+251	up	--|--|--|--|--|--|--|--|--|--|--|--|--|--|--|--|--|--|--|--|--|--|--|--|--|--|--|--|
GO:0006152	purine nucleoside catabolic process	biological_process	0.076807	1	2	327	22	20361	1.01117e+17	up	--|--|
GO:0006184	GTP catabolic process	biological_process	0.076807	1	2	327	22	20361	1.01117e+17	up	--|--|
GO:0009143	nucleoside triphosphate catabolic process	biological_process	0.076807	1	2	327	22	20361	1.01117e+17	up	--|--|
GO:0009146	purine nucleoside triphosphate catabolic process	biological_process	0.076807	1	2	327	22	20361	1.01117e+17	up	--|--|
GO:0009203	ribonucleoside triphosphate catabolic process	biological_process	0.076807	1	2	327	22	20361	1.01108e+17	up	--|--|
GO:0009207	purine ribonucleoside triphosphate catabolic process	biological_process	0.076807	1	2	327	22	20361	1.01108e+17	up	--|--|
GO:0033124	regulation of GTP catabolic process	biological_process	0.076807	1	2	327	22	20361	1.01117e+17	up	--|--|
GO:0043087	regulation of GTPase activity	biological_process	0.076807	1	2	327	22	20361	1.01108e+17	up	--|--|
GO:0046130	purine ribonucleoside catabolic process	biological_process	0.076807	1	2	327	22	20361	1.01108e+17	up	--|--|
GO:1901069	guanosine-containing compound catabolic process	biological_process	0.076807	1	2	327	22	20361	1.01108e+17	up	--|--|
GO:0004074	biliverdin reductase activity	molecular_function	0.077127	1	1	327	5	20361	101103711	up	--|
GO:0042167	heme catabolic process	biological_process	0.077127	1	1	327	5	20361	101103711	up	--|
GO:0016437	tRNA cytidylyltransferase activity	molecular_function	0.077395	1	1	327	4	20361	101116849	up	--|
GO:0001669	acrosomal vesicle	cellular_component	0.078107	1	1	327	6	20361	101118881	up	--|
GO:0044270	cellular nitrogen compound catabolic process	biological_process	0.078183	1	5	327	123	20361	1.01118e+44	up	--|--|--|--|--|
GO:0046700	heterocycle catabolic process	biological_process	0.078183	1	5	327	123	20361	1.01104e+44	up	--|--|--|--|--|
GO:0007010	cytoskeleton organization	biological_process	0.078478	1	12	327	426	20361	1.01123e+107	up	--|--|--|--|--|--|--|--|--|--|--|--|
GO:0016772	transferase activity, transferring phosphorus-containing groups	molecular_function	0.079012	1	38	327	1663	20361	101106773,101108549,101119728,101102036,101112775,101119904,101110015,101120168,101123591,101118215,443208,101108887,101102161,101115714,101119043,101105018,101109680,101122992,101112089,101121744,101122186,100307043,101122328,100126573,101109315,100147801,100144756,101119893,101117721,105616742,101107666,101117296,101116849,101123414,101119338,101102732,101123613,100171396	up	--|--|--|--|--|--|--|--|--|--|--|--|--|--|--|--|--|--|--|--|--|--|--|--|--|--|--|--|--|--|--|--|--|--|--|--|--|--|
GO:0015979	photosynthesis	biological_process	0.079755	1	6	327	178	20361	1.01112e+53	up	--|--|--|--|--|--|
GO:0007268	synaptic transmission	biological_process	0.079945	1	2	327	25	20361	1.01123e+17	up	--|--|
GO:0019226	transmission of nerve impulse	biological_process	0.079945	1	2	327	25	20361	1.0111e+17	up	--|--|
GO:0035637	multicellular organismal signaling	biological_process	0.079945	1	2	327	25	20361	1.01123e+17	up	--|--|
GO:0006351	transcription, DNA-dependent	biological_process	0.080054	1	50	327	2381	20361	101104964,101108211,443541,443229,101120168,101103795,101109474,101123591,101119904,101108670,101113523,101117010,101108754,101108110,443208,443130,101105018,101107950,101119043,101110974,101109680,101110783,101106081,101111557,101104143,101112552,101103111,101109129,101102874,101111481,101112718,101119426,100126573,101103711,443351,101111412,101121744,100307043,101106908,100037661,101107666,1011…	up	--|--|--|--|--|--|--|--|--|--|--|--|--|--|--|--|--|--|--|--|--|--|--|--|--|--|--|--|--|--|--|--|--|--|--|--|--|--|--|--|--|--|--|--|--|--|--|--|--|--|
GO:0005634	nucleus	cellular_component	0.080435	1	43	327	2025	20361	101118620,101118472,101120671,101110783,101110974,101107950,101119482,443208,101108110,101113202,101111267,101104719,101117010,101119403,101104964,100188915,101123158,101108211,101107445,101105376,101119338,101119170,101104760,101103689,101112393,101117721,101107695,101107666,101110288,101106701,101114986,101119426,101112718,101118301,101120985,101113954,443351,101103711,101106081,101109129,10111…	up	--|--|--|--|--|--|--|--|--|--|--|--|--|--|--|--|--|--|--|--|--|--|--|--|--|--|--|--|--|--|--|--|--|--|--|--|--|--|--|--|--|--|--|
GO:0016556	mRNA modification	biological_process	0.081051	1	1	327	4	20361	101116898	up	--|
GO:0080009	mRNA methylation	biological_process	0.081051	1	1	327	4	20361	101116898	up	--|
GO:0004022	alcohol dehydrogenase (NAD) activity	molecular_function	0.081303	1	1	327	4	20361	101109315	up	--|
GO:0015945	methanol metabolic process	biological_process	0.081303	1	1	327	4	20361	101109315	up	--|
GO:0015946	methanol oxidation	biological_process	0.081303	1	1	327	4	20361	101109315	up	--|
GO:0034308	primary alcohol metabolic process	biological_process	0.081303	1	1	327	4	20361	101109315	up	--|
GO:0009538	photosystem I reaction center	cellular_component	0.081319	1	1	327	4	20361	101115714	up	--|
GO:0008488	gamma-glutamyl carboxylase activity	molecular_function	0.082223	1	1	327	5	20361	101120006	up	--|
GO:0017187	peptidyl-glutamic acid carboxylation	biological_process	0.082223	1	1	327	5	20361	101120006	up	--|
GO:0018200	peptidyl-glutamic acid modification	biological_process	0.082223	1	1	327	5	20361	101120006	up	--|
GO:0018214	protein carboxylation	biological_process	0.082223	1	1	327	5	20361	101120006	up	--|
GO:0007596	blood coagulation	biological_process	0.082417	1	5	327	130	20361	1.01115e+44	up	--|--|--|--|--|
GO:0009164	nucleoside catabolic process	biological_process	0.082532	1	2	327	23	20361	1.01108e+17	up	--|--|
GO:0042454	ribonucleoside catabolic process	biological_process	0.082532	1	2	327	23	20361	1.01108e+17	up	--|--|
GO:1901658	glycosyl compound catabolic process	biological_process	0.082532	1	2	327	23	20361	1.01108e+17	up	--|--|
GO:0018958	phenol-containing compound metabolic process	biological_process	0.082662	1	1	327	4	20361	101104425	up	--|
GO:0009154	purine ribonucleotide catabolic process	biological_process	0.083114	1	2	327	23	20361	1.01117e+17	up	--|--|
GO:0009261	ribonucleotide catabolic process	biological_process	0.083114	1	2	327	23	20361	1.01108e+17	up	--|--|
GO:0043233	organelle lumen	cellular_component	0.085352	1	13	327	497	20361	1.01113e+116	up	--|--|--|--|--|--|--|--|--|--|--|--|--|
GO:0070013	intracellular organelle lumen	cellular_component	0.085352	1	13	327	497	20361	1.01108e+116	up	--|--|--|--|--|--|--|--|--|--|--|--|--|
GO:0071840	cellular component organization or biogenesis	biological_process	0.087715	1	37	327	1727	20361	101115715,101121715,101121266,101115807,101112253,101120671,101104182,101123158,101122599,101107445,101120006,101118866,101121517,101114454,101106908,101107695,101120517,101112393,101122875,101106701,101103607,101123425,101105376,101102172,101106365,101109027,101114987,101104760,101114646,101108893,101119338,101102737,101112552,101120026,101111481,101118881,101113954	up	--|--|--|--|--|--|--|--|--|--|--|--|--|--|--|--|--|--|--|--|--|--|--|--|--|--|--|--|--|--|--|--|--|--|--|--|--|
GO:0031974	membrane-enclosed lumen	cellular_component	0.090856	1	13	327	504	20361	1.01113e+116	up	--|--|--|--|--|--|--|--|--|--|--|--|--|
GO:0006396	RNA processing	biological_process	0.091017	1	13	327	498	20361	1.01106e+113	up	--|--|--|--|--|--|--|--|--|--|--|--|--|
GO:0003857	3-hydroxyacyl-CoA dehydrogenase activity	molecular_function	0.092273	1	2	327	27	20361	1.01106e+17	up	--|--|
GO:0007031	peroxisome organization	biological_process	0.092528	1	2	327	28	20361	1.01104e+17	up	--|--|
GO:0018142	protein-DNA covalent cross-linking	biological_process	0.092799	1	1	327	8	20361	101123349	up	--|
GO:1901361	organic cyclic compound catabolic process	biological_process	0.093092	1	5	327	129	20361	1.01118e+44	up	--|--|--|--|--|
GO:0003870	5-aminolevulinate synthase activity	molecular_function	0.094279	1	1	327	5	20361	101112853	up	--|
GO:0008156	negative regulation of DNA replication	biological_process	0.095385	1	1	327	6	20361	101119403	up	--|
GO:0048478	replication fork protection	biological_process	0.095385	1	1	327	6	20361	101119403	up	--|
GO:0051053	negative regulation of DNA metabolic process	biological_process	0.095385	1	1	327	6	20361	101119403	up	--|
GO:0090329	regulation of DNA-dependent DNA replication	biological_process	0.095385	1	1	327	6	20361	101119403	up	--|
GO:2000104	negative regulation of DNA-dependent DNA replication	biological_process	0.095385	1	1	327	6	20361	101119403	up	--|
GO:0010340	carboxyl-O-methyltransferase activity	molecular_function	0.095517	1	2	327	32	20361	1.00038e+17	up	--|--|
GO:0051998	protein carboxyl O-methyltransferase activity	molecular_function	0.095517	1	2	327	32	20361	1.0111e+17	up	--|--|
GO:0007267	cell-cell signaling	biological_process	0.095955	1	2	327	29	20361	1.0111e+17	up	--|--|
GO:0045116	protein neddylation	biological_process	0.09601	1	1	327	6	20361	101104760	up	--|
GO:0032259	methylation	biological_process	0.097353	1	4	327	98	20361	1.01106e+35	up	--|--|--|--|
GO:0016831	carboxy-lyase activity	molecular_function	0.097703	1	4	327	94	20361	1.01106e+35	up	--|--|--|--|
GO:0016747	transferase activity, transferring acyl groups other than amino-acyl groups	molecular_function	0.097745	1	6	327	177	20361	1.01111e+53	up	--|--|--|--|--|--|
GO:0019079	viral genome replication	biological_process	0.097926	1	3	327	63	20361	1.0111e+26	up	--|--|--|
GO:0043231	intracellular membrane-bounded organelle	cellular_component	0.098232	1	60	327	2999	20361	101107688,101108110,443208,101118620,101118472,101110783,101110974,101120671,101112253,101119482,101107950,101104964,101104182,101122308,100188915,101120873,101107445,101122599,101108211,101106055,101123158,101110306,101111267,101113202,101117010,101104719,101119403,101107666,101107695,101112393,101117721,101112853,101110288,101114986,101106701,101109027,101105376,101119170,101119338,101103689,10…	up	--|--|--|--|--|--|--|--|--|--|--|--|--|--|--|--|--|--|--|--|--|--|--|--|--|--|--|--|--|--|--|--|--|--|--|--|--|--|--|--|--|--|--|--|--|--|--|--|--|--|--|--|--|--|--|--|--|--|--|--|
GO:0016052	carbohydrate catabolic process	biological_process	0.09839	1	3	327	64	20361	4.43086e+20	up	--|--|--|
GO:0043227	membrane-bounded organelle	cellular_component	0.098815	1	60	327	3000	20361	101109027,101105376,101119170,101119338,101103689,101104760,101114646,101107666,101112393,101117721,101107695,101112853,101110288,101114986,101106701,101118301,101119426,101112718,101114709,101120985,101111481,101113954,101103711,443351,101118881,101122615,100034668,101106081,101110910,101109129,101105691,101112552,101106394,101118620,101118472,101110974,101110783,101120671,101112253,101119482,10…	up	--|--|--|--|--|--|--|--|--|--|--|--|--|--|--|--|--|--|--|--|--|--|--|--|--|--|--|--|--|--|--|--|--|--|--|--|--|--|--|--|--|--|--|--|--|--|--|--|--|--|--|--|--|--|--|--|--|--|--|--|
GO:0016748	succinyltransferase activity	molecular_function	0.098939	1	1	327	6	20361	101112853	up	--|
GO:0016749	N-succinyltransferase activity	molecular_function	0.098939	1	1	327	6	20361	101112853	up	--|
GO:0006814	sodium ion transport	biological_process	0.099565	1	4	327	95	20361	1.0111e+35	up	--|--|--|--|
GO:0043167	ion binding	molecular_function	0.10031	1	109	327	5471	20361	101122469,101118472,101102652,101112240,101105018,101120671,101108754,101123035,101115714,101108887,101105132,101102161,443130,101123269,101120168,101108015,101111267,105614852,101110810,101107430,101109414,101108549,101115595,101118162,100141300,101103997,101119820,101122896,101105737,101104760,101108893,101119338,100037661,101112346,105616742,101117721,443086,100126573,101118301,101121744,10110…	up	--|--|--|--|--|--|--|--|--|--|--|--|--|--|--|--|--|--|--|--|--|--|--|--|--|--|--|--|--|--|--|--|--|--|--|--|--|--|--|--|--|--|--|--|--|--|--|--|--|--|--|--|--|--|--|--|--|--|--|--|--|--|--|--|--|--|--|--|--|--|--|--|--|--|--|--|--|--|--|--|--|--|--|--|--|--|--|--|--|--|--|--|--|--|--|--|--|--|--|--|--|--|--|--|--|--|--|--|--|
GO:0090066	regulation of anatomical structure size	biological_process	0.1011	1	3	327	64	20361	1.01107e+26	up	--|--|--|
GO:0019439	aromatic compound catabolic process	biological_process	0.10173	1	5	327	132	20361	1.01117e+44	up	--|--|--|--|--|
GO:0004470	malic enzyme activity	molecular_function	0.10229	1	1	327	5	20361	101104841	up	--|
GO:0004471	malate dehydrogenase (decarboxylating) activity	molecular_function	0.10229	1	1	327	5	20361	101104841	up	--|
GO:0009200	deoxyribonucleoside triphosphate metabolic process	biological_process	0.10273	1	1	327	10	20361	105616742	up	--|
GO:0009211	pyrimidine deoxyribonucleoside triphosphate metabolic process	biological_process	0.10273	1	1	327	10	20361	105616742	up	--|
GO:0046080	dUTP metabolic process	biological_process	0.10273	1	1	327	10	20361	105616742	up	--|
GO:0000786	nucleosome	cellular_component	0.10289	1	2	327	40	20361	1.01123e+17	up	--|--|
GO:0016863	intramolecular oxidoreductase activity, transposing C=C bonds	molecular_function	0.10299	1	1	327	8	20361	101112029	up	--|
GO:0047750	cholestenol delta-isomerase activity	molecular_function	0.10299	1	1	327	8	20361	101112029	up	--|
GO:0004017	adenylate kinase activity	molecular_function	0.10349	1	5	327	144	20361	1.01119e+44	up	--|--|--|--|--|
GO:0008290	F-actin capping protein complex	cellular_component	0.1036	1	1	327	8	20361	101108893	up	--|
GO:0019236	response to pheromone	biological_process	0.10366	1	1	327	6	20361	101104824	up	--|
GO:0070567	cytidylyltransferase activity	molecular_function	0.10401	1	1	327	6	20361	101116849	up	--|
GO:0009251	glucan catabolic process	biological_process	0.10546	1	1	327	7	20361	101113336	up	--|
GO:0030245	cellulose catabolic process	biological_process	0.10546	1	1	327	7	20361	101113336	up	--|
GO:0044247	cellular polysaccharide catabolic process	biological_process	0.10546	1	1	327	7	20361	101113336	up	--|
GO:0051275	beta-glucan catabolic process	biological_process	0.10546	1	1	327	7	20361	101113336	up	--|
GO:0019685	photosynthesis, dark reaction	biological_process	0.10817	1	1	327	6	20361	101103795	up	--|
GO:0043015	gamma-tubulin binding	molecular_function	0.10831	1	1	327	6	20361	101115715	up	--|
GO:0008047	enzyme activator activity	molecular_function	0.10922	1	4	327	105	20361	1.0112e+35	up	--|--|--|--|
GO:0044454	nuclear chromosome part	cellular_component	0.10971	1	4	327	107	20361	1.01105e+35	up	--|--|--|--|
GO:0009415	response to water stimulus	biological_process	0.10975	1	1	327	6	20361	101106808	up	--|
GO:0006835	dicarboxylic acid transport	biological_process	0.10992	1	2	327	30	20361	1.01122e+17	up	--|--|
GO:0008948	oxaloacetate decarboxylase activity	molecular_function	0.11016	1	2	327	30	20361	1.01106e+17	up	--|--|
GO:0035725	sodium ion transmembrane transport	biological_process	0.11016	1	2	327	30	20361	1.01108e+17	up	--|--|
GO:0071436	sodium ion export	biological_process	0.11016	1	2	327	30	20361	1.01108e+17	up	--|--|
GO:0032787	monocarboxylic acid metabolic process	biological_process	0.11116	1	4	327	101	20361	1.01117e+35	up	--|--|--|--|
GO:0050877	neurological system process	biological_process	0.1113	1	4	327	139	20361	1.01123e+32	up	--|--|--|--|
GO:0009058	biosynthetic process	biological_process	0.11147	1	83	327	4556	20361	101105018,101108110,101102161,443130,101108754,101108670,101112775,101103795,101120168,101118866,101108015,443541,101117285,101107510,101106725,101119728,101119338,101105376,101103997,101106365,101119368,101114986,100037661,105616742,101121744,101111412,101103711,100307043,100126573,101112718,101119426,101103111,101109129,100913154,101123278,101104601,101104143,101107950,101111237,101119043,10111…	up	--|--|--|--|--|--|--|--|--|--|--|--|--|--|--|--|--|--|--|--|--|--|--|--|--|--|--|--|--|--|--|--|--|--|--|--|--|--|--|--|--|--|--|--|--|--|--|--|--|--|--|--|--|--|--|--|--|--|--|--|--|--|--|--|--|--|--|--|--|--|--|--|--|--|--|--|--|--|--|--|--|--|--|
GO:0000778	condensed nuclear chromosome kinetochore	cellular_component	0.11174	1	3	327	70	20361	1.01113e+26	up	--|--|--|
GO:0000780	condensed nuclear chromosome, centromeric region	cellular_component	0.11174	1	3	327	70	20361	1.01113e+26	up	--|--|--|
GO:0000942	condensed nuclear chromosome outer kinetochore	cellular_component	0.11174	1	3	327	70	20361	1.01105e+26	up	--|--|--|
GO:0042729	DASH complex	cellular_component	0.11174	1	3	327	70	20361	1.01105e+26	up	--|--|--|
GO:0031981	nuclear lumen	cellular_component	0.11178	1	12	327	470	20361	1.01105e+107	up	--|--|--|--|--|--|--|--|--|--|--|--|
GO:0016835	carbon-oxygen lyase activity	molecular_function	0.11222	1	4	327	103	20361	1.01104e+32	up	--|--|--|--|
GO:0031423	hexon binding	molecular_function	0.11231	1	1	327	7	20361	101119728	up	--|
GO:0030133	transport vesicle	cellular_component	0.11455	1	3	327	70	20361	1.01123e+26	up	--|--|--|
GO:0051607	defense response to virus	biological_process	0.11464	1	2	327	35	20361	1.01123e+17	up	--|--|
GO:0004803	transposase activity	molecular_function	0.11573	1	2	327	31	20361	1.01106e+17	up	--|--|
GO:0016818	hydrolase activity, acting on acid anhydrides, in phosphorus-containing anhydrides	molecular_function	0.11578	1	23	327	989	20361	1.00302e+206	up	--|--|--|--|--|--|--|--|--|--|--|--|--|--|--|--|--|--|--|--|--|--|--|
GO:0004097	catechol oxidase activity	molecular_function	0.11701	1	1	327	7	20361	101120873	up	--|
GO:0009611	response to wounding	biological_process	0.11842	1	6	327	193	20361	1.01112e+53	up	--|--|--|--|--|--|
GO:0006801	superoxide metabolic process	biological_process	0.11872	1	1	327	8	20361	101106697	up	--|
GO:0072593	reactive oxygen species metabolic process	biological_process	0.11872	1	1	327	8	20361	101106697	up	--|
GO:0001933	negative regulation of protein phosphorylation	biological_process	0.11884	1	1	327	6	20361	101111746	up	--|
GO:0004862	cAMP-dependent protein kinase inhibitor activity	molecular_function	0.11884	1	1	327	6	20361	101111746	up	--|
GO:0006469	negative regulation of protein kinase activity	biological_process	0.11884	1	1	327	6	20361	101111746	up	--|
GO:0010563	negative regulation of phosphorus metabolic process	biological_process	0.11884	1	1	327	6	20361	101111746	up	--|
GO:0031400	negative regulation of protein modification process	biological_process	0.11884	1	1	327	6	20361	101111746	up	--|
GO:0033673	negative regulation of kinase activity	biological_process	0.11884	1	1	327	6	20361	101111746	up	--|
GO:0042326	negative regulation of phosphorylation	biological_process	0.11884	1	1	327	6	20361	101111746	up	--|
GO:0045936	negative regulation of phosphate metabolic process	biological_process	0.11884	1	1	327	6	20361	101111746	up	--|
GO:0051348	negative regulation of transferase activity	biological_process	0.11884	1	1	327	6	20361	101111746	up	--|
GO:0051186	cofactor metabolic process	biological_process	0.11884	1	6	327	181	20361	1.01113e+50	up	--|--|--|--|--|--|
GO:0004356	glutamate-ammonia ligase activity	molecular_function	0.11943	1	1	327	9	20361	101122469	up	--|
GO:0016211	ammonia ligase activity	molecular_function	0.11943	1	1	327	9	20361	101122469	up	--|
GO:0016880	acid-ammonia (or amide) ligase activity	molecular_function	0.11943	1	1	327	9	20361	101122469	up	--|
GO:0065008	regulation of biological quality	biological_process	0.11968	1	15	327	631	20361	1.01117e+134	up	--|--|--|--|--|--|--|--|--|--|--|--|--|--|--|
GO:0034654	nucleobase-containing compound biosynthetic process	biological_process	0.11996	1	53	327	2626	20361	101104964,101119728,101107510,101108211,443541,101109474,101123591,443229,101120168,101103795,101117010,101123349,101119904,101108670,101113523,101108754,443130,101108110,443208,101109680,101110974,101110783,101105018,101107950,101119043,101104143,101106081,101111557,101102874,101109129,101112552,101103111,100126573,101112718,101119426,101111481,100307043,443351,101103711,101111412,101121744,1011…	up	--|--|--|--|--|--|--|--|--|--|--|--|--|--|--|--|--|--|--|--|--|--|--|--|--|--|--|--|--|--|--|--|--|--|--|--|--|--|--|--|--|--|--|--|--|--|--|--|--|--|--|--|--|
GO:0009219	pyrimidine deoxyribonucleotide metabolic process	biological_process	0.12035	1	1	327	11	20361	105616742	up	--|
GO:0009394	2'-deoxyribonucleotide metabolic process	biological_process	0.12035	1	1	327	11	20361	105616742	up	--|
GO:0019692	deoxyribose phosphate metabolic process	biological_process	0.12035	1	1	327	11	20361	105616742	up	--|
GO:0000776	kinetochore	cellular_component	0.12054	1	4	327	110	20361	1.01107e+35	up	--|--|--|--|
GO:0015035	protein disulfide oxidoreductase activity	molecular_function	0.12136	1	2	327	39	20361	1.01115e+17	up	--|--|
GO:0015036	disulfide oxidoreductase activity	molecular_function	0.12136	1	2	327	39	20361	1.01121e+17	up	--|--|
GO:0016627	oxidoreductase activity, acting on the CH-CH group of donors	molecular_function	0.12142	1	4	327	100	20361	1.0112e+35	up	--|--|--|--|
GO:0004612	phosphoenolpyruvate carboxykinase (ATP) activity	molecular_function	0.12144	1	1	327	6	20361	101111237	up	--|
GO:0050497	transferase activity, transferring alkylthio groups	molecular_function	0.12198	1	1	327	9	20361	100302084	up	--|
GO:0050524	coenzyme-B sulfoethylthiotransferase activity	molecular_function	0.12198	1	1	327	9	20361	100302084	up	--|
GO:0006403	RNA localization	biological_process	0.12208	1	3	327	66	20361	1.01119e+26	up	--|--|--|
GO:0050657	nucleic acid transport	biological_process	0.12208	1	3	327	66	20361	1.0111e+26	up	--|--|--|
GO:0050658	RNA transport	biological_process	0.12208	1	3	327	66	20361	1.01119e+26	up	--|--|--|
GO:0051236	establishment of RNA localization	biological_process	0.12208	1	3	327	66	20361	1.0111e+26	up	--|--|--|
GO:0051495	positive regulation of cytoskeleton organization	biological_process	0.12271	1	2	327	33	20361	1.01107e+17	up	--|--|
GO:0042597	periplasmic space	cellular_component	0.1236	1	2	327	33	20361	1.0112e+17	up	--|--|
GO:0051775	response to redox state	biological_process	0.12415	1	1	327	7	20361	101114639	up	--|
GO:0007340	acrosome reaction	biological_process	0.12473	1	1	327	10	20361	101118881	up	--|
GO:0007342	fusion of sperm to egg plasma membrane	biological_process	0.12473	1	1	327	10	20361	101118881	up	--|
GO:0017156	calcium ion-dependent exocytosis	biological_process	0.12473	1	1	327	10	20361	101118881	up	--|
GO:0045026	plasma membrane fusion	biological_process	0.12473	1	1	327	10	20361	101118881	up	--|
GO:0045005	maintenance of fidelity involved in DNA-dependent DNA replication	biological_process	0.12694	1	1	327	8	20361	101119403	up	--|
GO:0006007	glucose catabolic process	biological_process	0.12695	1	2	327	35	20361	443541443086	up	--|--|
GO:0019320	hexose catabolic process	biological_process	0.12695	1	2	327	35	20361	443086443541	up	--|--|
GO:0044085	cellular component biogenesis	biological_process	0.12835	1	20	327	917	20361	1.01112e+179	up	--|--|--|--|--|--|--|--|--|--|--|--|--|--|--|--|--|--|--|--|
GO:0061025	membrane fusion	biological_process	0.12964	1	3	327	73	20361	1.01116e+26	up	--|--|--|
GO:0004371	glycerone kinase activity	molecular_function	0.12996	1	1	327	8	20361	101108887	up	--|
GO:0006071	glycerol metabolic process	biological_process	0.12996	1	1	327	8	20361	101108887	up	--|
GO:0046039	GTP metabolic process	biological_process	0.12997	1	2	327	32	20361	1.01117e+17	up	--|--|
GO:0002252	immune effector process	biological_process	0.13012	1	2	327	38	20361	1.01123e+17	up	--|--|
GO:0004984	olfactory receptor activity	molecular_function	0.13045	1	1	327	7	20361	780510	up	--|
GO:0005578	proteinaceous extracellular matrix	cellular_component	0.13096	1	5	327	147	20361	1.01118e+44	up	--|--|--|--|--|
GO:0032507	maintenance of protein location in cell	biological_process	0.13182	1	3	327	70	20361	1.01107e+26	up	--|--|--|
GO:0045185	maintenance of protein location	biological_process	0.13182	1	3	327	70	20361	1.01113e+26	up	--|--|--|
GO:0051235	maintenance of location	biological_process	0.13182	1	3	327	70	20361	1.01113e+26	up	--|--|--|
GO:0051651	maintenance of location in cell	biological_process	0.13182	1	3	327	70	20361	1.01105e+26	up	--|--|--|
GO:0016776	phosphotransferase activity, phosphate group as acceptor	molecular_function	0.1325	1	5	327	156	20361	1.01124e+44	up	--|--|--|--|--|
GO:0004810	tRNA adenylyltransferase activity	molecular_function	0.13264	1	1	327	7	20361	101116849	up	--|
GO:0000226	microtubule cytoskeleton organization	biological_process	0.13294	1	5	327	145	20361	1.01119e+44	up	--|--|--|--|--|
GO:0032993	protein-DNA complex	cellular_component	0.13462	1	2	327	45	20361	1.01121e+17	up	--|--|
GO:0006112	energy reserve metabolic process	biological_process	0.13495	1	1	327	7	20361	101119904	up	--|
GO:0000784	nuclear chromosome, telomeric region	cellular_component	0.13823	1	1	327	8	20361	101107695	up	--|
GO:0033013	tetrapyrrole metabolic process	biological_process	0.13842	1	4	327	110	20361	1.01113e+35	up	--|--|--|--|
GO:0030695	GTPase regulator activity	molecular_function	0.13851	1	7	327	226	20361	1.0112e+62	up	--|--|--|--|--|--|--|
GO:0031369	translation initiation factor binding	molecular_function	0.13873	1	1	327	10	20361	101112694	up	--|
GO:0005777	peroxisome	cellular_component	0.13911	1	2	327	36	20361	1.01104e+17	up	--|--|
GO:0042579	microbody	cellular_component	0.13911	1	2	327	36	20361	1.01123e+17	up	--|--|
GO:0007017	microtubule-based process	biological_process	0.13936	1	7	327	231	20361	1.01118e+62	up	--|--|--|--|--|--|--|
GO:0097223	sperm part	cellular_component	0.13959	1	1	327	10	20361	101118881	up	--|
GO:0015931	nucleobase-containing compound transport	biological_process	0.14062	1	3	327	71	20361	1.0111e+26	up	--|--|--|
GO:0070070	proton-transporting V-type ATPase complex assembly	biological_process	0.14117	1	1	327	13	20361	101120006	up	--|
GO:0070072	vacuolar proton-transporting V-type ATPase complex assembly	biological_process	0.14117	1	1	327	13	20361	101120006	up	--|
GO:0006405	RNA export from nucleus	biological_process	0.14127	1	2	327	37	20361	1.0111e+17	up	--|--|
GO:0006479	protein methylation	biological_process	0.14134	1	2	327	37	20361	1.00038e+17	up	--|--|
GO:0008213	protein alkylation	biological_process	0.14134	1	2	327	37	20361	1.0111e+17	up	--|--|
GO:0017150	tRNA dihydrouridine synthase activity	molecular_function	0.14174	1	1	327	8	20361	101104143	up	--|
GO:0006140	regulation of nucleotide metabolic process	biological_process	0.14338	1	2	327	35	20361	1.01108e+17	up	--|--|
GO:0009118	regulation of nucleoside metabolic process	biological_process	0.14338	1	2	327	35	20361	1.01108e+17	up	--|--|
GO:0030811	regulation of nucleotide catabolic process	biological_process	0.14338	1	2	327	35	20361	1.01108e+17	up	--|--|
GO:0033121	regulation of purine nucleotide catabolic process	biological_process	0.14338	1	2	327	35	20361	1.01117e+17	up	--|--|
GO:1900542	regulation of purine nucleotide metabolic process	biological_process	0.14338	1	2	327	35	20361	1.01117e+17	up	--|--|
GO:0016860	intramolecular oxidoreductase activity	molecular_function	0.14351	1	2	327	42	20361	1.01112e+17	up	--|--|
GO:0005615	extracellular space	cellular_component	0.14407	1	6	327	200	20361	1.01115e+53	up	--|--|--|--|--|--|
GO:0030029	actin filament-based process	biological_process	0.14411	1	3	327	80	20361	1.01122e+26	up	--|--|--|
GO:0030036	actin cytoskeleton organization	biological_process	0.14411	1	3	327	80	20361	1.01107e+26	up	--|--|--|
GO:0019201	nucleotide kinase activity	molecular_function	0.14462	1	5	327	159	20361	1.01124e+44	up	--|--|--|--|--|
GO:0016814	hydrolase activity, acting on carbon-nitrogen (but not peptide) bonds, in cyclic amidines	molecular_function	0.1462	1	2	327	37	20361	1.00038e+17	up	--|--|
GO:0007608	sensory perception of smell	biological_process	0.14661	1	1	327	9	20361	780510	up	--|
GO:0016278	lysine N-methyltransferase activity	molecular_function	0.14717	1	2	327	35	20361	443351101120168	up	--|--|
GO:0016279	protein-lysine N-methyltransferase activity	molecular_function	0.14717	1	2	327	35	20361	101120168443351	up	--|--|
GO:0018024	histone-lysine N-methyltransferase activity	molecular_function	0.14717	1	2	327	35	20361	443351101120168	up	--|--|
GO:0042054	histone methyltransferase activity	molecular_function	0.14717	1	2	327	35	20361	443351101120168	up	--|--|
GO:0060589	nucleoside-triphosphatase regulator activity	molecular_function	0.1473	1	8	327	278	20361	1.01107e+71	up	--|--|--|--|--|--|--|--|
GO:0019400	alditol metabolic process	biological_process	0.14788	1	1	327	9	20361	101108887	up	--|
GO:0004784	superoxide dismutase activity	molecular_function	0.14797	1	1	327	8	20361	101106697	up	--|
GO:0016721	oxidoreductase activity, acting on superoxide radicals as acceptor	molecular_function	0.14797	1	1	327	8	20361	101106697	up	--|
GO:0000793	condensed chromosome	cellular_component	0.14848	1	4	327	116	20361	1.01107e+35	up	--|--|--|--|
GO:0000015	phosphopyruvate hydratase complex	cellular_component	0.14953	1	1	327	9	20361	443086	up	--|
GO:0004634	phosphopyruvate hydratase activity	molecular_function	0.14953	1	1	327	9	20361	443086	up	--|
GO:0004527	exonuclease activity	molecular_function	0.14957	1	5	327	154	20361	1.01103e+44	up	--|--|--|--|--|
GO:0006310	DNA recombination	biological_process	0.14999	1	6	327	199	20361	1.01106e+53	up	--|--|--|--|--|--|
GO:0010638	positive regulation of organelle organization	biological_process	0.15013	1	2	327	38	20361	1.01107e+17	up	--|--|
GO:0006195	purine nucleotide catabolic process	biological_process	0.15079	1	2	327	36	20361	1.01117e+17	up	--|--|
GO:0072523	purine-containing compound catabolic process	biological_process	0.15079	1	2	327	36	20361	1.01108e+17	up	--|--|
GO:0016742	hydroxymethyl-, formyl- and related transferase activity	molecular_function	0.15244	1	1	327	8	20361	100913154	up	--|
GO:0003677	DNA binding	molecular_function	0.15375	1	48	327	2483	20361	101120168,101103795,101108015,101114454,101108670,101119904,101117010,101111669,101104719,443541,100415775,101110292,101123158,101115595,101105602,101118620,101112253,101107950,101110974,101110783,101109680,101120671,101110252,443208,100302084,101112718,100126573,101119426,443351,101121744,100307043,101111557,101112552,101106394,101109129,101109408,101123613,101103997,101105449,101102732,10111933…	up	--|--|--|--|--|--|--|--|--|--|--|--|--|--|--|--|--|--|--|--|--|--|--|--|--|--|--|--|--|--|--|--|--|--|--|--|--|--|--|--|--|--|--|--|--|--|--|--|
GO:0044275	cellular carbohydrate catabolic process	biological_process	0.15492	1	1	327	11	20361	101113336	up	--|
GO:0071103	DNA conformation change	biological_process	0.1551	1	4	327	137	20361	1.01121e+35	up	--|--|--|--|
GO:0045892	negative regulation of transcription, DNA-dependent	biological_process	0.15574	1	2	327	40	20361	1.01104e+17	up	--|--|
GO:0051253	negative regulation of RNA metabolic process	biological_process	0.15574	1	2	327	40	20361	1.01104e+17	up	--|--|
GO:0006944	cellular membrane fusion	biological_process	0.15643	1	2	327	43	20361	1.01119e+17	up	--|--|
GO:0017089	glycolipid transporter activity	molecular_function	0.15722	1	1	327	10	20361	100820755	up	--|
GO:0046836	glycolipid transport	biological_process	0.15722	1	1	327	10	20361	100820755	up	--|
GO:0009289	pilus	cellular_component	0.15736	1	1	327	12	20361	101111412	up	--|
GO:0009262	deoxyribonucleotide metabolic process	biological_process	0.15736	1	1	327	14	20361	105616742	up	--|
GO:0070071	proton-transporting two-sector ATPase complex assembly	biological_process	0.15766	1	1	327	14	20361	101120006	up	--|
GO:0006323	DNA packaging	biological_process	0.15819	1	3	327	96	20361	1.01111e+26	up	--|--|--|
GO:0016830	carbon-carbon lyase activity	molecular_function	0.15902	1	4	327	112	20361	1.01111e+35	up	--|--|--|--|
GO:0046365	monosaccharide catabolic process	biological_process	0.15986	1	2	327	40	20361	443086443541	up	--|--|
GO:0031419	cobalamin binding	molecular_function	0.15997	1	1	327	9	20361	101103243	up	--|
GO:0046834	lipid phosphorylation	biological_process	0.16003	1	1	327	9	20361	101104841	up	--|
GO:0046854	phosphatidylinositol phosphorylation	biological_process	0.16003	1	1	327	9	20361	101104841	up	--|
GO:0048519	negative regulation of biological process	biological_process	0.16013	1	7	327	253	20361	1.01109e+62	up	--|--|--|--|--|--|--|
GO:0000228	nuclear chromosome	cellular_component	0.16027	1	4	327	121	20361	1.01105e+35	up	--|--|--|--|
GO:0003899	DNA-directed RNA polymerase activity	molecular_function	0.16052	1	6	327	215	20361	1.0112e+53	up	--|--|--|--|--|--|
GO:0051168	nuclear export	biological_process	0.16094	1	2	327	41	20361	1.0111e+17	up	--|--|
GO:0043414	macromolecule methylation	biological_process	0.16136	1	3	327	78	20361	1.01117e+26	up	--|--|--|
GO:0000785	chromatin	cellular_component	0.16138	1	2	327	62	20361	1.01123e+17	up	--|--|
GO:0006633	fatty acid biosynthetic process	biological_process	0.16156	1	2	327	42	20361	1.01117e+17	up	--|--|
GO:0015630	microtubule cytoskeleton	cellular_component	0.16164	1	6	327	204	20361	1.01113e+53	up	--|--|--|--|--|--|
GO:0016973	poly(A)+ mRNA export from nucleus	biological_process	0.16214	1	1	327	9	20361	101119482	up	--|
GO:0003690	double-stranded DNA binding	molecular_function	0.16503	1	2	327	43	20361	1.01112e+17	up	--|--|
GO:0042162	telomeric DNA binding	molecular_function	0.16595	1	1	327	10	20361	101107695	up	--|
GO:0030243	cellulose metabolic process	biological_process	0.16643	1	1	327	12	20361	101113336	up	--|
GO:0009991	response to extracellular stimulus	biological_process	0.16671	1	2	327	46	20361	1.01123e+17	up	--|--|
GO:0031668	cellular response to extracellular stimulus	biological_process	0.16671	1	2	327	46	20361	1.01112e+17	up	--|--|
GO:0071496	cellular response to external stimulus	biological_process	0.16671	1	2	327	46	20361	1.01123e+17	up	--|--|
GO:0006739	NADP metabolic process	biological_process	0.16782	1	1	327	10	20361	443541	up	--|
GO:1901068	guanosine-containing compound metabolic process	biological_process	0.16868	1	2	327	38	20361	1.01117e+17	up	--|--|
GO:0051130	positive regulation of cellular component organization	biological_process	0.16874	1	2	327	42	20361	1.01119e+17	up	--|--|
GO:0004789	thiamine-phosphate diphosphorylase activity	molecular_function	0.16903	1	1	327	9	20361	101104143	up	--|
GO:0003688	DNA replication origin binding	molecular_function	0.17054	1	1	327	10	20361	101110252	up	--|
GO:0004526	ribonuclease P activity	molecular_function	0.17098	1	1	327	11	20361	443121	up	--|
GO:0045048	protein insertion into ER membrane	biological_process	0.17145	1	1	327	10	20361	101112552	up	--|
GO:0071816	tail-anchored membrane protein insertion into ER membrane	biological_process	0.17145	1	1	327	10	20361	101112552	up	--|
GO:0006336	DNA replication-independent nucleosome assembly	biological_process	0.17242	1	1	327	10	20361	101111481	up	--|
GO:0031055	chromatin remodeling at centromere	biological_process	0.17242	1	1	327	10	20361	101111481	up	--|
GO:0034080	CENP-A containing nucleosome assembly at centromere	biological_process	0.17242	1	1	327	10	20361	101111481	up	--|
GO:0034724	DNA replication-independent nucleosome organization	biological_process	0.17242	1	1	327	10	20361	101111481	up	--|
GO:0043486	histone exchange	biological_process	0.17242	1	1	327	10	20361	101111481	up	--|
GO:1901565	organonitrogen compound catabolic process	biological_process	0.17251	1	4	327	119	20361	1.01108e+35	up	--|--|--|--|
GO:0042262	DNA protection	biological_process	0.17291	1	1	327	14	20361	101112253	up	--|
GO:0072330	monocarboxylic acid biosynthetic process	biological_process	0.17342	1	2	327	44	20361	1.01105e+17	up	--|--|
GO:0035257	nuclear hormone receptor binding	molecular_function	0.17353	1	1	327	9	20361	101105376	up	--|
GO:0051427	hormone receptor binding	molecular_function	0.17353	1	1	327	9	20361	101105376	up	--|
GO:0030493	bacteriochlorophyll metabolic process	biological_process	0.17446	1	1	327	11	20361	101103795	up	--|
GO:0030494	bacteriochlorophyll biosynthetic process	biological_process	0.17446	1	1	327	11	20361	101103795	up	--|
GO:0006269	DNA replication, synthesis of RNA primer	biological_process	0.17458	1	1	327	14	20361	101123349	up	--|
GO:0004571	mannosyl-oligosaccharide 1,2-alpha-mannosidase activity	molecular_function	0.17502	1	1	327	10	20361	101102298	up	--|
GO:0015924	mannosyl-oligosaccharide mannosidase activity	molecular_function	0.17502	1	1	327	10	20361	101102298	up	--|
GO:0008174	mRNA methyltransferase activity	molecular_function	0.17524	1	1	327	11	20361	101116898	up	--|
GO:0051128	regulation of cellular component organization	biological_process	0.17543	1	5	327	173	20361	1.01103e+44	up	--|--|--|--|--|
GO:0016071	mRNA metabolic process	biological_process	0.17562	1	6	327	214	20361	1.01111e+53	up	--|--|--|--|--|--|
GO:0016817	hydrolase activity, acting on acid anhydrides	molecular_function	0.17628	1	24	327	1097	20361	1.01109e+215	up	--|--|--|--|--|--|--|--|--|--|--|--|--|--|--|--|--|--|--|--|--|--|--|--|
GO:0031225	anchored to membrane	cellular_component	0.17679	1	1	327	11	20361	101105449	up	--|
GO:0019220	regulation of phosphate metabolic process	biological_process	0.17688	1	3	327	78	20361	1.01112e+26	up	--|--|--|
GO:0051174	regulation of phosphorus metabolic process	biological_process	0.17688	1	3	327	78	20361	1.01112e+26	up	--|--|--|
GO:0030686	90S preribosome	cellular_component	0.17812	1	1	327	12	20361	101119338	up	--|
GO:0034457	Mpp10 complex	cellular_component	0.17812	1	1	327	12	20361	101119338	up	--|
GO:0010639	negative regulation of organelle organization	biological_process	0.17824	1	2	327	47	20361	1.01109e+17	up	--|--|
GO:0000794	condensed nuclear chromosome	cellular_component	0.17824	1	3	327	85	20361	1.01113e+26	up	--|--|--|
GO:0016866	intramolecular transferase activity	molecular_function	0.17972	1	2	327	47	20361	1.01109e+17	up	--|--|
GO:0005549	odorant binding	molecular_function	0.17981	1	1	327	10	20361	780510	up	--|
GO:0019748	secondary metabolic process	biological_process	0.182	1	2	327	43	20361	1.01104e+17	up	--|--|
GO:0006413	translational initiation	biological_process	0.18233	1	2	327	48	20361	1.01119e+17	up	--|--|
GO:0004386	helicase activity	molecular_function	0.18389	1	6	327	213	20361	1.01103e+53	up	--|--|--|--|--|--|
GO:0016149	translation release factor activity, codon specific	molecular_function	0.18505	1	1	327	12	20361	101112552	up	--|
GO:0009605	response to external stimulus	biological_process	0.18538	1	4	327	125	20361	1.01123e+35	up	--|--|--|--|
GO:0044249	cellular biosynthetic process	biological_process	0.18596	1	77	327	4365	20361	101106725,101119728,101107510,101117285,443541,101108015,101118866,101120168,101103795,101108670,101112775,101108754,443130,101102161,101108110,101105018,101104143,101104601,101123278,101109129,101103111,101112718,101119426,100126573,100307043,101103711,101111412,101121744,105616742,100037661,101114986,101119368,101106365,101103997,101105376,101119338,101104964,101108211,101109474,101123591,10111…	up	--|--|--|--|--|--|--|--|--|--|--|--|--|--|--|--|--|--|--|--|--|--|--|--|--|--|--|--|--|--|--|--|--|--|--|--|--|--|--|--|--|--|--|--|--|--|--|--|--|--|--|--|--|--|--|--|--|--|--|--|--|--|--|--|--|--|--|--|--|--|--|--|--|--|--|--|--|
GO:0014065	phosphatidylinositol 3-kinase cascade	biological_process	0.18685	1	1	327	14	20361	443208	up	--|
GO:0014066	regulation of phosphatidylinositol 3-kinase cascade	biological_process	0.18685	1	1	327	14	20361	443208	up	--|
GO:0014068	positive regulation of phosphatidylinositol 3-kinase cascade	biological_process	0.18685	1	1	327	14	20361	443208	up	--|
GO:0043548	phosphatidylinositol 3-kinase binding	molecular_function	0.18685	1	1	327	14	20361	443208	up	--|
GO:0048015	phosphatidylinositol-mediated signaling	biological_process	0.18685	1	1	327	14	20361	443208	up	--|
GO:0048017	inositol lipid-mediated signaling	biological_process	0.18685	1	1	327	14	20361	443208	up	--|
GO:0006772	thiamine metabolic process	biological_process	0.18723	1	1	327	10	20361	101104143	up	--|
GO:0009228	thiamine biosynthetic process	biological_process	0.18723	1	1	327	10	20361	101104143	up	--|
GO:0042723	thiamine-containing compound metabolic process	biological_process	0.18723	1	1	327	10	20361	101104143	up	--|
GO:0042724	thiamine-containing compound biosynthetic process	biological_process	0.18723	1	1	327	10	20361	101104143	up	--|
GO:0019825	oxygen binding	molecular_function	0.18773	1	1	327	19	20361	101105691	up	--|
GO:0034508	centromere complex assembly	biological_process	0.18778	1	2	327	50	20361	1.01115e+17	up	--|--|
GO:0030337	DNA polymerase processivity factor activity	molecular_function	0.18797	1	1	327	11	20361	101123163	up	--|
GO:0044446	intracellular organelle part	cellular_component	0.18908	1	37	327	1890	20361	101118215,101111267,101113202,101121517,101118866,101104964,101104182,101122308,101120873,101107445,101122599,101123158,101118472,101110974,101120671,101119482,101112253,101107688,101112718,101119426,101111481,101113954,443351,101122615,101106081,101112552,101106394,101102737,101109027,101105376,101119338,101119170,101108893,101104760,101107695,101112853,101106701	up	--|--|--|--|--|--|--|--|--|--|--|--|--|--|--|--|--|--|--|--|--|--|--|--|--|--|--|--|--|--|--|--|--|--|--|--|--|
GO:0010629	negative regulation of gene expression	biological_process	0.18946	1	2	327	45	20361	1.01104e+17	up	--|--|
GO:0030126	COPI vesicle coat	cellular_component	0.1916	1	1	327	10	20361	101111481	up	--|
GO:0030137	COPI-coated vesicle	cellular_component	0.1916	1	1	327	10	20361	101111481	up	--|
GO:0030663	COPI-coated vesicle membrane	cellular_component	0.1916	1	1	327	10	20361	101111481	up	--|
GO:0016125	sterol metabolic process	biological_process	0.19175	1	1	327	13	20361	101112029	up	--|
GO:0030291	protein serine/threonine kinase inhibitor activity	molecular_function	0.19201	1	1	327	12	20361	101111746	up	--|
GO:0015996	chlorophyll catabolic process	biological_process	0.1923	1	1	327	12	20361	101108211	up	--|
GO:0047746	chlorophyllase activity	molecular_function	0.1923	1	1	327	12	20361	101108211	up	--|
GO:0006869	lipid transport	biological_process	0.19396	1	3	327	94	20361	1.00821e+26	up	--|--|--|
GO:0016868	intramolecular transferase activity, phosphotransferases	molecular_function	0.19592	1	1	327	11	20361	101108630	up	--|
GO:0070569	uridylyltransferase activity	molecular_function	0.19746	1	1	327	12	20361	101109315	up	--|
GO:0044422	organelle part	cellular_component	0.19908	1	37	327	1902	20361	101104760,101119170,101119338,101108893,101105376,101109027,101106701,101112853,101107695,443351,101113954,101111481,101112718,101119426,101112552,101102737,101106394,101106081,101122615,101112253,101119482,101110974,101120671,101118472,101107688,101118215,101111267,101121517,101113202,101118866,101122599,101107445,101120873,101123158,101104182,101122308,101104964	up	--|--|--|--|--|--|--|--|--|--|--|--|--|--|--|--|--|--|--|--|--|--|--|--|--|--|--|--|--|--|--|--|--|--|--|--|--|
GO:0016796	exonuclease activity, active with either ribo- or deoxyribonucleic acids and producing 5'-phosphomonoesters	molecular_function	0.19961	1	4	327	128	20361	1.01112e+35	up	--|--|--|--|
GO:1901576	organic substance biosynthetic process	biological_process	0.20312	1	78	327	4447	20361	101118866,101108015,101103795,101120168,101108670,101112775,101106725,101119728,101117285,101107510,443541,101105018,101108754,101102161,443130,101108110,101119426,101112718,100126573,100307043,101111412,101121744,101103711,101104143,101104601,101109129,101123278,101103111,101106365,101103997,101105376,101119338,105616742,100037661,101119368,101114986,101123591,101109474,101103289,101110015,44322…	up	--|--|--|--|--|--|--|--|--|--|--|--|--|--|--|--|--|--|--|--|--|--|--|--|--|--|--|--|--|--|--|--|--|--|--|--|--|--|--|--|--|--|--|--|--|--|--|--|--|--|--|--|--|--|--|--|--|--|--|--|--|--|--|--|--|--|--|--|--|--|--|--|--|--|--|--|--|--|
GO:0044428	nuclear part	cellular_component	0.2038	1	15	327	677	20361	1.01113e+134	up	--|--|--|--|--|--|--|--|--|--|--|--|--|--|--|
GO:0009141	nucleoside triphosphate metabolic process	biological_process	0.20536	1	4	327	142	20361	1.01108e+35	up	--|--|--|--|
GO:0043566	structure-specific DNA binding	molecular_function	0.20559	1	3	327	100	20361	1.01112e+26	up	--|--|--|
GO:0000781	chromosome, telomeric region	cellular_component	0.20559	1	1	327	12	20361	101107695	up	--|
GO:0016615	malate dehydrogenase activity	molecular_function	0.20565	1	1	327	11	20361	101104841	up	--|
GO:0032886	regulation of microtubule-based process	biological_process	0.20582	1	2	327	43	20361	1.01119e+17	up	--|--|
GO:0070507	regulation of microtubule cytoskeleton organization	biological_process	0.20582	1	2	327	43	20361	1.01103e+17	up	--|--|
GO:0019205	nucleobase-containing compound kinase activity	molecular_function	0.20613	1	5	327	180	20361	1.01119e+44	up	--|--|--|--|--|
GO:0004518	nuclease activity	molecular_function	0.20613	1	9	327	370	20361	1.01123e+77	up	--|--|--|--|--|--|--|--|--|
GO:0016591	DNA-directed RNA polymerase II, holoenzyme	cellular_component	0.20615	1	3	327	105	20361	1.01111e+26	up	--|--|--|
GO:0009166	nucleotide catabolic process	biological_process	0.20645	1	2	327	45	20361	1.01108e+17	up	--|--|
GO:0017153	sodium:dicarboxylate symporter activity	molecular_function	0.20831	1	1	327	11	20361	101106055	up	--|
GO:1901292	nucleoside phosphate catabolic process	biological_process	0.20923	1	2	327	46	20361	1.01108e+17	up	--|--|
GO:0005885	Arp2/3 protein complex	cellular_component	0.20927	1	1	327	15	20361	101106701	up	--|
GO:0019538	protein metabolic process	biological_process	0.20939	1	59	327	3359	20361	101104981,101105132,101102161,101107688,101121266,443130,780510,101106584,101115714,101119043,101111237,101119000,101112253,101105018,101109680,101116756,101104791,101106773,443258,101107430,101106725,101120049,101108549,101119728,101102036,101110348,101119904,100135440,101123349,101103289,101120006,101117867,101111746,101110015,101123591,101118866,100144756,101112694,101103183,101119893,10112237…	up	--|--|--|--|--|--|--|--|--|--|--|--|--|--|--|--|--|--|--|--|--|--|--|--|--|--|--|--|--|--|--|--|--|--|--|--|--|--|--|--|--|--|--|--|--|--|--|--|--|--|--|--|--|--|--|--|--|--|--|
GO:0018143	nucleic acid-protein covalent cross-linking	biological_process	0.20944	1	1	327	15	20361	101123349	up	--|
GO:0033554	cellular response to stress	biological_process	0.20955	1	13	327	581	20361	1.01124e+116	up	--|--|--|--|--|--|--|--|--|--|--|--|--|
GO:0019438	aromatic compound biosynthetic process	biological_process	0.21066	1	53	327	2755	20361	101119368,101114986,100037661,101106908,101107666,101119170,101119338,101102732,101105376,101103997,101123613,101114639,101103111,101112552,101109129,101102874,101106081,101111557,101104143,101111412,101121744,101103711,443351,100307043,101111481,100126573,101112718,101119426,443208,101108110,443130,101108754,101107950,101119043,101105018,101110974,101110783,101109680,101108211,443541,101107510,1…	up	--|--|--|--|--|--|--|--|--|--|--|--|--|--|--|--|--|--|--|--|--|--|--|--|--|--|--|--|--|--|--|--|--|--|--|--|--|--|--|--|--|--|--|--|--|--|--|--|--|--|--|--|--|
GO:0007264	small GTPase mediated signal transduction	biological_process	0.2115	1	10	327	417	20361	1.01112e+89	up	--|--|--|--|--|--|--|--|--|--|
GO:0044782	cilium organization	biological_process	0.21398	1	1	327	14	20361	101102172	up	--|
GO:0007050	cell cycle arrest	biological_process	0.21487	1	1	327	14	20361	101102805	up	--|
GO:0051861	glycolipid binding	molecular_function	0.21626	1	1	327	14	20361	100820755	up	--|
GO:0015995	chlorophyll biosynthetic process	biological_process	0.21696	1	1	327	14	20361	101103795	up	--|
GO:0051273	beta-glucan metabolic process	biological_process	0.21704	1	1	327	15	20361	101113336	up	--|
GO:0005524	ATP binding	molecular_function	0.21708	1	36	327	1695	20361	101122186,101122328,100126573,101115097,101103111,101104760,101105737,100171396,101103997,101123613,100144756,101117721,100037661,101119893,101104719,101102036,105614852,101119904,101108015,101118215,101118162,101115595,101106773,101108549,101120671,101111969,101109680,101111237,101105602,101102161,101104981,101108887,101109089,101115714,101108754,101123035	up	--|--|--|--|--|--|--|--|--|--|--|--|--|--|--|--|--|--|--|--|--|--|--|--|--|--|--|--|--|--|--|--|--|--|--|--|
GO:0050660	flavin adenine dinucleotide binding	molecular_function	0.21724	1	3	327	81	20361	1.0112e+26	up	--|--|--|
GO:0044723	single-organism carbohydrate metabolic process	biological_process	0.21739	1	8	327	331	20361	4.43541e+65	up	--|--|--|--|--|--|--|--|
GO:0006278	RNA-dependent DNA replication	biological_process	0.21806	1	1	327	15	20361	105616742	up	--|
GO:0031012	extracellular matrix	cellular_component	0.2191	1	6	327	220	20361	1.01103e+53	up	--|--|--|--|--|--|
GO:0004611	phosphoenolpyruvate carboxykinase activity	molecular_function	0.21925	1	1	327	12	20361	101111237	up	--|
GO:0004721	phosphoprotein phosphatase activity	molecular_function	0.2196	1	4	327	132	20361	1.01118e+35	up	--|--|--|--|
GO:0006171	cAMP biosynthetic process	biological_process	0.22046	1	1	327	12	20361	101119728	up	--|
GO:0032559	adenyl ribonucleotide binding	molecular_function	0.22054	1	36	327	1698	20361	101103111,101115097,101122328,101122186,100126573,100144756,101119893,100037661,101117721,101104760,101123613,101103997,101105737,100171396,101115595,101106773,101118162,101108549,101119904,101102036,105614852,101104719,101108015,101118215,101108887,101109089,101104981,101102161,101123035,101108754,101115714,101111237,101109680,101111969,101120671,101105602	up	--|--|--|--|--|--|--|--|--|--|--|--|--|--|--|--|--|--|--|--|--|--|--|--|--|--|--|--|--|--|--|--|--|--|--|--|
GO:0016746	transferase activity, transferring acyl groups	molecular_function	0.22226	1	7	327	274	20361	1.01117e+59	up	--|--|--|--|--|--|--|
GO:0016780	phosphotransferase activity, for other substituted phosphate groups	molecular_function	0.22368	1	1	327	13	20361	101112775	up	--|
GO:1901264	carbohydrate derivative transport	biological_process	0.22416	1	1	327	15	20361	100820755	up	--|
GO:0009267	cellular response to starvation	biological_process	0.22474	1	1	327	16	20361	101122615	up	--|
GO:0031667	response to nutrient levels	biological_process	0.22474	1	1	327	16	20361	101122615	up	--|
GO:0031669	cellular response to nutrient levels	biological_process	0.22474	1	1	327	16	20361	101122615	up	--|
GO:0042594	response to starvation	biological_process	0.22474	1	1	327	16	20361	101122615	up	--|
GO:0005852	eukaryotic translation initiation factor 3 complex	cellular_component	0.22567	1	1	327	16	20361	101112694	up	--|
GO:0005623	cell	cellular_component	0.22585	1	101	327	5839	20361	101109129,101102737,100820755,101103711,100885767,101118881,101111412,101118301,101119426,101112718,100126573,443086,101120985,101114986,101106701,101119368,101117721,101119338,101108893,101104760,101102172,101122896,101106365,101105376,101106055,101119728,101106725,101122308,101103760,101111267,101121517,101118866,101120168,101117867,443130,101108110,101115714,101119319,101120671,101112253,10110…	up	--|--|--|--|--|--|--|--|--|--|--|--|--|--|--|--|--|--|--|--|--|--|--|--|--|--|--|--|--|--|--|--|--|--|--|--|--|--|--|--|--|--|--|--|--|--|--|--|--|--|--|--|--|--|--|--|--|--|--|--|--|--|--|--|--|--|--|--|--|--|--|--|--|--|--|--|--|--|--|--|--|--|--|--|--|--|--|--|--|--|--|--|--|--|--|--|--|--|--|--|--|
GO:0044464	cell part	cellular_component	0.22585	1	101	327	5839	20361	101118881,100885767,101111412,101103711,101119426,101112718,100126573,101118301,101120985,443086,101109129,101102737,100820755,101108893,101119338,101104760,101102172,101122896,101106365,101105376,101106701,101119368,101114986,101117721,101103760,101118866,101121517,101111267,101117867,101120168,101106055,101106725,101119728,101122308,101120671,101112253,101105018,101119482,101118472,443130,10110…	up	--|--|--|--|--|--|--|--|--|--|--|--|--|--|--|--|--|--|--|--|--|--|--|--|--|--|--|--|--|--|--|--|--|--|--|--|--|--|--|--|--|--|--|--|--|--|--|--|--|--|--|--|--|--|--|--|--|--|--|--|--|--|--|--|--|--|--|--|--|--|--|--|--|--|--|--|--|--|--|--|--|--|--|--|--|--|--|--|--|--|--|--|--|--|--|--|--|--|--|--|--|
GO:0048037	cofactor binding	molecular_function	0.22703	1	9	327	363	20361	1.01113e+77	up	--|--|--|--|--|--|--|--|--|
GO:0034655	nucleobase-containing compound catabolic process	biological_process	0.22732	1	3	327	87	20361	1.01118e+26	up	--|--|--|
GO:0019219	regulation of nucleobase-containing compound metabolic process	biological_process	0.22856	1	41	327	2073	20361	100307043,101108362,101111412,443351,101103711,100126573,101111481,101102874,101103111,101112552,101104143,101111557,101119170,101119338,101114639,101105376,101103997,101119368,101114986,100037661,101106908,101117010,101119403,101113523,101108670,101119904,101123591,101109474,101103795,443229,101108211,101104964,101109680,101110783,101117432,101119043,101105018,443130,443208,101108110,101108754	up	--|--|--|--|--|--|--|--|--|--|--|--|--|--|--|--|--|--|--|--|--|--|--|--|--|--|--|--|--|--|--|--|--|--|--|--|--|--|--|--|--|
GO:0051171	regulation of nitrogen compound metabolic process	biological_process	0.22856	1	41	327	2073	20361	100126573,101111481,100307043,443351,101103711,101108362,101111412,101104143,101111557,101102874,101112552,101103111,101114639,101105376,101103997,101119170,101119338,100037661,101106908,101114986,101119368,101109474,101123591,443229,101103795,101117010,101119904,101108670,101113523,101119403,101104964,101108211,101110783,101109680,101105018,101117432,101119043,101108754,443130,101108110,443208	up	--|--|--|--|--|--|--|--|--|--|--|--|--|--|--|--|--|--|--|--|--|--|--|--|--|--|--|--|--|--|--|--|--|--|--|--|--|--|--|--|--|
GO:0015743	malate transport	biological_process	0.22865	1	1	327	15	20361	101122094	up	--|
GO:0019751	polyol metabolic process	biological_process	0.22872	1	1	327	15	20361	101108887	up	--|
GO:0080090	regulation of primary metabolic process	biological_process	0.23551	1	42	327	2135	20361	101109474,101123591,101111746,443229,101103795,101117010,101119904,101108670,101113523,101119403,101104964,101108211,101109680,101110783,101105018,101117432,101119043,101108754,443130,101108110,443208,100126573,101111481,100307043,443351,101103711,101108362,101111412,101104143,101111557,101102874,101112552,101103111,101114639,101103997,101105376,101119170,101119338,101106908,100037661,101114986,1…	up	--|--|--|--|--|--|--|--|--|--|--|--|--|--|--|--|--|--|--|--|--|--|--|--|--|--|--|--|--|--|--|--|--|--|--|--|--|--|--|--|--|--|
GO:0044271	cellular nitrogen compound biosynthetic process	biological_process	0.23632	1	53	327	2780	20361	101103711,443351,101111412,101121744,100307043,101111481,100126573,101112718,101119426,101112552,101103111,101102874,101109129,101106081,101111557,101104143,101119338,101119170,101102732,101123613,101103997,101105376,101114639,101114986,101119368,101106908,100037661,101107666,101108670,101119904,101113523,101123349,101117010,443229,101120168,101103795,101109474,101123591,443541,101108211,10110751…	up	--|--|--|--|--|--|--|--|--|--|--|--|--|--|--|--|--|--|--|--|--|--|--|--|--|--|--|--|--|--|--|--|--|--|--|--|--|--|--|--|--|--|--|--|--|--|--|--|--|--|--|--|--|
GO:0018130	heterocycle biosynthetic process	biological_process	0.23709	1	53	327	2782	20361	101111481,101119426,101112718,100126573,101121744,101111412,101103711,443351,100307043,101111557,101106081,101104143,101103111,101112552,101109129,101102874,101103997,101105376,101123613,101114639,101119170,101119338,101102732,101106908,100037661,101107666,101119368,101114986,101103795,443229,101120168,101123591,101109474,101113523,101108670,101119904,101123349,101117010,101119728,101104964,44354…	up	--|--|--|--|--|--|--|--|--|--|--|--|--|--|--|--|--|--|--|--|--|--|--|--|--|--|--|--|--|--|--|--|--|--|--|--|--|--|--|--|--|--|--|--|--|--|--|--|--|--|--|--|--|
GO:0046058	cAMP metabolic process	biological_process	0.23712	1	1	327	13	20361	101119728	up	--|
GO:0043044	ATP-dependent chromatin remodeling	biological_process	0.23774	1	1	327	14	20361	101111481	up	--|
GO:0005622	intracellular	cellular_component	0.23792	1	94	327	5450	20361	101117867,101118866,101121517,101111267,101106055,101122308,101106725,101112253,101105018,101119482,101120671,101118472,101108110,443130,101119319,101115714,101118881,101103711,101120985,443086,101112718,101119426,101118301,101102737,101109129,100820755,101104760,101108893,101119338,101105376,101122896,101102172,101106365,101119368,101106701,101114986,101117721,101113523,101119403,101104719,10013…	up	--|--|--|--|--|--|--|--|--|--|--|--|--|--|--|--|--|--|--|--|--|--|--|--|--|--|--|--|--|--|--|--|--|--|--|--|--|--|--|--|--|--|--|--|--|--|--|--|--|--|--|--|--|--|--|--|--|--|--|--|--|--|--|--|--|--|--|--|--|--|--|--|--|--|--|--|--|--|--|--|--|--|--|--|--|--|--|--|--|--|--|--|--|--|
GO:0008641	small protein activating enzyme activity	molecular_function	0.2381	1	1	327	14	20361	101117867	up	--|
GO:0007020	microtubule nucleation	biological_process	0.23904	1	1	327	13	20361	101118866	up	--|
GO:0010968	regulation of microtubule nucleation	biological_process	0.23904	1	1	327	13	20361	101118866	up	--|
GO:0090063	positive regulation of microtubule nucleation	biological_process	0.23904	1	1	327	13	20361	101118866	up	--|
GO:0003008	system process	biological_process	0.24027	1	4	327	175	20361	1.01111e+32	up	--|--|--|--|
GO:0005343	organic acid:sodium symporter activity	molecular_function	0.24064	1	1	327	13	20361	101106055	up	--|
GO:0016879	ligase activity, forming carbon-nitrogen bonds	molecular_function	0.24148	1	7	327	272	20361	1.01105e+62	up	--|--|--|--|--|--|--|
GO:0051129	negative regulation of cellular component organization	biological_process	0.2419	1	2	327	56	20361	1.01122e+17	up	--|--|
GO:0007606	sensory perception of chemical stimulus	biological_process	0.24196	1	2	327	84	20361	780510101110910	up	--|--|
GO:0009147	pyrimidine nucleoside triphosphate metabolic process	biological_process	0.2422	1	1	327	20	20361	105616742	up	--|
GO:0000428	DNA-directed RNA polymerase complex	cellular_component	0.24314	1	3	327	113	20361	1.01113e+26	up	--|--|--|
GO:0030880	RNA polymerase complex	cellular_component	0.24314	1	3	327	113	20361	1.01111e+26	up	--|--|--|
GO:0055029	nuclear DNA-directed RNA polymerase complex	cellular_component	0.24314	1	3	327	113	20361	1.01111e+26	up	--|--|--|
GO:0008289	lipid binding	molecular_function	0.24378	1	7	327	279	20361	1.01112e+62	up	--|--|--|--|--|--|--|
GO:0043229	intracellular organelle	cellular_component	0.2443	1	72	327	4225	20361	101118472,101119482,101112253,101120671,101108110,101111267,101121517,101118866,101122308,101106725,101106055,101105376,101106365,101104760,101119338,101108893,101117721,101114986,101106701,101120985,101118301,101112718,101119426,101103711,101118881,101102737,101109129,101118620,101119000,101107950,101110783,101110974,443208,101107688,101110015,101118215,101113202,101119403,101117010,100135440,10…	up	--|--|--|--|--|--|--|--|--|--|--|--|--|--|--|--|--|--|--|--|--|--|--|--|--|--|--|--|--|--|--|--|--|--|--|--|--|--|--|--|--|--|--|--|--|--|--|--|--|--|--|--|--|--|--|--|--|--|--|--|--|--|--|--|--|--|--|--|--|--|--|--|
GO:0006261	DNA-dependent DNA replication	biological_process	0.24496	1	3	327	108	20361	1.01123e+26	up	--|--|--|
GO:0043226	organelle	cellular_component	0.24524	1	72	327	4226	20361	101112718,101119426,101118301,101120985,101118881,101103711,101109129,101102737,101106365,101105376,101108893,101119338,101104760,101117721,101106701,101114986,101121517,101118866,101111267,101106725,101122308,101106055,101118472,101120671,101112253,101119482,101108110,101114709,101111481,101113954,443351,101122615,101106081,100034668,101110910,101106394,101112552,101105691,101109027,101104961,10…	up	--|--|--|--|--|--|--|--|--|--|--|--|--|--|--|--|--|--|--|--|--|--|--|--|--|--|--|--|--|--|--|--|--|--|--|--|--|--|--|--|--|--|--|--|--|--|--|--|--|--|--|--|--|--|--|--|--|--|--|--|--|--|--|--|--|--|--|--|--|--|--|--|
GO:0034470	ncRNA processing	biological_process	0.24551	1	6	327	244	20361	1.01119e+53	up	--|--|--|--|--|--|
GO:0019012	virion	cellular_component	0.24654	1	14	327	663	20361	1.01105e+125	up	--|--|--|--|--|--|--|--|--|--|--|--|--|--|
GO:0004535	poly(A)-specific ribonuclease activity	molecular_function	0.24782	1	1	327	14	20361	101118301	up	--|
GO:0031625	ubiquitin protein ligase binding	molecular_function	0.2479	1	1	327	16	20361	101106584	up	--|
GO:0044389	small conjugating protein ligase binding	molecular_function	0.2479	1	1	327	16	20361	101106584	up	--|
GO:0043549	regulation of kinase activity	biological_process	0.24827	1	1	327	15	20361	101111746	up	--|
GO:0045859	regulation of protein kinase activity	biological_process	0.24827	1	1	327	15	20361	101111746	up	--|
GO:0051338	regulation of transferase activity	biological_process	0.24827	1	1	327	15	20361	101111746	up	--|
GO:1901575	organic substance catabolic process	biological_process	0.24875	1	10	327	440	20361	1.01108e+83	up	--|--|--|--|--|--|--|--|--|--|
GO:0030554	adenyl nucleotide binding	molecular_function	0.24902	1	36	327	1727	20361	101103111,101115097,100126573,101122186,101122328,100037661,101119893,101117721,100144756,101103997,101123613,100171396,101105737,101104760,101108549,101106773,101115595,101118162,101118215,101108015,105614852,101102036,101119904,101104719,101123035,101108754,101115714,101104981,101108887,101109089,101102161,101105602,101111237,101120671,101109680,101111969	up	--|--|--|--|--|--|--|--|--|--|--|--|--|--|--|--|--|--|--|--|--|--|--|--|--|--|--|--|--|--|--|--|--|--|--|--|
GO:0051028	mRNA transport	biological_process	0.25042	1	2	327	53	20361	1.01104e+17	up	--|--|
GO:0019318	hexose metabolic process	biological_process	0.25211	1	3	327	103	20361	1.01111e+20	up	--|--|--|
GO:0033108	mitochondrial respiratory chain complex assembly	biological_process	0.25229	1	1	327	18	20361	101121266	up	--|
GO:0003747	translation release factor activity	molecular_function	0.25326	1	1	327	17	20361	101112552	up	--|
GO:0008079	translation termination factor activity	molecular_function	0.25326	1	1	327	17	20361	101112552	up	--|
GO:0000272	polysaccharide catabolic process	biological_process	0.25334	1	1	327	18	20361	101113336	up	--|
GO:0004016	adenylate cyclase activity	molecular_function	0.25341	1	1	327	14	20361	101119728	up	--|
GO:0015296	anion:cation symporter activity	molecular_function	0.25525	1	1	327	14	20361	101106055	up	--|
GO:0044423	virion part	cellular_component	0.25628	1	13	327	617	20361	1.01105e+116	up	--|--|--|--|--|--|--|--|--|--|--|--|--|
GO:0015740	C4-dicarboxylate transport	biological_process	0.25782	1	1	327	17	20361	101122094	up	--|
GO:0004672	protein kinase activity	molecular_function	0.25796	1	16	327	712	20361	1.0112e+140	up	--|--|--|--|--|--|--|--|--|--|--|--|--|--|--|--|
GO:0032269	negative regulation of cellular protein metabolic process	biological_process	0.25812	1	1	327	16	20361	101111746	up	--|
GO:0051248	negative regulation of protein metabolic process	biological_process	0.25812	1	1	327	16	20361	101111746	up	--|
GO:0019033	viral tegument	cellular_component	0.25933	1	1	327	18	20361	101112775	up	--|
GO:0009579	thylakoid	cellular_component	0.26245	1	4	327	154	20361	1.01116e+35	up	--|--|--|--|
GO:0044436	thylakoid part	cellular_component	0.26245	1	4	327	154	20361	1.01123e+35	up	--|--|--|--|
GO:0000394	RNA splicing, via endonucleolytic cleavage and ligation	biological_process	0.26449	1	1	327	16	20361	101122992	up	--|
GO:0006388	tRNA splicing, via endonucleolytic cleavage and ligation	biological_process	0.26449	1	1	327	16	20361	101122992	up	--|
GO:0008170	N-methyltransferase activity	molecular_function	0.26552	1	2	327	54	20361	101120168443351	up	--|--|
GO:0003964	RNA-directed DNA polymerase activity	molecular_function	0.26665	1	1	327	18	20361	105616742	up	--|
GO:1901362	organic cyclic compound biosynthetic process	biological_process	0.2677	1	53	327	2821	20361	101119043,101107950,101105018,101110974,101110783,101109680,101108754,443208,101108110,443130,101103795,101120168,443229,101123591,101109474,101113523,101119904,101108670,101123349,101117010,101104964,101119728,443541,101108211,101107510,101105376,101103997,101123613,101114639,101119170,101102732,101119338,101106908,100037661,101107666,101119368,101114986,101111481,100126573,101112718,101119426,1…	up	--|--|--|--|--|--|--|--|--|--|--|--|--|--|--|--|--|--|--|--|--|--|--|--|--|--|--|--|--|--|--|--|--|--|--|--|--|--|--|--|--|--|--|--|--|--|--|--|--|--|--|--|--|
GO:0005310	dicarboxylic acid transmembrane transporter activity	molecular_function	0.26935	1	1	327	15	20361	101106055	up	--|
GO:0051189	prosthetic group metabolic process	biological_process	0.27108	1	1	327	16	20361	101106394	up	--|
GO:0006094	gluconeogenesis	biological_process	0.27139	1	1	327	17	20361	101111237	up	--|
GO:0019319	hexose biosynthetic process	biological_process	0.27139	1	1	327	17	20361	101111237	up	--|
GO:0046364	monosaccharide biosynthetic process	biological_process	0.27139	1	1	327	17	20361	101111237	up	--|
GO:0061024	membrane organization	biological_process	0.27304	1	4	327	150	20361	1.01119e+35	up	--|--|--|--|
GO:0044262	cellular carbohydrate metabolic process	biological_process	0.27329	1	2	327	59	20361	1.01109e+17	up	--|--|
GO:0004197	cysteine-type endopeptidase activity	molecular_function	0.27452	1	4	327	142	20361	4.43131e+29	up	--|--|--|--|
GO:0009615	response to virus	biological_process	0.27743	1	2	327	58	20361	1.01123e+17	up	--|--|
GO:0016887	ATPase activity	molecular_function	0.27846	1	10	327	432	20361	1.01118e+89	up	--|--|--|--|--|--|--|--|--|--|
GO:0005732	small nucleolar ribonucleoprotein complex	cellular_component	0.2789	1	1	327	22	20361	101119338	up	--|
GO:0019362	pyridine nucleotide metabolic process	biological_process	0.27915	1	1	327	18	20361	443541	up	--|
GO:0046496	nicotinamide nucleotide metabolic process	biological_process	0.27915	1	1	327	18	20361	443541	up	--|
GO:0006468	protein phosphorylation	biological_process	0.27973	1	14	327	617	20361	1.00145e+125	up	--|--|--|--|--|--|--|--|--|--|--|--|--|--|
GO:0044430	cytoskeletal part	cellular_component	0.28018	1	10	327	469	20361	1.01107e+89	up	--|--|--|--|--|--|--|--|--|--|
GO:0000723	telomere maintenance	biological_process	0.28098	1	1	327	18	20361	101107695	up	--|
GO:0032200	telomere organization	biological_process	0.28098	1	1	327	18	20361	101107695	up	--|
GO:0060249	anatomical structure homeostasis	biological_process	0.28098	1	1	327	18	20361	101107695	up	--|
GO:0005506	iron ion binding	molecular_function	0.28099	1	5	327	224	20361	1.01121e+44	up	--|--|--|--|--|
GO:0005975	carbohydrate metabolic process	biological_process	0.28126	1	13	327	608	20361	1.01109e+110	up	--|--|--|--|--|--|--|--|--|--|--|--|--|
GO:0051276	chromosome organization	biological_process	0.28273	1	5	327	218	20361	1.01111e+44	up	--|--|--|--|--|
GO:0004714	transmembrane receptor protein tyrosine kinase activity	molecular_function	0.2843	1	1	327	16	20361	100126573	up	--|
GO:0003918	DNA topoisomerase type II (ATP-hydrolyzing) activity	molecular_function	0.28491	1	1	327	20	20361	101103997	up	--|
GO:0061505	DNA topoisomerase II activity	molecular_function	0.28491	1	1	327	20	20361	101103997	up	--|
GO:0006950	response to stress	biological_process	0.2852	1	23	327	1179	20361	1.01108e+206	up	--|--|--|--|--|--|--|--|--|--|--|--|--|--|--|--|--|--|--|--|--|--|--|
GO:0005158	insulin receptor binding	molecular_function	0.28603	1	1	327	19	20361	101119222	up	--|
GO:0000103	sulfate assimilation	biological_process	0.28723	1	1	327	17	20361	101122328	up	--|
GO:0004020	adenylylsulfate kinase activity	molecular_function	0.28723	1	1	327	17	20361	101122328	up	--|
GO:0030838	positive regulation of actin filament polymerization	biological_process	0.28771	1	1	327	20	20361	101106701	up	--|
GO:0031334	positive regulation of protein complex assembly	biological_process	0.28771	1	1	327	20	20361	101106701	up	--|
GO:0032273	positive regulation of protein polymerization	biological_process	0.28771	1	1	327	20	20361	101106701	up	--|
GO:0034314	Arp2/3 complex-mediated actin nucleation	biological_process	0.28771	1	1	327	20	20361	101106701	up	--|
GO:0045010	actin nucleation	biological_process	0.28771	1	1	327	20	20361	101106701	up	--|
GO:0015629	actin cytoskeleton	cellular_component	0.29009	1	3	327	99	20361	1.01107e+26	up	--|--|--|
GO:0006415	translational termination	biological_process	0.29189	1	1	327	21	20361	101112552	up	--|
GO:0009055	electron carrier activity	molecular_function	0.29297	1	4	327	181	20361	1.01124e+35	up	--|--|--|--|
GO:0016682	oxidoreductase activity, acting on diphenols and related substances as donors, oxygen as acceptor	molecular_function	0.29324	1	1	327	18	20361	101120873	up	--|
GO:0032786	positive regulation of DNA-dependent transcription, elongation	biological_process	0.29365	1	1	327	23	20361	101119338	up	--|
GO:0032968	positive regulation of transcription elongation from RNA polymerase II promoter	biological_process	0.29365	1	1	327	23	20361	101119338	up	--|
GO:0034243	regulation of transcription elongation from RNA polymerase II promoter	biological_process	0.29365	1	1	327	23	20361	101119338	up	--|
GO:0055036	virion membrane	cellular_component	0.29611	1	1	327	20	20361	100144756	up	--|
GO:0008374	O-acyltransferase activity	molecular_function	0.29652	1	1	327	20	20361	101108234	up	--|
GO:0072524	pyridine-containing compound metabolic process	biological_process	0.29715	1	1	327	20	20361	443541	up	--|
GO:0004867	serine-type endopeptidase inhibitor activity	molecular_function	0.29747	1	2	327	61	20361	1.01122e+17	up	--|--|
GO:0042030	ATPase inhibitor activity	molecular_function	0.30089	1	1	327	21	20361	101117279	up	--|
GO:0051205	protein insertion into membrane	biological_process	0.30094	1	1	327	20	20361	101112552	up	--|
GO:0051668	localization within membrane	biological_process	0.30094	1	1	327	20	20361	101112552	up	--|
GO:0030117	membrane coat	cellular_component	0.30115	1	4	327	149	20361	1.01121e+35	up	--|--|--|--|
GO:0048475	coated membrane	cellular_component	0.30115	1	4	327	149	20361	1.01111e+35	up	--|--|--|--|
GO:0015643	toxic substance binding	molecular_function	0.30132	1	1	327	19	20361	101123591	up	--|
GO:0044255	cellular lipid metabolic process	biological_process	0.30227	1	7	327	304	20361	1.01105e+62	up	--|--|--|--|--|--|--|
GO:0008536	Ran GTPase binding	molecular_function	0.30238	1	1	327	18	20361	101109933	up	--|
GO:0004549	tRNA-specific ribonuclease activity	molecular_function	0.3045	1	1	327	20	20361	443121	up	--|
GO:0009378	four-way junction helicase activity	molecular_function	0.306	1	2	327	61	20361	1.0111e+17	up	--|--|
GO:0042651	thylakoid membrane	cellular_component	0.30631	1	1	327	20	20361	101122896	up	--|
GO:0044281	small molecule metabolic process	biological_process	0.30799	1	18	327	890	20361	1.01117e+158	up	--|--|--|--|--|--|--|--|--|--|--|--|--|--|--|--|--|--|
GO:0009628	response to abiotic stimulus	biological_process	0.308	1	1	327	19	20361	101106808	up	--|
GO:0000090	mitotic anaphase	biological_process	0.30893	1	1	327	19	20361	101102737	up	--|
GO:0051322	anaphase	biological_process	0.30893	1	1	327	19	20361	101102737	up	--|
GO:0019239	deaminase activity	molecular_function	0.30916	1	1	327	20	20361	105616742	up	--|
GO:0046914	transition metal ion binding	molecular_function	0.30958	1	39	327	2042	20361	101122469,101118472,101120701,101120671,101119317,101112240,101119043,101111237,101123618,101105018,101121495,101105132,101123591,101113202,101109474,101105305,101120168,101110810,101120629,100188915,101110292,101110306,101122896,101108893,101119338,101102748,105616742,101106697,100037661,101110288,100126573,101121744,101103711,101115316,101103023,101122615,101103471,101120117,101106394	up	--|--|--|--|--|--|--|--|--|--|--|--|--|--|--|--|--|--|--|--|--|--|--|--|--|--|--|--|--|--|--|--|--|--|--|--|--|--|--|
GO:0017053	transcriptional repressor complex	cellular_component	0.31068	1	1	327	19	20361	101106081	up	--|
GO:1901505	carbohydrate derivative transporter activity	molecular_function	0.31164	1	1	327	21	20361	100820755	up	--|
GO:0006796	phosphate-containing compound metabolic process	biological_process	0.31189	1	26	327	1287	20361	1.01121e+230	up	--|--|--|--|--|--|--|--|--|--|--|--|--|--|--|--|--|--|--|--|--|--|--|--|--|--|
GO:0000280	nuclear division	biological_process	0.31236	1	3	327	116	20361	1.01105e+26	up	--|--|--|
GO:0007067	mitosis	biological_process	0.31236	1	3	327	116	20361	1.01105e+26	up	--|--|--|
GO:0030983	mismatched DNA binding	molecular_function	0.31277	1	1	327	19	20361	101115595	up	--|
GO:0031323	regulation of cellular metabolic process	biological_process	0.31296	1	42	327	2209	20361	443229,101111746,101103795,101109474,101123591,101108670,101119904,101119403,101113523,101117010,101104964,101108211,101105018,101119043,101117432,101109680,101110783,101108754,101108110,443208,443130,101111481,100126573,101103711,443351,101108362,101111412,100307043,101111557,101104143,101112552,101103111,101102874,101103997,101105376,101114639,101119170,101119338,101106908,100037661,101114986,1…	up	--|--|--|--|--|--|--|--|--|--|--|--|--|--|--|--|--|--|--|--|--|--|--|--|--|--|--|--|--|--|--|--|--|--|--|--|--|--|--|--|--|--|
GO:0016310	phosphorylation	biological_process	0.31319	1	15	327	695	20361	1.0112e+134	up	--|--|--|--|--|--|--|--|--|--|--|--|--|--|--|
GO:0010876	lipid localization	biological_process	0.31324	1	3	327	119	20361	1.00821e+26	up	--|--|--|
GO:0016044	cellular membrane organization	biological_process	0.31333	1	3	327	112	20361	1.01119e+26	up	--|--|--|
GO:0022412	cellular process involved in reproduction in multicellular organism	biological_process	0.31507	1	2	327	69	20361	1.00886e+17	up	--|--|
GO:0006486	protein glycosylation	biological_process	0.31583	1	3	327	111	20361	1.01123e+26	up	--|--|--|
GO:0043413	macromolecule glycosylation	biological_process	0.31583	1	3	327	111	20361	1.01102e+26	up	--|--|--|
GO:0005643	nuclear pore	cellular_component	0.3171	1	1	327	19	20361	101119482	up	--|
GO:0016891	endoribonuclease activity, producing 5'-phosphomonoesters	molecular_function	0.31768	1	2	327	73	20361	100188915443121	up	--|--|
GO:0030153	bacteriocin immunity	biological_process	0.32095	1	1	327	21	20361	101123591	up	--|
GO:0006959	humoral immune response	biological_process	0.32192	1	1	327	23	20361	101117296	up	--|
GO:0042381	hemolymph coagulation	biological_process	0.32192	1	1	327	23	20361	101117296	up	--|
GO:0015849	organic acid transport	biological_process	0.32304	1	3	327	115	20361	1.00821e+26	up	--|--|--|
GO:0046942	carboxylic acid transport	biological_process	0.32304	1	3	327	115	20361	1.00821e+26	up	--|--|--|
GO:0005509	calcium ion binding	molecular_function	0.32314	1	12	327	554	20361	1.01107e+104	up	--|--|--|--|--|--|--|--|--|--|--|--|
GO:0005759	mitochondrial matrix	cellular_component	0.32319	1	1	327	25	20361	101112853	up	--|
GO:0030430	host cell cytoplasm	cellular_component	0.32501	1	1	327	21	20361	101123618	up	--|
GO:0004725	protein tyrosine phosphatase activity	molecular_function	0.32586	1	3	327	106	20361	1.01121e+26	up	--|--|--|
GO:0010942	positive regulation of cell death	biological_process	0.32646	1	1	327	24	20361	101109027	up	--|
GO:0043065	positive regulation of apoptotic process	biological_process	0.32646	1	1	327	24	20361	101109027	up	--|
GO:0043068	positive regulation of programmed cell death	biological_process	0.32646	1	1	327	24	20361	101109027	up	--|
GO:0006091	generation of precursor metabolites and energy	biological_process	0.32652	1	5	327	222	20361	1.01109e+41	up	--|--|--|--|--|
GO:0043228	non-membrane-bounded organelle	cellular_component	0.3266	1	25	327	1654	20361	1.01108e+221	up	--|--|--|--|--|--|--|--|--|--|--|--|--|--|--|--|--|--|--|--|--|--|--|--|--|
GO:0043232	intracellular non-membrane-bounded organelle	cellular_component	0.3266	1	25	327	1654	20361	1.01105e+221	up	--|--|--|--|--|--|--|--|--|--|--|--|--|--|--|--|--|--|--|--|--|--|--|--|--|
GO:0070085	glycosylation	biological_process	0.32753	1	3	327	113	20361	1.01123e+26	up	--|--|--|
GO:2000112	regulation of cellular macromolecule biosynthetic process	biological_process	0.32874	1	39	327	2061	20361	100307043,443351,101103711,101111412,100126573,101111481,101102874,101112552,101103111,101104143,101111557,101119338,101119170,101114639,101105376,101103997,101114986,101119368,101106908,100037661,101117010,101119904,101108670,101119403,101113523,101109474,101123591,443229,101103795,101108211,101104964,101109680,101110783,101105018,101119043,443130,101108110,443208,101108754	up	--|--|--|--|--|--|--|--|--|--|--|--|--|--|--|--|--|--|--|--|--|--|--|--|--|--|--|--|--|--|--|--|--|--|--|--|--|--|--|
GO:0001932	regulation of protein phosphorylation	biological_process	0.329	1	1	327	21	20361	101111746	up	--|
GO:0005544	calcium-dependent phospholipid binding	molecular_function	0.32954	1	1	327	22	20361	101123269	up	--|
GO:0006793	phosphorus metabolic process	biological_process	0.33034	1	26	327	1299	20361	1.01124e+230	up	--|--|--|--|--|--|--|--|--|--|--|--|--|--|--|--|--|--|--|--|--|--|--|--|--|--|
GO:0006073	cellular glucan metabolic process	biological_process	0.33062	1	1	327	23	20361	101113336	up	--|
GO:0044042	glucan metabolic process	biological_process	0.33062	1	1	327	23	20361	101113336	up	--|
GO:0046930	pore complex	cellular_component	0.33073	1	1	327	20	20361	101119482	up	--|
GO:0042995	cell projection	cellular_component	0.3312	1	3	327	116	20361	1.01113e+26	up	--|--|--|
GO:0051260	protein homooligomerization	biological_process	0.33143	1	2	327	66	20361	1.01122e+17	up	--|--|
GO:0010556	regulation of macromolecule biosynthetic process	biological_process	0.33234	1	39	327	2065	20361	100126573,101111481,100307043,101111412,443351,101103711,101104143,101111557,101102874,101103111,101112552,101114639,101103997,101105376,101119338,101119170,101106908,100037661,101119368,101114986,101123591,101109474,101103795,443229,101117010,101113523,101119403,101119904,101108670,101104964,101108211,101110783,101109680,101119043,101105018,101108754,443130,443208,101108110	up	--|--|--|--|--|--|--|--|--|--|--|--|--|--|--|--|--|--|--|--|--|--|--|--|--|--|--|--|--|--|--|--|--|--|--|--|--|--|--|
GO:0031326	regulation of cellular biosynthetic process	biological_process	0.33234	1	39	327	2065	20361	101117010,101113523,101119403,101108670,101119904,101123591,101109474,101103795,443229,101108211,101104964,101110783,101109680,101119043,101105018,443130,443208,101108110,101108754,100307043,101111412,443351,101103711,100126573,101111481,101102874,101103111,101112552,101104143,101111557,101119170,101119338,101114639,101105376,101103997,101119368,101114986,100037661,101106908	up	--|--|--|--|--|--|--|--|--|--|--|--|--|--|--|--|--|--|--|--|--|--|--|--|--|--|--|--|--|--|--|--|--|--|--|--|--|--|--|
GO:0006325	chromatin organization	biological_process	0.3329	1	3	327	129	20361	1.01111e+26	up	--|--|--|
GO:0009889	regulation of biosynthetic process	biological_process	0.33306	1	39	327	2066	20361	101108754,101108110,443208,443130,101105018,101119043,101109680,101110783,101104964,101108211,443229,101103795,101109474,101123591,101119904,101108670,101119403,101113523,101117010,100037661,101106908,101114986,101119368,101105376,101103997,101114639,101119338,101119170,101111557,101104143,101112552,101103111,101102874,101111481,100126573,443351,101103711,101111412,100307043	up	--|--|--|--|--|--|--|--|--|--|--|--|--|--|--|--|--|--|--|--|--|--|--|--|--|--|--|--|--|--|--|--|--|--|--|--|--|--|--|
GO:0015711	organic anion transport	biological_process	0.33474	1	3	327	117	20361	1.00821e+26	up	--|--|--|
GO:0009522	photosystem I	cellular_component	0.33507	1	1	327	22	20361	101115714	up	--|
GO:0060255	regulation of macromolecule metabolic process	biological_process	0.33585	1	40	327	2125	20361	101111557,101104143,101103111,101112552,101102874,101111481,100126573,101111412,443351,101103711,100307043,101106908,100037661,101119368,101114986,101105376,101103997,101114639,101119170,101119338,101104964,101108211,101103795,443229,101111746,101123591,101109474,101113523,101119403,101119904,101108670,101117010,101108754,443208,101108110,443130,101119043,101105018,101110783,101109680	up	--|--|--|--|--|--|--|--|--|--|--|--|--|--|--|--|--|--|--|--|--|--|--|--|--|--|--|--|--|--|--|--|--|--|--|--|--|--|--|--|
GO:0016773	phosphotransferase activity, alcohol group as acceptor	molecular_function	0.33599	1	19	327	914	20361	1.00145e+167	up	--|--|--|--|--|--|--|--|--|--|--|--|--|--|--|--|--|--|--|
GO:0030145	manganese ion binding	molecular_function	0.33643	1	1	327	21	20361	101103023	up	--|
GO:0045735	nutrient reservoir activity	molecular_function	0.33699	1	1	327	23	20361	101104791	up	--|
GO:0005798	Golgi-associated vesicle	cellular_component	0.3422	1	1	327	21	20361	101111481	up	--|
GO:0030660	Golgi-associated vesicle membrane	cellular_component	0.3422	1	1	327	21	20361	101111481	up	--|
GO:0008158	hedgehog receptor activity	molecular_function	0.34431	1	1	327	24	20361	101117010	up	--|
GO:0005996	monosaccharide metabolic process	biological_process	0.34509	1	3	327	123	20361	4.43086e+20	up	--|--|--|
GO:0015081	sodium ion transmembrane transporter activity	molecular_function	0.34572	1	3	327	110	20361	1.01106e+26	up	--|--|--|
GO:0030234	enzyme regulator activity	molecular_function	0.34729	1	12	327	588	20361	1.01117e+107	up	--|--|--|--|--|--|--|--|--|--|--|--|
GO:0005319	lipid transporter activity	molecular_function	0.34745	1	1	327	22	20361	100820755	up	--|
GO:0004616	phosphogluconate dehydrogenase (decarboxylating) activity	molecular_function	0.34766	1	1	327	22	20361	443541	up	--|
GO:0006355	regulation of transcription, DNA-dependent	biological_process	0.34803	1	38	327	2018	20361	101113523,101108670,101119904,101117010,101103795,443229,101123591,101109474,101108211,101104964,101119043,101105018,101109680,101110783,443208,101108110,443130,101108754,101111412,443351,101103711,100307043,101111481,100126573,101103111,101112552,101102874,101111557,101104143,101119338,101119170,101105376,101103997,101114639,101119368,101114986,100037661,101106908	up	--|--|--|--|--|--|--|--|--|--|--|--|--|--|--|--|--|--|--|--|--|--|--|--|--|--|--|--|--|--|--|--|--|--|--|--|--|--|
GO:0009987	cellular process	biological_process	0.34876	1	197	327	12236	20361	101105691,101112552,100302350,101106394,101110910,101110773,100034668,101104824,443351,101122328,101113954,101122186,101111481,101102805,100144756,101119893,101122372,101104530,101122875,101105064,101107695,101112393,101102748,101121992,101109744,100037702,101108050,101119170,101123414,101104961,101123613,101109027,100171396,100415775,101108211,101123158,101106011,101104182,443258,101108218,10110…	up	--|--|--|--|--|--|--|--|--|--|--|--|--|--|--|--|--|--|--|--|--|--|--|--|--|--|--|--|--|--|--|--|--|--|--|--|--|--|--|--|--|--|--|--|--|--|--|--|--|--|--|--|--|--|--|--|--|--|--|--|--|--|--|--|--|--|--|--|--|--|--|--|--|--|--|--|--|--|--|--|--|--|--|--|--|--|--|--|--|--|--|--|--|--|--|--|--|--|--|--|--|--|--|--|--|--|--|--|--|--|--|--|--|--|--|--|--|--|--|--|--|--|--|--|--|--|--|--|--|--|--|--|--|…
GO:0004559	alpha-mannosidase activity	molecular_function	0.34887	1	1	327	22	20361	101102298	up	--|
GO:0019899	enzyme binding	molecular_function	0.34905	1	3	327	115	20361	1.0111e+26	up	--|--|--|
GO:0004553	hydrolase activity, hydrolyzing O-glycosyl compounds	molecular_function	0.34952	1	5	327	214	20361	1.01103e+44	up	--|--|--|--|--|
GO:0006974	response to DNA damage stimulus	biological_process	0.34989	1	11	327	544	20361	1.01116e+98	up	--|--|--|--|--|--|--|--|--|--|--|
GO:0032784	regulation of DNA-dependent transcription, elongation	biological_process	0.35037	1	1	327	27	20361	101119338	up	--|
GO:0009101	glycoprotein biosynthetic process	biological_process	0.35053	1	3	327	118	20361	1.01102e+26	up	--|--|--|
GO:2001141	regulation of RNA biosynthetic process	biological_process	0.35173	1	38	327	2022	20361	101108754,443130,101108110,443208,101110783,101109680,101105018,101119043,101104964,101108211,101109474,101123591,443229,101103795,101117010,101119904,101108670,101113523,101106908,100037661,101114986,101119368,101114639,101103997,101105376,101119170,101119338,101104143,101111557,101102874,101112552,101103111,100126573,101111481,100307043,443351,101103711,101111412	up	--|--|--|--|--|--|--|--|--|--|--|--|--|--|--|--|--|--|--|--|--|--|--|--|--|--|--|--|--|--|--|--|--|--|--|--|--|--|
GO:0051252	regulation of RNA metabolic process	biological_process	0.35398	1	38	327	2025	20361	101108211,101104964,101113523,101119904,101108670,101117010,101103795,443229,101123591,101109474,443208,101108110,443130,101108754,101119043,101105018,101110783,101109680,101103111,101112552,101102874,101111557,101104143,101111412,101103711,443351,100307043,101111481,100126573,101119368,101114986,100037661,101106908,101119338,101119170,101105376,101103997,101114639	up	--|--|--|--|--|--|--|--|--|--|--|--|--|--|--|--|--|--|--|--|--|--|--|--|--|--|--|--|--|--|--|--|--|--|--|--|--|--|
GO:0032446	protein modification by small protein conjugation	biological_process	0.35407	1	2	327	66	20361	1.01105e+17	up	--|--|
GO:0009512	cytochrome b6f complex	cellular_component	0.35664	1	1	327	27	20361	101120985	up	--|
GO:0072527	pyrimidine-containing compound metabolic process	biological_process	0.35944	1	2	327	75	20361	1.05617e+17	up	--|--|
GO:0009982	pseudouridine synthase activity	molecular_function	0.36002	1	1	327	29	20361	100415775	up	--|
GO:0050790	regulation of catalytic activity	biological_process	0.36046	1	3	327	116	20361	1.01108e+26	up	--|--|--|
GO:0000922	spindle pole	cellular_component	0.36076	1	1	327	23	20361	101118866	up	--|
GO:0006298	mismatch repair	biological_process	0.36104	1	1	327	23	20361	101115595	up	--|
GO:0008053	mitochondrial fusion	biological_process	0.3616	1	1	327	27	20361	101112253	up	--|
GO:0009100	glycoprotein metabolic process	biological_process	0.36217	1	3	327	120	20361	1.01123e+26	up	--|--|--|
GO:0004177	aminopeptidase activity	molecular_function	0.36254	1	1	327	24	20361	101119043	up	--|
GO:0070566	adenylyltransferase activity	molecular_function	0.36267	1	1	327	29	20361	101116849	up	--|
GO:0034660	ncRNA metabolic process	biological_process	0.36312	1	7	327	331	20361	1.01107e+62	up	--|--|--|--|--|--|--|
GO:1901136	carbohydrate derivative catabolic process	biological_process	0.36323	1	2	327	66	20361	1.01117e+17	up	--|--|
GO:0034357	photosynthetic membrane	cellular_component	0.36726	1	3	327	127	20361	1.01123e+26	up	--|--|--|
GO:0008373	sialyltransferase activity	molecular_function	0.36824	1	1	327	23	20361	101123278	up	--|
GO:0046434	organophosphate catabolic process	biological_process	0.36853	1	2	327	69	20361	1.01117e+17	up	--|--|
GO:0006397	mRNA processing	biological_process	0.37029	1	4	327	179	20361	1.01114e+35	up	--|--|--|--|
GO:0015923	mannosidase activity	molecular_function	0.37052	1	1	327	25	20361	101102298	up	--|
GO:0000105	histidine biosynthetic process	biological_process	0.37268	1	1	327	28	20361	101104143	up	--|
GO:0003995	acyl-CoA dehydrogenase activity	molecular_function	0.37284	1	1	327	23	20361	101119850	up	--|
GO:0006457	protein folding	biological_process	0.37588	1	3	327	151	20361	1.01103e+23	up	--|--|--|
GO:0044424	intracellular part	cellular_component	0.38015	1	84	327	5082	20361	101110015,101113202,101118215,101119403,101104719,101117010,100135440,101104182,101104964,101123158,101110306,101107445,101122599,101120873,101108211,100188915,101118620,101107950,101119000,101110783,101110974,100913169,443208,101107688,101111481,101114709,443351,101113954,101106081,100034668,101122615,101106394,101105691,101112552,101110910,101123227,101104961,101114639,101109027,101114646,10110…	up	--|--|--|--|--|--|--|--|--|--|--|--|--|--|--|--|--|--|--|--|--|--|--|--|--|--|--|--|--|--|--|--|--|--|--|--|--|--|--|--|--|--|--|--|--|--|--|--|--|--|--|--|--|--|--|--|--|--|--|--|--|--|--|--|--|--|--|--|--|--|--|--|--|--|--|--|--|--|--|--|--|--|--|--|
GO:0006281	DNA repair	biological_process	0.38033	1	10	327	496	20361	1.01103e+89	up	--|--|--|--|--|--|--|--|--|--|
GO:0034062	RNA polymerase activity	molecular_function	0.38063	1	6	327	288	20361	1.00307e+53	up	--|--|--|--|--|--|
GO:0016779	nucleotidyltransferase activity	molecular_function	0.38089	1	10	327	504	20361	1.01109e+89	up	--|--|--|--|--|--|--|--|--|--|
GO:0006733	oxidoreduction coenzyme metabolic process	biological_process	0.38109	1	1	327	26	20361	443541	up	--|
GO:0006260	DNA replication	biological_process	0.38177	1	9	327	447	20361	1.01104e+80	up	--|--|--|--|--|--|--|--|--|
GO:0051382	kinetochore assembly	biological_process	0.38181	1	1	327	32	20361	101114987	up	--|
GO:0051383	kinetochore organization	biological_process	0.38181	1	1	327	32	20361	101114987	up	--|
GO:0051259	protein oligomerization	biological_process	0.38294	1	3	327	125	20361	1.01122e+26	up	--|--|--|
GO:0009144	purine nucleoside triphosphate metabolic process	biological_process	0.38418	1	3	327	132	20361	1.01108e+26	up	--|--|--|
GO:0009199	ribonucleoside triphosphate metabolic process	biological_process	0.38418	1	3	327	132	20361	1.01117e+26	up	--|--|--|
GO:0009205	purine ribonucleoside triphosphate metabolic process	biological_process	0.38418	1	3	327	132	20361	1.01108e+26	up	--|--|--|
GO:0005856	cytoskeleton	cellular_component	0.38549	1	10	327	517	20361	1.01119e+89	up	--|--|--|--|--|--|--|--|--|--|
GO:0035556	intracellular signal transduction	biological_process	0.38587	1	16	327	800	20361	1.01104e+140	up	--|--|--|--|--|--|--|--|--|--|--|--|--|--|--|--|
GO:0019064	viral entry into host cell via membrane fusion with the plasma membrane	biological_process	0.38646	1	1	327	26	20361	101115715	up	--|
GO:0051336	regulation of hydrolase activity	biological_process	0.38793	1	2	327	73	20361	1.01117e+17	up	--|--|
GO:0006576	cellular biogenic amine metabolic process	biological_process	0.38929	1	2	327	74	20361	1.01106e+17	up	--|--|
GO:0044106	cellular amine metabolic process	biological_process	0.38929	1	2	327	74	20361	1.01106e+17	up	--|--|
GO:0007029	endoplasmic reticulum organization	biological_process	0.39119	1	1	327	26	20361	101112552	up	--|
GO:0009117	nucleotide metabolic process	biological_process	0.39281	1	6	327	297	20361	1.0112e+50	up	--|--|--|--|--|--|
GO:0006470	protein dephosphorylation	biological_process	0.39331	1	3	327	119	20361	1.01118e+26	up	--|--|--|
GO:0019087	transformation of host cell by virus	biological_process	0.39332	1	1	327	30	20361	101117010	up	--|
GO:0007600	sensory perception	biological_process	0.39374	1	2	327	114	20361	780510101110910	up	--|--|
GO:0032040	small-subunit processome	cellular_component	0.39448	1	2	327	80	20361	1.01102e+17	up	--|--|
GO:0005581	collagen	cellular_component	0.39487	1	1	327	24	20361	101117548	up	--|
GO:0030286	dynein complex	cellular_component	0.39504	1	1	327	24	20361	101118215	up	--|
GO:0016881	acid-amino acid ligase activity	molecular_function	0.39628	1	5	327	218	20361	1.01113e+44	up	--|--|--|--|--|
GO:0007338	single fertilization	biological_process	0.39646	1	1	327	28	20361	101118881	up	--|
GO:0009566	fertilization	biological_process	0.39646	1	1	327	28	20361	101118881	up	--|
GO:0004521	endoribonuclease activity	molecular_function	0.39789	1	2	327	87	20361	100188915443121	up	--|--|
GO:0006547	histidine metabolic process	biological_process	0.39924	1	1	327	30	20361	101104143	up	--|
GO:0052803	imidazole-containing compound metabolic process	biological_process	0.39924	1	1	327	30	20361	101104143	up	--|
GO:0052652	cyclic purine nucleotide metabolic process	biological_process	0.40155	1	1	327	25	20361	101119728	up	--|
GO:0019013	viral nucleocapsid	cellular_component	0.40249	1	1	327	30	20361	100415775	up	--|
GO:0065009	regulation of molecular function	biological_process	0.40507	1	3	327	125	20361	1.01117e+26	up	--|--|--|
GO:0005342	organic acid transmembrane transporter activity	molecular_function	0.40551	1	2	327	78	20361	1.01106e+17	up	--|--|
GO:0046943	carboxylic acid transmembrane transporter activity	molecular_function	0.40551	1	2	327	78	20361	1.01106e+17	up	--|--|
GO:0016861	intramolecular oxidoreductase activity, interconverting aldoses and ketoses	molecular_function	0.40627	1	1	327	32	20361	101122992	up	--|
GO:0031123	RNA 3'-end processing	biological_process	0.40669	1	1	327	36	20361	101121962	up	--|
GO:0055086	nucleobase-containing small molecule metabolic process	biological_process	0.4069	1	7	327	353	20361	1.05617e+59	up	--|--|--|--|--|--|--|
GO:0031399	regulation of protein modification process	biological_process	0.40815	1	1	327	27	20361	101111746	up	--|
GO:0009404	toxin metabolic process	biological_process	0.4099	1	1	327	29	20361	101123591	up	--|
GO:0010468	regulation of gene expression	biological_process	0.41181	1	38	327	2079	20361	101119368,101114986,101106908,100037661,101119338,101119170,101114639,101105376,101103997,101102874,101103111,101112552,101104143,101111557,100307043,101111412,443351,101103711,100126573,101111481,443130,443208,101108110,101108754,101109680,101110783,101119043,101105018,101108211,101104964,101117010,101113523,101108670,101119904,101123591,101109474,101103795,443229	up	--|--|--|--|--|--|--|--|--|--|--|--|--|--|--|--|--|--|--|--|--|--|--|--|--|--|--|--|--|--|--|--|--|--|--|--|--|--|
GO:0006753	nucleoside phosphate metabolic process	biological_process	0.41215	1	6	327	303	20361	1.01108e+50	up	--|--|--|--|--|--|
GO:0031109	microtubule polymerization or depolymerization	biological_process	0.41423	1	1	327	28	20361	101102737	up	--|
GO:0031110	regulation of microtubule polymerization or depolymerization	biological_process	0.41423	1	1	327	28	20361	101102737	up	--|
GO:0030258	lipid modification	biological_process	0.41511	1	1	327	28	20361	101104841	up	--|
GO:0019222	regulation of metabolic process	biological_process	0.41591	1	42	327	2300	20361	101103111,101112552,101102874,101111557,101104143,101111412,101108362,101103711,443351,100307043,101111481,100126573,101119368,101114986,101106908,100037661,101119170,101119338,101105376,101103997,101114639,101108211,101104964,101113523,101119403,101108670,101119904,101117010,101103795,101111746,443229,101123591,101109474,443208,101108110,443130,101108754,101119043,101117432,101105018,101110783,1…	up	--|--|--|--|--|--|--|--|--|--|--|--|--|--|--|--|--|--|--|--|--|--|--|--|--|--|--|--|--|--|--|--|--|--|--|--|--|--|--|--|--|--|
GO:0004860	protein kinase inhibitor activity	molecular_function	0.41653	1	1	327	30	20361	101111746	up	--|
GO:0019210	kinase inhibitor activity	molecular_function	0.41653	1	1	327	30	20361	101111746	up	--|
GO:0071705	nitrogen compound transport	biological_process	0.41695	1	4	327	183	20361	1.00821e+35	up	--|--|--|--|
GO:0042325	regulation of phosphorylation	biological_process	0.41905	1	1	327	30	20361	101111746	up	--|
GO:0008514	organic anion transmembrane transporter activity	molecular_function	0.42038	1	2	327	80	20361	1.01106e+17	up	--|--|
GO:0009150	purine ribonucleotide metabolic process	biological_process	0.42156	1	4	327	188	20361	1.01108e+35	up	--|--|--|--|
GO:0046872	metal ion binding	molecular_function	0.42204	1	63	327	3438	20361	101120701,101118472,101122469,101102652,101123618,101105018,101111237,101119043,101112240,101119317,101120671,101105132,101121495,443130,101107688,101120168,101105305,101123269,101111267,101109474,101123591,101113202,101114454,101113523,101113181,101110810,101120648,101107430,101109414,101110292,101110306,100188915,101120629,100141300,101114639,101122896,101102748,101119338,101108893,101112346,10…	up	--|--|--|--|--|--|--|--|--|--|--|--|--|--|--|--|--|--|--|--|--|--|--|--|--|--|--|--|--|--|--|--|--|--|--|--|--|--|--|--|--|--|--|--|--|--|--|--|--|--|--|--|--|--|--|--|--|--|--|--|--|--|--|
GO:0070206	protein trimerization	biological_process	0.42362	1	1	327	32	20361	101102737	up	--|
GO:0033643	host cell part	cellular_component	0.42512	1	3	327	135	20361	1.00145e+26	up	--|--|--|
GO:0006096	glycolysis	biological_process	0.42569	1	1	327	30	20361	443086	up	--|
GO:0006220	pyrimidine nucleotide metabolic process	biological_process	0.42605	1	1	327	39	20361	105616742	up	--|
GO:0000278	mitotic cell cycle	biological_process	0.42751	1	3	327	142	20361	1.01103e+26	up	--|--|--|
GO:0045087	innate immune response	biological_process	0.42796	1	1	327	33	20361	101117296	up	--|
GO:0019953	sexual reproduction	biological_process	0.42878	1	3	327	143	20361	1.01119e+26	up	--|--|--|
GO:0042600	chorion	cellular_component	0.42914	1	2	327	86	20361	100885767443351	up	--|--|
GO:0043130	ubiquitin binding	molecular_function	0.42938	1	1	327	29	20361	101122044	up	--|
GO:0006790	sulfur compound metabolic process	biological_process	0.4301	1	2	327	76	20361	1.01122e+17	up	--|--|
GO:0030684	preribosome	cellular_component	0.43069	1	2	327	87	20361	1.01102e+17	up	--|--|
GO:0009259	ribonucleotide metabolic process	biological_process	0.43587	1	4	327	191	20361	1.0112e+35	up	--|--|--|--|
GO:0019693	ribose phosphate metabolic process	biological_process	0.43587	1	4	327	191	20361	1.01108e+35	up	--|--|--|--|
GO:0005773	vacuole	cellular_component	0.43638	1	1	327	30	20361	100034668	up	--|
GO:0008484	sulfuric ester hydrolase activity	molecular_function	0.43666	1	1	327	29	20361	101120026	up	--|
GO:0045095	keratin filament	cellular_component	0.43694	1	1	327	56	20361	101122308	up	--|
GO:0016410	N-acyltransferase activity	molecular_function	0.43805	1	2	327	84	20361	1.01113e+17	up	--|--|
GO:0048284	organelle fusion	biological_process	0.43885	1	1	327	33	20361	101112253	up	--|
GO:1901700	response to oxygen-containing compound	biological_process	0.43934	1	1	327	31	20361	101106808	up	--|
GO:0006338	chromatin remodeling	biological_process	0.43986	1	1	327	29	20361	101111481	up	--|
GO:0006406	mRNA export from nucleus	biological_process	0.44048	1	1	327	32	20361	101119482	up	--|
GO:0018995	host	cellular_component	0.44052	1	3	327	139	20361	1.0111e+26	up	--|--|--|
GO:0043245	extraorganismal space	cellular_component	0.44052	1	3	327	139	20361	1.0111e+26	up	--|--|--|
GO:0043657	host cell	cellular_component	0.44052	1	3	327	139	20361	1.01124e+26	up	--|--|--|
GO:0044215	other organism	cellular_component	0.44052	1	3	327	139	20361	1.00145e+26	up	--|--|--|
GO:0044216	other organism cell	cellular_component	0.44052	1	3	327	139	20361	1.01124e+26	up	--|--|--|
GO:0044217	other organism part	cellular_component	0.44052	1	3	327	139	20361	1.01124e+26	up	--|--|--|
GO:0033036	macromolecule localization	biological_process	0.44081	1	19	327	1008	20361	1.01105e+170	up	--|--|--|--|--|--|--|--|--|--|--|--|--|--|--|--|--|--|--|
GO:0043169	cation binding	molecular_function	0.44104	1	63	327	3456	20361	101120629,100188915,101110292,101110306,101109414,101107430,101120648,101110810,101113181,101113523,101123591,101113202,101114454,101111267,101109474,101105305,101120168,101123269,101107688,443130,101121495,101105132,101120671,101119317,101119043,101111237,101112240,101123618,101105018,101102652,101122469,101120701,101118472,101120117,101109805,101120026,101106394,101103023,101122615,101103565,10…	up	--|--|--|--|--|--|--|--|--|--|--|--|--|--|--|--|--|--|--|--|--|--|--|--|--|--|--|--|--|--|--|--|--|--|--|--|--|--|--|--|--|--|--|--|--|--|--|--|--|--|--|--|--|--|--|--|--|--|--|--|--|--|--|
GO:0050661	NADP binding	molecular_function	0.44212	1	1	327	30	20361	443541	up	--|
GO:0001522	pseudouridine synthesis	biological_process	0.44303	1	1	327	40	20361	100415775	up	--|
GO:0005747	mitochondrial respiratory chain complex I	cellular_component	0.44374	1	1	327	32	20361	101111267	up	--|
GO:0030964	NADH dehydrogenase complex	cellular_component	0.44374	1	1	327	32	20361	101111267	up	--|
GO:0045271	respiratory chain complex I	cellular_component	0.44374	1	1	327	32	20361	101111267	up	--|
GO:0008270	zinc ion binding	molecular_function	0.44407	1	31	327	1672	20361	1.01118e+278	up	--|--|--|--|--|--|--|--|--|--|--|--|--|--|--|--|--|--|--|--|--|--|--|--|--|--|--|--|--|--|--|
GO:0007018	microtubule-based movement	biological_process	0.44441	1	2	327	75	20361	1.01118e+17	up	--|--|
GO:0042168	heme metabolic process	biological_process	0.44475	1	1	327	33	20361	101103711	up	--|
GO:0006364	rRNA processing	biological_process	0.44598	1	2	327	91	20361	1.01107e+17	up	--|--|
GO:0016072	rRNA metabolic process	biological_process	0.44598	1	2	327	91	20361	1.01119e+17	up	--|--|
GO:0003713	transcription coactivator activity	molecular_function	0.44757	1	1	327	30	20361	101103795	up	--|
GO:0004713	protein tyrosine kinase activity	molecular_function	0.44798	1	1	327	29	20361	100126573	up	--|
GO:0043234	protein complex	cellular_component	0.44825	1	36	327	2052	20361	101112552,101106394,101102737,101106081,101122615,443086,101120985,101111481,101112718,101119426,101103607,101106701,101112694,101112393,101104760,101114646,101119170,101119338,101108893,101105376,101123227,101107445,101120873,101107510,101122308,101104964,101111267,101118215,101118866,101113202,101115714,101119482,101112253,101110974,101115807,101118472	up	--|--|--|--|--|--|--|--|--|--|--|--|--|--|--|--|--|--|--|--|--|--|--|--|--|--|--|--|--|--|--|--|--|--|--|--|
GO:0044264	cellular polysaccharide metabolic process	biological_process	0.44985	1	1	327	33	20361	101113336	up	--|
GO:0044420	extracellular matrix part	cellular_component	0.45129	1	1	327	29	20361	101117548	up	--|
GO:0005876	spindle microtubule	cellular_component	0.45217	1	1	327	34	20361	101102737	up	--|
GO:0005246	calcium channel regulator activity	molecular_function	0.45218	1	1	327	33	20361	101117279	up	--|
GO:0004842	ubiquitin-protein ligase activity	molecular_function	0.45242	1	4	327	182	20361	1.01103e+35	up	--|--|--|--|
GO:0019787	small conjugating protein ligase activity	molecular_function	0.45242	1	4	327	182	20361	1.01113e+35	up	--|--|--|--|
GO:0016798	hydrolase activity, acting on glycosyl bonds	molecular_function	0.45266	1	5	327	243	20361	1.01103e+44	up	--|--|--|--|--|
GO:0006402	mRNA catabolic process	biological_process	0.45308	1	1	327	31	20361	101118301	up	--|
GO:0070647	protein modification by small protein conjugation or removal	biological_process	0.45383	1	3	327	132	20361	1.01103e+26	up	--|--|--|
GO:0050909	sensory perception of taste	biological_process	0.45476	1	1	327	62	20361	101110910	up	--|
GO:0033644	host cell membrane	cellular_component	0.45548	1	1	327	32	20361	100144756	up	--|
GO:0044218	other organism cell membrane	cellular_component	0.45548	1	1	327	32	20361	100144756	up	--|
GO:0044279	other organism membrane	cellular_component	0.45548	1	1	327	32	20361	100144756	up	--|
GO:0006816	calcium ion transport	biological_process	0.45658	1	1	327	32	20361	101117279	up	--|
GO:0003697	single-stranded DNA binding	molecular_function	0.45865	1	1	327	34	20361	101107695	up	--|
GO:0009967	positive regulation of signal transduction	biological_process	0.45894	1	1	327	40	20361	443208	up	--|
GO:0010647	positive regulation of cell communication	biological_process	0.45894	1	1	327	40	20361	443208	up	--|
GO:0023056	positive regulation of signaling	biological_process	0.45894	1	1	327	40	20361	443208	up	--|
GO:0006275	regulation of DNA replication	biological_process	0.46246	1	1	327	38	20361	101119403	up	--|
GO:0016482	cytoplasmic transport	biological_process	0.46357	1	6	327	316	20361	1.01119e+53	up	--|--|--|--|--|--|
GO:0008135	translation factor activity, nucleic acid binding	molecular_function	0.46489	1	2	327	104	20361	1.01113e+17	up	--|--|
GO:0005635	nuclear envelope	cellular_component	0.47083	1	1	327	33	20361	101119482	up	--|
GO:0019031	viral envelope	cellular_component	0.47109	1	5	327	265	20361	1.01115e+44	up	--|--|--|--|--|
GO:0036338	viral membrane	cellular_component	0.47109	1	5	327	265	20361	1.01115e+44	up	--|--|--|--|--|
GO:0008234	cysteine-type peptidase activity	molecular_function	0.47165	1	4	327	194	20361	1.0112e+29	up	--|--|--|--|
GO:0042127	regulation of cell proliferation	biological_process	0.47244	1	1	327	36	20361	101102805	up	--|
GO:0016874	ligase activity	molecular_function	0.47443	1	8	327	409	20361	1.01118e+71	up	--|--|--|--|--|--|--|--|
GO:0022900	electron transport chain	biological_process	0.47512	1	2	327	96	20361	1.0112e+17	up	--|--|
GO:0000990	core RNA polymerase binding transcription factor activity	molecular_function	0.47518	1	1	327	35	20361	100307043	up	--|
GO:0000996	core DNA-dependent RNA polymerase binding promoter specificity activity	molecular_function	0.47518	1	1	327	35	20361	100307043	up	--|
GO:0016987	sigma factor activity	molecular_function	0.47518	1	1	327	35	20361	100307043	up	--|
GO:0032991	macromolecular complex	cellular_component	0.47719	1	46	327	2979	20361	101122308,101106725,101104964,101107445,101120873,101123158,101107510,101110015,101111267,101118215,101113202,101118866,100135440,101115714,101118472,101115807,101119000,101119482,101112253,101110974,101120671,101106081,101122615,101112552,101102737,101106394,101120985,443086,101111481,101119426,101112718,101122372,101112694,101112393,101103607,101106701,101104961,101123227,101105376,101102172,10…	up	--|--|--|--|--|--|--|--|--|--|--|--|--|--|--|--|--|--|--|--|--|--|--|--|--|--|--|--|--|--|--|--|--|--|--|--|--|--|--|--|--|--|--|--|--|--|
GO:0008509	anion transmembrane transporter activity	molecular_function	0.47751	1	3	327	140	20361	1.01106e+26	up	--|--|--|
GO:0006412	translation	biological_process	0.47822	1	12	327	1001	20361	1.01105e+107	up	--|--|--|--|--|--|--|--|--|--|--|--|
GO:0005929	cilium	cellular_component	0.47963	1	2	327	89	20361	1.01113e+17	up	--|--|
GO:0031514	motile cilium	cellular_component	0.47963	1	2	327	89	20361	1.01115e+17	up	--|--|
GO:0051052	regulation of DNA metabolic process	biological_process	0.48007	1	1	327	40	20361	101119403	up	--|
GO:0005184	neuropeptide hormone activity	molecular_function	0.48208	1	1	327	37	20361	101110252	up	--|
GO:0003674	molecular_function	molecular_function	0.48289	1	289	327	17899	20361	100302552,101120026,101115097,101104143,101103711,101120906,100307043,443086,101121962,100126573,101121435,101103183,101117296,101113336,101104760,101113238,101104425,101119820,101115595,101119728,101109581,101108670,101123269,101111746,101103795,101108015,101111267,101120686,101122000,101121266,101108754,101123035,101115715,101116756,101104791,101105691,100302350,101110910,443351,101108951,10112…	up	--|--|--|--|--|--|--|--|--|--|--|--|--|--|--|--|--|--|--|--|--|--|--|--|--|--|--|--|--|--|--|--|--|--|--|--|--|--|--|--|--|--|--|--|--|--|--|--|--|--|--|--|--|--|--|--|--|--|--|--|--|--|--|--|--|--|--|--|--|--|--|--|--|--|--|--|--|--|--|--|--|--|--|--|--|--|--|--|--|--|--|--|--|--|--|--|--|--|--|--|--|--|--|--|--|--|--|--|--|--|--|--|--|--|--|--|--|--|--|--|--|--|--|--|--|--|--|--|--|--|--|--|--|…
GO:0006820	anion transport	biological_process	0.4829	1	4	327	198	20361	1.01122e+35	up	--|--|--|--|
GO:0016667	oxidoreductase activity, acting on a sulfur group of donors	molecular_function	0.48473	1	3	327	153	20361	1.01115e+26	up	--|--|--|
GO:0042623	ATPase activity, coupled	molecular_function	0.48483	1	4	327	199	20361	1.00038e+35	up	--|--|--|--|
GO:0009116	nucleoside metabolic process	biological_process	0.48572	1	4	327	209	20361	1.01108e+35	up	--|--|--|--|
GO:0005201	extracellular matrix structural constituent	molecular_function	0.48649	1	1	327	32	20361	101117548	up	--|
GO:1901657	glycosyl compound metabolic process	biological_process	0.48662	1	4	327	210	20361	1.01117e+35	up	--|--|--|--|
GO:0016311	dephosphorylation	biological_process	0.48761	1	3	327	139	20361	1.01118e+26	up	--|--|--|
GO:0003735	structural constituent of ribosome	molecular_function	0.48899	1	9	327	831	20361	1.01122e+80	up	--|--|--|--|--|--|--|--|--|
GO:0006163	purine nucleotide metabolic process	biological_process	0.49105	1	4	327	208	20361	1.01108e+35	up	--|--|--|--|
GO:0000287	magnesium ion binding	molecular_function	0.49235	1	2	327	93	20361	101103023443086	up	--|--|
GO:0006401	RNA catabolic process	biological_process	0.49252	1	1	327	35	20361	101118301	up	--|
GO:1901135	carbohydrate derivative metabolic process	biological_process	0.49403	1	10	327	548	20361	1.01103e+89	up	--|--|--|--|--|--|--|--|--|--|
GO:0019887	protein kinase regulator activity	molecular_function	0.4947	1	1	327	42	20361	101111746	up	--|
GO:0006511	ubiquitin-dependent protein catabolic process	biological_process	0.49509	1	2	327	99	20361	1.0111e+17	up	--|--|
GO:0019684	photosynthesis, light reaction	biological_process	0.49582	1	1	327	44	20361	101109027	up	--|
GO:0015103	inorganic anion transmembrane transporter activity	molecular_function	0.49587	1	1	327	37	20361	101102287	up	--|
GO:0004674	protein serine/threonine kinase activity	molecular_function	0.49757	1	4	327	197	20361	1.0112e+35	up	--|--|--|--|
GO:0007005	mitochondrion organization	biological_process	0.49763	1	2	327	98	20361	1.01112e+17	up	--|--|
GO:0007167	enzyme linked receptor protein signaling pathway	biological_process	0.49809	1	1	327	34	20361	100126573	up	--|
GO:0007169	transmembrane receptor protein tyrosine kinase signaling pathway	biological_process	0.49809	1	1	327	34	20361	100126573	up	--|
GO:0009190	cyclic nucleotide biosynthetic process	biological_process	0.49907	1	1	327	35	20361	101119728	up	--|
GO:0010035	response to inorganic substance	biological_process	0.49921	1	1	327	37	20361	101106808	up	--|
GO:0019941	modification-dependent protein catabolic process	biological_process	0.50028	1	2	327	100	20361	1.0111e+17	up	--|--|
GO:0043632	modification-dependent macromolecule catabolic process	biological_process	0.50028	1	2	327	100	20361	1.0111e+17	up	--|--|
GO:0008202	steroid metabolic process	biological_process	0.50093	1	1	327	43	20361	101112029	up	--|
GO:0050776	regulation of immune response	biological_process	0.5016	1	1	327	45	20361	443208	up	--|
GO:0016810	hydrolase activity, acting on carbon-nitrogen (but not peptide) bonds	molecular_function	0.50197	1	2	327	91	20361	1.05617e+17	up	--|--|
GO:0005654	nucleoplasm	cellular_component	0.50254	1	6	327	334	20361	1.01111e+53	up	--|--|--|--|--|--|
GO:0044451	nucleoplasm part	cellular_component	0.50254	1	6	327	334	20361	1.01106e+53	up	--|--|--|--|--|--|
GO:0051087	chaperone binding	molecular_function	0.50358	1	1	327	40	20361	101110292	up	--|
GO:0004673	protein histidine kinase activity	molecular_function	0.50362	1	1	327	40	20361	443208	up	--|
GO:0016775	phosphotransferase activity, nitrogenous group as acceptor	molecular_function	0.50362	1	1	327	40	20361	443208	up	--|
GO:0017016	Ras GTPase binding	molecular_function	0.5037	1	1	327	37	20361	101109933	up	--|
GO:0031267	small GTPase binding	molecular_function	0.5037	1	1	327	37	20361	101109933	up	--|
GO:0051020	GTPase binding	molecular_function	0.5037	1	1	327	37	20361	101109933	up	--|
GO:0019901	protein kinase binding	molecular_function	0.50373	1	1	327	40	20361	101122875	up	--|
GO:0000279	M phase	biological_process	0.50763	1	1	327	38	20361	101102737	up	--|
GO:0022403	cell cycle phase	biological_process	0.50763	1	1	327	38	20361	101102737	up	--|
GO:0008283	cell proliferation	biological_process	0.50774	1	1	327	41	20361	101102805	up	--|
GO:0044265	cellular macromolecule catabolic process	biological_process	0.50778	1	3	327	161	20361	1.01118e+26	up	--|--|--|
GO:0006265	DNA topological change	biological_process	0.50948	1	1	327	41	20361	101103997	up	--|
GO:0031300	intrinsic to organelle membrane	cellular_component	0.50986	1	2	327	97	20361	1.01123e+17	up	--|--|
GO:0031301	integral to organelle membrane	cellular_component	0.50986	1	2	327	97	20361	1.01123e+17	up	--|--|
GO:0016628	oxidoreductase activity, acting on the CH-CH group of donors, NAD or NADP as acceptor	molecular_function	0.51146	1	1	327	40	20361	101103711	up	--|
GO:0005874	microtubule	cellular_component	0.51179	1	1	327	40	20361	101102737	up	--|
GO:0046488	phosphatidylinositol metabolic process	biological_process	0.51293	1	2	327	94	20361	1.01105e+17	up	--|--|
GO:0051287	NAD binding	molecular_function	0.51374	1	2	327	92	20361	101106011443541	up	--|--|
GO:0005272	sodium channel activity	molecular_function	0.51622	1	1	327	39	20361	101110015	up	--|
GO:0044707	single-multicellular organism process	biological_process	0.51742	1	13	327	776	20361	1.01117e+110	up	--|--|--|--|--|--|--|--|--|--|--|--|--|
GO:0008138	protein tyrosine/serine/threonine phosphatase activity	molecular_function	0.51744	1	2	327	90	20361	1.01121e+17	up	--|--|
GO:0048193	Golgi vesicle transport	biological_process	0.51853	1	3	327	160	20361	1.01123e+26	up	--|--|--|
GO:0042278	purine nucleoside metabolic process	biological_process	0.51853	1	3	327	160	20361	1.01108e+26	up	--|--|--|
GO:0046128	purine ribonucleoside metabolic process	biological_process	0.51853	1	3	327	160	20361	1.01108e+26	up	--|--|--|
GO:0072521	purine-containing compound metabolic process	biological_process	0.51858	1	4	327	216	20361	1.0112e+35	up	--|--|--|--|
GO:0019637	organophosphate metabolic process	biological_process	0.51871	1	9	327	504	20361	4.43541e+77	up	--|--|--|--|--|--|--|--|--|
GO:0005515	protein binding	molecular_function	0.51896	1	108	327	6046	20361	101122044,101120168,101120006,101111267,101109593,101106055,101122235,101108386,101122308,101120049,101119728,101109414,101107430,101105018,101112253,101122487,101123174,101120671,101115807,101118472,101120502,101121069,101102652,101120686,101105132,101122000,101121266,101106584,101119319,101115715,101114756,101121744,101118881,101109469,101109933,101122644,101103111,101102737,101109805,101120117…	up	--|--|--|--|--|--|--|--|--|--|--|--|--|--|--|--|--|--|--|--|--|--|--|--|--|--|--|--|--|--|--|--|--|--|--|--|--|--|--|--|--|--|--|--|--|--|--|--|--|--|--|--|--|--|--|--|--|--|--|--|--|--|--|--|--|--|--|--|--|--|--|--|--|--|--|--|--|--|--|--|--|--|--|--|--|--|--|--|--|--|--|--|--|--|--|--|--|--|--|--|--|--|--|--|--|--|--|--|
GO:0015370	solute:sodium symporter activity	molecular_function	0.52081	1	1	327	37	20361	101106055	up	--|
GO:0045786	negative regulation of cell cycle	biological_process	0.52226	1	1	327	44	20361	101102805	up	--|
GO:0016051	carbohydrate biosynthetic process	biological_process	0.52337	1	2	327	99	20361	1.01111e+17	up	--|--|
GO:0009308	amine metabolic process	biological_process	0.52634	1	2	327	100	20361	1.01106e+17	up	--|--|
GO:0003779	actin binding	molecular_function	0.52747	1	5	327	271	20361	1.01107e+44	up	--|--|--|--|--|
GO:0007049	cell cycle	biological_process	0.5314	1	9	327	523	20361	1.01115e+80	up	--|--|--|--|--|--|--|--|--|
GO:0032501	multicellular organismal process	biological_process	0.53427	1	15	327	907	20361	1.01112e+128	up	--|--|--|--|--|--|--|--|--|--|--|--|--|--|--|
GO:0001510	RNA methylation	biological_process	0.5377	1	1	327	43	20361	101116898	up	--|
GO:0009187	cyclic nucleotide metabolic process	biological_process	0.53786	1	1	327	39	20361	101119728	up	--|
GO:0043086	negative regulation of catalytic activity	biological_process	0.53792	1	1	327	43	20361	101111746	up	--|
GO:0044092	negative regulation of molecular function	biological_process	0.53792	1	1	327	43	20361	101111746	up	--|
GO:0006644	phospholipid metabolic process	biological_process	0.53801	1	3	327	159	20361	1.01113e+26	up	--|--|--|
GO:0016788	hydrolase activity, acting on ester bonds	molecular_function	0.53954	1	17	327	926	20361	1.01103e+149	up	--|--|--|--|--|--|--|--|--|--|--|--|--|--|--|--|--|
GO:0043565	sequence-specific DNA binding	molecular_function	0.54228	1	9	327	520	20361	1.0111e+77	up	--|--|--|--|--|--|--|--|--|
GO:0008033	tRNA processing	biological_process	0.54391	1	3	327	161	20361	1.01104e+26	up	--|--|--|
GO:0009521	photosystem	cellular_component	0.54498	1	2	327	109	20361	1.01116e+17	up	--|--|
GO:0006779	porphyrin-containing compound biosynthetic process	biological_process	0.54601	1	1	327	43	20361	101103795	up	--|
GO:0009975	cyclase activity	molecular_function	0.54631	1	1	327	40	20361	101119728	up	--|
GO:0003916	DNA topoisomerase activity	molecular_function	0.54652	1	1	327	46	20361	101103997	up	--|
GO:0002682	regulation of immune system process	biological_process	0.5491	1	1	327	51	20361	443208	up	--|
GO:0019842	vitamin binding	molecular_function	0.54916	1	1	327	42	20361	101103243	up	--|
GO:0009057	macromolecule catabolic process	biological_process	0.54938	1	4	327	229	20361	1.0111e+35	up	--|--|--|--|
GO:0005746	mitochondrial respiratory chain	cellular_component	0.54954	1	1	327	51	20361	101111267	up	--|
GO:0030260	entry into host cell	biological_process	0.55057	1	1	327	43	20361	101115715	up	--|
GO:0044409	entry into host	biological_process	0.55057	1	1	327	43	20361	101115715	up	--|
GO:0046718	viral entry into host cell	biological_process	0.55057	1	1	327	43	20361	101115715	up	--|
GO:0051806	entry into cell of other organism involved in symbiotic interaction	biological_process	0.55057	1	1	327	43	20361	101115715	up	--|
GO:0051828	entry into other organism involved in symbiotic interaction	biological_process	0.55057	1	1	327	43	20361	101115715	up	--|
GO:0033646	host intracellular part	cellular_component	0.55325	1	2	327	107	20361	1.01124e+17	up	--|--|
GO:0043656	intracellular region of host	cellular_component	0.55325	1	2	327	107	20361	1.01124e+17	up	--|--|
GO:0016893	endonuclease activity, active with either ribo- or deoxyribonucleic acids and producing 5'-phosphomonoesters	molecular_function	0.55365	1	2	327	108	20361	100188915443121	up	--|--|
GO:0019752	carboxylic acid metabolic process	biological_process	0.55368	1	8	327	446	20361	1.01111e+71	up	--|--|--|--|--|--|--|--|
GO:0032182	small conjugating protein binding	molecular_function	0.55706	1	1	327	45	20361	101122044	up	--|
GO:0006368	transcription elongation from RNA polymerase II promoter	biological_process	0.55718	1	1	327	47	20361	101119338	up	--|
GO:0008026	ATP-dependent helicase activity	molecular_function	0.55866	1	1	327	48	20361	100037661	up	--|
GO:0070035	purine NTP-dependent helicase activity	molecular_function	0.55866	1	1	327	48	20361	100037661	up	--|
GO:0004523	ribonuclease H activity	molecular_function	0.56013	1	1	327	55	20361	100188915	up	--|
GO:0009110	vitamin biosynthetic process	biological_process	0.56175	1	1	327	44	20361	101104143	up	--|
GO:0042364	water-soluble vitamin biosynthetic process	biological_process	0.56175	1	1	327	44	20361	101104143	up	--|
GO:0044257	cellular protein catabolic process	biological_process	0.56314	1	2	327	119	20361	1.01107e+17	up	--|--|
GO:0051603	proteolysis involved in cellular protein catabolic process	biological_process	0.56314	1	2	327	119	20361	1.0111e+17	up	--|--|
GO:0005875	microtubule associated complex	cellular_component	0.56405	1	1	327	47	20361	101118215	up	--|
GO:0012505	endomembrane system	cellular_component	0.56409	1	6	327	343	20361	1.01111e+53	up	--|--|--|--|--|--|
GO:0009119	ribonucleoside metabolic process	biological_process	0.56792	1	3	327	170	20361	1.01108e+26	up	--|--|--|
GO:0005198	structural molecule activity	molecular_function	0.57063	1	19	327	1453	20361	1.01117e+170	up	--|--|--|--|--|--|--|--|--|--|--|--|--|--|--|--|--|--|--|
GO:0006766	vitamin metabolic process	biological_process	0.57078	1	1	327	45	20361	101104143	up	--|
GO:0006767	water-soluble vitamin metabolic process	biological_process	0.57078	1	1	327	45	20361	101104143	up	--|
GO:0055114	oxidation-reduction process	biological_process	0.57886	1	22	327	1273	20361	1.01107e+194	up	--|--|--|--|--|--|--|--|--|--|--|--|--|--|--|--|--|--|--|--|--|--|
GO:0042254	ribosome biogenesis	biological_process	0.58233	1	2	327	122	20361	1.01107e+17	up	--|--|
GO:0044272	sulfur compound biosynthetic process	biological_process	0.58239	1	1	327	45	20361	101104143	up	--|
GO:0019028	viral capsid	cellular_component	0.58301	1	7	327	420	20361	1.00416e+62	up	--|--|--|--|--|--|--|
GO:0005102	receptor binding	molecular_function	0.58443	1	12	327	759	20361	1.01116e+104	up	--|--|--|--|--|--|--|--|--|--|--|--|
GO:0022008	neurogenesis	biological_process	0.58464	1	1	327	47	20361	100034668	up	--|
GO:0008855	exodeoxyribonuclease VII activity	molecular_function	0.58494	1	2	327	110	20361	1.01103e+17	up	--|--|
GO:0070469	respiratory chain	cellular_component	0.58871	1	1	327	56	20361	101111267	up	--|
GO:0006650	glycerophospholipid metabolic process	biological_process	0.58905	1	2	327	108	20361	1.01108e+17	up	--|--|
GO:0006354	DNA-dependent transcription, elongation	biological_process	0.59279	1	1	327	51	20361	101119338	up	--|
GO:0044710	single-organism metabolic process	biological_process	0.5933	1	41	327	2382	20361	101121831,101103711,101108362,101104601,100820755,101104143,101110910,101115097,101108826,100913154,101104425,101102748,101108893,101103183,101112853,101106697,101105064,101112029,101120517,105616742,101109315,101120168,101103795,101123591,101112775,101119904,101110616,101119728,101104841,101108211,443541,101120873,101106011,101107510,101117285,101120701,101117432,101119850,101108887,101104981,10…	up	--|--|--|--|--|--|--|--|--|--|--|--|--|--|--|--|--|--|--|--|--|--|--|--|--|--|--|--|--|--|--|--|--|--|--|--|--|--|--|--|--|
GO:0060590	ATPase regulator activity	molecular_function	0.59439	1	1	327	53	20361	101117279	up	--|
GO:0046486	glycerolipid metabolic process	biological_process	0.59493	1	2	327	109	20361	1.01105e+17	up	--|--|
GO:0019900	kinase binding	molecular_function	0.59513	1	1	327	50	20361	101122875	up	--|
GO:0004529	exodeoxyribonuclease activity	molecular_function	0.5974	1	2	327	113	20361	1.01112e+17	up	--|--|
GO:0016895	exodeoxyribonuclease activity, producing 5'-phosphomonoesters	molecular_function	0.5974	1	2	327	113	20361	1.01103e+17	up	--|--|
GO:0043436	oxoacid metabolic process	biological_process	0.59753	1	8	327	463	20361	1.01111e+71	up	--|--|--|--|--|--|--|--|
GO:0006913	nucleocytoplasmic transport	biological_process	0.59855	1	3	327	179	20361	1.01115e+26	up	--|--|--|
GO:0051169	nuclear transport	biological_process	0.59855	1	3	327	179	20361	1.01115e+26	up	--|--|--|
GO:0008094	DNA-dependent ATPase activity	molecular_function	0.60169	1	1	327	55	20361	101103997	up	--|
GO:0016765	transferase activity, transferring alkyl or aryl (other than methyl) groups	molecular_function	0.60598	1	1	327	51	20361	101104143	up	--|
GO:0016820	hydrolase activity, acting on acid anhydrides, catalyzing transmembrane movement of substances	molecular_function	0.60619	1	3	327	168	20361	1.01108e+26	up	--|--|--|
GO:0007399	nervous system development	biological_process	0.60655	1	1	327	50	20361	100034668	up	--|
GO:0048522	positive regulation of cellular process	biological_process	0.60966	1	5	327	306	20361	1.01119e+41	up	--|--|--|--|--|
GO:0003743	translation initiation factor activity	molecular_function	0.61098	1	1	327	59	20361	101112694	up	--|
GO:0000152	nuclear ubiquitin ligase complex	cellular_component	0.6113	1	2	327	116	20361	1.01118e+17	up	--|--|
GO:0005680	anaphase-promoting complex	cellular_component	0.6113	1	2	327	116	20361	1.01113e+17	up	--|--|
GO:0031461	cullin-RING ubiquitin ligase complex	cellular_component	0.6113	1	2	327	116	20361	1.01118e+17	up	--|--|
GO:0006082	organic acid metabolic process	biological_process	0.61259	1	8	327	470	20361	1.01111e+71	up	--|--|--|--|--|--|--|--|
GO:0043531	ADP binding	molecular_function	0.61405	1	1	327	47	20361	101109680	up	--|
GO:0003682	chromatin binding	molecular_function	0.61486	1	1	327	66	20361	443351	up	--|
GO:0019207	kinase regulator activity	molecular_function	0.6163	1	1	327	58	20361	101111746	up	--|
GO:0015293	symporter activity	molecular_function	0.61661	1	1	327	49	20361	101106055	up	--|
GO:0015294	solute:cation symporter activity	molecular_function	0.61661	1	1	327	49	20361	101106055	up	--|
GO:0050662	coenzyme binding	molecular_function	0.62097	1	5	327	289	20361	4.43541e+41	up	--|--|--|--|--|
GO:0032268	regulation of cellular protein metabolic process	biological_process	0.62103	1	1	327	55	20361	101111746	up	--|
GO:0005213	structural constituent of chorion	molecular_function	0.62155	1	1	327	57	20361	100885767	up	--|
GO:0007292	female gamete generation	biological_process	0.62155	1	1	327	57	20361	100885767	up	--|
GO:0007304	chorion-containing eggshell formation	biological_process	0.62155	1	1	327	57	20361	100885767	up	--|
GO:0030703	eggshell formation	biological_process	0.62155	1	1	327	57	20361	100885767	up	--|
GO:0030707	ovarian follicle cell development	biological_process	0.62155	1	1	327	57	20361	100885767	up	--|
GO:0048477	oogenesis	biological_process	0.62155	1	1	327	57	20361	100885767	up	--|
GO:0000151	ubiquitin ligase complex	cellular_component	0.62252	1	2	327	118	20361	1.01118e+17	up	--|--|
GO:0005976	polysaccharide metabolic process	biological_process	0.62258	1	1	327	54	20361	101113336	up	--|
GO:0046148	pigment biosynthetic process	biological_process	0.62273	1	1	327	51	20361	101103795	up	--|
GO:0030163	protein catabolic process	biological_process	0.62694	1	2	327	132	20361	1.0111e+17	up	--|--|
GO:0004222	metalloendopeptidase activity	molecular_function	0.62711	1	3	327	176	20361	1.01119e+26	up	--|--|--|
GO:0003678	DNA helicase activity	molecular_function	0.62735	1	2	327	118	20361	1.01103e+17	up	--|--|
GO:0009451	RNA modification	biological_process	0.62746	1	2	327	128	20361	1.01117e+17	up	--|--|
GO:0004857	enzyme inhibitor activity	molecular_function	0.6278	1	4	327	253	20361	1.00189e+35	up	--|--|--|--|
GO:0006887	exocytosis	biological_process	0.62856	1	1	327	57	20361	101118881	up	--|
GO:0048584	positive regulation of response to stimulus	biological_process	0.6293	1	1	327	64	20361	443208	up	--|
GO:0051707	response to other organism	biological_process	0.63253	1	3	327	180	20361	1.01123e+26	up	--|--|--|
GO:0003333	amino acid transmembrane transport	biological_process	0.63331	1	1	327	59	20361	100820755	up	--|
GO:0022613	ribonucleoprotein complex biogenesis	biological_process	0.63337	1	2	327	131	20361	1.01119e+17	up	--|--|
GO:0016849	phosphorus-oxygen lyase activity	molecular_function	0.6364	1	1	327	52	20361	101119728	up	--|
GO:0007218	neuropeptide signaling pathway	biological_process	0.63823	1	1	327	61	20361	101110252	up	--|
GO:1901564	organonitrogen compound metabolic process	biological_process	0.63906	1	16	327	967	20361	1.01113e+140	up	--|--|--|--|--|--|--|--|--|--|--|--|--|--|--|--|
GO:0051246	regulation of protein metabolic process	biological_process	0.64085	1	1	327	58	20361	101111746	up	--|
GO:0015171	amino acid transmembrane transporter activity	molecular_function	0.64277	1	1	327	60	20361	100820755	up	--|
GO:0016787	hydrolase activity	molecular_function	0.64427	1	59	327	3421	20361	101119820,101103997,101118084,101123414,101113336,105616742,100037661,100144756,101102298,101121435,101121962,101118301,101115027,101120906,101113954,101102112,101103023,101103565,101110773,101120026,101115097,101103111,101102737,101105602,101111969,101116756,101109680,101111237,101119043,101112253,100302084,101121266,101107688,780510,443130,101108234,101108887,101118866,100302079,101108015,10111…	up	--|--|--|--|--|--|--|--|--|--|--|--|--|--|--|--|--|--|--|--|--|--|--|--|--|--|--|--|--|--|--|--|--|--|--|--|--|--|--|--|--|--|--|--|--|--|--|--|--|--|--|--|--|--|--|--|--|--|--|
GO:0019199	transmembrane receptor protein kinase activity	molecular_function	0.64636	1	1	327	59	20361	100126573	up	--|
GO:0030312	external encapsulating structure	cellular_component	0.64738	1	2	327	126	20361	100885767443351	up	--|--|
GO:0004866	endopeptidase inhibitor activity	molecular_function	0.64743	1	2	327	127	20361	1.01122e+17	up	--|--|
GO:0061135	endopeptidase regulator activity	molecular_function	0.64743	1	2	327	127	20361	1.00189e+17	up	--|--|
GO:0052689	carboxylic ester hydrolase activity	molecular_function	0.64793	1	1	327	57	20361	101108211	up	--|
GO:0051537	2 iron, 2 sulfur cluster binding	molecular_function	0.64897	1	1	327	57	20361	100820755	up	--|
GO:0006367	transcription initiation from RNA polymerase II promoter	biological_process	0.64922	1	1	327	61	20361	101119338	up	--|
GO:0051082	unfolded protein binding	molecular_function	0.65132	1	2	327	136	20361	1.01123e+17	up	--|--|
GO:0033179	proton-transporting V-type ATPase, V0 domain	cellular_component	0.65244	1	1	327	56	20361	101105376	up	--|
GO:0005840	ribosome	cellular_component	0.653	1	8	327	840	20361	1.01119e+71	up	--|--|--|--|--|--|--|--|
GO:0016209	antioxidant activity	molecular_function	0.65527	1	1	327	64	20361	101106697	up	--|
GO:0001071	nucleic acid binding transcription factor activity	molecular_function	0.65566	1	13	327	804	20361	1.00038e+110	up	--|--|--|--|--|--|--|--|--|--|--|--|--|
GO:0003700	sequence-specific DNA binding transcription factor activity	molecular_function	0.65566	1	13	327	804	20361	1.01111e+110	up	--|--|--|--|--|--|--|--|--|--|--|--|--|
GO:0034061	DNA polymerase activity	molecular_function	0.65569	1	2	327	126	20361	1.05617e+17	up	--|--|
GO:0000139	Golgi membrane	cellular_component	0.65604	1	1	327	54	20361	101111481	up	--|
GO:0006399	tRNA metabolic process	biological_process	0.65756	1	4	327	249	20361	1.01105e+35	up	--|--|--|--|
GO:0042626	ATPase activity, coupled to transmembrane movement of substances	molecular_function	0.65786	1	2	327	121	20361	1.01108e+17	up	--|--|
GO:0043492	ATPase activity, coupled to movement of substances	molecular_function	0.65786	1	2	327	121	20361	1.01108e+17	up	--|--|
GO:0072528	pyrimidine-containing compound biosynthetic process	biological_process	0.66048	1	1	327	61	20361	101104143	up	--|
GO:0006865	amino acid transport	biological_process	0.66087	1	1	327	64	20361	100820755	up	--|
GO:0006629	lipid metabolic process	biological_process	0.66233	1	8	327	499	20361	1.01113e+71	up	--|--|--|--|--|--|--|--|
GO:0008173	RNA methyltransferase activity	molecular_function	0.66386	1	1	327	63	20361	101116898	up	--|
GO:0016679	oxidoreductase activity, acting on diphenols and related substances as donors	molecular_function	0.66412	1	1	327	58	20361	101120873	up	--|
GO:0030529	ribonucleoprotein complex	cellular_component	0.667	1	10	327	972	20361	1.00135e+89	up	--|--|--|--|--|--|--|--|--|--|
GO:0016053	organic acid biosynthetic process	biological_process	0.6706	1	3	327	201	20361	1.01117e+26	up	--|--|--|
GO:0046394	carboxylic acid biosynthetic process	biological_process	0.6706	1	3	327	201	20361	1.01117e+26	up	--|--|--|
GO:0032504	multicellular organism reproduction	biological_process	0.67062	1	2	327	137	20361	1.00886e+17	up	--|--|
GO:0044702	single organism reproductive process	biological_process	0.67622	1	2	327	138	20361	1.01119e+17	up	--|--|
GO:0008017	microtubule binding	molecular_function	0.68093	1	2	327	125	20361	1.01116e+17	up	--|--|
GO:0006505	GPI anchor metabolic process	biological_process	0.68252	1	1	327	64	20361	101108234	up	--|
GO:0008134	transcription factor binding	molecular_function	0.68478	1	3	327	190	20361	1.01105e+26	up	--|--|--|
GO:0016567	protein ubiquitination	biological_process	0.68544	1	1	327	60	20361	101102748	up	--|
GO:0052126	movement in host environment	biological_process	0.68578	1	1	327	63	20361	101115715	up	--|
GO:0052192	movement in environment of other organism involved in symbiotic interaction	biological_process	0.68578	1	1	327	63	20361	101115715	up	--|
GO:0040011	locomotion	biological_process	0.68672	1	4	327	256	20361	1.01112e+35	up	--|--|--|--|
GO:0006928	cellular component movement	biological_process	0.68739	1	4	327	250	20361	1.01118e+35	up	--|--|--|--|
GO:0005737	cytoplasm	cellular_component	0.68933	1	38	327	2679	20361	101119368,101122372,101112853,101112694,101122875,101104961,101109027,101106365,101114639,101112552,101106394,101110910,100034668,101122615,100820755,101118881,443086,101111481,101118301,101114709,101107688,100913169,101119319,101119000,101112253,101122599,101120873,101110306,101106055,101104182,101122308,101106725,100135440,101110015,101111267,101118215,101121517,101118866	up	--|--|--|--|--|--|--|--|--|--|--|--|--|--|--|--|--|--|--|--|--|--|--|--|--|--|--|--|--|--|--|--|--|--|--|--|--|--|
GO:0048518	positive regulation of biological process	biological_process	0.68973	1	5	327	337	20361	1.01109e+41	up	--|--|--|--|--|
GO:0008092	cytoskeletal protein binding	molecular_function	0.69061	1	8	327	502	20361	1.01123e+71	up	--|--|--|--|--|--|--|--|
GO:0015399	primary active transmembrane transporter activity	molecular_function	0.69222	1	2	327	129	20361	1.01115e+17	up	--|--|
GO:0015405	P-P-bond-hydrolysis-driven transmembrane transporter activity	molecular_function	0.69222	1	2	327	129	20361	1.01115e+17	up	--|--|
GO:0015074	DNA integration	biological_process	0.6931	1	1	327	74	20361	101105449	up	--|
GO:0034220	ion transmembrane transport	biological_process	0.69497	1	5	327	336	20361	1.01106e+44	up	--|--|--|--|--|
GO:0006935	chemotaxis	biological_process	0.69811	1	1	327	63	20361	101112393	up	--|
GO:0022402	cell cycle process	biological_process	0.70078	1	5	327	339	20361	1.01105e+44	up	--|--|--|--|--|
GO:0044429	mitochondrial part	cellular_component	0.70151	1	4	327	305	20361	1.01109e+35	up	--|--|--|--|
GO:0031329	regulation of cellular catabolic process	biological_process	0.70233	1	2	327	130	20361	1.01117e+17	up	--|--|
GO:0033178	proton-transporting two-sector ATPase complex, catalytic domain	cellular_component	0.70475	1	1	327	66	20361	101107510	up	--|
GO:0009056	catabolic process	biological_process	0.7072	1	11	327	703	20361	1.0111e+92	up	--|--|--|--|--|--|--|--|--|--|--|
GO:0008380	RNA splicing	biological_process	0.70739	1	1	327	65	20361	101122992	up	--|
GO:0005815	microtubule organizing center	cellular_component	0.70778	1	1	327	65	20361	101118866	up	--|
GO:0016192	vesicle-mediated transport	biological_process	0.70828	1	6	327	395	20361	1.01123e+53	up	--|--|--|--|--|--|
GO:0004129	cytochrome-c oxidase activity	molecular_function	0.7101	1	1	327	78	20361	101115316	up	--|
GO:0016675	oxidoreductase activity, acting on a heme group of donors	molecular_function	0.7101	1	1	327	78	20361	101115316	up	--|
GO:0016676	oxidoreductase activity, acting on a heme group of donors, oxygen as acceptor	molecular_function	0.7101	1	1	327	78	20361	101115316	up	--|
GO:0042330	taxis	biological_process	0.71091	1	1	327	65	20361	101112393	up	--|
GO:0048870	cell motility	biological_process	0.71123	1	2	327	138	20361	1.01115e+17	up	--|--|
GO:0051674	localization of cell	biological_process	0.71123	1	2	327	138	20361	1.01113e+17	up	--|--|
GO:0031090	organelle membrane	cellular_component	0.71285	1	9	327	615	20361	1.01112e+80	up	--|--|--|--|--|--|--|--|--|
GO:0009894	regulation of catabolic process	biological_process	0.71354	1	2	327	133	20361	1.01108e+17	up	--|--|
GO:0015698	inorganic anion transport	biological_process	0.71382	1	1	327	66	20361	101102287	up	--|
GO:0016579	protein deubiquitination	biological_process	0.71491	1	1	327	66	20361	101104791	up	--|
GO:0070646	protein modification by small protein removal	biological_process	0.71491	1	1	327	66	20361	101104791	up	--|
GO:0051301	cell division	biological_process	0.71711	1	2	327	145	20361	1.01123e+17	up	--|--|
GO:0034613	cellular protein localization	biological_process	0.72127	1	11	327	697	20361	1.0111e+98	up	--|--|--|--|--|--|--|--|--|--|--|
GO:0070727	cellular macromolecule localization	biological_process	0.72127	1	11	327	697	20361	1.01108e+98	up	--|--|--|--|--|--|--|--|--|--|--|
GO:0051188	cofactor biosynthetic process	biological_process	0.72437	1	2	327	136	20361	1.01104e+17	up	--|--|
GO:0044444	cytoplasmic part	cellular_component	0.72721	1	28	327	2124	20361	1.01123e+248	up	--|--|--|--|--|--|--|--|--|--|--|--|--|--|--|--|--|--|--|--|--|--|--|--|--|--|--|--|
GO:0005507	copper ion binding	molecular_function	0.729	1	1	327	83	20361	101115316	up	--|
GO:0009607	response to biotic stimulus	biological_process	0.73033	1	3	327	214	20361	1.01123e+26	up	--|--|--|
GO:0015985	energy coupled proton transport, down electrochemical gradient	biological_process	0.73218	1	1	327	82	20361	101107510	up	--|
GO:0015986	ATP synthesis coupled proton transport	biological_process	0.73218	1	1	327	82	20361	101107510	up	--|
GO:0008080	N-acetyltransferase activity	molecular_function	0.73225	1	1	327	74	20361	101113463	up	--|
GO:0051641	cellular localization	biological_process	0.73531	1	15	327	958	20361	1.01119e+134	up	--|--|--|--|--|--|--|--|--|--|--|--|--|--|--|
GO:0008610	lipid biosynthetic process	biological_process	0.73618	1	3	327	223	20361	1.01113e+26	up	--|--|--|
GO:0003006	developmental process involved in reproduction	biological_process	0.73702	1	1	327	79	20361	100885767	up	--|
GO:0031967	organelle envelope	cellular_component	0.73773	1	4	327	313	20361	1.01109e+35	up	--|--|--|--|
GO:0009152	purine ribonucleotide biosynthetic process	biological_process	0.74085	1	2	327	152	20361	1.0112e+17	up	--|--|
GO:0005783	endoplasmic reticulum	cellular_component	0.74677	1	4	327	296	20361	1.01122e+35	up	--|--|--|--|
GO:0005085	guanyl-nucleotide exchange factor activity	molecular_function	0.74701	1	2	327	134	20361	1.01103e+17	up	--|--|
GO:0006270	DNA replication initiation	biological_process	0.74813	1	1	327	85	20361	101119338	up	--|
GO:0006952	defense response	biological_process	0.74834	1	5	327	376	20361	1.01117e+44	up	--|--|--|--|--|
GO:0016668	oxidoreductase activity, acting on a sulfur group of donors, NAD(P) as acceptor	molecular_function	0.74954	1	1	327	78	20361	101102748	up	--|
GO:0047134	protein-disulfide reductase activity	molecular_function	0.74954	1	1	327	78	20361	101102748	up	--|
GO:0071702	organic substance transport	biological_process	0.75047	1	17	327	1093	20361	1.01118e+152	up	--|--|--|--|--|--|--|--|--|--|--|--|--|--|--|--|--|
GO:0016568	chromatin modification	biological_process	0.75241	1	1	327	71	20361	101111481	up	--|
GO:0009260	ribonucleotide biosynthetic process	biological_process	0.75285	1	2	327	155	20361	1.01108e+17	up	--|--|
GO:0046390	ribose phosphate biosynthetic process	biological_process	0.75285	1	2	327	155	20361	1.01108e+17	up	--|--|
GO:0003777	microtubule motor activity	molecular_function	0.75448	1	1	327	69	20361	101118215	up	--|
GO:0045454	cell redox homeostasis	biological_process	0.75854	1	1	327	80	20361	101103183	up	--|
GO:0008104	protein localization	biological_process	0.7594	1	13	327	847	20361	1.01118e+116	up	--|--|--|--|--|--|--|--|--|--|--|--|--|
GO:0004812	aminoacyl-tRNA ligase activity	molecular_function	0.75984	1	1	327	75	20361	101104981	up	--|
GO:0015002	heme-copper terminal oxidase activity	molecular_function	0.76103	1	1	327	88	20361	101115316	up	--|
GO:0006164	purine nucleotide biosynthetic process	biological_process	0.76108	1	2	327	159	20361	1.01108e+17	up	--|--|
GO:0016032	viral process	biological_process	0.76306	1	8	327	567	20361	1.01118e+68	up	--|--|--|--|--|--|--|--|
GO:0008150	biological_process	biological_process	0.7641	1	238	327	15203	20361	101120671,101106808,101115807,101102161,101108234,443130,101105132,101108110,101108887,101112785,101106584,101110810,101116898,101121517,101118866,101120168,101117285,101106055,101109593,101109414,101106725,101108549,101122056,101108893,101102172,101106365,101122896,101114987,101105737,101105376,100141300,101119368,101114986,101120517,105616742,101117721,101123163,101112346,100885767,101118881,10…	up	--|--|--|--|--|--|--|--|--|--|--|--|--|--|--|--|--|--|--|--|--|--|--|--|--|--|--|--|--|--|--|--|--|--|--|--|--|--|--|--|--|--|--|--|--|--|--|--|--|--|--|--|--|--|--|--|--|--|--|--|--|--|--|--|--|--|--|--|--|--|--|--|--|--|--|--|--|--|--|--|--|--|--|--|--|--|--|--|--|--|--|--|--|--|--|--|--|--|--|--|--|--|--|--|--|--|--|--|--|--|--|--|--|--|--|--|--|--|--|--|--|--|--|--|--|--|--|--|--|--|--|--|--|…
GO:0009523	photosystem II	cellular_component	0.76532	1	1	327	88	20361	101123227	up	--|
GO:0006418	tRNA aminoacylation for protein translation	biological_process	0.76545	1	1	327	76	20361	101104981	up	--|
GO:0016407	acetyltransferase activity	molecular_function	0.76708	1	1	327	82	20361	101113463	up	--|
GO:0006664	glycolipid metabolic process	biological_process	0.76897	1	1	327	85	20361	101108234	up	--|
GO:0006754	ATP biosynthetic process	biological_process	0.77013	1	1	327	90	20361	101107510	up	--|
GO:0044445	cytosolic part	cellular_component	0.77014	1	1	327	91	20361	443086	up	--|
GO:0045935	positive regulation of nucleobase-containing compound metabolic process	biological_process	0.77072	1	1	327	85	20361	101119338	up	--|
GO:0051173	positive regulation of nitrogen compound metabolic process	biological_process	0.77072	1	1	327	85	20361	101119338	up	--|
GO:0051254	positive regulation of RNA metabolic process	biological_process	0.77072	1	1	327	85	20361	101119338	up	--|
GO:0015631	tubulin binding	molecular_function	0.77259	1	2	327	152	20361	1.01116e+17	up	--|--|
GO:0002376	immune system process	biological_process	0.77467	1	4	327	357	20361	4.43208e+32	up	--|--|--|--|
GO:0033014	tetrapyrrole biosynthetic process	biological_process	0.77557	1	1	327	80	20361	101103795	up	--|
GO:0016782	transferase activity, transferring sulfur-containing groups	molecular_function	0.77578	1	1	327	82	20361	100302084	up	--|
GO:0004536	deoxyribonuclease activity	molecular_function	0.77657	1	2	327	155	20361	1.01103e+17	up	--|--|
GO:0030414	peptidase inhibitor activity	molecular_function	0.77954	1	2	327	165	20361	1.00189e+17	up	--|--|
GO:0061134	peptidase regulator activity	molecular_function	0.77954	1	2	327	165	20361	1.00189e+17	up	--|--|
GO:0015672	monovalent inorganic cation transport	biological_process	0.78025	1	6	327	430	20361	1.01102e+53	up	--|--|--|--|--|--|
GO:0000988	protein binding transcription factor activity	molecular_function	0.78082	1	3	327	230	20361	1.01105e+26	up	--|--|--|
GO:0005829	cytosol	cellular_component	0.78252	1	1	327	94	20361	443086	up	--|
GO:0009891	positive regulation of biosynthetic process	biological_process	0.78262	1	1	327	89	20361	101119338	up	--|
GO:0010557	positive regulation of macromolecule biosynthetic process	biological_process	0.78262	1	1	327	89	20361	101119338	up	--|
GO:0031328	positive regulation of cellular biosynthetic process	biological_process	0.78262	1	1	327	89	20361	101119338	up	--|
GO:0043093	cytokinesis by binary fission	biological_process	0.78266	1	1	327	91	20361	101122875	up	--|
GO:0072522	purine-containing compound biosynthetic process	biological_process	0.78323	1	2	327	167	20361	1.01108e+17	up	--|--|
GO:0019898	extrinsic to membrane	cellular_component	0.78362	1	1	327	85	20361	101118215	up	--|
GO:0007266	Rho protein signal transduction	biological_process	0.78562	1	1	327	75	20361	101102732	up	--|
GO:0035023	regulation of Rho protein signal transduction	biological_process	0.78562	1	1	327	75	20361	101102732	up	--|
GO:0030030	cell projection organization	biological_process	0.78562	1	1	327	82	20361	101102172	up	--|
GO:0005576	extracellular region	cellular_component	0.78567	1	24	327	1623	20361	1.00145e+215	up	--|--|--|--|--|--|--|--|--|--|--|--|--|--|--|--|--|--|--|--|--|--|--|--|
GO:0044448	cell cortex part	cellular_component	0.7858	1	1	327	81	20361	101121517	up	--|
GO:0005741	mitochondrial outer membrane	cellular_component	0.78649	1	1	327	93	20361	101112253	up	--|
GO:0031968	organelle outer membrane	cellular_component	0.78649	1	1	327	93	20361	101112253	up	--|
GO:0006508	proteolysis	biological_process	0.78785	1	11	327	769	20361	4.43131e+92	up	--|--|--|--|--|--|--|--|--|--|--|
GO:0016491	oxidoreductase activity	molecular_function	0.78925	1	21	327	1379	20361	1.01107e+185	up	--|--|--|--|--|--|--|--|--|--|--|--|--|--|--|--|--|--|--|--|--|
GO:0008237	metallopeptidase activity	molecular_function	0.79133	1	3	327	223	20361	1.01119e+26	up	--|--|--|
GO:0033176	proton-transporting V-type ATPase complex	cellular_component	0.79494	1	1	327	82	20361	101105376	up	--|
GO:0004519	endonuclease activity	molecular_function	0.79591	1	2	327	173	20361	443121100188915	up	--|--|
GO:0032505	reproduction of a single-celled organism	biological_process	0.79613	1	1	327	94	20361	101122875	up	--|
GO:0031975	envelope	cellular_component	0.79681	1	4	327	338	20361	1.01109e+35	up	--|--|--|--|
GO:0006357	regulation of transcription from RNA polymerase II promoter	biological_process	0.79874	1	2	327	169	20361	1.01105e+17	up	--|--|
GO:0016757	transferase activity, transferring glycosyl groups	molecular_function	0.79887	1	5	327	375	20361	1.0111e+44	up	--|--|--|--|--|
GO:0019048	modulation by virus of host morphology or physiology	biological_process	0.79987	1	1	327	92	20361	101117010	up	--|
GO:0046034	ATP metabolic process	biological_process	0.80037	1	1	327	100	20361	101107510	up	--|
GO:0044248	cellular catabolic process	biological_process	0.80129	1	8	327	573	20361	1.01107e+71	up	--|--|--|--|--|--|--|--|
GO:0016875	ligase activity, forming carbon-oxygen bonds	molecular_function	0.80164	1	1	327	87	20361	101104981	up	--|
GO:0016876	ligase activity, forming aminoacyl-tRNA and related compounds	molecular_function	0.80164	1	1	327	87	20361	101104981	up	--|
GO:0008654	phospholipid biosynthetic process	biological_process	0.80246	1	1	327	95	20361	101112775	up	--|
GO:0042025	host cell nucleus	cellular_component	0.8027	1	1	327	94	20361	101109744	up	--|
GO:0016791	phosphatase activity	molecular_function	0.80351	1	4	327	295	20361	1.01111e+35	up	--|--|--|--|
GO:0048646	anatomical structure formation involved in morphogenesis	biological_process	0.80363	1	1	327	92	20361	100885767	up	--|
GO:0005088	Ras guanyl-nucleotide exchange factor activity	molecular_function	0.80411	1	1	327	81	20361	101102732	up	--|
GO:0005089	Rho guanyl-nucleotide exchange factor activity	molecular_function	0.80411	1	1	327	81	20361	101102732	up	--|
GO:0000917	barrier septum assembly	biological_process	0.80509	1	1	327	97	20361	101122875	up	--|
GO:0032506	cytokinetic process	biological_process	0.80509	1	1	327	97	20361	101122875	up	--|
GO:0090529	cell septum assembly	biological_process	0.80509	1	1	327	97	20361	101122875	up	--|
GO:0009617	response to bacterium	biological_process	0.80558	1	1	327	88	20361	101102161	up	--|
GO:0042742	defense response to bacterium	biological_process	0.80558	1	1	327	88	20361	101102161	up	--|
GO:0046907	intracellular transport	biological_process	0.80596	1	11	327	763	20361	1.01115e+98	up	--|--|--|--|--|--|--|--|--|--|--|
GO:0009142	nucleoside triphosphate biosynthetic process	biological_process	0.80599	1	1	327	100	20361	101107510	up	--|
GO:0009145	purine nucleoside triphosphate biosynthetic process	biological_process	0.80599	1	1	327	100	20361	101107510	up	--|
GO:0009201	ribonucleoside triphosphate biosynthetic process	biological_process	0.80599	1	1	327	100	20361	101107510	up	--|
GO:0009206	purine ribonucleoside triphosphate biosynthetic process	biological_process	0.80599	1	1	327	100	20361	101107510	up	--|
GO:0030001	metal ion transport	biological_process	0.80607	1	7	327	504	20361	1.01119e+62	up	--|--|--|--|--|--|--|
GO:0042802	identical protein binding	molecular_function	0.80739	1	2	327	166	20361	1.01116e+17	up	--|--|
GO:0044431	Golgi apparatus part	cellular_component	0.81032	1	1	327	89	20361	101111481	up	--|
GO:0005740	mitochondrial envelope	cellular_component	0.81401	1	3	327	280	20361	1.01109e+26	up	--|--|--|
GO:0006915	apoptotic process	biological_process	0.81491	1	2	327	177	20361	1.01109e+17	up	--|--|
GO:0012501	programmed cell death	biological_process	0.81491	1	2	327	177	20361	1.01103e+17	up	--|--|
GO:0033647	host intracellular organelle	cellular_component	0.81641	1	1	327	98	20361	101109744	up	--|
GO:0033648	host intracellular membrane-bounded organelle	cellular_component	0.81641	1	1	327	98	20361	101109744	up	--|
GO:1901137	carbohydrate derivative biosynthetic process	biological_process	0.81711	1	5	327	390	20361	1.01123e+44	up	--|--|--|--|--|
GO:0043038	amino acid activation	biological_process	0.8194	1	1	327	92	20361	101104981	up	--|
GO:0043039	tRNA aminoacylation	biological_process	0.8194	1	1	327	92	20361	101104981	up	--|
GO:0006643	membrane lipid metabolic process	biological_process	0.82051	1	1	327	99	20361	101108234	up	--|
GO:0048869	cellular developmental process	biological_process	0.82181	1	3	327	258	20361	1.00035e+26	up	--|--|--|
GO:0044283	small molecule biosynthetic process	biological_process	0.82434	1	3	327	256	20361	1.01105e+26	up	--|--|--|
GO:0042592	homeostatic process	biological_process	0.8256	1	2	327	205	20361	1.01103e+17	up	--|--|
GO:0000902	cell morphogenesis	biological_process	0.82618	1	1	327	98	20361	101120026	up	--|
GO:0032989	cellular component morphogenesis	biological_process	0.82618	1	1	327	98	20361	101120026	up	--|
GO:0050794	regulation of cellular process	biological_process	0.82625	1	80	327	5809	20361	100307043,101103711,101121744,101111412,100126573,101102737,101103111,101104143,101119338,101108893,101117296,101105737,101105376,101103997,100141300,101118535,101114986,101106701,101119368,101112346,101103183,100037661,101108670,101111267,101121517,101118866,101111746,101103795,101109414,101110397,101112253,101105018,101115807,101106808,443130,101108110,101108754,443351,100270714,101108362,10110…	up	--|--|--|--|--|--|--|--|--|--|--|--|--|--|--|--|--|--|--|--|--|--|--|--|--|--|--|--|--|--|--|--|--|--|--|--|--|--|--|--|--|--|--|--|--|--|--|--|--|--|--|--|--|--|--|--|--|--|--|--|--|--|--|--|--|--|--|--|--|--|--|--|--|--|--|--|--|--|--|--|
GO:0022414	reproductive process	biological_process	0.82633	1	2	327	184	20361	1.00886e+17	up	--|--|
GO:0046983	protein dimerization activity	molecular_function	0.82991	1	4	327	348	20361	1.00416e+35	up	--|--|--|--|
GO:0048610	cellular process involved in reproduction	biological_process	0.83044	1	3	327	265	20361	1.01116e+26	up	--|--|--|
GO:0019954	asexual reproduction	biological_process	0.83048	1	1	327	104	20361	101122875	up	--|
GO:0022804	active transmembrane transporter activity	molecular_function	0.83069	1	3	327	241	20361	1.01106e+26	up	--|--|--|
GO:0003887	DNA-directed DNA polymerase activity	molecular_function	0.83162	1	1	327	100	20361	101123414	up	--|
GO:0042157	lipoprotein metabolic process	biological_process	0.83205	1	1	327	109	20361	101112253	up	--|
GO:0044003	modification by symbiont of host morphology or physiology	biological_process	0.83486	1	1	327	102	20361	101117010	up	--|
GO:0044403	symbiosis, encompassing mutualism through parasitism	biological_process	0.83536	1	8	327	611	20361	1.05617e+68	up	--|--|--|--|--|--|--|--|
GO:0005938	cell cortex	cellular_component	0.83542	1	1	327	94	20361	101121517	up	--|
GO:0051817	modification of morphology or physiology of other organism involved in symbiotic interaction	biological_process	0.83818	1	1	327	103	20361	101117010	up	--|
GO:0006366	transcription from RNA polymerase II promoter	biological_process	0.83913	1	3	327	262	20361	1.01119e+26	up	--|--|--|
GO:0010604	positive regulation of macromolecule metabolic process	biological_process	0.83962	1	1	327	105	20361	101119338	up	--|
GO:0032940	secretion by cell	biological_process	0.83988	1	1	327	106	20361	101118881	up	--|
GO:0046903	secretion	biological_process	0.83988	1	1	327	106	20361	101118881	up	--|
GO:0007276	gamete generation	biological_process	0.84043	1	1	327	110	20361	100885767	up	--|
GO:0044764	multi-organism cellular process	biological_process	0.8405	1	8	327	620	20361	1.01117e+68	up	--|--|--|--|--|--|--|--|
GO:0008236	serine-type peptidase activity	molecular_function	0.841	1	4	327	347	20361	1.01117e+35	up	--|--|--|--|
GO:0017171	serine hydrolase activity	molecular_function	0.841	1	4	327	347	20361	1.0112e+35	up	--|--|--|--|
GO:0044419	interspecies interaction between organisms	biological_process	0.84162	1	8	327	615	20361	4.43351e+68	up	--|--|--|--|--|--|--|--|
GO:1901607	alpha-amino acid biosynthetic process	biological_process	0.84214	1	1	327	109	20361	101104143	up	--|
GO:0051701	interaction with host	biological_process	0.84245	1	2	327	185	20361	1.01117e+17	up	--|--|
GO:0051649	establishment of localization in cell	biological_process	0.84282	1	12	327	862	20361	1.01123e+107	up	--|--|--|--|--|--|--|--|--|--|--|--|
GO:0006886	intracellular protein transport	biological_process	0.84653	1	8	327	596	20361	1.01123e+71	up	--|--|--|--|--|--|--|--|
GO:0015291	secondary active transmembrane transporter activity	molecular_function	0.84661	1	1	327	95	20361	101106055	up	--|
GO:0007265	Ras protein signal transduction	biological_process	0.84824	1	1	327	92	20361	101102732	up	--|
GO:0046578	regulation of Ras protein signal transduction	biological_process	0.84824	1	1	327	92	20361	101102732	up	--|
GO:0016469	proton-transporting two-sector ATPase complex	cellular_component	0.84964	1	2	327	192	20361	1.01108e+17	up	--|--|
GO:0044711	single-organism biosynthetic process	biological_process	0.85018	1	3	327	270	20361	1.01117e+26	up	--|--|--|
GO:0070925	organelle assembly	biological_process	0.85058	1	1	327	111	20361	101114987	up	--|
GO:0048468	cell development	biological_process	0.85065	1	1	327	104	20361	100885767	up	--|
GO:0015980	energy derivation by oxidation of organic compounds	biological_process	0.85283	1	1	327	112	20361	101119904	up	--|
GO:0035821	modification of morphology or physiology of other organism	biological_process	0.85346	1	1	327	108	20361	101117010	up	--|
GO:0006520	cellular amino acid metabolic process	biological_process	0.85427	1	4	327	335	20361	1.01105e+35	up	--|--|--|--|
GO:0000910	cytokinesis	biological_process	0.85586	1	1	327	113	20361	101122875	up	--|
GO:0048731	system development	biological_process	0.85641	1	1	327	116	20361	100034668	up	--|
GO:0005887	integral to plasma membrane	cellular_component	0.85848	1	1	327	109	20361	100126573	up	--|
GO:0031226	intrinsic to plasma membrane	cellular_component	0.85848	1	1	327	109	20361	100126573	up	--|
GO:0010033	response to organic substance	biological_process	0.85865	1	1	327	104	20361	101104824	up	--|
GO:0030154	cell differentiation	biological_process	0.8617	1	2	327	199	20361	1.00886e+17	up	--|--|
GO:0000989	transcription factor binding transcription factor activity	molecular_function	0.86395	1	2	327	195	20361	1.01105e+17	up	--|--|
GO:0003712	transcription cofactor activity	molecular_function	0.86395	1	2	327	195	20361	1.01104e+17	up	--|--|
GO:0015988	energy coupled proton transmembrane transport, against electrochemical gradient	biological_process	0.86496	1	1	327	110	20361	101105376	up	--|
GO:0015991	ATP hydrolysis coupled proton transport	biological_process	0.86496	1	1	327	110	20361	101105376	up	--|
GO:0005083	small GTPase regulator activity	molecular_function	0.86648	1	1	327	101	20361	101102732	up	--|
GO:0006732	coenzyme metabolic process	biological_process	0.86687	1	1	327	105	20361	443541	up	--|
GO:0019058	viral infectious cycle	biological_process	0.86761	1	3	327	293	20361	1.01123e+26	up	--|--|--|
GO:0009653	anatomical structure morphogenesis	biological_process	0.86786	1	2	327	197	20361	1.00886e+17	up	--|--|
GO:0042221	response to chemical stimulus	biological_process	0.86838	1	3	327	261	20361	1.01112e+26	up	--|--|--|
GO:0006818	hydrogen transport	biological_process	0.86853	1	2	327	206	20361	1.01105e+17	up	--|--|
GO:0015992	proton transport	biological_process	0.86853	1	2	327	206	20361	1.01105e+17	up	--|--|
GO:0051726	regulation of cell cycle	biological_process	0.87512	1	1	327	126	20361	101102805	up	--|
GO:0005886	plasma membrane	cellular_component	0.87625	1	4	327	371	20361	1.01104e+35	up	--|--|--|--|
GO:0042451	purine nucleoside biosynthetic process	biological_process	0.87804	1	1	327	125	20361	101107510	up	--|
GO:0046129	purine ribonucleoside biosynthetic process	biological_process	0.87804	1	1	327	125	20361	101107510	up	--|
GO:0015031	protein transport	biological_process	0.87822	1	10	327	758	20361	1.01123e+89	up	--|--|--|--|--|--|--|--|--|--|
GO:0045184	establishment of protein localization	biological_process	0.88199	1	10	327	762	20361	1.01111e+89	up	--|--|--|--|--|--|--|--|--|--|
GO:0051056	regulation of small GTPase mediated signal transduction	biological_process	0.88265	1	1	327	104	20361	101102732	up	--|
GO:0000003	reproduction	biological_process	0.88363	1	5	327	453	20361	1.00886e+44	up	--|--|--|--|--|
GO:0033177	proton-transporting two-sector ATPase complex, proton-transporting domain	cellular_component	0.88414	1	1	327	126	20361	101105376	up	--|
GO:0048856	anatomical structure development	biological_process	0.88434	1	3	327	297	20361	1.0112e+26	up	--|--|--|
GO:0071944	cell periphery	cellular_component	0.88589	1	7	327	587	20361	1.01104e+59	up	--|--|--|--|--|--|--|
GO:0048609	multicellular organismal reproductive process	biological_process	0.88745	1	1	327	127	20361	100885767	up	--|
GO:0005794	Golgi apparatus	cellular_component	0.88748	1	1	327	118	20361	101111481	up	--|
GO:0008219	cell death	biological_process	0.88992	1	2	327	210	20361	1.01109e+17	up	--|--|
GO:0016265	death	biological_process	0.88992	1	2	327	210	20361	1.01103e+17	up	--|--|
GO:0009165	nucleotide biosynthetic process	biological_process	0.89128	1	2	327	220	20361	1.0112e+17	up	--|--|
GO:1901293	nucleoside phosphate biosynthetic process	biological_process	0.89128	1	2	327	220	20361	1.0112e+17	up	--|--|
GO:0050789	regulation of biological process	biological_process	0.89536	1	80	327	5952	20361	101111969,101110783,101109680,101119043,101117432,101105602,100302084,443208,101110252,101117010,101119403,101113523,101119904,101123591,101109474,100302079,443229,100101228,101108211,101104964,101108218,101102732,101119170,101114646,101121992,101114639,101109027,101103607,101112393,101106908,101104530,101108362,100270714,443351,101102805,101111481,101102874,101110910,101112552,101104824,10111155…	up	--|--|--|--|--|--|--|--|--|--|--|--|--|--|--|--|--|--|--|--|--|--|--|--|--|--|--|--|--|--|--|--|--|--|--|--|--|--|--|--|--|--|--|--|--|--|--|--|--|--|--|--|--|--|--|--|--|--|--|--|--|--|--|--|--|--|--|--|--|--|--|--|--|--|--|--|--|--|--|--|
GO:0070838	divalent metal ion transport	biological_process	0.89855	1	1	327	128	20361	101117279	up	--|
GO:0009405	pathogenesis	biological_process	0.8991	1	5	327	442	20361	1.01119e+44	up	--|--|--|--|--|
GO:0009163	nucleoside biosynthetic process	biological_process	0.89928	1	1	327	134	20361	101107510	up	--|
GO:0042455	ribonucleoside biosynthetic process	biological_process	0.89928	1	1	327	134	20361	101107510	up	--|
GO:1901659	glycosyl compound biosynthetic process	biological_process	0.89969	1	1	327	135	20361	101107510	up	--|
GO:0005543	phospholipid binding	molecular_function	0.90853	1	1	327	124	20361	101123269	up	--|
GO:0065007	biological regulation	biological_process	0.90939	1	83	327	6189	20361	101108218,101104964,101107445,101108211,100101228,100302079,101109474,101123591,443229,101117010,101119904,101113523,101119403,101110252,100302084,443208,101105602,101109680,101111969,101110783,101119043,101117432,101104824,101110773,101111557,101103565,101110910,101102874,101112552,101102805,101111481,443351,100270714,101108362,101112393,101107695,101106908,101104530,101103607,101109027,10111463…	up	--|--|--|--|--|--|--|--|--|--|--|--|--|--|--|--|--|--|--|--|--|--|--|--|--|--|--|--|--|--|--|--|--|--|--|--|--|--|--|--|--|--|--|--|--|--|--|--|--|--|--|--|--|--|--|--|--|--|--|--|--|--|--|--|--|--|--|--|--|--|--|--|--|--|--|--|--|--|--|--|--|--|--|
GO:0031966	mitochondrial membrane	cellular_component	0.91016	1	2	327	251	20361	1.01111e+17	up	--|--|
GO:0010941	regulation of cell death	biological_process	0.91068	1	1	327	134	20361	101109027	up	--|
GO:0042981	regulation of apoptotic process	biological_process	0.91068	1	1	327	134	20361	101109027	up	--|
GO:0043067	regulation of programmed cell death	biological_process	0.91068	1	1	327	134	20361	101109027	up	--|
GO:0006606	protein import into nucleus	biological_process	0.91085	1	1	327	139	20361	101114646	up	--|
GO:0034504	protein localization to nucleus	biological_process	0.91085	1	1	327	139	20361	101114646	up	--|
GO:0044744	protein targeting to nucleus	biological_process	0.91085	1	1	327	139	20361	101114646	up	--|
GO:0051170	nuclear import	biological_process	0.91085	1	1	327	139	20361	101114646	up	--|
GO:0001076	RNA polymerase II transcription factor binding transcription factor activity	molecular_function	0.91302	1	1	327	135	20361	101104964	up	--|
GO:0001104	RNA polymerase II transcription cofactor activity	molecular_function	0.91302	1	1	327	135	20361	101104964	up	--|
GO:0051536	iron-sulfur cluster binding	molecular_function	0.91406	1	1	327	141	20361	100820755	up	--|
GO:0051540	metal cluster binding	molecular_function	0.91406	1	1	327	141	20361	100820755	up	--|
GO:0005179	hormone activity	molecular_function	0.91475	1	2	327	245	20361	1.0111e+17	up	--|--|
GO:0005743	mitochondrial inner membrane	cellular_component	0.91481	1	1	327	157	20361	101111267	up	--|
GO:0044455	mitochondrial membrane part	cellular_component	0.91536	1	1	327	153	20361	101111267	up	--|
GO:0016592	mediator complex	cellular_component	0.91571	1	1	327	137	20361	101104964	up	--|
GO:0005739	mitochondrion	cellular_component	0.91796	1	4	327	431	20361	1.01112e+35	up	--|--|--|--|
GO:0019725	cellular homeostasis	biological_process	0.91927	1	1	327	170	20361	101103183	up	--|
GO:0008238	exopeptidase activity	molecular_function	0.92119	1	1	327	130	20361	101119043	up	--|
GO:0004175	endopeptidase activity	molecular_function	0.92209	1	9	327	775	20361	1.01107e+74	up	--|--|--|--|--|--|--|--|--|
GO:0072511	divalent inorganic cation transport	biological_process	0.92513	1	1	327	143	20361	101117279	up	--|
GO:0019866	organelle inner membrane	cellular_component	0.92677	1	1	327	164	20361	101111267	up	--|
GO:0070011	peptidase activity, acting on L-amino acid peptides	molecular_function	0.92808	1	12	327	977	20361	1.01117e+101	up	--|--|--|--|--|--|--|--|--|--|--|--|
GO:0008652	cellular amino acid biosynthetic process	biological_process	0.92852	1	1	327	153	20361	101104143	up	--|
GO:0042578	phosphoric ester hydrolase activity	molecular_function	0.92932	1	4	327	377	20361	1.01121e+35	up	--|--|--|--|
GO:0009966	regulation of signal transduction	biological_process	0.92963	1	2	327	231	20361	443208101102732	up	--|--|
GO:0090407	organophosphate biosynthetic process	biological_process	0.93026	1	3	327	336	20361	1.01113e+26	up	--|--|--|
GO:0051704	multi-organism process	biological_process	0.9352	1	16	327	1257	20361	1.05617e+140	up	--|--|--|--|--|--|--|--|--|--|--|--|--|--|--|--|
GO:1901605	alpha-amino acid metabolic process	biological_process	0.93598	1	1	327	156	20361	101104143	up	--|
GO:0006812	cation transport	biological_process	0.93626	1	9	327	773	20361	1.0111e+80	up	--|--|--|--|--|--|--|--|--|
GO:0016247	channel regulator activity	molecular_function	0.93818	1	1	327	148	20361	101117279	up	--|
GO:0010646	regulation of cell communication	biological_process	0.93828	1	2	327	239	20361	101102732443208	up	--|--|
GO:0023051	regulation of signaling	biological_process	0.93872	1	2	327	240	20361	443208101102732	up	--|--|
GO:0007275	multicellular organismal development	biological_process	0.93912	1	3	327	350	20361	1.00035e+23	up	--|--|--|
GO:0033365	protein localization to organelle	biological_process	0.93934	1	2	327	253	20361	1.01115e+17	up	--|--|
GO:0004252	serine-type endopeptidase activity	molecular_function	0.94039	1	2	327	273	20361	1.01107e+17	up	--|--|
GO:0003774	motor activity	molecular_function	0.9448	1	1	327	143	20361	101118215	up	--|
GO:0051716	cellular response to stimulus	biological_process	0.94533	1	46	327	4042	20361	101102732,101117296,101121992,101114646,101114987,101105737,100141300,101118535,101103607,101112393,101112346,101104530,101108362,100270714,101121744,100126573,101110910,101103111,101122615,101104824,101110773,101103565,101111969,101109680,101110397,101112253,101123618,101105018,101119043,101105602,101115807,101106808,100302084,443208,101110252,101119904,101119403,101109474,100302079,101111267,10…	up	--|--|--|--|--|--|--|--|--|--|--|--|--|--|--|--|--|--|--|--|--|--|--|--|--|--|--|--|--|--|--|--|--|--|--|--|--|--|--|--|--|--|--|--|--|--|
GO:0017038	protein import	biological_process	0.94579	1	1	327	167	20361	101114646	up	--|
GO:0005882	intermediate filament	cellular_component	0.94898	1	1	327	193	20361	101122308	up	--|
GO:0045111	intermediate filament cytoskeleton	cellular_component	0.94898	1	1	327	193	20361	101122308	up	--|
GO:0006955	immune response	biological_process	0.94977	1	2	327	322	20361	443208101117296	up	--|--|
GO:0007154	cell communication	biological_process	0.95216	1	39	327	3632	20361	101112393,101104530,101112346,101118535,101103607,101105737,100141300,101102732,101114646,101117296,101121992,101104824,101122615,101103565,101110773,101110910,101122644,100126573,101108362,100270714,101121744,101110252,100302084,443208,101106808,101105602,101115807,101111969,101110397,101112253,101109414,101108218,101109593,100101228,101108211,101123591,100302079,101111267,101119904	up	--|--|--|--|--|--|--|--|--|--|--|--|--|--|--|--|--|--|--|--|--|--|--|--|--|--|--|--|--|--|--|--|--|--|--|--|--|--|--|
GO:0044767	single-organism developmental process	biological_process	0.95325	1	2	327	273	20361	1.0112e+17	up	--|--|
GO:0016651	oxidoreductase activity, acting on NAD(P)H	molecular_function	0.95373	1	1	327	174	20361	101102748	up	--|
GO:0046873	metal ion transmembrane transporter activity	molecular_function	0.95417	1	5	327	514	20361	1.01108e+44	up	--|--|--|--|--|
GO:0015077	monovalent inorganic cation transmembrane transporter activity	molecular_function	0.95645	1	5	327	527	20361	1.01108e+44	up	--|--|--|--|--|
GO:0044700	single organism signaling	biological_process	0.95675	1	38	327	3585	20361	101106808,101115807,101105602,101112253,101111969,101110397,101110252,443208,100302084,101123591,101111267,100302079,101119904,101109414,101108218,101109593,100101228,101108211,100141300,101105737,101114646,101117296,101121992,101102732,101104530,101112346,101112393,101103607,101118535,100126573,100270714,101121744,101108362,101103565,101110773,101104824,101122644,101110910	up	--|--|--|--|--|--|--|--|--|--|--|--|--|--|--|--|--|--|--|--|--|--|--|--|--|--|--|--|--|--|--|--|--|--|--|--|--|--|
GO:0009893	positive regulation of metabolic process	biological_process	0.95819	1	1	327	177	20361	101119338	up	--|
GO:0031325	positive regulation of cellular metabolic process	biological_process	0.95819	1	1	327	177	20361	101119338	up	--|
GO:0023052	signaling	biological_process	0.95846	1	38	327	3591	20361	101108211,101109593,100101228,101108218,101109414,101119904,100302079,101111267,101123591,443208,100302084,101110252,101112253,101110397,101111969,101105602,101115807,101106808,101122644,101110910,101110773,101103565,101104824,101121744,100270714,101108362,100126573,101103607,101118535,101112346,101104530,101112393,101117296,101121992,101114646,101102732,100141300,101105737	up	--|--|--|--|--|--|--|--|--|--|--|--|--|--|--|--|--|--|--|--|--|--|--|--|--|--|--|--|--|--|--|--|--|--|--|--|--|--|
GO:0008233	peptidase activity	molecular_function	0.95932	1	12	327	1044	20361	1.01119e+101	up	--|--|--|--|--|--|--|--|--|--|--|--|
GO:0015078	hydrogen ion transmembrane transporter activity	molecular_function	0.96232	1	2	327	297	20361	1.01105e+17	up	--|--|
GO:0048583	regulation of response to stimulus	biological_process	0.96421	1	2	327	280	20361	443208101102732	up	--|--|
GO:0005789	endoplasmic reticulum membrane	cellular_component	0.96911	1	1	327	203	20361	101107688	up	--|
GO:0019867	outer membrane	cellular_component	0.9699	1	1	327	201	20361	101112253	up	--|
GO:0032502	developmental process	biological_process	0.97058	1	5	327	579	20361	1.00035e+41	up	--|--|--|--|--|
GO:0044432	endoplasmic reticulum part	cellular_component	0.97169	1	1	327	208	20361	101107688	up	--|
GO:0042175	nuclear outer membrane-endoplasmic reticulum membrane network	cellular_component	0.97279	1	1	327	209	20361	101107688	up	--|
GO:0044763	single-organism cellular process	biological_process	0.97504	1	97	327	7273	20361	101111481,101102805,100270714,101108362,101113954,101106081,101103565,101110773,100034668,101104824,101122615,101106394,101112552,101110910,101109027,101105449,101114646,101121992,101109744,101102732,101104530,101106908,101112393,101107695,101122875,101103607,101123591,100302079,101118215,101109474,101119403,101119904,101117010,101104182,101108218,101107733,100101228,101123158,101107445,101120873…	up	--|--|--|--|--|--|--|--|--|--|--|--|--|--|--|--|--|--|--|--|--|--|--|--|--|--|--|--|--|--|--|--|--|--|--|--|--|--|--|--|--|--|--|--|--|--|--|--|--|--|--|--|--|--|--|--|--|--|--|--|--|--|--|--|--|--|--|--|--|--|--|--|--|--|--|--|--|--|--|--|--|--|--|--|--|--|--|--|--|--|--|--|--|--|--|--|--|
GO:0044459	plasma membrane part	cellular_component	0.97677	1	1	327	214	20361	100126573	up	--|
GO:0007165	signal transduction	biological_process	0.97708	1	36	327	3563	20361	101106808,101105602,101115807,101110397,101111969,101112253,101110252,100302084,443208,101123591,100302079,101111267,101119904,101109414,101108218,100101228,101108211,101105737,100141300,101102732,101114646,101117296,101121992,101112393,101104530,101112346,101118535,101103607,100126573,100270714,101121744,101108362,101104824,101103565,101110773,101110910	up	--|--|--|--|--|--|--|--|--|--|--|--|--|--|--|--|--|--|--|--|--|--|--|--|--|--|--|--|--|--|--|--|--|--|--|--|
GO:0051179	localization	biological_process	0.97869	1	41	327	2998	20361	101110015,101120049,101107733,101107445,101120873,101106055,101107510,101105612,101112683,101119482,101112253,101102287,101119305,101108234,101111481,101109933,101118397,101117279,101111412,101118881,101122328,101122615,100820755,101121621,100302552,101119200,101112552,101106394,101115097,101120026,101105376,101102172,101109744,101103689,101104760,101114646,101122094,101119338,101122056,101112393…	up	--|--|--|--|--|--|--|--|--|--|--|--|--|--|--|--|--|--|--|--|--|--|--|--|--|--|--|--|--|--|--|--|--|--|--|--|--|--|--|--|--|
GO:0055085	transmembrane transport	biological_process	0.98012	1	10	327	946	20361	1.01119e+89	up	--|--|--|--|--|--|--|--|--|--|
GO:1901566	organonitrogen compound biosynthetic process	biological_process	0.98098	1	4	327	516	20361	1.01104e+35	up	--|--|--|--|
GO:0006810	transport	biological_process	0.98215	1	38	327	2839	20361	101115097,101120026,100302552,101121621,101119200,101106394,100820755,101122615,101122328,101118397,101117279,101111412,101118881,101109933,101111481,101123425,101112393,101122094,101119338,101122056,101109744,101103689,101114646,101102172,101105376,101107510,101105612,101120873,101106055,101120049,101107733,101110015,101108234,101119305,101102287,101112253,101119482,101112683	up	--|--|--|--|--|--|--|--|--|--|--|--|--|--|--|--|--|--|--|--|--|--|--|--|--|--|--|--|--|--|--|--|--|--|--|--|--|--|
GO:0016758	transferase activity, transferring hexosyl groups	molecular_function	0.98225	1	1	327	226	20361	101109593	up	--|
GO:0051234	establishment of localization	biological_process	0.9828	1	38	327	2845	20361	101112393,101123425,101105376,101102172,101109744,101103689,101114646,101119338,101122094,101122056,101122615,100820755,100302552,101121621,101119200,101106394,101115097,101120026,101111481,101109933,101117279,101118397,101118881,101111412,101122328,101102287,101119305,101108234,101112683,101112253,101119482,101120049,101107733,101120873,101106055,101107510,101105612,101110015	up	--|--|--|--|--|--|--|--|--|--|--|--|--|--|--|--|--|--|--|--|--|--|--|--|--|--|--|--|--|--|--|--|--|--|--|--|--|--|
GO:0016705	oxidoreductase activity, acting on paired donors, with incorporation or reduction of molecular oxygen	molecular_function	0.9845	1	1	327	217	20361	101120701	up	--|
GO:0004871	signal transducer activity	molecular_function	0.98593	1	14	327	2206	20361	1.00101e+122	up	--|--|--|--|--|--|--|--|--|--|--|--|--|--|
GO:0060089	molecular transducer activity	molecular_function	0.98593	1	14	327	2206	20361	1.01108e+122	up	--|--|--|--|--|--|--|--|--|--|--|--|--|--|
GO:0005261	cation channel activity	molecular_function	0.98629	1	1	327	236	20361	101110015	up	--|
GO:0006605	protein targeting	biological_process	0.98951	1	1	327	255	20361	101114646	up	--|
GO:0005575	cellular_component	cellular_component	0.99119	1	163	327	11755	20361	101121040,101109129,101105971,101103661,101120985,101112718,101118301,101111412,100885767,101118881,101112346,105616742,101117721,101119368,101114986,101105376,100141300,101106365,101102172,101122896,101108893,101122056,101104478,101122308,101106725,101106055,101120168,101121517,101118866,101115864,101108110,101102161,443130,101115807,101120671,101106081,101103565,101122615,101122807,101114709,10…	up	--|--|--|--|--|--|--|--|--|--|--|--|--|--|--|--|--|--|--|--|--|--|--|--|--|--|--|--|--|--|--|--|--|--|--|--|--|--|--|--|--|--|--|--|--|--|--|--|--|--|--|--|--|--|--|--|--|--|--|--|--|--|--|--|--|--|--|--|--|--|--|--|--|--|--|--|--|--|--|--|--|--|--|--|--|--|--|--|--|--|--|--|--|--|--|--|--|--|--|--|--|--|--|--|--|--|--|--|--|--|--|--|--|--|--|--|--|--|--|--|--|--|--|--|--|--|--|--|--|--|--|--|--|…
GO:0006914	autophagy	biological_process	0.99138	1	1	327	261	20361	100913169	up	--|
GO:0007186	G-protein coupled receptor signaling pathway	biological_process	0.99412	1	10	327	2007	20361	1.01106e+89	up	--|--|--|--|--|--|--|--|--|--|
GO:0008324	cation transmembrane transporter activity	molecular_function	0.9944	1	7	327	863	20361	1.01119e+62	up	--|--|--|--|--|--|--|
GO:0006811	ion transport	biological_process	0.99506	1	11	327	1163	20361	1.01122e+98	up	--|--|--|--|--|--|--|--|--|--|--|
GO:0050896	response to stimulus	biological_process	0.99553	1	52	327	4900	20361	101109414,101108218,100101228,101115595,101108211,101123591,100302079,101109474,101111267,101119403,101119904,101110252,101123035,101102161,100302084,443208,101106808,101115807,101105602,101110397,101111969,101109680,101119043,101123618,101112253,101105018,101104824,101122615,101103565,101110773,101110910,101103111,101112552,100126573,101108362,100270714,101121744,101120517,101112393,101104530,10…	up	--|--|--|--|--|--|--|--|--|--|--|--|--|--|--|--|--|--|--|--|--|--|--|--|--|--|--|--|--|--|--|--|--|--|--|--|--|--|--|--|--|--|--|--|--|--|--|--|--|--|--|--|
GO:0022890	inorganic cation transmembrane transporter activity	molecular_function	0.99647	1	5	327	733	20361	1.01115e+44	up	--|--|--|--|--|
GO:0044699	single-organism process	biological_process	0.99823	1	103	327	8130	20361	101117010,101119904,101119403,100302079,101109474,101118215,101123591,101110015,101107445,101108211,101122599,101120873,101123158,100101228,101107733,101108218,101104182,101109680,101111969,101123618,101119043,101105602,780510,100302084,443208,101102287,101110252,101113954,101117279,443351,101108362,100270714,101102805,101111481,101110910,101112552,101106394,101122615,101104824,101110773,10003466…	up	--|--|--|--|--|--|--|--|--|--|--|--|--|--|--|--|--|--|--|--|--|--|--|--|--|--|--|--|--|--|--|--|--|--|--|--|--|--|--|--|--|--|--|--|--|--|--|--|--|--|--|--|--|--|--|--|--|--|--|--|--|--|--|--|--|--|--|--|--|--|--|--|--|--|--|--|--|--|--|--|--|--|--|--|--|--|--|--|--|--|--|--|--|--|--|--|--|--|--|--|--|--|--|
GO:0007166	cell surface receptor signaling pathway	biological_process	0.99858	1	11	327	2211	20361	1.00302e+98	up	--|--|--|--|--|--|--|--|--|--|--|
GO:0031224	intrinsic to membrane	cellular_component	0.99874	1	39	327	4149	20361	101123591,101103760,101117010,101110348,101104182,101105612,101106055,101110306,101122599,101108787,101112240,101119043,101119482,101112253,101102287,101115864,101107688,101119305,100126573,101103661,101118397,100820755,101104824,101110910,101120026,101115097,101122807,101106394,101114639,101122896,101105449,101109027,101123227,101122056,101109744,100037702,101112029,101110288,101123425	up	--|--|--|--|--|--|--|--|--|--|--|--|--|--|--|--|--|--|--|--|--|--|--|--|--|--|--|--|--|--|--|--|--|--|--|--|--|--|--|
GO:0005215	transporter activity	molecular_function	0.99885	1	16	327	1668	20361	1.0111e+143	up	--|--|--|--|--|--|--|--|--|--|--|--|--|--|--|--|
GO:0022857	transmembrane transporter activity	molecular_function	0.99898	1	13	327	1455	20361	1.01115e+116	up	--|--|--|--|--|--|--|--|--|--|--|--|--|
GO:0044765	single-organism transport	biological_process	0.99921	1	22	327	2155	20361	1.01108e+197	up	--|--|--|--|--|--|--|--|--|--|--|--|--|--|--|--|--|--|--|--|--|--|
GO:0015075	ion transmembrane transporter activity	molecular_function	0.99936	1	9	327	1191	20361	1.01105e+80	up	--|--|--|--|--|--|--|--|--|
GO:0044425	membrane part	cellular_component	0.99945	1	47	327	4795	20361	101115864,101102287,101115714,101119305,101107688,101112240,101119043,101112253,101119482,101108787,101104182,101106055,101110306,101122599,101120873,101105612,101107510,101123591,101118215,101111267,101110348,101103760,101117010,101112029,101110288,101123425,101105376,101123227,101122896,101114639,101105449,101109027,100037702,101109744,101122056,100820755,101104824,101122615,101106394,101122807…	up	--|--|--|--|--|--|--|--|--|--|--|--|--|--|--|--|--|--|--|--|--|--|--|--|--|--|--|--|--|--|--|--|--|--|--|--|--|--|--|--|--|--|--|--|--|--|--|
GO:0016021	integral to membrane	cellular_component	0.99952	1	37	327	4128	20361	101107688,101119305,101102287,101115864,101108787,101112240,101119043,101119482,101112253,101105612,101110306,101106055,101122599,101104182,101103760,101117010,101110348,101123591,101110288,101123425,101112029,101122056,100037702,101109744,101122896,101114639,101109027,101123227,101120026,101110910,101115097,101122807,101106394,101104824,101118397,100126573,101103661	up	--|--|--|--|--|--|--|--|--|--|--|--|--|--|--|--|--|--|--|--|--|--|--|--|--|--|--|--|--|--|--|--|--|--|--|--|--|
GO:0004888	transmembrane signaling receptor activity	molecular_function	0.99954	1	7	327	1947	20361	1.00127e+59	up	--|--|--|--|--|--|--|
GO:0016020	membrane	cellular_component	0.99963	1	77	327	6737	20361	101110288,100144756,101102298,101119771,101112029,101112393,101109744,100037702,100171396,101105449,101109027,101114639,101107239,101123227,101110910,101106394,101122807,101122615,101104824,101103565,101122328,101118397,101115316,101117279,100270714,101111481,780510,101107688,443208,101119305,101102287,101108787,101119043,101111237,101112683,101120873,101122599,101110306,101106773,101107733,10110…	up	--|--|--|--|--|--|--|--|--|--|--|--|--|--|--|--|--|--|--|--|--|--|--|--|--|--|--|--|--|--|--|--|--|--|--|--|--|--|--|--|--|--|--|--|--|--|--|--|--|--|--|--|--|--|--|--|--|--|--|--|--|--|--|--|--|--|--|--|--|--|--|--|--|--|--|--|--|
GO:0022891	substrate-specific transmembrane transporter activity	molecular_function	0.99967	1	9	327	1244	20361	1.01106e+80	up	--|--|--|--|--|--|--|--|--|
GO:0038023	signaling receptor activity	molecular_function	0.99977	1	7	327	2000	20361	1.01119e+59	up	--|--|--|--|--|--|--|
GO:0005216	ion channel activity	molecular_function	0.99985	1	1	327	469	20361	101110015	up	--|
GO:0022838	substrate-specific channel activity	molecular_function	0.99985	1	1	327	469	20361	101110015	up	--|
GO:0015267	channel activity	molecular_function	0.99986	1	1	327	472	20361	101110015	up	--|
GO:0022803	passive transmembrane transporter activity	molecular_function	0.99986	1	1	327	472	20361	101110015	up	--|
GO:0022892	substrate-specific transporter activity	molecular_function	0.9999	1	9	327	1332	20361	1.01105e+80	up	--|--|--|--|--|--|--|--|--|
GO:0004872	receptor activity	molecular_function	0.99994	1	7	327	2090	20361	1.01108e+59	up	--|--|--|--|--|--|--|
GO:0004930	G-protein coupled receptor activity	molecular_function	0.99999	1	3	327	1789	20361	1.01111e+26	up	--|--|--|
GO:0016011	dystroglycan complex	cellular_component	0.00023163	0.51793	4	290	17	20361	1.01111e+35	down	--|--|--|--|
GO:0016012	sarcoglycan complex	cellular_component	0.00023163	0.51793	4	290	17	20361	1.01106e+35	down	--|--|--|--|
GO:0016010	dystrophin-associated glycoprotein complex	cellular_component	0.00052119	0.72445	4	290	22	20361	1.01111e+35	down	--|--|--|--|
GO:0019722	calcium-mediated signaling	biological_process	0.00080999	0.72445	3	290	12	20361	1.01117e+26	down	--|--|--|
GO:0019932	second-messenger-mediated signaling	biological_process	0.00080999	0.72445	3	290	12	20361	1.01103e+26	down	--|--|--|
GO:0017108	5'-flap endonuclease activity	molecular_function	0.0023947	1	2	290	4	20361	1.0112e+17	down	--|--|
GO:0033557	Slx1-Slx4 complex	cellular_component	0.0023947	1	2	290	4	20361	1.01117e+17	down	--|--|
GO:0048256	flap endonuclease activity	molecular_function	0.0023947	1	2	290	4	20361	1.0112e+17	down	--|--|
GO:0004535	poly(A)-specific ribonuclease activity	molecular_function	0.0024963	1	3	290	14	20361	1.01119e+26	down	--|--|--|
GO:0004540	ribonuclease activity	molecular_function	0.0025163	1	7	290	122	20361	1.01113e+62	down	--|--|--|--|--|--|--|
GO:0000175	3'-5'-exoribonuclease activity	molecular_function	0.0032554	1	3	290	15	20361	1.01116e+26	down	--|--|--|
GO:0004532	exoribonuclease activity	molecular_function	0.0032554	1	3	290	15	20361	1.01116e+26	down	--|--|--|
GO:0016896	exoribonuclease activity, producing 5'-phosphomonoesters	molecular_function	0.0032554	1	3	290	15	20361	1.01116e+26	down	--|--|--|
GO:0043168	anion binding	molecular_function	0.003528	1	60	290	2371	20361	101115658,101106945,101121866,101115289,101113169,101121138,101112853,101102554,101107438,101110627,101111909,101120756,101119491,101103525,101123382,101119539,101121966,100135699,101118462,101106364,101111789,100302308,101118162,101109436,101113846,101109460,101117561,101121015,101115254,101113932,101122714,101122867,100302084,101122186,101117713,101118988,101106650,101108755,101113448,106991801…	down	--|--|--|--|--|--|--|--|--|--|--|--|--|--|--|--|--|--|--|--|--|--|--|--|--|--|--|--|--|--|--|--|--|--|--|--|--|--|--|--|--|--|--|--|--|--|--|--|--|--|--|--|--|--|--|--|--|--|--|--|
GO:0019033	viral tegument	cellular_component	0.00362	1	3	290	18	20361	1.01113e+26	down	--|--|--|
GO:0005488	binding	molecular_function	0.0037546	1	212	290	11924	20361	101115447,101104081,100302096,101110627,101102545,101115658,101118301,101121866,101117649,101119368,101109404,101118910,101121099,101109460,101117962,101115254,101121015,101104323,100302084,101122714,101122186,101104249,101108362,101107846,100135699,100302308,101109436,101114646,101114218,101110301,101111097,106991889,101102652,101103168,105602017,101108755,101107586,101110012,101104718,101115458…	down	--|--|--|--|--|--|--|--|--|--|--|--|--|--|--|--|--|--|--|--|--|--|--|--|--|--|--|--|--|--|--|--|--|--|--|--|--|--|--|--|--|--|--|--|--|--|--|--|--|--|--|--|--|--|--|--|--|--|--|--|--|--|--|--|--|--|--|--|--|--|--|--|--|--|--|--|--|--|--|--|--|--|--|--|--|--|--|--|--|--|--|--|--|--|--|--|--|--|--|--|--|--|--|--|--|--|--|--|--|--|--|--|--|--|--|--|--|--|--|--|--|--|--|--|--|--|--|--|--|--|--|--|--|…
GO:0043167	ion binding	molecular_function	0.0042892	1	115	290	5471	20361	101118472,101113169,101115289,101111909,101110246,101120756,101116062,101122975,100302557,101102554,101122775,101113846,101118162,101106364,101118462,101111789,101118582,101103525,101123382,101111273,101118032,101118988,101117713,101122867,101113932,101117561,101102136,101109176,101109414,106991801,101113448,101115890,101104662,101106650,101111481,101103580,101115595,101111719,101116778,101118793…	down	--|--|--|--|--|--|--|--|--|--|--|--|--|--|--|--|--|--|--|--|--|--|--|--|--|--|--|--|--|--|--|--|--|--|--|--|--|--|--|--|--|--|--|--|--|--|--|--|--|--|--|--|--|--|--|--|--|--|--|--|--|--|--|--|--|--|--|--|--|--|--|--|--|--|--|--|--|--|--|--|--|--|--|--|--|--|--|--|--|--|--|--|--|--|--|--|--|--|--|--|--|--|--|--|--|--|--|--|--|--|--|--|--|--|--|
GO:0009291	unidirectional conjugation	biological_process	0.0055921	1	1	290	1	20361	101112597	down	--|
GO:0016879	ligase activity, forming carbon-nitrogen bonds	molecular_function	0.0058372	1	12	290	272	20361	1.01104e+107	down	--|--|--|--|--|--|--|--|--|--|--|--|
GO:0045184	establishment of protein localization	biological_process	0.0062749	1	23	290	762	20361	1.01116e+203	down	--|--|--|--|--|--|--|--|--|--|--|--|--|--|--|--|--|--|--|--|--|--|--|
GO:0016796	exonuclease activity, active with either ribo- or deoxyribonucleic acids and producing 5'-phosphomonoesters	molecular_function	0.0064817	1	7	290	128	20361	1.01119e+62	down	--|--|--|--|--|--|--|
GO:0005643	nuclear pore	cellular_component	0.0075772	1	3	290	19	20361	1.01117e+26	down	--|--|--|
GO:0046930	pore complex	cellular_component	0.008124	1	3	290	20	20361	1.01119e+26	down	--|--|--|
GO:0016071	mRNA metabolic process	biological_process	0.0082716	1	9	290	214	20361	1.01118e+80	down	--|--|--|--|--|--|--|--|--|
GO:0033130	acetylcholine receptor binding	molecular_function	0.0093454	1	2	290	8	20361	1.0111e+17	down	--|--|
GO:0043495	protein anchor	molecular_function	0.0093454	1	2	290	8	20361	1.0112e+17	down	--|--|
GO:0008440	inositol-1,4,5-trisphosphate 3-kinase activity	molecular_function	0.010661	1	2	290	10	20361	1.01121e+17	down	--|--|
GO:0015031	protein transport	biological_process	0.011567	1	22	290	758	20361	1.01104e+194	down	--|--|--|--|--|--|--|--|--|--|--|--|--|--|--|--|--|--|--|--|--|--|
GO:0033036	macromolecule localization	biological_process	0.011952	1	27	290	1008	20361	1.01103e+239	down	--|--|--|--|--|--|--|--|--|--|--|--|--|--|--|--|--|--|--|--|--|--|--|--|--|--|--|
GO:0007268	synaptic transmission	biological_process	0.011998	1	3	290	25	20361	1.0112e+26	down	--|--|--|
GO:0019226	transmission of nerve impulse	biological_process	0.011998	1	3	290	25	20361	1.0112e+26	down	--|--|--|
GO:0035637	multicellular organismal signaling	biological_process	0.011998	1	3	290	25	20361	1.01121e+26	down	--|--|--|
GO:0007267	cell-cell signaling	biological_process	0.013969	1	3	290	29	20361	1.0111e+26	down	--|--|--|
GO:0071702	organic substance transport	biological_process	0.014137	1	28	290	1093	20361	1.01115e+245	down	--|--|--|--|--|--|--|--|--|--|--|--|--|--|--|--|--|--|--|--|--|--|--|--|--|--|--|--|
GO:0001883	purine nucleoside binding	molecular_function	0.015061	1	49	290	2009	20361	101112211,101118793,101122467,101111719,101115595,101112597,101115632,101103580,101106650,106991801,101113448,101108755,101109414,100302079,101102907,101107425,101110314,101113487,101122277,101110830,101107789,101107438,101102554,101111909,101106945,101115658,101115289,101121866,101121138,101109460,101115254,101117561,101122714,101122867,101122186,100302084,101118988,101117713,101123382,101103525…	down	--|--|--|--|--|--|--|--|--|--|--|--|--|--|--|--|--|--|--|--|--|--|--|--|--|--|--|--|--|--|--|--|--|--|--|--|--|--|--|--|--|--|--|--|--|--|--|--|--|
GO:0032549	ribonucleoside binding	molecular_function	0.015061	1	49	290	2009	20361	101106650,101109414,101113448,106991801,101108755,101122467,101118793,101112211,101103580,101112597,101115632,101111719,101115595,101122277,101107789,101110830,101107425,101102907,100302079,101110314,101113487,101121866,101115289,101115658,101106945,101121138,101102554,101107438,101111909,101119539,101121966,101123382,101103525,100302308,101118462,100135699,101111789,101113846,101118162,101109436…	down	--|--|--|--|--|--|--|--|--|--|--|--|--|--|--|--|--|--|--|--|--|--|--|--|--|--|--|--|--|--|--|--|--|--|--|--|--|--|--|--|--|--|--|--|--|--|--|--|--|
GO:0032550	purine ribonucleoside binding	molecular_function	0.015061	1	49	290	2009	20361	101103580,101115632,101112597,101111719,101115595,101122467,101118793,101112211,101109414,101108755,101113448,106991801,101106650,101113487,101110314,101102907,101107425,100302079,101107789,101110830,101122277,101111909,101102554,101107438,101121138,101121866,101115289,101106945,101115658,101117713,101118988,101122714,100302084,101122867,101122186,101117561,101115254,101109460,100302308,101118462…	down	--|--|--|--|--|--|--|--|--|--|--|--|--|--|--|--|--|--|--|--|--|--|--|--|--|--|--|--|--|--|--|--|--|--|--|--|--|--|--|--|--|--|--|--|--|--|--|--|--|
GO:0032555	purine ribonucleotide binding	molecular_function	0.015432	1	49	290	2013	20361	101118162,101113846,101109436,101118462,101111789,100135699,100302308,101121966,101119539,101123382,101103525,101118988,101117713,101122714,101122867,101122186,100302084,101115254,101117561,101109460,101121138,101115289,101121866,101115658,101106945,101111909,101107438,101102554,101107789,101110830,101122277,101110314,101113487,101107425,101102907,100302079,101109414,101108755,101113448,106991801…	down	--|--|--|--|--|--|--|--|--|--|--|--|--|--|--|--|--|--|--|--|--|--|--|--|--|--|--|--|--|--|--|--|--|--|--|--|--|--|--|--|--|--|--|--|--|--|--|--|--|
GO:0030479	actin cortical patch	cellular_component	0.016018	1	1	290	2	20361	101121517	down	--|
GO:0030863	cortical cytoskeleton	cellular_component	0.016018	1	1	290	2	20361	101121517	down	--|
GO:0030864	cortical actin cytoskeleton	cellular_component	0.016018	1	1	290	2	20361	101121517	down	--|
GO:0051766	inositol trisphosphate kinase activity	molecular_function	0.01622	1	2	290	12	20361	1.01121e+17	down	--|--|
GO:0006886	intracellular protein transport	biological_process	0.016403	1	18	290	596	20361	1.01116e+161	down	--|--|--|--|--|--|--|--|--|--|--|--|--|--|--|--|--|--|
GO:0001882	nucleoside binding	molecular_function	0.01672	1	49	290	2020	20361	101102907,101107425,100302079,101113487,101110314,101122277,101107789,101110830,101122467,101112211,101118793,101103580,101115632,101112597,101111719,101115595,101106650,101109414,106991801,101113448,101108755,101117561,101115254,101109460,101117713,101118988,101122867,101122714,101122186,100302084,101119539,101121966,101103525,101123382,101118462,100135699,101111789,100302308,101118162,101113846…	down	--|--|--|--|--|--|--|--|--|--|--|--|--|--|--|--|--|--|--|--|--|--|--|--|--|--|--|--|--|--|--|--|--|--|--|--|--|--|--|--|--|--|--|--|--|--|--|--|--|
GO:0008897	holo-[acyl-carrier-protein] synthase activity	molecular_function	0.017721	1	1	290	1	20361	101115306	down	--|
GO:1901363	heterocyclic compound binding	molecular_function	0.018091	1	106	290	5697	20361	101113169,101117825,101110728,101115289,101109416,101122975,101110246,101111909,101103728,101116062,101102554,101118162,101113846,101118462,101111789,101103525,101118582,101120819,101123382,101107187,101122867,101118988,101117713,101122281,101120328,101114820,101117561,106991801,101113448,101120281,101118968,101109414,101102136,101106650,101115890,101118620,101111719,101115595,494436,101111481,10…	down	--|--|--|--|--|--|--|--|--|--|--|--|--|--|--|--|--|--|--|--|--|--|--|--|--|--|--|--|--|--|--|--|--|--|--|--|--|--|--|--|--|--|--|--|--|--|--|--|--|--|--|--|--|--|--|--|--|--|--|--|--|--|--|--|--|--|--|--|--|--|--|--|--|--|--|--|--|--|--|--|--|--|--|--|--|--|--|--|--|--|--|--|--|--|--|--|--|--|--|--|--|--|--|--|--|--|
GO:0097159	organic cyclic compound binding	molecular_function	0.018268	1	106	290	5698	20361	101102554,101122975,101109416,101110246,101111909,101116062,101103728,101117825,101115289,101110728,101113169,101122281,101120328,101114820,101117561,101122867,101118988,101117713,101120819,101103525,101123382,101118582,101107187,101113846,101118162,101111789,101118462,101108316,101108670,101116138,101118793,101112211,101103514,101111719,101115595,494436,101111481,101103580,101106650,101115890,10…	down	--|--|--|--|--|--|--|--|--|--|--|--|--|--|--|--|--|--|--|--|--|--|--|--|--|--|--|--|--|--|--|--|--|--|--|--|--|--|--|--|--|--|--|--|--|--|--|--|--|--|--|--|--|--|--|--|--|--|--|--|--|--|--|--|--|--|--|--|--|--|--|--|--|--|--|--|--|--|--|--|--|--|--|--|--|--|--|--|--|--|--|--|--|--|--|--|--|--|--|--|--|--|--|--|--|--|
GO:0001765	membrane raft assembly	biological_process	0.018388	1	2	290	12	20361	1.01107e+17	down	--|--|
GO:0031579	membrane raft organization	biological_process	0.018388	1	2	290	12	20361	1.01107e+17	down	--|--|
GO:0070836	caveola assembly	biological_process	0.018388	1	2	290	12	20361	1.01107e+17	down	--|--|
GO:0017076	purine nucleotide binding	molecular_function	0.018593	1	49	290	2043	20361	101111909,101107438,101102554,101121138,101115658,101106945,101115289,101121866,101122867,101122714,100302084,101122186,101118988,101117713,101109460,101115254,101117561,101118162,101109436,101113846,100135699,101118462,100302308,101111789,101103525,101123382,101121966,101119539,101115595,101111719,101115632,101112597,101103580,101118793,101112211,101122467,101113448,106991801,101108755,101109414…	down	--|--|--|--|--|--|--|--|--|--|--|--|--|--|--|--|--|--|--|--|--|--|--|--|--|--|--|--|--|--|--|--|--|--|--|--|--|--|--|--|--|--|--|--|--|--|--|--|--|
GO:0016780	phosphotransferase activity, for other substituted phosphate groups	molecular_function	0.01869	1	2	290	13	20361	1.01113e+17	down	--|--|
GO:0004527	exonuclease activity	molecular_function	0.018881	1	7	290	154	20361	1.01114e+62	down	--|--|--|--|--|--|--|
GO:0032553	ribonucleotide binding	molecular_function	0.018885	1	49	290	2039	20361	101111909,101102554,101107438,101121138,101115658,101106945,101121866,101115289,101122867,101122714,100302084,101122186,101117713,101118988,101109460,101117561,101115254,100302308,101118462,100135699,101111789,101113846,101118162,101109436,101123382,101103525,101119539,101121966,101115595,101111719,101103580,101112597,101115632,101118793,101112211,101122467,101113448,101108755,106991801,101109414…	down	--|--|--|--|--|--|--|--|--|--|--|--|--|--|--|--|--|--|--|--|--|--|--|--|--|--|--|--|--|--|--|--|--|--|--|--|--|--|--|--|--|--|--|--|--|--|--|--|--|
GO:0008175	tRNA methyltransferase activity	molecular_function	0.019447	1	3	290	37	20361	1.01103e+26	down	--|--|--|
GO:0016773	phosphotransferase activity, alcohol group as acceptor	molecular_function	0.020073	1	27	290	914	20361	1.01113e+239	down	--|--|--|--|--|--|--|--|--|--|--|--|--|--|--|--|--|--|--|--|--|--|--|--|--|--|--|
GO:0008173	RNA methyltransferase activity	molecular_function	0.020271	1	4	290	63	20361	1.0111e+35	down	--|--|--|--|
GO:0008104	protein localization	biological_process	0.020527	1	23	290	847	20361	1.0112e+203	down	--|--|--|--|--|--|--|--|--|--|--|--|--|--|--|--|--|--|--|--|--|--|--|
GO:0051649	establishment of localization in cell	biological_process	0.021542	1	23	290	862	20361	1.0112e+206	down	--|--|--|--|--|--|--|--|--|--|--|--|--|--|--|--|--|--|--|--|--|--|--|
GO:0035639	purine ribonucleoside triphosphate binding	molecular_function	0.022094	1	48	290	2006	20361	101123382,101103525,101119539,101121966,101111789,101118462,100302308,101118162,101113846,101109436,101109460,101117561,101115254,101122186,101122714,101122867,100302084,101117713,101118988,101115658,101106945,101121866,101115289,101121138,101102554,101107438,101111909,101122277,101110830,101107789,100302079,101107425,101102907,101113487,101110314,101106650,106991801,101113448,101108755,101109414…	down	--|--|--|--|--|--|--|--|--|--|--|--|--|--|--|--|--|--|--|--|--|--|--|--|--|--|--|--|--|--|--|--|--|--|--|--|--|--|--|--|--|--|--|--|--|--|--|--|
GO:0046907	intracellular transport	biological_process	0.022121	1	21	290	763	20361	1.01118e+188	down	--|--|--|--|--|--|--|--|--|--|--|--|--|--|--|--|--|--|--|--|--|
GO:0003723	RNA binding	molecular_function	0.022346	1	19	290	782	20361	1.01119e+167	down	--|--|--|--|--|--|--|--|--|--|--|--|--|--|--|--|--|--|--|
GO:0043229	intracellular organelle	cellular_component	0.02297	1	75	290	4225	20361	101113917,101115132,101108178,101112717,101108081,101116450,101114909,106991889,101114709,101118493,101122467,101103200,101110910,101116530,101104410,101117855,100135699,101109436,101114646,101110301,101104249,101107266,101119539,101110423,101104182,443468,101108496,101104081,101112853,101115120,101115658,101118301,101117649,443447,101102323,101110314,101121517,101121865,101102907,101119945,10111…	down	--|--|--|--|--|--|--|--|--|--|--|--|--|--|--|--|--|--|--|--|--|--|--|--|--|--|--|--|--|--|--|--|--|--|--|--|--|--|--|--|--|--|--|--|--|--|--|--|--|--|--|--|--|--|--|--|--|--|--|--|--|--|--|--|--|--|--|--|--|--|--|--|--|--|--|
GO:0006402	mRNA catabolic process	biological_process	0.023107	1	3	290	31	20361	1.01116e+26	down	--|--|--|
GO:0043226	organelle	cellular_component	0.023219	1	75	290	4226	20361	101112933,101118582,101117905,101118709,101118986,101119000,101120328,101122281,106991444,101118472,101120947,101115289,101111909,101120756,101122775,101110936,101122308,100302557,101112566,101119945,101119603,101105734,101122327,443447,101102323,101110314,101121517,101121865,101102907,101117360,101111805,101109545,101107114,101106650,101113525,101118620,101103689,101115890,101111481,101102737,10…	down	--|--|--|--|--|--|--|--|--|--|--|--|--|--|--|--|--|--|--|--|--|--|--|--|--|--|--|--|--|--|--|--|--|--|--|--|--|--|--|--|--|--|--|--|--|--|--|--|--|--|--|--|--|--|--|--|--|--|--|--|--|--|--|--|--|--|--|--|--|--|--|--|--|--|--|
GO:0019083	viral transcription	biological_process	0.023352	1	2	290	14	20361	1.01115e+17	down	--|--|
GO:0030042	actin filament depolymerization	biological_process	0.024118	1	2	290	17	20361	1.01122e+17	down	--|--|
GO:0030834	regulation of actin filament depolymerization	biological_process	0.024118	1	2	290	17	20361	1.01105e+17	down	--|--|
GO:0030835	negative regulation of actin filament depolymerization	biological_process	0.024118	1	2	290	17	20361	1.01105e+17	down	--|--|
GO:0030837	negative regulation of actin filament polymerization	biological_process	0.024118	1	2	290	17	20361	1.01105e+17	down	--|--|
GO:0031333	negative regulation of protein complex assembly	biological_process	0.024118	1	2	290	17	20361	1.01105e+17	down	--|--|
GO:0032272	negative regulation of protein polymerization	biological_process	0.024118	1	2	290	17	20361	1.01105e+17	down	--|--|
GO:0051261	protein depolymerization	biological_process	0.024118	1	2	290	17	20361	1.01105e+17	down	--|--|
GO:0051494	negative regulation of cytoskeleton organization	biological_process	0.024118	1	2	290	17	20361	1.01105e+17	down	--|--|
GO:0051693	actin filament capping	biological_process	0.024118	1	2	290	17	20361	1.01122e+17	down	--|--|
GO:1901879	regulation of protein depolymerization	biological_process	0.024118	1	2	290	17	20361	1.01122e+17	down	--|--|
GO:1901880	negative regulation of protein depolymerization	biological_process	0.024118	1	2	290	17	20361	1.01105e+17	down	--|--|
GO:0043242	negative regulation of protein complex disassembly	biological_process	0.025341	1	2	290	18	20361	1.01105e+17	down	--|--|
GO:0043231	intracellular membrane-bounded organelle	cellular_component	0.026641	1	60	290	2999	20361	101112717,101119945,101105734,101116450,101122327,101114909,101119603,101108081,101113917,101110314,443447,101102323,101121865,101108178,101102907,101115132,101111805,101117360,101103200,101113525,101110910,101103689,101118620,101115890,101116530,101107114,101106650,101114709,101111481,106991889,101118793,101108316,101118493,101110301,100135699,101114646,101119539,101110423,101104182,101107266,10…	down	--|--|--|--|--|--|--|--|--|--|--|--|--|--|--|--|--|--|--|--|--|--|--|--|--|--|--|--|--|--|--|--|--|--|--|--|--|--|--|--|--|--|--|--|--|--|--|--|--|--|--|--|--|--|--|--|--|--|--|--|
GO:0043227	membrane-bounded organelle	cellular_component	0.026953	1	60	290	3000	20361	106991889,101111481,101114709,101108316,101118493,101118793,101103200,101117360,101111805,101106650,101107114,101116530,101115890,101110910,101118620,101113525,101103689,443447,101102323,101110314,101113917,101115132,101102907,101121865,101108178,101119945,101112717,101108081,101119603,101114909,101122327,101105734,101116450,101111909,100302557,101110936,101122775,101122308,101108496,101112853,10…	down	--|--|--|--|--|--|--|--|--|--|--|--|--|--|--|--|--|--|--|--|--|--|--|--|--|--|--|--|--|--|--|--|--|--|--|--|--|--|--|--|--|--|--|--|--|--|--|--|--|--|--|--|--|--|--|--|--|--|--|--|
GO:0009292	genetic transfer	biological_process	0.027147	1	1	290	3	20361	101112597	down	--|
GO:0034655	nucleobase-containing compound catabolic process	biological_process	0.027232	1	5	290	87	20361	1.01117e+44	down	--|--|--|--|--|
GO:0004842	ubiquitin-protein ligase activity	molecular_function	0.027519	1	8	290	182	20361	1.01107e+71	down	--|--|--|--|--|--|--|--|
GO:0019787	small conjugating protein ligase activity	molecular_function	0.027519	1	8	290	182	20361	1.01107e+71	down	--|--|--|--|--|--|--|--|
GO:0043044	ATP-dependent chromatin remodeling	biological_process	0.028405	1	2	290	14	20361	1.01112e+17	down	--|--|
GO:0008171	O-methyltransferase activity	molecular_function	0.028469	1	3	290	46	20361	1.0111e+26	down	--|--|--|
GO:0016881	acid-amino acid ligase activity	molecular_function	0.028512	1	9	290	218	20361	1.01104e+80	down	--|--|--|--|--|--|--|--|--|
GO:0005635	nuclear envelope	cellular_component	0.029542	1	3	290	33	20361	1.01119e+26	down	--|--|--|
GO:0006401	RNA catabolic process	biological_process	0.03085	1	3	290	35	20361	1.01116e+26	down	--|--|--|
GO:0009057	macromolecule catabolic process	biological_process	0.032675	1	8	290	229	20361	1.01106e+71	down	--|--|--|--|--|--|--|--|
GO:0009252	peptidoglycan biosynthetic process	biological_process	0.03275	1	1	290	2	20361	101104081	down	--|
GO:0016874	ligase activity	molecular_function	0.034623	1	13	290	409	20361	1.0111e+116	down	--|--|--|--|--|--|--|--|--|--|--|--|--|
GO:0051493	regulation of cytoskeleton organization	biological_process	0.03572	1	4	290	80	20361	1.01103e+35	down	--|--|--|--|
GO:0031625	ubiquitin protein ligase binding	molecular_function	0.035759	1	2	290	16	20361	1.01123e+17	down	--|--|
GO:0044389	small conjugating protein ligase binding	molecular_function	0.035759	1	2	290	16	20361	1.01123e+17	down	--|--|
GO:0017038	protein import	biological_process	0.035839	1	6	290	167	20361	1.0112e+53	down	--|--|--|--|--|--|
GO:0042278	purine nucleoside metabolic process	biological_process	0.037114	1	6	290	160	20361	1.01108e+53	down	--|--|--|--|--|--|
GO:0046128	purine ribonucleoside metabolic process	biological_process	0.037114	1	6	290	160	20361	1.01108e+53	down	--|--|--|--|--|--|
GO:0003676	nucleic acid binding	molecular_function	0.037472	1	69	290	3829	20361	101118162,101120819,101118582,101107187,101118988,101117713,101122281,101120328,101114820,101117825,101110728,101122975,101109416,101110246,101111909,101116062,101103728,101103142,101107789,101122327,101102323,100302079,101116808,101121865,101120281,101118968,101102136,101106650,101115890,101118620,101115595,494436,101111481,101103580,101108670,101108316,101116138,101103514,101109436,101114218,10…	down	--|--|--|--|--|--|--|--|--|--|--|--|--|--|--|--|--|--|--|--|--|--|--|--|--|--|--|--|--|--|--|--|--|--|--|--|--|--|--|--|--|--|--|--|--|--|--|--|--|--|--|--|--|--|--|--|--|--|--|--|--|--|--|--|--|--|--|--|--|
GO:0034613	cellular protein localization	biological_process	0.037956	1	19	290	697	20361	1.01108e+170	down	--|--|--|--|--|--|--|--|--|--|--|--|--|--|--|--|--|--|--|
GO:0070727	cellular macromolecule localization	biological_process	0.037956	1	19	290	697	20361	1.01118e+170	down	--|--|--|--|--|--|--|--|--|--|--|--|--|--|--|--|--|--|--|
GO:0032403	protein complex binding	molecular_function	0.03819	1	5	290	141	20361	1.00302e+44	down	--|--|--|--|--|
GO:0000746	conjugation	biological_process	0.038882	1	2	290	22	20361	1.01113e+17	down	--|--|
GO:0032879	regulation of localization	biological_process	0.038892	1	5	290	95	20361	1.01122e+44	down	--|--|--|--|--|
GO:0016812	hydrolase activity, acting on carbon-nitrogen (but not peptide) bonds, in cyclic amides	molecular_function	0.040068	1	1	290	2	20361	101113525	down	--|
GO:0000166	nucleotide binding	molecular_function	0.041307	1	52	290	2299	20361	101122277,101119820,101110830,101107789,100302079,101107425,101102907,101110314,101113487,101106650,101113448,101108755,106991801,101109414,101118793,101112211,101122467,101115595,101111719,101103580,101115632,101112597,101103525,101123382,101119539,101121966,101118462,100302308,100135699,101111789,101118162,101113846,101109436,101109460,101117561,101121015,101115254,101122714,101122186,101122867…	down	--|--|--|--|--|--|--|--|--|--|--|--|--|--|--|--|--|--|--|--|--|--|--|--|--|--|--|--|--|--|--|--|--|--|--|--|--|--|--|--|--|--|--|--|--|--|--|--|--|--|--|--|
GO:1901265	nucleoside phosphate binding	molecular_function	0.041307	1	52	290	2299	20361	101106650,101109414,101113448,106991801,101108755,101122467,101118793,101112211,101103580,101112597,101115632,101111719,101115595,101122277,101107789,101119820,101110830,101107425,101102907,100302079,101113487,101110314,101121866,101115289,101115658,101106945,101113169,101121138,101102554,101107438,101111909,101119539,101121966,101123382,101103525,101118462,100302308,100135699,101111789,101118162…	down	--|--|--|--|--|--|--|--|--|--|--|--|--|--|--|--|--|--|--|--|--|--|--|--|--|--|--|--|--|--|--|--|--|--|--|--|--|--|--|--|--|--|--|--|--|--|--|--|--|--|--|--|
GO:0033057	multicellular organismal reproductive behavior	biological_process	0.041719	1	2	290	17	20361	1.01107e+17	down	--|--|
GO:0044706	multi-multicellular organism process	biological_process	0.041719	1	2	290	17	20361	1.01107e+17	down	--|--|
GO:0045297	post-mating behavior	biological_process	0.041719	1	2	290	17	20361	1.01113e+17	down	--|--|
GO:0045924	regulation of female receptivity	biological_process	0.041719	1	2	290	17	20361	1.01107e+17	down	--|--|
GO:0046008	regulation of female receptivity, post-mating	biological_process	0.041719	1	2	290	17	20361	1.01113e+17	down	--|--|
GO:0060180	female mating behavior	biological_process	0.041719	1	2	290	17	20361	1.01113e+17	down	--|--|
GO:0008757	S-adenosylmethionine-dependent methyltransferase activity	molecular_function	0.041802	1	5	290	119	20361	1.01122e+44	down	--|--|--|--|--|
GO:0016579	protein deubiquitination	biological_process	0.042573	1	4	290	66	20361	1.01119e+35	down	--|--|--|--|
GO:0070646	protein modification by small protein removal	biological_process	0.042573	1	4	290	66	20361	1.01109e+35	down	--|--|--|--|
GO:0004601	peroxidase activity	molecular_function	0.042956	1	2	290	24	20361	1.01114e+17	down	--|--|
GO:0016684	oxidoreductase activity, acting on peroxide as acceptor	molecular_function	0.042956	1	2	290	24	20361	1.01114e+17	down	--|--|
GO:0005785	signal recognition particle receptor complex	cellular_component	0.043474	1	1	290	8	20361	101119539	down	--|
GO:0030541	plasmid partitioning	biological_process	0.043497	1	1	290	2	20361	101104081	down	--|
GO:0008408	3'-5' exonuclease activity	molecular_function	0.043542	1	3	290	40	20361	1.01118e+26	down	--|--|--|
GO:0044265	cellular macromolecule catabolic process	biological_process	0.043668	1	6	290	161	20361	1.01116e+53	down	--|--|--|--|--|--|
GO:0005759	mitochondrial matrix	cellular_component	0.044621	1	2	290	25	20361	1.01113e+17	down	--|--|
GO:0005634	nucleus	cellular_component	0.044715	1	42	290	2025	20361	101115120,101118472,101118301,101117649,101120947,101111909,101122775,101110936,101108496,100135699,101110301,101104249,101107266,101112933,101118582,101110423,101118709,101104410,101117855,101117360,101111805,101106650,101103689,101110910,101118620,101115890,101116530,106991889,101118793,101108316,101118493,101112717,101119945,101119603,101108081,101105734,101122327,443447,101102323,101113917,10…	down	--|--|--|--|--|--|--|--|--|--|--|--|--|--|--|--|--|--|--|--|--|--|--|--|--|--|--|--|--|--|--|--|--|--|--|--|--|--|--|--|--|--|
GO:0004198	calcium-dependent cysteine-type endopeptidase activity	molecular_function	0.047414	1	2	290	16	20361	1.01118e+17	down	--|--|
GO:0004518	nuclease activity	molecular_function	0.048229	1	11	290	370	20361	1.01109e+98	down	--|--|--|--|--|--|--|--|--|--|--|
GO:0006913	nucleocytoplasmic transport	biological_process	0.048403	1	6	290	179	20361	1.01102e+53	down	--|--|--|--|--|--|
GO:0051169	nuclear transport	biological_process	0.048403	1	6	290	179	20361	1.01102e+53	down	--|--|--|--|--|--|
GO:0031683	G-protein beta/gamma-subunit complex binding	molecular_function	0.048785	1	4	290	110	20361	1.00302e+35	down	--|--|--|--|
GO:0044424	intracellular part	cellular_component	0.048969	1	87	290	5082	20361	101103137,101102737,101118793,101108316,101111481,101113525,101103689,101118620,101115890,101107114,101106650,101111805,101109545,101117360,101121865,101102907,101113869,101110314,101121517,101102323,443447,101105734,101122327,101119603,101107789,101119945,101112566,101122308,101110936,101122775,100302557,101111909,101120756,101115289,101120947,101118472,100302355,106991444,101120328,101122281,10…	down	--|--|--|--|--|--|--|--|--|--|--|--|--|--|--|--|--|--|--|--|--|--|--|--|--|--|--|--|--|--|--|--|--|--|--|--|--|--|--|--|--|--|--|--|--|--|--|--|--|--|--|--|--|--|--|--|--|--|--|--|--|--|--|--|--|--|--|--|--|--|--|--|--|--|--|--|--|--|--|--|--|--|--|--|--|--|--|
GO:0043244	regulation of protein complex disassembly	biological_process	0.049063	1	2	290	28	20361	1.01122e+17	down	--|--|
GO:0009067	aspartate family amino acid biosynthetic process	biological_process	0.04922	1	2	290	26	20361	1.01117e+17	down	--|--|
GO:0046782	regulation of viral transcription	biological_process	0.049943	1	1	290	4	20361	101115254	down	--|
GO:0009119	ribonucleoside metabolic process	biological_process	0.050883	1	6	290	170	20361	1.01106e+53	down	--|--|--|--|--|--|
GO:0010883	regulation of lipid storage	biological_process	0.051028	1	2	290	21	20361	1.01118e+17	down	--|--|
GO:0010884	positive regulation of lipid storage	biological_process	0.051028	1	2	290	21	20361	1.01122e+17	down	--|--|
GO:0043234	protein complex	cellular_component	0.051046	1	42	290	2052	20361	101115254,101117855,101104410,101118709,101117905,101110423,101119539,101105605,101120819,101107266,101110301,101114218,101114646,101106364,101108496,101122308,101110936,101122775,101104502,101115289,101115658,101118472,101115120,100302355,101107792,101102907,101121865,101112016,101105734,101116450,101122277,101119603,101112717,101103137,101122467,101102737,101118793,101111481,101116530,101107114…	down	--|--|--|--|--|--|--|--|--|--|--|--|--|--|--|--|--|--|--|--|--|--|--|--|--|--|--|--|--|--|--|--|--|--|--|--|--|--|--|--|--|--|
GO:0006606	protein import into nucleus	biological_process	0.051051	1	5	290	139	20361	1.0111e+44	down	--|--|--|--|--|
GO:0034504	protein localization to nucleus	biological_process	0.051051	1	5	290	139	20361	1.0111e+44	down	--|--|--|--|--|
GO:0044744	protein targeting to nucleus	biological_process	0.051051	1	5	290	139	20361	1.0111e+44	down	--|--|--|--|--|
GO:0051170	nuclear import	biological_process	0.051051	1	5	290	139	20361	1.0111e+44	down	--|--|--|--|--|
GO:0000152	nuclear ubiquitin ligase complex	cellular_component	0.051458	1	5	290	116	20361	1.01107e+44	down	--|--|--|--|--|
GO:0005680	anaphase-promoting complex	cellular_component	0.051458	1	5	290	116	20361	1.01113e+44	down	--|--|--|--|--|
GO:0031461	cullin-RING ubiquitin ligase complex	cellular_component	0.051458	1	5	290	116	20361	1.0111e+44	down	--|--|--|--|--|
GO:0009144	purine nucleoside triphosphate metabolic process	biological_process	0.052147	1	5	290	132	20361	1.00302e+44	down	--|--|--|--|--|
GO:0009199	ribonucleoside triphosphate metabolic process	biological_process	0.052147	1	5	290	132	20361	1.01117e+44	down	--|--|--|--|--|
GO:0009205	purine ribonucleoside triphosphate metabolic process	biological_process	0.052147	1	5	290	132	20361	1.00302e+44	down	--|--|--|--|--|
GO:0032978	protein insertion into membrane from inner side	biological_process	0.052663	1	1	290	4	20361	101108178	down	--|
GO:0032979	protein insertion into mitochondrial membrane from inner side	biological_process	0.052663	1	1	290	4	20361	101108178	down	--|
GO:0051204	protein insertion into mitochondrial membrane	biological_process	0.052663	1	1	290	4	20361	101108178	down	--|
GO:0004719	protein-L-isoaspartate (D-aspartate) O-methyltransferase activity	molecular_function	0.052775	1	2	290	28	20361	1.01105e+17	down	--|--|
GO:0032559	adenyl ribonucleotide binding	molecular_function	0.054065	1	41	290	1698	20361	101118162,101113846,101109436,101118462,100302308,100135699,101111789,101121966,101103525,101118988,101117713,101122867,101122714,101122186,101115254,101117561,101109460,101121138,101115289,101121866,101115658,101106945,101111909,101107438,101102554,101107789,101110830,101110314,101113487,101107425,101102907,101113448,101108755,101106650,101112597,101115632,101103580,101111719,101115595,101122467…	down	--|--|--|--|--|--|--|--|--|--|--|--|--|--|--|--|--|--|--|--|--|--|--|--|--|--|--|--|--|--|--|--|--|--|--|--|--|--|--|--|--|
GO:0005737	cytoplasm	cellular_component	0.054245	1	46	290	2679	20361	106991444,101117855,101122281,101119000,101118709,101117905,101104182,101110423,101119539,101118582,101105605,101120296,101110301,101104081,443468,100302557,101122308,101104502,101120947,101118301,101112853,101119368,101102907,101121865,101108178,101113869,101121517,101113917,101110314,101114909,101105734,101116450,101119603,101107789,101112566,101103137,101118493,101111481,101114709,101115890,10…	down	--|--|--|--|--|--|--|--|--|--|--|--|--|--|--|--|--|--|--|--|--|--|--|--|--|--|--|--|--|--|--|--|--|--|--|--|--|--|--|--|--|--|--|--|--|--|
GO:0050877	neurological system process	biological_process	0.054692	1	4	290	139	20361	1.0111e+35	down	--|--|--|--|
GO:0004834	tryptophan synthase activity	molecular_function	0.054988	1	1	290	4	20361	101104662	down	--|
GO:0036094	small molecule binding	molecular_function	0.055193	1	52	290	2343	20361	100302079,101107425,101102907,101113487,101110314,101122277,101119820,101110830,101107789,101118793,101112211,101122467,101111719,101115595,101103580,101115632,101112597,101106650,106991801,101113448,101108755,101109414,101109460,101117561,101121015,101115254,101122714,100302084,101122867,101122186,101117713,101118988,101103525,101123382,101119539,101121966,101118462,100135699,101111789,100302308…	down	--|--|--|--|--|--|--|--|--|--|--|--|--|--|--|--|--|--|--|--|--|--|--|--|--|--|--|--|--|--|--|--|--|--|--|--|--|--|--|--|--|--|--|--|--|--|--|--|--|--|--|--|
GO:0005622	intracellular	cellular_component	0.055407	1	92	290	5450	20361	101113917,101115132,101117867,101108178,101107792,101112717,101108081,101116450,101114909,106991889,101114709,101118493,101122467,101103200,101108755,101110910,101116530,101104410,101117855,101115254,100135699,101109436,101114646,101110301,101107266,101104249,101123089,101119539,101110423,101104182,101104502,443171,101108496,443468,101104081,101119368,101112853,101115120,101115658,101118301,10111…	down	--|--|--|--|--|--|--|--|--|--|--|--|--|--|--|--|--|--|--|--|--|--|--|--|--|--|--|--|--|--|--|--|--|--|--|--|--|--|--|--|--|--|--|--|--|--|--|--|--|--|--|--|--|--|--|--|--|--|--|--|--|--|--|--|--|--|--|--|--|--|--|--|--|--|--|--|--|--|--|--|--|--|--|--|--|--|--|--|--|--|--|--|
GO:0004536	deoxyribonuclease activity	molecular_function	0.055532	1	6	290	155	20361	1.01114e+53	down	--|--|--|--|--|--|
GO:0000151	ubiquitin ligase complex	cellular_component	0.056563	1	5	290	118	20361	1.01113e+44	down	--|--|--|--|--|
GO:0009251	glucan catabolic process	biological_process	0.056967	1	1	290	7	20361	101113336	down	--|
GO:0030245	cellulose catabolic process	biological_process	0.056967	1	1	290	7	20361	101113336	down	--|
GO:0044247	cellular polysaccharide catabolic process	biological_process	0.056967	1	1	290	7	20361	101113336	down	--|
GO:0051275	beta-glucan catabolic process	biological_process	0.056967	1	1	290	7	20361	101113336	down	--|
GO:0005136	interleukin-4 receptor binding	molecular_function	0.05701	1	1	290	4	20361	101115458	down	--|
GO:0018537	coenzyme F420-dependent N5,N10-methenyltetrahydromethanopterin reductase activity	molecular_function	0.057701	1	1	290	3	20361	101105597	down	--|
GO:0046995	oxidoreductase activity, acting on hydrogen as donor, with other known acceptors	molecular_function	0.057701	1	1	290	3	20361	101105597	down	--|
GO:0047068	N5,N10-methenyltetrahydromethanopterin hydrogenase activity	molecular_function	0.057701	1	1	290	3	20361	101105597	down	--|
GO:0047869	dimethylpropiothetin dethiomethylase activity	molecular_function	0.057912	1	1	290	8	20361	101108355	down	--|
GO:0006397	mRNA processing	biological_process	0.058282	1	6	290	179	20361	1.01119e+53	down	--|--|--|--|--|--|
GO:0004674	protein serine/threonine kinase activity	molecular_function	0.058653	1	8	290	197	20361	1.01116e+71	down	--|--|--|--|--|--|--|--|
GO:0016867	intramolecular transferase activity, transferring acyl groups	molecular_function	0.058916	1	1	290	2	20361	101120920	down	--|
GO:0016993	precorrin-8X methylmutase activity	molecular_function	0.058916	1	1	290	2	20361	101120920	down	--|
GO:0005047	signal recognition particle binding	molecular_function	0.059346	1	1	290	9	20361	101119539	down	--|
GO:0042138	meiotic DNA double-strand break formation	biological_process	0.059604	1	1	290	2	20361	101115651	down	--|
GO:0016772	transferase activity, transferring phosphorus-containing groups	molecular_function	0.060408	1	38	290	1663	20361	101112775,101120952,101111719,494436,101122467,101117111,101113448,101120281,101110314,101107425,101115132,101107789,101110830,101109759,101122327,101115306,101119674,101107438,101121138,101115289,101104715,101115658,101118988,101122186,101122714,101122867,101108589,101117561,101121099,101109460,101113846,101118462,101111789,101120714,101110423,101115651,101121966,101103525	down	--|--|--|--|--|--|--|--|--|--|--|--|--|--|--|--|--|--|--|--|--|--|--|--|--|--|--|--|--|--|--|--|--|--|--|--|--|--|
GO:0016423	tRNA (guanine) methyltransferase activity	molecular_function	0.060469	1	2	290	24	20361	1.01103e+17	down	--|--|
GO:0007617	mating behavior	biological_process	0.060789	1	2	290	21	20361	1.01107e+17	down	--|--|
GO:0019098	reproductive behavior	biological_process	0.060789	1	2	290	21	20361	1.01107e+17	down	--|--|
GO:0009141	nucleoside triphosphate metabolic process	biological_process	0.060802	1	5	290	142	20361	1.00302e+44	down	--|--|--|--|--|
GO:0005798	Golgi-associated vesicle	cellular_component	0.060878	1	2	290	21	20361	1.01111e+17	down	--|--|
GO:0030660	Golgi-associated vesicle membrane	cellular_component	0.060878	1	2	290	21	20361	1.01107e+17	down	--|--|
GO:0010340	carboxyl-O-methyltransferase activity	molecular_function	0.061913	1	2	290	32	20361	1.01105e+17	down	--|--|
GO:0051998	protein carboxyl O-methyltransferase activity	molecular_function	0.061913	1	2	290	32	20361	1.01105e+17	down	--|--|
GO:0009273	peptidoglycan-based cell wall biogenesis	biological_process	0.06202	1	1	290	3	20361	101104081	down	--|
GO:0008234	cysteine-type peptidase activity	molecular_function	0.062139	1	7	290	194	20361	1.01109e+62	down	--|--|--|--|--|--|--|
GO:0030554	adenyl nucleotide binding	molecular_function	0.062665	1	41	290	1727	20361	101113487,101110314,101102907,101107425,101110830,101107789,101111719,101115595,101112597,101115632,101103580,101118793,101122467,101108755,101113448,101106650,101122714,101122867,101122186,101118988,101117713,101109460,101115254,101117561,101118162,101113846,101109436,101118462,100135699,100302308,101111789,101103525,101121966,101111909,101107438,101102554,101121138,101115658,101106945,101115289…	down	--|--|--|--|--|--|--|--|--|--|--|--|--|--|--|--|--|--|--|--|--|--|--|--|--|--|--|--|--|--|--|--|--|--|--|--|--|--|--|--|--|
GO:0019915	lipid storage	biological_process	0.062665	1	2	290	25	20361	1.01118e+17	down	--|--|
GO:0045095	keratin filament	cellular_component	0.064028	1	2	290	56	20361	1.01122e+17	down	--|--|
GO:0009379	Holliday junction helicase complex	cellular_component	0.064619	1	1	290	4	20361	101115254	down	--|
GO:0048476	Holliday junction resolvase complex	cellular_component	0.064619	1	1	290	4	20361	101115254	down	--|
GO:0051641	cellular localization	biological_process	0.064874	1	23	290	958	20361	1.01116e+206	down	--|--|--|--|--|--|--|--|--|--|--|--|--|--|--|--|--|--|--|--|--|--|--|
GO:0031109	microtubule polymerization or depolymerization	biological_process	0.065333	1	2	290	28	20361	1.01114e+17	down	--|--|
GO:0031110	regulation of microtubule polymerization or depolymerization	biological_process	0.065333	1	2	290	28	20361	1.01103e+17	down	--|--|
GO:0005802	trans-Golgi network	cellular_component	0.065559	1	1	290	4	20361	101120328	down	--|
GO:0006893	Golgi to plasma membrane transport	biological_process	0.065559	1	1	290	4	20361	101120328	down	--|
GO:0032386	regulation of intracellular transport	biological_process	0.065559	1	1	290	4	20361	101120328	down	--|
GO:0032388	positive regulation of intracellular transport	biological_process	0.065559	1	1	290	4	20361	101120328	down	--|
GO:0033157	regulation of intracellular protein transport	biological_process	0.065559	1	1	290	4	20361	101120328	down	--|
GO:0042996	regulation of Golgi to plasma membrane protein transport	biological_process	0.065559	1	1	290	4	20361	101120328	down	--|
GO:0042998	positive regulation of Golgi to plasma membrane protein transport	biological_process	0.065559	1	1	290	4	20361	101120328	down	--|
GO:0043001	Golgi to plasma membrane protein transport	biological_process	0.065559	1	1	290	4	20361	101120328	down	--|
GO:0051050	positive regulation of transport	biological_process	0.065559	1	1	290	4	20361	101120328	down	--|
GO:0051222	positive regulation of protein transport	biological_process	0.065559	1	1	290	4	20361	101120328	down	--|
GO:0071253	connexin binding	molecular_function	0.065559	1	1	290	4	20361	101120328	down	--|
GO:0090316	positive regulation of intracellular protein transport	biological_process	0.065559	1	1	290	4	20361	101120328	down	--|
GO:0051049	regulation of transport	biological_process	0.065701	1	3	290	42	20361	1.01115e+26	down	--|--|--|
GO:0017111	nucleoside-triphosphatase activity	molecular_function	0.067588	1	22	290	918	20361	1.01112e+197	down	--|--|--|--|--|--|--|--|--|--|--|--|--|--|--|--|--|--|--|--|--|--|
GO:0009066	aspartate family amino acid metabolic process	biological_process	0.067827	1	2	290	29	20361	1.01109e+17	down	--|--|
GO:0001816	cytokine production	biological_process	0.06809	1	2	290	24	20361	1.01122e+17	down	--|--|
GO:0001817	regulation of cytokine production	biological_process	0.06809	1	2	290	24	20361	1.01122e+17	down	--|--|
GO:0001819	positive regulation of cytokine production	biological_process	0.06809	1	2	290	24	20361	1.01122e+17	down	--|--|
GO:0004655	porphobilinogen synthase activity	molecular_function	0.07034	1	1	290	4	20361	101116530	down	--|
GO:0005672	transcription factor TFIIA complex	cellular_component	0.070445	1	2	290	23	20361	1.01123e+17	down	--|--|
GO:0043604	amide biosynthetic process	biological_process	0.071704	1	2	290	23	20361	1.01103e+17	down	--|--|
GO:0046983	protein dimerization activity	molecular_function	0.072916	1	9	290	348	20361	1.0112e+71	down	--|--|--|--|--|--|--|--|--|
GO:0005623	cell	cellular_component	0.073894	1	97	290	5839	20361	101110301,100135699,101109436,101114646,101114218,101119539,101110423,101104182,101104249,101123089,101107266,101104410,101117855,101115254,101115120,101119368,101112853,101121866,101117649,101115658,101118301,101104502,101108496,443468,101104081,443171,101112717,101116450,101114909,101108081,101113917,101112016,101108178,101107792,101115132,101117867,101103200,101108755,101110910,101116530,10111…	down	--|--|--|--|--|--|--|--|--|--|--|--|--|--|--|--|--|--|--|--|--|--|--|--|--|--|--|--|--|--|--|--|--|--|--|--|--|--|--|--|--|--|--|--|--|--|--|--|--|--|--|--|--|--|--|--|--|--|--|--|--|--|--|--|--|--|--|--|--|--|--|--|--|--|--|--|--|--|--|--|--|--|--|--|--|--|--|--|--|--|--|--|--|--|--|--|--|
GO:0044464	cell part	cellular_component	0.073894	1	97	290	5839	20361	101113917,101112016,101107792,101108178,101117867,101115132,101112717,101114909,101116450,101108081,101114709,106991889,101122467,101118493,101103200,101108755,101116530,101110910,101104410,101115254,101117855,101110301,101109436,101114646,101114218,100135699,101110423,101104182,101119539,101107266,101104249,101123089,101104502,101104081,101108496,443468,443171,101115120,101112853,101119368,10111…	down	--|--|--|--|--|--|--|--|--|--|--|--|--|--|--|--|--|--|--|--|--|--|--|--|--|--|--|--|--|--|--|--|--|--|--|--|--|--|--|--|--|--|--|--|--|--|--|--|--|--|--|--|--|--|--|--|--|--|--|--|--|--|--|--|--|--|--|--|--|--|--|--|--|--|--|--|--|--|--|--|--|--|--|--|--|--|--|--|--|--|--|--|--|--|--|--|--|
GO:0007618	mating	biological_process	0.073989	1	2	290	23	20361	1.01107e+17	down	--|--|
GO:0044703	multi-organism reproductive process	biological_process	0.073989	1	2	290	23	20361	1.01107e+17	down	--|--|
GO:0019865	immunoglobulin binding	molecular_function	0.074686	1	1	290	4	20361	101104702	down	--|
GO:0005524	ATP binding	molecular_function	0.075054	1	40	290	1695	20361	101107789,101110830,101113487,101110314,101102907,101107425,101108755,101113448,101106650,101112597,101115632,101103580,101115595,101111719,101122467,101118793,101118162,101113846,101109436,101111789,101118462,100302308,101121966,101103525,101118988,101117713,101122714,101122867,101122186,101115254,101117561,101109460,101121138,101115289,101121866,101106945,101115658,101111909,101107438,101102554	down	--|--|--|--|--|--|--|--|--|--|--|--|--|--|--|--|--|--|--|--|--|--|--|--|--|--|--|--|--|--|--|--|--|--|--|--|--|--|--|--|
GO:0009020	tRNA (guanosine-2'-O-)-methyltransferase activity	molecular_function	0.075583	1	1	290	4	20361	101102701	down	--|
GO:0030117	membrane coat	cellular_component	0.075585	1	6	290	149	20361	1.01111e+53	down	--|--|--|--|--|--|
GO:0048475	coated membrane	cellular_component	0.075585	1	6	290	149	20361	1.01103e+53	down	--|--|--|--|--|--|
GO:0070008	serine-type exopeptidase activity	molecular_function	0.076304	1	3	290	53	20361	1.0111e+26	down	--|--|--|
GO:0044038	cell wall macromolecule biosynthetic process	biological_process	0.076622	1	1	290	5	20361	101104081	down	--|
GO:0070589	cellular component macromolecule biosynthetic process	biological_process	0.076622	1	1	290	5	20361	101104081	down	--|
GO:0003870	5-aminolevulinate synthase activity	molecular_function	0.076997	1	1	290	5	20361	101112853	down	--|
GO:0016462	pyrophosphatase activity	molecular_function	0.078208	1	22	290	934	20361	1.01116e+197	down	--|--|--|--|--|--|--|--|--|--|--|--|--|--|--|--|--|--|--|--|--|--|
GO:0034220	ion transmembrane transport	biological_process	0.079822	1	9	290	336	20361	4.4325e+77	down	--|--|--|--|--|--|--|--|--|
GO:0006367	transcription initiation from RNA polymerase II promoter	biological_process	0.079878	1	3	290	61	20361	1.01116e+26	down	--|--|--|
GO:0016818	hydrolase activity, acting on acid anhydrides, in phosphorus-containing anhydrides	molecular_function	0.080011	1	23	290	989	20361	1.01122e+206	down	--|--|--|--|--|--|--|--|--|--|--|--|--|--|--|--|--|--|--|--|--|--|--|
GO:0016748	succinyltransferase activity	molecular_function	0.080012	1	1	290	6	20361	101112853	down	--|
GO:0016749	N-succinyltransferase activity	molecular_function	0.080012	1	1	290	6	20361	101112853	down	--|
GO:0044270	cellular nitrogen compound catabolic process	biological_process	0.080178	1	5	290	123	20361	1.01117e+44	down	--|--|--|--|--|
GO:0046700	heterocycle catabolic process	biological_process	0.080178	1	5	290	123	20361	1.01117e+44	down	--|--|--|--|--|
GO:0016695	oxidoreductase activity, acting on hydrogen as donor	molecular_function	0.081127	1	1	290	5	20361	101105597	down	--|
GO:0051705	multi-organism behavior	biological_process	0.08202	1	2	290	26	20361	1.01113e+17	down	--|--|
GO:0033202	DNA helicase complex	cellular_component	0.082497	1	1	290	7	20361	101115254	down	--|
GO:0004602	glutathione peroxidase activity	molecular_function	0.083821	1	1	290	12	20361	101113952	down	--|
GO:0035556	intracellular signal transduction	biological_process	0.084468	1	20	290	800	20361	1.01117e+179	down	--|--|--|--|--|--|--|--|--|--|--|--|--|--|--|--|--|--|--|--|
GO:0016893	endonuclease activity, active with either ribo- or deoxyribonucleic acids and producing 5'-phosphomonoesters	molecular_function	0.084829	1	4	290	108	20361	1.0112e+35	down	--|--|--|--|
GO:0004329	formate-tetrahydrofolate ligase activity	molecular_function	0.084946	1	1	290	3	20361	101106945	down	--|
GO:0044446	intracellular organelle part	cellular_component	0.087803	1	37	290	1890	20361	101122467,101102737,101118793,101111481,101116530,101107114,101117360,101103200,101108178,101121865,101102907,101115132,101113917,101121517,101116450,101105734,101114909,101119603,101112717,101108496,101110936,101122775,101122308,100302557,101115289,101115658,101115120,101118472,101112853,101117855,101118709,101104410,101117905,101119539,101104182,101107266,101110301	down	--|--|--|--|--|--|--|--|--|--|--|--|--|--|--|--|--|--|--|--|--|--|--|--|--|--|--|--|--|--|--|--|--|--|--|--|--|
GO:0009271	phage shock	biological_process	0.088592	1	2	290	23	20361	1.01106e+17	down	--|--|
GO:0003924	GTPase activity	molecular_function	0.088903	1	10	290	406	20361	1.00302e+89	down	--|--|--|--|--|--|--|--|--|--|
GO:0018189	pyrroloquinoline quinone biosynthetic process	biological_process	0.089802	1	1	290	4	20361	101119603	down	--|
GO:0018212	peptidyl-tyrosine modification	biological_process	0.089802	1	1	290	4	20361	101119603	down	--|
GO:0031967	organelle envelope	cellular_component	0.090271	1	8	290	313	20361	1.01117e+71	down	--|--|--|--|--|--|--|--|
GO:0016192	vesicle-mediated transport	biological_process	0.090338	1	11	290	395	20361	1.0111e+98	down	--|--|--|--|--|--|--|--|--|--|--|
GO:0008064	regulation of actin polymerization or depolymerization	biological_process	0.090969	1	2	290	37	20361	1.01122e+17	down	--|--|
GO:0008154	actin polymerization or depolymerization	biological_process	0.090969	1	2	290	37	20361	1.01105e+17	down	--|--|
GO:0030041	actin filament polymerization	biological_process	0.090969	1	2	290	37	20361	1.01122e+17	down	--|--|
GO:0030832	regulation of actin filament length	biological_process	0.090969	1	2	290	37	20361	1.01105e+17	down	--|--|
GO:0030833	regulation of actin filament polymerization	biological_process	0.090969	1	2	290	37	20361	1.01105e+17	down	--|--|
GO:0032271	regulation of protein polymerization	biological_process	0.090969	1	2	290	37	20361	1.01122e+17	down	--|--|
GO:0032535	regulation of cellular component size	biological_process	0.090969	1	2	290	37	20361	1.01122e+17	down	--|--|
GO:0032956	regulation of actin cytoskeleton organization	biological_process	0.090969	1	2	290	37	20361	1.01122e+17	down	--|--|
GO:0032970	regulation of actin filament-based process	biological_process	0.090969	1	2	290	37	20361	1.01122e+17	down	--|--|
GO:0043254	regulation of protein complex assembly	biological_process	0.090969	1	2	290	37	20361	1.01122e+17	down	--|--|
GO:0070647	protein modification by small protein conjugation or removal	biological_process	0.091282	1	5	290	132	20361	1.01119e+44	down	--|--|--|--|--|
GO:0043624	cellular protein complex disassembly	biological_process	0.091291	1	2	290	38	20361	1.01122e+17	down	--|--|
GO:0009150	purine ribonucleotide metabolic process	biological_process	0.091329	1	6	290	188	20361	1.01108e+53	down	--|--|--|--|--|--|
GO:0007271	synaptic transmission, cholinergic	biological_process	0.091577	1	1	290	4	20361	101120756	down	--|
GO:0030431	sleep	biological_process	0.091577	1	1	290	4	20361	101120756	down	--|
GO:0032222	regulation of synaptic transmission, cholinergic	biological_process	0.091577	1	1	290	4	20361	101120756	down	--|
GO:0034235	GPI anchor binding	molecular_function	0.091577	1	1	290	4	20361	101120756	down	--|
GO:0004860	protein kinase inhibitor activity	molecular_function	0.092423	1	2	290	30	20361	1.05603e+17	down	--|--|
GO:0019210	kinase inhibitor activity	molecular_function	0.092423	1	2	290	30	20361	1.05603e+17	down	--|--|
GO:0046660	female sex differentiation	biological_process	0.093124	1	1	290	8	20361	101108316	down	--|
GO:0060627	regulation of vesicle-mediated transport	biological_process	0.093304	1	1	290	6	20361	101120328	down	--|
GO:0060341	regulation of cellular localization	biological_process	0.09384	1	1	290	5	20361	101120328	down	--|
GO:0004483	mRNA (nucleoside-2'-O-)-methyltransferase activity	molecular_function	0.094084	1	1	290	4	20361	101109759	down	--|
GO:0044428	nuclear part	cellular_component	0.094326	1	16	290	677	20361	1.01115e+143	down	--|--|--|--|--|--|--|--|--|--|--|--|--|--|--|--|
GO:0044422	organelle part	cellular_component	0.094566	1	37	290	1902	20361	101121517,101113917,101102907,101121865,101108178,101115132,101112717,101114909,101116450,101105734,101119603,101111481,101122467,101118793,101102737,101103200,101117360,101116530,101107114,101104410,101118709,101117905,101117855,101110301,101104182,101119539,101107266,101108496,100302557,101110936,101122775,101122308,101118472,101115120,101112853,101115289,101115658	down	--|--|--|--|--|--|--|--|--|--|--|--|--|--|--|--|--|--|--|--|--|--|--|--|--|--|--|--|--|--|--|--|--|--|--|--|--|
GO:1901361	organic cyclic compound catabolic process	biological_process	0.095404	1	5	290	129	20361	1.01117e+44	down	--|--|--|--|--|
GO:0007006	mitochondrial membrane organization	biological_process	0.095889	1	1	290	7	20361	101108178	down	--|
GO:0006152	purine nucleoside catabolic process	biological_process	0.096438	1	2	290	22	20361	1.01108e+17	down	--|--|
GO:0006184	GTP catabolic process	biological_process	0.096438	1	2	290	22	20361	1.01117e+17	down	--|--|
GO:0009143	nucleoside triphosphate catabolic process	biological_process	0.096438	1	2	290	22	20361	1.01117e+17	down	--|--|
GO:0009146	purine nucleoside triphosphate catabolic process	biological_process	0.096438	1	2	290	22	20361	1.01117e+17	down	--|--|
GO:0009203	ribonucleoside triphosphate catabolic process	biological_process	0.096438	1	2	290	22	20361	1.01117e+17	down	--|--|
GO:0009207	purine ribonucleoside triphosphate catabolic process	biological_process	0.096438	1	2	290	22	20361	1.01108e+17	down	--|--|
GO:0033124	regulation of GTP catabolic process	biological_process	0.096438	1	2	290	22	20361	1.01108e+17	down	--|--|
GO:0043087	regulation of GTPase activity	biological_process	0.096438	1	2	290	22	20361	1.01117e+17	down	--|--|
GO:0046130	purine ribonucleoside catabolic process	biological_process	0.096438	1	2	290	22	20361	1.01108e+17	down	--|--|
GO:1901069	guanosine-containing compound catabolic process	biological_process	0.096438	1	2	290	22	20361	1.01117e+17	down	--|--|
GO:0016559	peroxisome fission	biological_process	0.096744	1	1	290	8	20361	101104182	down	--|
GO:0006289	nucleotide-excision repair	biological_process	0.097346	1	2	290	29	20361	1.00302e+17	down	--|--|
GO:0033365	protein localization to organelle	biological_process	0.097693	1	7	290	253	20361	1.01108e+62	down	--|--|--|--|--|--|--|
GO:0051240	positive regulation of multicellular organismal process	biological_process	0.098675	1	2	290	31	20361	1.01118e+17	down	--|--|
GO:0009164	nucleoside catabolic process	biological_process	0.099218	1	2	290	23	20361	1.01117e+17	down	--|--|
GO:0042454	ribonucleoside catabolic process	biological_process	0.099218	1	2	290	23	20361	1.01108e+17	down	--|--|
GO:1901658	glycosyl compound catabolic process	biological_process	0.099218	1	2	290	23	20361	1.01117e+17	down	--|--|
GO:0009259	ribonucleotide metabolic process	biological_process	0.099678	1	6	290	191	20361	1.01103e+53	down	--|--|--|--|--|--|
GO:0019693	ribose phosphate metabolic process	biological_process	0.099678	1	6	290	191	20361	1.01108e+53	down	--|--|--|--|--|--|
GO:0005868	cytoplasmic dynein complex	cellular_component	0.09997	1	1	290	5	20361	101117905	down	--|
GO:0030177	positive regulation of Wnt receptor signaling pathway	biological_process	0.10167	1	1	290	5	20361	101107789	down	--|
GO:0060070	canonical Wnt receptor signaling pathway	biological_process	0.10167	1	1	290	5	20361	101107789	down	--|
GO:0060828	regulation of canonical Wnt receptor signaling pathway	biological_process	0.10167	1	1	290	5	20361	101107789	down	--|
GO:0090263	positive regulation of canonical Wnt receptor signaling pathway	biological_process	0.10167	1	1	290	5	20361	101107789	down	--|
GO:0042451	purine nucleoside biosynthetic process	biological_process	0.10181	1	4	290	125	20361	1.01103e+35	down	--|--|--|--|
GO:0046129	purine ribonucleoside biosynthetic process	biological_process	0.10181	1	4	290	125	20361	1.01106e+35	down	--|--|--|--|
GO:0016301	kinase activity	molecular_function	0.10193	1	26	290	1088	20361	1.01121e+233	down	--|--|--|--|--|--|--|--|--|--|--|--|--|--|--|--|--|--|--|--|--|--|--|--|--|--|
GO:0045259	proton-transporting ATP synthase complex	cellular_component	0.10198	1	3	290	78	20361	1.00302e+26	down	--|--|--|
GO:0005173	stem cell factor receptor binding	molecular_function	0.10215	1	1	290	6	20361	443371	down	--|
GO:0044423	virion part	cellular_component	0.10229	1	14	290	617	20361	1.01121e+122	down	--|--|--|--|--|--|--|--|--|--|--|--|--|--|
GO:0006605	protein targeting	biological_process	0.10305	1	7	290	255	20361	1.01104e+62	down	--|--|--|--|--|--|--|
GO:0043934	sporulation	biological_process	0.10318	1	2	290	29	20361	1.01104e+17	down	--|--|
GO:0004066	asparagine synthase (glutamine-hydrolyzing) activity	molecular_function	0.10326	1	1	290	7	20361	101116808	down	--|
GO:0006528	asparagine metabolic process	biological_process	0.10326	1	1	290	7	20361	101116808	down	--|
GO:0006529	asparagine biosynthetic process	biological_process	0.10326	1	1	290	7	20361	101116808	down	--|
GO:0000270	peptidoglycan metabolic process	biological_process	0.10375	1	1	290	11	20361	101104081	down	--|
GO:0019439	aromatic compound catabolic process	biological_process	0.10382	1	5	290	132	20361	1.01117e+44	down	--|--|--|--|--|
GO:0000124	SAGA complex	cellular_component	0.10476	1	1	290	13	20361	101104410	down	--|
GO:0004482	mRNA (guanine-N7-)-methyltransferase activity	molecular_function	0.10516	1	1	290	7	20361	101109759	down	--|
GO:0009154	purine ribonucleotide catabolic process	biological_process	0.10603	1	2	290	23	20361	1.01108e+17	down	--|--|
GO:0009261	ribonucleotide catabolic process	biological_process	0.10603	1	2	290	23	20361	1.01108e+17	down	--|--|
GO:0000314	organellar small ribosomal subunit	cellular_component	0.10621	1	1	290	8	20361	101121865	down	--|
GO:0005763	mitochondrial small ribosomal subunit	cellular_component	0.10621	1	1	290	8	20361	101121865	down	--|
GO:0015935	small ribosomal subunit	cellular_component	0.10621	1	1	290	8	20361	101121865	down	--|
GO:0006396	RNA processing	biological_process	0.10734	1	12	290	498	20361	1.01109e+107	down	--|--|--|--|--|--|--|--|--|--|--|--|
GO:0044275	cellular carbohydrate catabolic process	biological_process	0.10771	1	1	290	11	20361	101113336	down	--|
GO:0009116	nucleoside metabolic process	biological_process	0.10901	1	6	290	209	20361	1.01117e+53	down	--|--|--|--|--|--|
GO:1901657	glycosyl compound metabolic process	biological_process	0.10938	1	6	290	210	20361	1.00302e+53	down	--|--|--|--|--|--|
GO:0008121	ubiquinol-cytochrome-c reductase activity	molecular_function	0.10979	1	2	290	31	20361	1.01113e+17	down	--|--|
GO:0016681	oxidoreductase activity, acting on diphenols and related substances as donors, cytochrome as acceptor	molecular_function	0.10979	1	2	290	31	20361	1.01113e+17	down	--|--|
GO:0015099	nickel cation transmembrane transporter activity	molecular_function	0.11165	1	1	290	9	20361	101122975	down	--|
GO:0015675	nickel cation transport	biological_process	0.11165	1	1	290	9	20361	101122975	down	--|
GO:0035444	nickel cation transmembrane transport	biological_process	0.11165	1	1	290	9	20361	101122975	down	--|
GO:0005523	tropomyosin binding	molecular_function	0.11186	1	1	290	7	20361	101104717	down	--|
GO:0051694	pointed-end actin filament capping	biological_process	0.11186	1	1	290	7	20361	101104717	down	--|
GO:0050497	transferase activity, transferring alkylthio groups	molecular_function	0.11237	1	1	290	9	20361	100302084	down	--|
GO:0050524	coenzyme-B sulfoethylthiotransferase activity	molecular_function	0.11237	1	1	290	9	20361	100302084	down	--|
GO:0008855	exodeoxyribonuclease VII activity	molecular_function	0.11274	1	4	290	110	20361	1.06992e+35	down	--|--|--|--|
GO:0008284	positive regulation of cell proliferation	biological_process	0.11329	1	2	290	33	20361	1.01118e+17	down	--|--|
GO:0044444	cytoplasmic part	cellular_component	0.11416	1	34	290	2124	20361	1.01111e+302	down	--|--|--|--|--|--|--|--|--|--|--|--|--|--|--|--|--|--|--|--|--|--|--|--|--|--|--|--|--|--|--|--|--|--|
GO:0006338	chromatin remodeling	biological_process	0.11426	1	2	290	29	20361	1.01112e+17	down	--|--|
GO:0005543	phospholipid binding	molecular_function	0.11489	1	5	290	124	20361	1.01109e+44	down	--|--|--|--|--|
GO:0000155	phosphorelay sensor kinase activity	molecular_function	0.11537	1	2	290	31	20361	1.0112e+17	down	--|--|
GO:0004197	cysteine-type endopeptidase activity	molecular_function	0.11545	1	5	290	142	20361	1.01118e+44	down	--|--|--|--|--|
GO:0016482	cytoplasmic transport	biological_process	0.11609	1	8	290	316	20361	1.0111e+71	down	--|--|--|--|--|--|--|--|
GO:0004140	dephospho-CoA kinase activity	molecular_function	0.1161	1	1	290	8	20361	101107789	down	--|
GO:0019887	protein kinase regulator activity	molecular_function	0.11643	1	2	290	42	20361	1.01103e+17	down	--|--|
GO:0004672	protein kinase activity	molecular_function	0.11714	1	19	290	712	20361	1.01122e+170	down	--|--|--|--|--|--|--|--|--|--|--|--|--|--|--|--|--|--|--|
GO:0072350	tricarboxylic acid metabolic process	biological_process	0.11735	1	1	290	5	20361	101119603	down	--|
GO:0072351	tricarboxylic acid biosynthetic process	biological_process	0.11735	1	1	290	5	20361	101119603	down	--|
GO:0043241	protein complex disassembly	biological_process	0.11748	1	2	290	45	20361	1.01122e+17	down	--|--|
GO:0008924	malate dehydrogenase (quinone) activity	molecular_function	0.11756	1	1	290	6	20361	101121015	down	--|
GO:0009415	response to water stimulus	biological_process	0.11822	1	1	290	6	20361	101106808	down	--|
GO:0051016	barbed-end actin filament capping	biological_process	0.11891	1	1	290	10	20361	101121517	down	--|
GO:0030243	cellulose metabolic process	biological_process	0.11935	1	1	290	12	20361	101113336	down	--|
GO:0004529	exodeoxyribonuclease activity	molecular_function	0.11969	1	4	290	113	20361	1.01122e+35	down	--|--|--|--|
GO:0016895	exodeoxyribonuclease activity, producing 5'-phosphomonoesters	molecular_function	0.11969	1	4	290	113	20361	1.01122e+35	down	--|--|--|--|
GO:0043021	ribonucleoprotein complex binding	molecular_function	0.12019	1	1	290	15	20361	101119539	down	--|
GO:0032984	macromolecular complex disassembly	biological_process	0.12073	1	2	290	46	20361	1.01122e+17	down	--|--|
GO:0010277	chlorophyllide a oxygenase [overall] activity	molecular_function	0.12091	1	1	290	6	20361	101112192	down	--|
GO:0006276	plasmid maintenance	biological_process	0.12115	1	1	290	8	20361	101104081	down	--|
GO:0006754	ATP biosynthetic process	biological_process	0.12296	1	3	290	90	20361	1.01106e+26	down	--|--|--|
GO:0050792	regulation of viral process	biological_process	0.12345	1	1	290	11	20361	101115254	down	--|
GO:0006163	purine nucleotide metabolic process	biological_process	0.12353	1	6	290	208	20361	1.01103e+53	down	--|--|--|--|--|--|
GO:0033043	regulation of organelle organization	biological_process	0.12491	1	4	290	129	20361	1.01103e+35	down	--|--|--|--|
GO:0016817	hydrolase activity, acting on acid anhydrides	molecular_function	0.12515	1	24	290	1097	20361	1.01118e+215	down	--|--|--|--|--|--|--|--|--|--|--|--|--|--|--|--|--|--|--|--|--|--|--|--|
GO:0015016	[heparan sulfate]-glucosamine N-sulfotransferase activity	molecular_function	0.12607	1	1	290	6	20361	101111805	down	--|
GO:0034483	heparan sulfate sulfotransferase activity	molecular_function	0.12607	1	1	290	6	20361	101111805	down	--|
GO:0022411	cellular component disassembly	biological_process	0.12761	1	2	290	48	20361	1.01122e+17	down	--|--|
GO:0042127	regulation of cell proliferation	biological_process	0.12835	1	2	290	36	20361	1.01118e+17	down	--|--|
GO:0000228	nuclear chromosome	cellular_component	0.12936	1	4	290	121	20361	1.0112e+35	down	--|--|--|--|
GO:0070403	NAD+ binding	molecular_function	0.12938	1	1	290	10	20361	101113169	down	--|
GO:0044087	regulation of cellular component biogenesis	biological_process	0.12995	1	2	290	46	20361	1.01105e+17	down	--|--|
GO:0007015	actin filament organization	biological_process	0.13037	1	2	290	53	20361	1.01105e+17	down	--|--|
GO:0044459	plasma membrane part	cellular_component	0.13169	1	6	290	214	20361	1.01115e+53	down	--|--|--|--|--|--|
GO:0004652	polynucleotide adenylyltransferase activity	molecular_function	0.13201	1	1	290	13	20361	101120952	down	--|
GO:0009163	nucleoside biosynthetic process	biological_process	0.13382	1	4	290	134	20361	1.01108e+35	down	--|--|--|--|
GO:0042455	ribonucleoside biosynthetic process	biological_process	0.13382	1	4	290	134	20361	1.01103e+35	down	--|--|--|--|
GO:0031975	envelope	cellular_component	0.13409	1	8	290	338	20361	1.01119e+71	down	--|--|--|--|--|--|--|--|
GO:1901659	glycosyl compound biosynthetic process	biological_process	0.13438	1	4	290	135	20361	1.00302e+35	down	--|--|--|--|
GO:0044429	mitochondrial part	cellular_component	0.13455	1	7	290	305	20361	1.01122e+62	down	--|--|--|--|--|--|--|
GO:0006281	DNA repair	biological_process	0.13505	1	11	290	496	20361	1.01108e+98	down	--|--|--|--|--|--|--|--|--|--|--|
GO:0000160	phosphorelay signal transduction system	biological_process	0.13582	1	2	290	35	20361	1.0112e+17	down	--|--|
GO:1901136	carbohydrate derivative catabolic process	biological_process	0.13603	1	3	290	66	20361	1.01108e+26	down	--|--|--|
GO:0044036	cell wall macromolecule metabolic process	biological_process	0.13604	1	1	290	13	20361	101104081	down	--|
GO:0072521	purine-containing compound metabolic process	biological_process	0.13649	1	6	290	216	20361	1.01103e+53	down	--|--|--|--|--|--|
GO:0005515	protein binding	molecular_function	0.13752	1	114	290	6046	20361	101104702,101115774,101116450,101114909,101109759,101112717,101104717,101111011,101115132,101108178,101116155,101115458,101120117,101102944,101113487,101116399,101116530,101108755,101104821,101107586,101110012,101122881,101117111,101102652,101123222,101104249,101107266,101108362,101119491,101118468,101107245,101121966,101115651,100135699,100302308,101109436,101114646,101110301,101111097,101118910…	down	--|--|--|--|--|--|--|--|--|--|--|--|--|--|--|--|--|--|--|--|--|--|--|--|--|--|--|--|--|--|--|--|--|--|--|--|--|--|--|--|--|--|--|--|--|--|--|--|--|--|--|--|--|--|--|--|--|--|--|--|--|--|--|--|--|--|--|--|--|--|--|--|--|--|--|--|--|--|--|--|--|--|--|--|--|--|--|--|--|--|--|--|--|--|--|--|--|--|--|--|--|--|--|--|--|--|--|--|--|--|--|--|--|--|
GO:0006892	post-Golgi vesicle-mediated transport	biological_process	0.13821	1	1	290	9	20361	101120328	down	--|
GO:0046915	transition metal ion transmembrane transporter activity	molecular_function	0.13956	1	4	290	138	20361	1.01113e+35	down	--|--|--|--|
GO:0006904	vesicle docking involved in exocytosis	biological_process	0.14173	1	2	290	31	20361	1.01106e+17	down	--|--|
GO:0002115	store-operated calcium entry	biological_process	0.14186	1	1	290	8	20361	101114909	down	--|
GO:0010959	regulation of metal ion transport	biological_process	0.14186	1	1	290	8	20361	101114909	down	--|
GO:0043269	regulation of ion transport	biological_process	0.14186	1	1	290	8	20361	101114909	down	--|
GO:0051924	regulation of calcium ion transport	biological_process	0.14186	1	1	290	8	20361	101114909	down	--|
GO:2001256	regulation of store-operated calcium entry	biological_process	0.14186	1	1	290	8	20361	101114909	down	--|
GO:0006413	translational initiation	biological_process	0.14206	1	2	290	48	20361	1.01114e+17	down	--|--|
GO:0008283	cell proliferation	biological_process	0.14207	1	2	290	41	20361	1.01118e+17	down	--|--|
GO:0003008	system process	biological_process	0.14411	1	4	290	175	20361	1.01111e+35	down	--|--|--|--|
GO:0032991	macromolecular complex	cellular_component	0.1445	1	48	290	2979	20361	101104502,443468,101108496,101104081,101110936,101122775,101122308,101115120,101118472,100302355,101115289,101115658,101118709,101119000,101104410,101117905,101117855,101115254,106991444,101110301,101106364,101114646,101114218,101119539,101110423,101107266,101120819,101105605,101111481,101103137,101122467,101118793,101102737,101109545,101117360,101103200,101116530,101107114,101112016,101121865,10…	down	--|--|--|--|--|--|--|--|--|--|--|--|--|--|--|--|--|--|--|--|--|--|--|--|--|--|--|--|--|--|--|--|--|--|--|--|--|--|--|--|--|--|--|--|--|--|--|--|
GO:0046039	GTP metabolic process	biological_process	0.14602	1	2	290	32	20361	1.01117e+17	down	--|--|
GO:0030029	actin filament-based process	biological_process	0.14617	1	3	290	80	20361	1.01105e+26	down	--|--|--|
GO:0030036	actin cytoskeleton organization	biological_process	0.14617	1	3	290	80	20361	1.01105e+26	down	--|--|--|
GO:0019050	suppression by virus of host apoptotic process	biological_process	0.14699	1	1	290	11	20361	101121306	down	--|
GO:0033668	negative regulation by symbiont of host apoptotic process	biological_process	0.14699	1	1	290	11	20361	101121306	down	--|
GO:0052041	negative regulation by symbiont of host programmed cell death	biological_process	0.14699	1	1	290	11	20361	101121306	down	--|
GO:0052490	negative regulation by organism of programmed cell death in other organism involved in symbiotic interaction	biological_process	0.14699	1	1	290	11	20361	101121306	down	--|
GO:0016973	poly(A)+ mRNA export from nucleus	biological_process	0.14926	1	1	290	9	20361	101118709	down	--|
GO:0004386	helicase activity	molecular_function	0.15006	1	6	290	213	20361	1.01118e+53	down	--|--|--|--|--|--|
GO:0046034	ATP metabolic process	biological_process	0.15087	1	3	290	100	20361	1.01103e+26	down	--|--|--|
GO:0004568	chitinase activity	molecular_function	0.15134	1	1	290	8	20361	101122696	down	--|
GO:0010639	negative regulation of organelle organization	biological_process	0.15268	1	2	290	47	20361	1.01105e+17	down	--|--|
GO:0019012	virion	cellular_component	0.1528	1	14	290	663	20361	1.01122e+122	down	--|--|--|--|--|--|--|--|--|--|--|--|--|--|
GO:0008810	cellulase activity	molecular_function	0.15344	1	1	290	14	20361	101113336	down	--|
GO:0022406	membrane docking	biological_process	0.15452	1	2	290	33	20361	1.01103e+17	down	--|--|
GO:0048278	vesicle docking	biological_process	0.15452	1	2	290	33	20361	1.01106e+17	down	--|--|
GO:0000159	protein phosphatase type 2A complex	cellular_component	0.15515	1	1	290	8	20361	101107792	down	--|
GO:0008601	protein phosphatase type 2A regulator activity	molecular_function	0.15515	1	1	290	8	20361	101107792	down	--|
GO:0005198	structural molecule activity	molecular_function	0.15524	1	21	290	1453	20361	1.01121e+185	down	--|--|--|--|--|--|--|--|--|--|--|--|--|--|--|--|--|--|--|--|--|
GO:0016787	hydrolase activity	molecular_function	0.15669	1	65	290	3421	20361	101107149,101109759,101117867,101116155,101112016,101122696,101113917,101113487,101113336,101116530,101108755,101122467,106991889,101109141,101115632,101112597,101119539,105609865,101121966,101110423,100302308,101107846,101109436,101110301,101108104,101109460,101117855,101117962,101108589,101115254,101119580,100302084,101118301,101119603,101122277,101119820,101112836,100302079,101102907,101114650…	down	--|--|--|--|--|--|--|--|--|--|--|--|--|--|--|--|--|--|--|--|--|--|--|--|--|--|--|--|--|--|--|--|--|--|--|--|--|--|--|--|--|--|--|--|--|--|--|--|--|--|--|--|--|--|--|--|--|--|--|--|--|--|--|--|--|
GO:0009142	nucleoside triphosphate biosynthetic process	biological_process	0.15716	1	3	290	100	20361	1.01106e+26	down	--|--|--|
GO:0009145	purine nucleoside triphosphate biosynthetic process	biological_process	0.15716	1	3	290	100	20361	1.00302e+26	down	--|--|--|
GO:0009201	ribonucleoside triphosphate biosynthetic process	biological_process	0.15716	1	3	290	100	20361	1.00302e+26	down	--|--|--|
GO:0009206	purine ribonucleoside triphosphate biosynthetic process	biological_process	0.15716	1	3	290	100	20361	1.00302e+26	down	--|--|--|
GO:0016888	endodeoxyribonuclease activity, producing 5'-phosphomonoesters	molecular_function	0.15775	1	2	290	35	20361	1.01117e+17	down	--|--|
GO:0004363	glutathione synthase activity	molecular_function	0.15821	1	1	290	8	20361	101102554	down	--|
GO:0007548	sex differentiation	biological_process	0.15922	1	1	290	14	20361	101108316	down	--|
GO:0016426	tRNA (adenine) methyltransferase activity	molecular_function	0.15923	1	1	290	13	20361	101104502	down	--|
GO:0016429	tRNA (adenine-N1-)-methyltransferase activity	molecular_function	0.15923	1	1	290	13	20361	101104502	down	--|
GO:0019080	viral genome expression	biological_process	0.15951	1	2	290	45	20361	1.01119e+17	down	--|--|
GO:1901566	organonitrogen compound biosynthetic process	biological_process	0.15961	1	12	290	516	20361	1.01117e+107	down	--|--|--|--|--|--|--|--|--|--|--|--|
GO:0031491	nucleosome binding	molecular_function	0.16104	1	1	290	22	20361	101111909	down	--|
GO:0003333	amino acid transmembrane transport	biological_process	0.16171	1	2	290	59	20361	443250101122427	down	--|--|
GO:0000275	mitochondrial proton-transporting ATP synthase complex, catalytic core F(1)	cellular_component	0.16179	1	1	290	11	20361	101102907	down	--|
GO:0006140	regulation of nucleotide metabolic process	biological_process	0.16195	1	2	290	35	20361	1.01108e+17	down	--|--|
GO:0009118	regulation of nucleoside metabolic process	biological_process	0.16195	1	2	290	35	20361	1.01117e+17	down	--|--|
GO:0030811	regulation of nucleotide catabolic process	biological_process	0.16195	1	2	290	35	20361	1.01108e+17	down	--|--|
GO:0033121	regulation of purine nucleotide catabolic process	biological_process	0.16195	1	2	290	35	20361	1.01108e+17	down	--|--|
GO:1900542	regulation of purine nucleotide metabolic process	biological_process	0.16195	1	2	290	35	20361	1.01117e+17	down	--|--|
GO:0006336	DNA replication-independent nucleosome assembly	biological_process	0.16247	1	1	290	10	20361	101111481	down	--|
GO:0031055	chromatin remodeling at centromere	biological_process	0.16247	1	1	290	10	20361	101111481	down	--|
GO:0034080	CENP-A containing nucleosome assembly at centromere	biological_process	0.16247	1	1	290	10	20361	101111481	down	--|
GO:0034724	DNA replication-independent nucleosome organization	biological_process	0.16247	1	1	290	10	20361	101111481	down	--|
GO:0043486	histone exchange	biological_process	0.16247	1	1	290	10	20361	101111481	down	--|
GO:0005664	nuclear origin of replication recognition complex	cellular_component	0.16253	1	1	290	10	20361	101121865	down	--|
GO:0005905	coated pit	cellular_component	0.16352	1	1	290	11	20361	101107114	down	--|
GO:0012510	trans-Golgi network transport vesicle membrane	cellular_component	0.16352	1	1	290	11	20361	101107114	down	--|
GO:0030125	clathrin vesicle coat	cellular_component	0.16352	1	1	290	11	20361	101107114	down	--|
GO:0030130	clathrin coat of trans-Golgi network vesicle	cellular_component	0.16352	1	1	290	11	20361	101107114	down	--|
GO:0030132	clathrin coat of coated pit	cellular_component	0.16352	1	1	290	11	20361	101107114	down	--|
GO:0030136	clathrin-coated vesicle	cellular_component	0.16352	1	1	290	11	20361	101107114	down	--|
GO:0030140	trans-Golgi network transport vesicle	cellular_component	0.16352	1	1	290	11	20361	101107114	down	--|
GO:0030665	clathrin-coated vesicle membrane	cellular_component	0.16352	1	1	290	11	20361	101107114	down	--|
GO:0008839	4-hydroxy-tetrahydrodipicolinate reductase	molecular_function	0.16376	1	1	290	14	20361	101109404	down	--|
GO:0015743	malate transport	biological_process	0.16398	1	1	290	15	20361	101119701	down	--|
GO:0004673	protein histidine kinase activity	molecular_function	0.1652	1	2	290	40	20361	1.01109e+17	down	--|--|
GO:0016775	phosphotransferase activity, nitrogenous group as acceptor	molecular_function	0.1652	1	2	290	40	20361	1.0112e+17	down	--|--|
GO:0042546	cell wall biogenesis	biological_process	0.1657	1	1	290	9	20361	101104081	down	--|
GO:0009085	lysine biosynthetic process	biological_process	0.16614	1	1	290	15	20361	101109404	down	--|
GO:0009089	lysine biosynthetic process via diaminopimelate	biological_process	0.16614	1	1	290	15	20361	101109404	down	--|
GO:0046451	diaminopimelate metabolic process	biological_process	0.16614	1	1	290	15	20361	101109404	down	--|
GO:0032886	regulation of microtubule-based process	biological_process	0.1665	1	2	290	43	20361	1.01114e+17	down	--|--|
GO:0070507	regulation of microtubule cytoskeleton organization	biological_process	0.1665	1	2	290	43	20361	1.01103e+17	down	--|--|
GO:0007610	behavior	biological_process	0.16678	1	2	290	44	20361	1.01113e+17	down	--|--|
GO:0005201	extracellular matrix structural constituent	molecular_function	0.16888	1	2	290	32	20361	1.01105e+17	down	--|--|
GO:0003724	RNA helicase activity	molecular_function	0.16948	1	3	290	79	20361	1.01118e+26	down	--|--|--|
GO:0005791	rough endoplasmic reticulum	cellular_component	0.1704	1	1	290	18	20361	101119539	down	--|
GO:0030867	rough endoplasmic reticulum membrane	cellular_component	0.1704	1	1	290	18	20361	101119539	down	--|
GO:0090305	nucleic acid phosphodiester bond hydrolysis	biological_process	0.17055	1	1	290	9	20361	101115651	down	--|
GO:0005753	mitochondrial proton-transporting ATP synthase complex	cellular_component	0.17226	1	2	290	58	20361	1.01106e+17	down	--|--|
GO:0016782	transferase activity, transferring sulfur-containing groups	molecular_function	0.17257	1	3	290	82	20361	1.01112e+26	down	--|--|--|
GO:0006195	purine nucleotide catabolic process	biological_process	0.17273	1	2	290	36	20361	1.01108e+17	down	--|--|
GO:0072523	purine-containing compound catabolic process	biological_process	0.17273	1	2	290	36	20361	1.01117e+17	down	--|--|
GO:0015171	amino acid transmembrane transporter activity	molecular_function	0.17278	1	2	290	60	20361	101122427443250	down	--|--|
GO:1901564	organonitrogen compound metabolic process	biological_process	0.17514	1	20	290	967	20361	1.01103e+179	down	--|--|--|--|--|--|--|--|--|--|--|--|--|--|--|--|--|--|--|--|
GO:0000439	core TFIIH complex	cellular_component	0.17644	1	1	290	12	20361	101108496	down	--|
GO:0000441	SSL2-core TFIIH complex	cellular_component	0.17644	1	1	290	12	20361	101108496	down	--|
GO:0032806	carboxy-terminal domain protein kinase complex	cellular_component	0.17644	1	1	290	12	20361	101108496	down	--|
GO:0051273	beta-glucan metabolic process	biological_process	0.17877	1	1	290	15	20361	101113336	down	--|
GO:0030435	sporulation resulting in formation of a cellular spore	biological_process	0.17905	1	1	290	12	20361	101103728	down	--|
GO:0003743	translation initiation factor activity	molecular_function	0.17936	1	2	290	59	20361	1.01114e+17	down	--|--|
GO:0016740	transferase activity	molecular_function	0.17944	1	53	290	2738	20361	101110246,101104502,101119674,101110627,101104081,101107438,101112853,101121138,101115289,101104715,101115658,101109593,101118988,101118709,101122714,101122867,101122186,100302084,101108589,101117561,101109460,101121099,101122281,101108658,101113846,101118462,101111789,101120714,101115651,101110423,101121966,101103525,101112775,101120952,101111719,494436,101117111,101122467,101111805,101113448,10…	down	--|--|--|--|--|--|--|--|--|--|--|--|--|--|--|--|--|--|--|--|--|--|--|--|--|--|--|--|--|--|--|--|--|--|--|--|--|--|--|--|--|--|--|--|--|--|--|--|--|--|--|--|--|
GO:0051239	regulation of multicellular organismal process	biological_process	0.1805	1	4	290	120	20361	1.01121e+35	down	--|--|--|--|
GO:0006865	amino acid transport	biological_process	0.18175	1	2	290	64	20361	101122427443250	down	--|--|
GO:0043169	cation binding	molecular_function	0.18235	1	64	290	3456	20361	101110423,101107245,101107266,101123222,101123089,101110301,101109436,101117962,101109460,101119580,101117649,101118301,101115120,101107195,101109404,101111028,101115447,101102545,101105600,101104149,101108081,101112717,101116155,105602862,101108178,101102944,101120117,101116530,101103168,101104718,101110012,105602017,101118780,101122799,101115632,101102652,101123382,101118582,101106364,101111273…	down	--|--|--|--|--|--|--|--|--|--|--|--|--|--|--|--|--|--|--|--|--|--|--|--|--|--|--|--|--|--|--|--|--|--|--|--|--|--|--|--|--|--|--|--|--|--|--|--|--|--|--|--|--|--|--|--|--|--|--|--|--|--|--|--|
GO:0031644	regulation of neurological system process	biological_process	0.18238	1	1	290	8	20361	101120756	down	--|
GO:0050804	regulation of synaptic transmission	biological_process	0.18238	1	1	290	8	20361	101120756	down	--|
GO:0051969	regulation of transmission of nerve impulse	biological_process	0.18238	1	1	290	8	20361	101120756	down	--|
GO:0005739	mitochondrion	cellular_component	0.18273	1	9	290	431	20361	1.0111e+80	down	--|--|--|--|--|--|--|--|--|
GO:0000313	organellar ribosome	cellular_component	0.18291	1	1	290	15	20361	101121865	down	--|
GO:0005761	mitochondrial ribosome	cellular_component	0.18291	1	1	290	15	20361	101121865	down	--|
GO:0006468	protein phosphorylation	biological_process	0.18309	1	16	290	617	20361	1.01116e+143	down	--|--|--|--|--|--|--|--|--|--|--|--|--|--|--|--|
GO:0042375	quinone cofactor metabolic process	biological_process	0.18327	1	1	290	12	20361	101119603	down	--|
GO:0045426	quinone cofactor biosynthetic process	biological_process	0.18327	1	1	290	12	20361	101119603	down	--|
GO:0019566	arabinose metabolic process	biological_process	0.1843	1	1	290	10	20361	101108755	down	--|
GO:0046373	L-arabinose metabolic process	biological_process	0.1843	1	1	290	10	20361	101108755	down	--|
GO:0046556	alpha-N-arabinofuranosidase activity	molecular_function	0.1843	1	1	290	10	20361	101108755	down	--|
GO:0000041	transition metal ion transport	biological_process	0.18448	1	4	290	156	20361	1.01123e+35	down	--|--|--|--|
GO:0043903	regulation of symbiosis, encompassing mutualism through parasitism	biological_process	0.1846	1	1	290	14	20361	101115254	down	--|
GO:0005976	polysaccharide metabolic process	biological_process	0.18668	1	2	290	54	20361	1.01113e+17	down	--|--|
GO:0019207	kinase regulator activity	molecular_function	0.18673	1	2	290	58	20361	1.05603e+17	down	--|--|
GO:1901068	guanosine-containing compound metabolic process	biological_process	0.18747	1	2	290	38	20361	1.01108e+17	down	--|--|
GO:0030488	tRNA methylation	biological_process	0.18811	1	1	290	16	20361	101104502	down	--|
GO:0031515	tRNA (m1A) methyltransferase complex	cellular_component	0.18811	1	1	290	16	20361	101104502	down	--|
GO:0034708	methyltransferase complex	cellular_component	0.18811	1	1	290	16	20361	101104502	down	--|
GO:0043527	tRNA methyltransferase complex	cellular_component	0.18811	1	1	290	16	20361	101104502	down	--|
GO:0035091	phosphatidylinositol binding	molecular_function	0.18881	1	3	290	74	20361	1.01109e+26	down	--|--|--|
GO:0006974	response to DNA damage stimulus	biological_process	0.18913	1	11	290	544	20361	1.01115e+98	down	--|--|--|--|--|--|--|--|--|--|--|
GO:0015937	coenzyme A biosynthetic process	biological_process	0.19007	1	1	290	13	20361	101107789	down	--|
GO:0033866	nucleoside bisphosphate biosynthetic process	biological_process	0.19007	1	1	290	13	20361	101107789	down	--|
GO:0034030	ribonucleoside bisphosphate biosynthetic process	biological_process	0.19007	1	1	290	13	20361	101107789	down	--|
GO:0034033	purine nucleoside bisphosphate biosynthetic process	biological_process	0.19007	1	1	290	13	20361	101107789	down	--|
GO:0005375	copper ion transmembrane transporter activity	molecular_function	0.19015	1	1	290	19	20361	101102323	down	--|
GO:0035434	copper ion transmembrane transport	biological_process	0.19015	1	1	290	19	20361	101102323	down	--|
GO:0016469	proton-transporting two-sector ATPase complex	cellular_component	0.19065	1	5	290	192	20361	1.01122e+44	down	--|--|--|--|--|
GO:0008017	microtubule binding	molecular_function	0.19069	1	4	290	125	20361	1.01119e+35	down	--|--|--|--|
GO:0008174	mRNA methyltransferase activity	molecular_function	0.19119	1	1	290	11	20361	101109759	down	--|
GO:0006553	lysine metabolic process	biological_process	0.19139	1	1	290	16	20361	101109404	down	--|
GO:0015078	hydrogen ion transmembrane transporter activity	molecular_function	0.19241	1	7	290	297	20361	1.01113e+62	down	--|--|--|--|--|--|--|
GO:0001897	cytolysis by symbiont of host cells	biological_process	0.19411	1	1	290	10	20361	101120756	down	--|
GO:0019836	hemolysis by symbiont of host erythrocytes	biological_process	0.19411	1	1	290	10	20361	101120756	down	--|
GO:0015740	C4-dicarboxylate transport	biological_process	0.19457	1	1	290	17	20361	101119701	down	--|
GO:0045263	proton-transporting ATP synthase complex, coupling factor F(o)	cellular_component	0.19548	1	2	290	60	20361	1.01106e+17	down	--|--|
GO:0016901	oxidoreductase activity, acting on the CH-OH group of donors, quinone or similar compound as acceptor	molecular_function	0.19635	1	1	290	11	20361	101121015	down	--|
GO:0051129	negative regulation of cellular component organization	biological_process	0.19638	1	2	290	56	20361	1.01105e+17	down	--|--|
GO:0005096	GTPase activator activity	molecular_function	0.19646	1	3	290	83	20361	1.01121e+26	down	--|--|--|
GO:0006568	tryptophan metabolic process	biological_process	0.19691	1	1	290	12	20361	101104662	down	--|
GO:0006586	indolalkylamine metabolic process	biological_process	0.19691	1	1	290	12	20361	101104662	down	--|
GO:0042430	indole-containing compound metabolic process	biological_process	0.19691	1	1	290	12	20361	101104662	down	--|
[truncated: 950 more rows]

## Sheet: Supplementary material 6B
Supplementary material 6B GO enrichment of differentially expressed mRNAs in MM_F_P vs ww_F_P.
GO_accession	Description	Term_type	Over_represented_pValue	Corrected_pValue	CAD_item	CAD_list	Bg_item	Bg_list	Gene_names	Regulation	Gene_description
GO:0019748	secondary metabolic process	biological_process	0.0022176	1	3	90	43	20361	1.01104e+26	up	--|--|--|
GO:0044550	secondary metabolite biosynthetic process	biological_process	0.0030018	1	2	90	14	20361	1.06992e+17	up	--|--|
GO:0016972	thiol oxidase activity	molecular_function	0.0037194	1	2	90	20	20361	1.01104e+17	up	--|--|
GO:0016670	oxidoreductase activity, acting on a sulfur group of donors, oxygen as acceptor	molecular_function	0.0059189	1	2	90	24	20361	1.01122e+17	up	--|--|
GO:0019211	phosphatase activator activity	molecular_function	0.0070542	1	1	90	1	20361	101105403	up	--|
GO:0004435	phosphatidylinositol phospholipase C activity	molecular_function	0.0078902	1	2	90	18	20361	1.01104e+17	up	--|--|
GO:0004629	phospholipase C activity	molecular_function	0.0078902	1	2	90	18	20361	1.01111e+17	up	--|--|
GO:0005515	protein binding	molecular_function	0.0080026	1	44	90	6046	20361	101109405,101121431,101110301,101110216,101123470,101122082,101104425,101119043,101107332,101105256,101105758,101114361,101110822,101111337,101112580,101121239,101105449,443262,101109541,101103225,101102733,101104253,101116387,101103028,101109989,101108755,101118160,101113247,101118416,101111344,101114197,101115060,101103129,101103179,101108200,101110879,101114129,101115369,101102163,101123648,10…	up	--|--|--|--|--|--|--|--|--|--|--|--|--|--|--|--|--|--|--|--|--|--|--|--|--|--|--|--|--|--|--|--|--|--|--|--|--|--|--|--|--|--|--|--|
GO:0019082	viral protein processing	biological_process	0.009428	1	2	90	31	20361	1.01114e+17	up	--|--|
GO:0015631	tubulin binding	molecular_function	0.0097744	1	4	90	152	20361	1.01118e+35	up	--|--|--|--|
GO:0008811	chloramphenicol O-acetyltransferase activity	molecular_function	0.010208	1	1	90	2	20361	101118416	up	--|
GO:0044711	single-organism biosynthetic process	biological_process	0.012788	1	5	90	270	20361	1.0111e+44	up	--|--|--|--|--|
GO:0016413	O-acetyltransferase activity	molecular_function	0.014102	1	1	90	4	20361	101118416	up	--|
GO:0000120	RNA polymerase I transcription factor complex	cellular_component	0.014347	1	1	90	4	20361	101119170	up	--|
GO:0005668	RNA polymerase transcription factor SL1 complex	cellular_component	0.014347	1	1	90	4	20361	101119170	up	--|
GO:0030411	scytalone dehydratase activity	molecular_function	0.017366	1	1	90	2	20361	101104425	up	--|
GO:0043385	mycotoxin metabolic process	biological_process	0.017543	1	1	90	5	20361	106991905	up	--|
GO:0043386	mycotoxin biosynthetic process	biological_process	0.017543	1	1	90	5	20361	106991905	up	--|
GO:0045122	aflatoxin biosynthetic process	biological_process	0.017543	1	1	90	5	20361	106991905	up	--|
GO:0046222	aflatoxin metabolic process	biological_process	0.017543	1	1	90	5	20361	106991905	up	--|
GO:1901376	organic heteropentacyclic compound metabolic process	biological_process	0.017543	1	1	90	5	20361	106991905	up	--|
GO:1901378	organic heteropentacyclic compound biosynthetic process	biological_process	0.017543	1	1	90	5	20361	106991905	up	--|
GO:0030638	polyketide metabolic process	biological_process	0.018385	1	1	90	2	20361	101114361	up	--|
GO:0030639	polyketide biosynthetic process	biological_process	0.018385	1	1	90	2	20361	101114361	up	--|
GO:0006355	regulation of transcription, DNA-dependent	biological_process	0.018755	1	17	90	2018	20361	1.01123e+146	up	--|--|--|--|--|--|--|--|--|--|--|--|--|--|--|--|--|
GO:2001141	regulation of RNA biosynthetic process	biological_process	0.019022	1	17	90	2022	20361	1.01123e+146	up	--|--|--|--|--|--|--|--|--|--|--|--|--|--|--|--|--|
GO:0051252	regulation of RNA metabolic process	biological_process	0.019157	1	17	90	2025	20361	1.01119e+146	up	--|--|--|--|--|--|--|--|--|--|--|--|--|--|--|--|--|
GO:0043190	ATP-binding cassette (ABC) transporter complex	cellular_component	0.019278	1	1	90	3	20361	100034665	up	--|
GO:0008270	zinc ion binding	molecular_function	0.01979	1	15	90	1672	20361	1.01113e+134	up	--|--|--|--|--|--|--|--|--|--|--|--|--|--|--|
GO:0031418	L-ascorbic acid binding	molecular_function	0.020014	1	1	90	3	20361	101103179	up	--|
GO:0019080	viral genome expression	biological_process	0.020608	1	2	90	45	20361	1.0111e+17	up	--|--|
GO:0004620	phospholipase activity	molecular_function	0.021112	1	2	90	35	20361	1.01104e+17	up	--|--|
GO:2000112	regulation of cellular macromolecule biosynthetic process	biological_process	0.021743	1	17	90	2061	20361	1.01113e+146	up	--|--|--|--|--|--|--|--|--|--|--|--|--|--|--|--|--|
GO:0051341	regulation of oxidoreductase activity	biological_process	0.021935	1	1	90	4	20361	101115417	up	--|
GO:0051354	negative regulation of oxidoreductase activity	biological_process	0.021935	1	1	90	4	20361	101115417	up	--|
GO:1900757	regulation of D-amino-acid oxidase activity	biological_process	0.021935	1	1	90	4	20361	101115417	up	--|
GO:1900758	negative regulation of D-amino-acid oxidase activity	biological_process	0.021935	1	1	90	4	20361	101115417	up	--|
GO:0010556	regulation of macromolecule biosynthetic process	biological_process	0.022043	1	17	90	2065	20361	1.01113e+146	up	--|--|--|--|--|--|--|--|--|--|--|--|--|--|--|--|--|
GO:0031326	regulation of cellular biosynthetic process	biological_process	0.022043	1	17	90	2065	20361	1.0111e+146	up	--|--|--|--|--|--|--|--|--|--|--|--|--|--|--|--|--|
GO:0009889	regulation of biosynthetic process	biological_process	0.02207	1	17	90	2066	20361	1.01114e+146	up	--|--|--|--|--|--|--|--|--|--|--|--|--|--|--|--|--|
GO:0010468	regulation of gene expression	biological_process	0.023159	1	17	90	2079	20361	1.01112e+146	up	--|--|--|--|--|--|--|--|--|--|--|--|--|--|--|--|--|
GO:0019219	regulation of nucleobase-containing compound metabolic process	biological_process	0.024	1	17	90	2073	20361	4.433e+146	up	--|--|--|--|--|--|--|--|--|--|--|--|--|--|--|--|--|
GO:0051171	regulation of nitrogen compound metabolic process	biological_process	0.024	1	17	90	2073	20361	1.01114e+146	up	--|--|--|--|--|--|--|--|--|--|--|--|--|--|--|--|--|
GO:0006582	melanin metabolic process	biological_process	0.025287	1	1	90	3	20361	101104425	up	--|
GO:0009439	cyanate metabolic process	biological_process	0.026843	1	1	90	5	20361	101113046	up	--|
GO:0006891	intra-Golgi vesicle-mediated transport	biological_process	0.028496	1	2	90	47	20361	1.01123e+17	up	--|--|
GO:0060255	regulation of macromolecule metabolic process	biological_process	0.028527	1	17	90	2125	20361	1.01119e+146	up	--|--|--|--|--|--|--|--|--|--|--|--|--|--|--|--|--|
GO:0016706	oxidoreductase activity, acting on paired donors, with incorporation or reduction of molecular oxygen, 2-oxoglutarate as one donor, and incorporation of one atom each of oxygen into both donors	molecular_function	0.028791	1	2	90	37	20361	1.01103e+17	up	--|--|
GO:0006636	unsaturated fatty acid biosynthetic process	biological_process	0.029151	1	1	90	5	20361	105607129	up	--|
GO:0006690	icosanoid metabolic process	biological_process	0.029151	1	1	90	5	20361	105607129	up	--|
GO:0006691	leukotriene metabolic process	biological_process	0.029151	1	1	90	5	20361	105607129	up	--|
GO:0019370	leukotriene biosynthetic process	biological_process	0.029151	1	1	90	5	20361	105607129	up	--|
GO:0033559	unsaturated fatty acid metabolic process	biological_process	0.029151	1	1	90	5	20361	105607129	up	--|
GO:0046456	icosanoid biosynthetic process	biological_process	0.029151	1	1	90	5	20361	105607129	up	--|
GO:1901568	fatty acid derivative metabolic process	biological_process	0.029151	1	1	90	5	20361	105607129	up	--|
GO:1901570	fatty acid derivative biosynthetic process	biological_process	0.029151	1	1	90	5	20361	105607129	up	--|
GO:0018958	phenol-containing compound metabolic process	biological_process	0.030566	1	1	90	4	20361	101104425	up	--|
GO:0080090	regulation of primary metabolic process	biological_process	0.031278	1	17	90	2135	20361	1.01113e+146	up	--|--|--|--|--|--|--|--|--|--|--|--|--|--|--|--|--|
GO:0030177	positive regulation of Wnt receptor signaling pathway	biological_process	0.032189	1	1	90	5	20361	101114197	up	--|
GO:0060070	canonical Wnt receptor signaling pathway	biological_process	0.032189	1	1	90	5	20361	101114197	up	--|
GO:0060828	regulation of canonical Wnt receptor signaling pathway	biological_process	0.032189	1	1	90	5	20361	101114197	up	--|
GO:0090263	positive regulation of canonical Wnt receptor signaling pathway	biological_process	0.032189	1	1	90	5	20361	101114197	up	--|
GO:0019222	regulation of metabolic process	biological_process	0.032267	1	18	90	2300	20361	1.01113e+155	up	--|--|--|--|--|--|--|--|--|--|--|--|--|--|--|--|--|--|
GO:0008017	microtubule binding	molecular_function	0.033255	1	3	90	125	20361	1.01118e+26	up	--|--|--|
GO:0008152	metabolic process	biological_process	0.03485	1	53	90	9284	20361	101118416,101108755,101111344,101114197,101103585,101119170,101116716,101104253,101117867,100034665,101114544,101110544,101122402,101114129,101123648,101112046,101114291,101119971,443300,101112577,101103179,101120947,101108716,101108833,101122082,101123470,101104425,101119762,101119043,106991905,101107332,101121431,100127212,101109405,101106482,101110013,101117485,101110301,101110216,101113046,10…	up	--|--|--|--|--|--|--|--|--|--|--|--|--|--|--|--|--|--|--|--|--|--|--|--|--|--|--|--|--|--|--|--|--|--|--|--|--|--|--|--|--|--|--|--|--|--|--|--|--|--|--|--|--|
GO:0009403	toxin biosynthetic process	biological_process	0.035609	1	1	90	7	20361	106991905	up	--|
GO:0042398	cellular modified amino acid biosynthetic process	biological_process	0.035782	1	2	90	50	20361	1.01115e+17	up	--|--|
GO:0016567	protein ubiquitination	biological_process	0.037166	1	2	90	60	20361	1.01103e+17	up	--|--|
GO:0016298	lipase activity	molecular_function	0.037274	1	2	90	47	20361	1.01111e+17	up	--|--|
GO:0070647	protein modification by small protein conjugation or removal	biological_process	0.038065	1	3	90	132	20361	1.01114e+26	up	--|--|--|
GO:0032774	RNA biosynthetic process	biological_process	0.03862	1	18	90	2407	20361	1.01123e+155	up	--|--|--|--|--|--|--|--|--|--|--|--|--|--|--|--|--|--|
GO:0046914	transition metal ion binding	molecular_function	0.039536	1	16	90	2042	20361	1.01113e+143	up	--|--|--|--|--|--|--|--|--|--|--|--|--|--|--|--|
GO:0031323	regulation of cellular metabolic process	biological_process	0.042454	1	17	90	2209	20361	1.0111e+146	up	--|--|--|--|--|--|--|--|--|--|--|--|--|--|--|--|--|
GO:0016485	protein processing	biological_process	0.044079	1	2	90	70	20361	1.0111e+17	up	--|--|
GO:0051604	protein maturation	biological_process	0.044079	1	2	90	70	20361	1.01114e+17	up	--|--|
GO:0032446	protein modification by small protein conjugation	biological_process	0.044149	1	2	90	66	20361	1.01103e+17	up	--|--|
GO:0042287	MHC protein binding	molecular_function	0.044341	1	1	90	9	20361	101103225	up	--|
GO:0042289	MHC class II protein binding	molecular_function	0.044341	1	1	90	9	20361	101103225	up	--|
GO:0031225	anchored to membrane	cellular_component	0.045009	1	1	90	11	20361	101105449	up	--|
GO:0044271	cellular nitrogen compound biosynthetic process	biological_process	0.045453	1	20	90	2780	20361	1.01113e+173	up	--|--|--|--|--|--|--|--|--|--|--|--|--|--|--|--|--|--|--|--|
GO:0005488	binding	molecular_function	0.045659	1	67	90	11924	20361	101118160,101118416,101108755,101114197,101111305,101116387,101104253,101110544,101122402,101103028,101114129,101115369,101102163,101114291,443300,101103540,101103129,101103179,101108200,101119043,106991905,101121431,101109405,101110013,101117485,101110216,101105449,101120241,101109541,443262,101103225,101114757,101112580,101111337,101121239,101113247,101111344,101103585,101115060,101116716,10003…	up	--|--|--|--|--|--|--|--|--|--|--|--|--|--|--|--|--|--|--|--|--|--|--|--|--|--|--|--|--|--|--|--|--|--|--|--|--|--|--|--|--|--|--|--|--|--|--|--|--|--|--|--|--|--|--|--|--|--|--|--|--|--|--|--|--|--|--|
GO:0048193	Golgi vesicle transport	biological_process	0.047344	1	3	90	160	20361	1.01118e+26	up	--|--|--|
GO:0016973	poly(A)+ mRNA export from nucleus	biological_process	0.048794	1	1	90	9	20361	101103179	up	--|
GO:1901362	organic cyclic compound biosynthetic process	biological_process	0.050193	1	20	90	2821	20361	4.433e+173	up	--|--|--|--|--|--|--|--|--|--|--|--|--|--|--|--|--|--|--|--|
GO:0048029	monosaccharide binding	molecular_function	0.051061	1	1	90	9	20361	101103179	up	--|
GO:0004363	glutathione synthase activity	molecular_function	0.051411	1	1	90	8	20361	101114544	up	--|
GO:0006269	DNA replication, synthesis of RNA primer	biological_process	0.051713	1	1	90	14	20361	101116716	up	--|
GO:0016070	RNA metabolic process	biological_process	0.052192	1	21	90	3020	20361	1.0112e+182	up	--|--|--|--|--|--|--|--|--|--|--|--|--|--|--|--|--|--|--|--|--|
GO:0044452	nucleolar part	cellular_component	0.057492	1	1	90	16	20361	101119170	up	--|
GO:0005549	odorant binding	molecular_function	0.057767	1	1	90	10	20361	101121659	up	--|
GO:0016624	oxidoreductase activity, acting on the aldehyde or oxo group of donors, disulfide as acceptor	molecular_function	0.058028	1	1	90	14	20361	101110822	up	--|
GO:0006575	cellular modified amino acid metabolic process	biological_process	0.05865	1	2	90	68	20361	1.0111e+17	up	--|--|
GO:0019566	arabinose metabolic process	biological_process	0.05994	1	1	90	10	20361	101108755	up	--|
GO:0046373	L-arabinose metabolic process	biological_process	0.05994	1	1	90	10	20361	101108755	up	--|
GO:0046556	alpha-N-arabinofuranosidase activity	molecular_function	0.05994	1	1	90	10	20361	101108755	up	--|
GO:0008092	cytoskeletal protein binding	molecular_function	0.060439	1	6	90	502	20361	1.01121e+53	up	--|--|--|--|--|--|
GO:0006351	transcription, DNA-dependent	biological_process	0.063869	1	17	90	2381	20361	1.01112e+146	up	--|--|--|--|--|--|--|--|--|--|--|--|--|--|--|--|--|
GO:0000213	tRNA-intron endonuclease activity	molecular_function	0.064163	1	1	90	9	20361	101114129	up	--|
GO:0016192	vesicle-mediated transport	biological_process	0.064194	1	5	90	395	20361	1.01123e+44	up	--|--|--|--|--|
GO:0035257	nuclear hormone receptor binding	molecular_function	0.067028	1	1	90	9	20361	443300	up	--|
GO:0051427	hormone receptor binding	molecular_function	0.067028	1	1	90	9	20361	443300	up	--|
GO:0019321	pentose metabolic process	biological_process	0.067918	1	1	90	12	20361	101108755	up	--|
GO:0009372	quorum sensing	biological_process	0.068154	1	1	90	9	20361	101119774	up	--|
GO:0048872	homeostasis of number of cells	biological_process	0.068154	1	1	90	9	20361	101119774	up	--|
GO:0048874	homeostasis of number of cells in a free-living population	biological_process	0.068154	1	1	90	9	20361	101119774	up	--|
GO:0019438	aromatic compound biosynthetic process	biological_process	0.069326	1	19	90	2755	20361	1.01119e+164	up	--|--|--|--|--|--|--|--|--|--|--|--|--|--|--|--|--|--|--|
GO:0016929	SUMO-specific protease activity	molecular_function	0.069925	1	1	90	16	20361	101110822	up	--|
GO:0032183	SUMO binding	molecular_function	0.069925	1	1	90	16	20361	101110822	up	--|
GO:0070122	isopeptidase activity	molecular_function	0.069925	1	1	90	16	20361	101110822	up	--|
GO:0070138	small conjugating protein-specific isopeptidase activity	molecular_function	0.069925	1	1	90	16	20361	101110822	up	--|
GO:0070140	SUMO-specific isopeptidase activity	molecular_function	0.069925	1	1	90	16	20361	101110822	up	--|
GO:0016892	endoribonuclease activity, producing 3'-phosphomonoesters	molecular_function	0.0709	1	1	90	13	20361	101114129	up	--|
GO:0006750	glutathione biosynthetic process	biological_process	0.071331	1	1	90	11	20361	101114544	up	--|
GO:0019184	nonribosomal peptide biosynthetic process	biological_process	0.071331	1	1	90	11	20361	101114544	up	--|
GO:0016879	ligase activity, forming carbon-nitrogen bonds	molecular_function	0.075438	1	4	90	272	20361	1.01115e+35	up	--|--|--|--|
GO:0006278	RNA-dependent DNA replication	biological_process	0.075846	1	1	90	15	20361	101109405	up	--|
GO:0004656	procollagen-proline 4-dioxygenase activity	molecular_function	0.076699	1	1	90	10	20361	101112577	up	--|
GO:0019798	procollagen-proline dioxygenase activity	molecular_function	0.076699	1	1	90	10	20361	101112577	up	--|
GO:0031543	peptidyl-proline dioxygenase activity	molecular_function	0.076699	1	1	90	10	20361	101112577	up	--|
GO:0031545	peptidyl-proline 4-dioxygenase activity	molecular_function	0.076699	1	1	90	10	20361	101112577	up	--|
GO:0018130	heterocycle biosynthetic process	biological_process	0.077456	1	19	90	2782	20361	1.01121e+164	up	--|--|--|--|--|--|--|--|--|--|--|--|--|--|--|--|--|--|--|
GO:0003774	motor activity	molecular_function	0.077679	1	3	90	143	20361	1.01118e+26	up	--|--|--|
GO:0008641	small protein activating enzyme activity	molecular_function	0.077906	1	1	90	14	20361	101117867	up	--|
GO:0000042	protein targeting to Golgi	biological_process	0.078319	1	1	90	12	20361	101118416	up	--|
GO:0000301	retrograde transport, vesicle recycling within Golgi	biological_process	0.078319	1	1	90	12	20361	101118416	up	--|
GO:0034067	protein localization to Golgi apparatus	biological_process	0.078319	1	1	90	12	20361	101118416	up	--|
GO:0072600	establishment of protein localization to Golgi	biological_process	0.078319	1	1	90	12	20361	101118416	up	--|
GO:0034654	nucleobase-containing compound biosynthetic process	biological_process	0.078397	1	18	90	2626	20361	1.01112e+155	up	--|--|--|--|--|--|--|--|--|--|--|--|--|--|--|--|--|--|
GO:0044764	multi-organism cellular process	biological_process	0.078774	1	6	90	620	20361	1.0112e+53	up	--|--|--|--|--|--|
GO:0016053	organic acid biosynthetic process	biological_process	0.081673	1	3	90	201	20361	1.05607e+26	up	--|--|--|
GO:0046394	carboxylic acid biosynthetic process	biological_process	0.081673	1	3	90	201	20361	1.01115e+26	up	--|--|--|
GO:0030111	regulation of Wnt receptor signaling pathway	biological_process	0.082537	1	1	90	17	20361	101114197	up	--|
GO:0004064	arylesterase activity	molecular_function	0.082892	1	1	90	11	20361	101108200	up	--|
GO:0051213	dioxygenase activity	molecular_function	0.082892	1	2	90	87	20361	1.01103e+17	up	--|--|
GO:0006749	glutathione metabolic process	biological_process	0.083058	1	1	90	15	20361	101114544	up	--|
GO:0016894	endonuclease activity, active with either ribo- or deoxyribonucleic acids and producing 3'-phosphomonoesters	molecular_function	0.08427	1	1	90	16	20361	101114129	up	--|
GO:0005730	nucleolus	cellular_component	0.085186	1	1	90	22	20361	101119170	up	--|
GO:0043043	peptide biosynthetic process	biological_process	0.089818	1	1	90	15	20361	101114544	up	--|
GO:0016491	oxidoreductase activity	molecular_function	0.090053	1	11	90	1379	20361	1.01115e+98	up	--|--|--|--|--|--|--|--|--|--|--|
GO:0019208	phosphatase regulator activity	molecular_function	0.090579	1	1	90	18	20361	101105403	up	--|
GO:0030865	cortical cytoskeleton organization	biological_process	0.091279	1	1	90	12	20361	101122082	up	--|
GO:0030866	cortical actin cytoskeleton organization	biological_process	0.091279	1	1	90	12	20361	101122082	up	--|
GO:0003777	microtubule motor activity	molecular_function	0.09137	1	2	90	69	20361	1.01118e+17	up	--|--|
GO:0016011	dystroglycan complex	cellular_component	0.093215	1	1	90	17	20361	101112016	up	--|
GO:0016012	sarcoglycan complex	cellular_component	0.093215	1	1	90	17	20361	101112016	up	--|
GO:0003964	RNA-directed DNA polymerase activity	molecular_function	0.095046	1	1	90	18	20361	101109405	up	--|
GO:0008201	heparin binding	molecular_function	0.09605	1	1	90	16	20361	101119774	up	--|
GO:0008081	phosphoric diester hydrolase activity	molecular_function	0.096586	1	2	90	76	20361	1.01111e+17	up	--|--|
GO:0007018	microtubule-based movement	biological_process	0.10234	1	2	90	75	20361	1.01118e+17	up	--|--|
GO:0004488	methylenetetrahydrofolate dehydrogenase (NADP+) activity	molecular_function	0.10387	1	1	90	18	20361	101109541	up	--|
GO:0004198	calcium-dependent cysteine-type endopeptidase activity	molecular_function	0.10393	1	1	90	16	20361	101117867	up	--|
GO:0044781	bacterial-type flagellum organization	biological_process	0.10568	1	1	90	22	20361	101102580	up	--|
GO:0003854	3-beta-hydroxy-delta5-steroid dehydrogenase activity	molecular_function	0.10583	1	1	90	22	20361	101110013	up	--|
GO:0016229	steroid dehydrogenase activity	molecular_function	0.10583	1	1	90	22	20361	101110013	up	--|
GO:0033764	steroid dehydrogenase activity, acting on the CH-OH group of donors, NAD or NADP as acceptor	molecular_function	0.10583	1	1	90	22	20361	101110013	up	--|
GO:0043167	ion binding	molecular_function	0.10608	1	35	90	5471	20361	101103585,101111344,101108755,101113247,101118416,101122402,101114400,101110544,101114544,100034665,101104253,101119971,101103405,101114291,101115369,101106372,101119774,101110983,101114129,101108200,101103179,101119043,101119762,101117485,101110216,101110301,101106482,101114757,101120241,101107854,101109541,105607129,101112580,101105758,101105256	up	--|--|--|--|--|--|--|--|--|--|--|--|--|--|--|--|--|--|--|--|--|--|--|--|--|--|--|--|--|--|--|--|--|--|--|
GO:0016151	nickel cation binding	molecular_function	0.10792	1	2	90	164	20361	1.01122e+17	up	--|--|
GO:0009058	biosynthetic process	biological_process	0.1093	1	26	90	4556	20361	1.06992e+227	up	--|--|--|--|--|--|--|--|--|--|--|--|--|--|--|--|--|--|--|--|--|--|--|--|--|--|
GO:0000394	RNA splicing, via endonucleolytic cleavage and ligation	biological_process	0.10937	1	1	90	16	20361	101114129	up	--|
GO:0006388	tRNA splicing, via endonucleolytic cleavage and ligation	biological_process	0.10937	1	1	90	16	20361	101114129	up	--|
GO:0042030	ATPase inhibitor activity	molecular_function	0.10972	1	1	90	21	20361	101110013	up	--|
GO:0004017	adenylate kinase activity	molecular_function	0.11128	1	2	90	144	20361	1.01119e+17	up	--|--|
GO:0009396	folic acid-containing compound biosynthetic process	biological_process	0.11134	1	1	90	19	20361	101109541	up	--|
GO:0016010	dystrophin-associated glycoprotein complex	cellular_component	0.11206	1	1	90	22	20361	101112016	up	--|
GO:0016787	hydrolase activity	molecular_function	0.11277	1	23	90	3421	20361	1.0112e+206	up	--|--|--|--|--|--|--|--|--|--|--|--|--|--|--|--|--|--|--|--|--|--|--|
GO:0008374	O-acyltransferase activity	molecular_function	0.11297	1	1	90	20	20361	101118416	up	--|
GO:0005544	calcium-dependent phospholipid binding	molecular_function	0.11753	1	1	90	22	20361	101103179	up	--|
GO:0004549	tRNA-specific ribonuclease activity	molecular_function	0.11797	1	1	90	20	20361	101114129	up	--|
GO:0004177	aminopeptidase activity	molecular_function	0.11844	1	1	90	24	20361	101119043	up	--|
GO:0031406	carboxylic acid binding	molecular_function	0.11905	1	1	90	21	20361	101103179	up	--|
GO:0005643	nuclear pore	cellular_component	0.11985	1	1	90	19	20361	101103179	up	--|
GO:0016772	transferase activity, transferring phosphorus-containing groups	molecular_function	0.1202	1	13	90	1663	20361	1.0111e+116	up	--|--|--|--|--|--|--|--|--|--|--|--|--|
GO:0005634	nucleus	cellular_component	0.12207	1	14	90	2025	20361	1.01123e+122	up	--|--|--|--|--|--|--|--|--|--|--|--|--|--|
GO:0046930	pore complex	cellular_component	0.12267	1	1	90	20	20361	101103179	up	--|
GO:0042559	pteridine-containing compound biosynthetic process	biological_process	0.12466	1	1	90	22	20361	101109541	up	--|
GO:0044260	cellular macromolecule metabolic process	biological_process	0.12601	1	33	90	5916	20361	1.01111e+290	up	--|--|--|--|--|--|--|--|--|--|--|--|--|--|--|--|--|--|--|--|--|--|--|--|--|--|--|--|--|--|--|--|--|
GO:0019087	transformation of host cell by virus	biological_process	0.12682	1	1	90	30	20361	101110822	up	--|
GO:1901576	organic substance biosynthetic process	biological_process	0.12692	1	25	90	4447	20361	1.01112e+218	up	--|--|--|--|--|--|--|--|--|--|--|--|--|--|--|--|--|--|--|--|--|--|--|--|--|
GO:0006694	steroid biosynthetic process	biological_process	0.12775	1	1	90	32	20361	101110013	up	--|
GO:0043604	amide biosynthetic process	biological_process	0.12787	1	1	90	23	20361	101114544	up	--|
GO:0016776	phosphotransferase activity, phosphate group as acceptor	molecular_function	0.1286	1	2	90	156	20361	1.01119e+17	up	--|--|
GO:0005739	mitochondrion	cellular_component	0.1323	1	4	90	431	20361	1.01108e+35	up	--|--|--|--|
GO:0071704	organic substance metabolic process	biological_process	0.13351	1	43	90	7932	20361	101103585,101114197,101119170,101108755,101111344,101117867,101122402,101114544,101110544,101116716,101114291,101112046,443300,101119971,101114129,101123648,101120947,101103179,101119043,101119762,101107332,106991905,101104425,101123470,101110013,101110301,101110216,101113046,100127212,101109405,101121431,101106482,101114757,101105449,443262,101120241,101109541,101111337,101112580,105607129,10110…	up	--|--|--|--|--|--|--|--|--|--|--|--|--|--|--|--|--|--|--|--|--|--|--|--|--|--|--|--|--|--|--|--|--|--|--|--|--|--|--|--|--|--|--|
GO:0006760	folic acid-containing compound metabolic process	biological_process	0.13394	1	1	90	23	20361	101109541	up	--|
GO:0043231	intracellular membrane-bounded organelle	cellular_component	0.13467	1	19	90	2999	20361	1.01108e+167	up	--|--|--|--|--|--|--|--|--|--|--|--|--|--|--|--|--|--|--|
GO:0034645	cellular macromolecule biosynthetic process	biological_process	0.13494	1	21	90	3755	20361	1.01112e+182	up	--|--|--|--|--|--|--|--|--|--|--|--|--|--|--|--|--|--|--|--|--|
GO:0043227	membrane-bounded organelle	cellular_component	0.13527	1	19	90	3000	20361	4.433e+167	up	--|--|--|--|--|--|--|--|--|--|--|--|--|--|--|--|--|--|--|
GO:0017119	Golgi transport complex	cellular_component	0.13687	1	1	90	32	20361	101123470	up	--|
GO:0016032	viral process	biological_process	0.13769	1	5	90	567	20361	1.0111e+44	up	--|--|--|--|--|
GO:0019882	antigen processing and presentation	biological_process	0.13848	1	1	90	52	20361	101103225	up	--|
GO:0019201	nucleotide kinase activity	molecular_function	0.13857	1	2	90	159	20361	1.0111e+17	up	--|--|
GO:1901360	organic cyclic compound metabolic process	biological_process	0.13933	1	26	90	4337	20361	1.0111e+227	up	--|--|--|--|--|--|--|--|--|--|--|--|--|--|--|--|--|--|--|--|--|--|--|--|--|--|
GO:0008373	sialyltransferase activity	molecular_function	0.13961	1	1	90	23	20361	100127212	up	--|
GO:0019783	small conjugating protein-specific protease activity	molecular_function	0.14216	1	1	90	30	20361	101110822	up	--|
GO:0090304	nucleic acid metabolic process	biological_process	0.14241	1	23	90	3796	20361	1.06992e+200	up	--|--|--|--|--|--|--|--|--|--|--|--|--|--|--|--|--|--|--|--|--|--|--|
GO:0044283	small molecule biosynthetic process	biological_process	0.14267	1	3	90	256	20361	1.01115e+26	up	--|--|--|
GO:0010467	gene expression	biological_process	0.14279	1	21	90	3802	20361	1.01114e+182	up	--|--|--|--|--|--|--|--|--|--|--|--|--|--|--|--|--|--|--|--|--|
GO:0043170	macromolecule metabolic process	biological_process	0.14461	1	36	90	6637	20361	101116716,101117867,101122402,101110544,101108755,101114197,101119170,101120947,101103179,101114129,101123648,101114291,101112046,443300,101119971,100127212,101109405,101121431,101106482,101110301,101110216,101123470,101119043,101119762,106991905,101107332,101105758,101114361,101110822,101111337,101112580,101105449,443262,101120241,101109541,101114757	up	--|--|--|--|--|--|--|--|--|--|--|--|--|--|--|--|--|--|--|--|--|--|--|--|--|--|--|--|--|--|--|--|--|--|--|--|
GO:0034641	cellular nitrogen compound metabolic process	biological_process	0.14462	1	26	90	4359	20361	1.01122e+227	up	--|--|--|--|--|--|--|--|--|--|--|--|--|--|--|--|--|--|--|--|--|--|--|--|--|--|
GO:0016881	acid-amino acid ligase activity	molecular_function	0.14632	1	3	90	218	20361	1.01103e+26	up	--|--|--|
GO:0009059	macromolecule biosynthetic process	biological_process	0.14774	1	21	90	3795	20361	1.00127e+182	up	--|--|--|--|--|--|--|--|--|--|--|--|--|--|--|--|--|--|--|--|--|
GO:0006406	mRNA export from nucleus	biological_process	0.14971	1	1	90	32	20361	101103179	up	--|
GO:0019058	viral infectious cycle	biological_process	0.15096	1	3	90	293	20361	1.01114e+26	up	--|--|--|
GO:0003896	DNA primase activity	molecular_function	0.15105	1	1	90	29	20361	101116716	up	--|
GO:0005747	mitochondrial respiratory chain complex I	cellular_component	0.15669	1	1	90	32	20361	101108200	up	--|
GO:0030964	NADH dehydrogenase complex	cellular_component	0.15669	1	1	90	32	20361	101108200	up	--|
GO:0045271	respiratory chain complex I	cellular_component	0.15669	1	1	90	32	20361	101108200	up	--|
GO:0046872	metal ion binding	molecular_function	0.15713	1	22	90	3438	20361	1.01104e+197	up	--|--|--|--|--|--|--|--|--|--|--|--|--|--|--|--|--|--|--|--|--|--|
GO:0044249	cellular biosynthetic process	biological_process	0.15752	1	24	90	4365	20361	1.01113e+209	up	--|--|--|--|--|--|--|--|--|--|--|--|--|--|--|--|--|--|--|--|--|--|--|--|
GO:0042558	pteridine-containing compound metabolic process	biological_process	0.15839	1	1	90	28	20361	101109541	up	--|
GO:0005246	calcium channel regulator activity	molecular_function	0.15841	1	1	90	33	20361	101110013	up	--|
GO:0044710	single-organism metabolic process	biological_process	0.15936	1	16	90	2382	20361	1.01113e+143	up	--|--|--|--|--|--|--|--|--|--|--|--|--|--|--|--|
GO:0009404	toxin metabolic process	biological_process	0.16133	1	1	90	29	20361	106991905	up	--|
GO:0044238	primary metabolic process	biological_process	0.16163	1	41	90	7653	20361	101103179,101120947,101114129,101123648,101112046,101114291,101119971,443300,101116716,101117867,101110544,101114544,101122402,101108755,101111344,101114197,101103585,101119170,101110822,101105758,101114361,101112580,101111337,105607129,101105449,101109541,101120241,443262,101114757,101121431,100127212,101109405,101106482,101110013,101110301,101110216,101123470,101119043,101119762,106991905,10110…	up	--|--|--|--|--|--|--|--|--|--|--|--|--|--|--|--|--|--|--|--|--|--|--|--|--|--|--|--|--|--|--|--|--|--|--|--|--|--|--|--|--|
GO:0043169	cation binding	molecular_function	0.16318	1	22	90	3456	20361	1.01113e+197	up	--|--|--|--|--|--|--|--|--|--|--|--|--|--|--|--|--|--|--|--|--|--|
GO:0043229	intracellular organelle	cellular_component	0.16464	1	23	90	4225	20361	1.06992e+203	up	--|--|--|--|--|--|--|--|--|--|--|--|--|--|--|--|--|--|--|--|--|--|--|
GO:0016301	kinase activity	molecular_function	0.16484	1	9	90	1088	20361	1.01114e+80	up	--|--|--|--|--|--|--|--|--|
GO:0043226	organelle	cellular_component	0.16525	1	23	90	4226	20361	1.01106e+203	up	--|--|--|--|--|--|--|--|--|--|--|--|--|--|--|--|--|--|--|--|--|--|--|
GO:0009967	positive regulation of signal transduction	biological_process	0.1677	1	1	90	40	20361	101114197	up	--|
GO:0010647	positive regulation of cell communication	biological_process	0.1677	1	1	90	40	20361	101114197	up	--|
GO:0023056	positive regulation of signaling	biological_process	0.1677	1	1	90	40	20361	101114197	up	--|
GO:0016667	oxidoreductase activity, acting on a sulfur group of donors	molecular_function	0.16986	1	2	90	153	20361	1.01122e+17	up	--|--|
GO:0008202	steroid metabolic process	biological_process	0.17006	1	1	90	43	20361	101110013	up	--|
GO:0006405	RNA export from nucleus	biological_process	0.17227	1	1	90	37	20361	101103179	up	--|
GO:0005801	cis-Golgi network	cellular_component	0.17284	1	1	90	38	20361	101112577	up	--|
GO:0044237	cellular metabolic process	biological_process	0.17317	1	39	90	7223	20361	101120947,101103179,101114129,101123648,101114291,101112046,443300,101119971,101116716,100034665,101122402,101110544,101114544,101108755,101114197,101119170,101114361,101105758,101110822,101111337,101112580,105607129,101105449,443262,101120241,101109541,101114757,101109405,100127212,101121431,101106482,101110301,101110216,101113046,101123470,101104425,101119762,101119043,106991905	up	--|--|--|--|--|--|--|--|--|--|--|--|--|--|--|--|--|--|--|--|--|--|--|--|--|--|--|--|--|--|--|--|--|--|--|--|--|--|--|
GO:0008238	exopeptidase activity	molecular_function	0.17352	1	2	90	130	20361	1.01119e+17	up	--|--|
GO:1901615	organic hydroxy compound metabolic process	biological_process	0.1742	1	1	90	37	20361	101104425	up	--|
GO:0009055	electron carrier activity	molecular_function	0.1751	1	2	90	181	20361	1.00035e+17	up	--|--|
GO:0016646	oxidoreductase activity, acting on the CH-NH group of donors, NAD or NADP as acceptor	molecular_function	0.17538	1	1	90	33	20361	101109541	up	--|
GO:0003713	transcription coactivator activity	molecular_function	0.17538	1	1	90	30	20361	443300	up	--|
GO:0019205	nucleobase-containing compound kinase activity	molecular_function	0.17749	1	2	90	180	20361	1.01119e+17	up	--|--|
GO:0044403	symbiosis, encompassing mutualism through parasitism	biological_process	0.17767	1	5	90	611	20361	1.01113e+44	up	--|--|--|--|--|
GO:0005622	intracellular	cellular_component	0.17813	1	29	90	5450	20361	1.01124e+257	up	--|--|--|--|--|--|--|--|--|--|--|--|--|--|--|--|--|--|--|--|--|--|--|--|--|--|--|--|--|
GO:0006633	fatty acid biosynthetic process	biological_process	0.17987	1	1	90	42	20361	105607129	up	--|
GO:0005524	ATP binding	molecular_function	0.18051	1	13	90	1695	20361	1.01114e+116	up	--|--|--|--|--|--|--|--|--|--|--|--|--|
GO:0006816	calcium ion transport	biological_process	0.18069	1	1	90	32	20361	101110013	up	--|
GO:0032559	adenyl ribonucleotide binding	molecular_function	0.18199	1	13	90	1698	20361	1.01114e+116	up	--|--|--|--|--|--|--|--|--|--|--|--|--|
GO:0044419	interspecies interaction between organisms	biological_process	0.1824	1	5	90	615	20361	1.01114e+44	up	--|--|--|--|--|
GO:0051168	nuclear export	biological_process	0.18259	1	1	90	41	20361	101103179	up	--|
GO:0006725	cellular aromatic compound metabolic process	biological_process	0.18266	1	25	90	4289	20361	1.01111e+218	up	--|--|--|--|--|--|--|--|--|--|--|--|--|--|--|--|--|--|--|--|--|--|--|--|--|
GO:0008652	cellular amino acid biosynthetic process	biological_process	0.18312	1	2	90	153	20361	1.01115e+17	up	--|--|
GO:0044265	cellular macromolecule catabolic process	biological_process	0.18787	1	2	90	161	20361	1.01106e+17	up	--|--|
GO:0072330	monocarboxylic acid biosynthetic process	biological_process	0.18868	1	1	90	44	20361	105607129	up	--|
GO:0005635	nuclear envelope	cellular_component	0.18909	1	1	90	33	20361	101103179	up	--|
GO:0016903	oxidoreductase activity, acting on the aldehyde or oxo group of donors	molecular_function	0.19081	1	1	90	52	20361	101110822	up	--|
GO:0006401	RNA catabolic process	biological_process	0.19252	1	1	90	35	20361	101111337	up	--|
GO:0030554	adenyl nucleotide binding	molecular_function	0.19311	1	13	90	1727	20361	1.01106e+116	up	--|--|--|--|--|--|--|--|--|--|--|--|--|
GO:0016874	ligase activity	molecular_function	0.19417	1	4	90	409	20361	1.0111e+35	up	--|--|--|--|
GO:0006518	peptide metabolic process	biological_process	0.19541	1	1	90	41	20361	101114544	up	--|
GO:0004519	endonuclease activity	molecular_function	0.20483	1	2	90	173	20361	1.01111e+17	up	--|--|
GO:0019842	vitamin binding	molecular_function	0.20552	1	1	90	42	20361	101103179	up	--|
GO:0006281	DNA repair	biological_process	0.2077	1	4	90	496	20361	1.0112e+35	up	--|--|--|--|
GO:0008033	tRNA processing	biological_process	0.21039	1	2	90	161	20361	1.01114e+17	up	--|--|
GO:0046983	protein dimerization activity	molecular_function	0.21174	1	3	90	348	20361	1.01112e+23	up	--|--|--|
GO:0005746	mitochondrial respiratory chain	cellular_component	0.2119	1	1	90	51	20361	101108200	up	--|
GO:0005539	glycosaminoglycan binding	molecular_function	0.21433	1	1	90	38	20361	101119774	up	--|
GO:0043086	negative regulation of catalytic activity	biological_process	0.21578	1	1	90	43	20361	101115417	up	--|
GO:0044092	negative regulation of molecular function	biological_process	0.21578	1	1	90	43	20361	101115417	up	--|
GO:0046907	intracellular transport	biological_process	0.2174	1	6	90	763	20361	1.01118e+53	up	--|--|--|--|--|--|
GO:0001071	nucleic acid binding transcription factor activity	molecular_function	0.21788	1	6	90	804	20361	1.01122e+53	up	--|--|--|--|--|--|
GO:0003700	sequence-specific DNA binding transcription factor activity	molecular_function	0.21788	1	6	90	804	20361	1.01122e+53	up	--|--|--|--|--|--|
GO:0032182	small conjugating protein binding	molecular_function	0.21871	1	1	90	45	20361	101110822	up	--|
GO:0060590	ATPase regulator activity	molecular_function	0.21946	1	1	90	53	20361	101110013	up	--|
GO:0022904	respiratory electron transport chain	biological_process	0.22131	1	1	90	55	20361	100034665	up	--|
GO:0016817	hydrolase activity, acting on acid anhydrides	molecular_function	0.22252	1	8	90	1097	20361	1.01118e+71	up	--|--|--|--|--|--|--|--|
GO:0016702	oxidoreductase activity, acting on single donors with incorporation of molecular oxygen, incorporation of two atoms of oxygen	molecular_function	0.22343	1	1	90	55	20361	101112577	up	--|
GO:0006807	nitrogen compound metabolic process	biological_process	0.22779	1	26	90	4608	20361	1.01121e+227	up	--|--|--|--|--|--|--|--|--|--|--|--|--|--|--|--|--|--|--|--|--|--|--|--|--|--|
GO:0006313	transposition, DNA-mediated	biological_process	0.22788	1	1	90	48	20361	101105449	up	--|
GO:0032196	transposition	biological_process	0.22788	1	1	90	48	20361	101105449	up	--|
GO:0016645	oxidoreductase activity, acting on the CH-NH group of donors	molecular_function	0.22895	1	1	90	45	20361	101109541	up	--|
GO:0016042	lipid catabolic process	biological_process	0.23222	1	1	90	48	20361	101103585	up	--|
GO:0015074	DNA integration	biological_process	0.23533	1	1	90	74	20361	101105449	up	--|
GO:0016209	antioxidant activity	molecular_function	0.23565	1	1	90	64	20361	101108716	up	--|
GO:0005623	cell	cellular_component	0.23746	1	30	90	5839	20361	1.01103e+266	up	--|--|--|--|--|--|--|--|--|--|--|--|--|--|--|--|--|--|--|--|--|--|--|--|--|--|--|--|--|--|
GO:0044464	cell part	cellular_component	0.23746	1	30	90	5839	20361	1.01119e+266	up	--|--|--|--|--|--|--|--|--|--|--|--|--|--|--|--|--|--|--|--|--|--|--|--|--|--|--|--|--|--|
GO:0044272	sulfur compound biosynthetic process	biological_process	0.2404	1	1	90	45	20361	101114544	up	--|
GO:0016779	nucleotidyltransferase activity	molecular_function	0.24116	1	4	90	504	20361	1.05603e+35	up	--|--|--|--|
GO:0070469	respiratory chain	cellular_component	0.24135	1	1	90	56	20361	101108200	up	--|
GO:0043168	anion binding	molecular_function	0.24228	1	16	90	2371	20361	1.01109e+143	up	--|--|--|--|--|--|--|--|--|--|--|--|--|--|--|--|
GO:0051028	mRNA transport	biological_process	0.24318	1	1	90	53	20361	101103179	up	--|
GO:0048584	positive regulation of response to stimulus	biological_process	0.24474	1	1	90	64	20361	101114197	up	--|
GO:0006974	response to DNA damage stimulus	biological_process	0.24557	1	4	90	544	20361	1.01113e+35	up	--|--|--|--|
GO:0006082	organic acid metabolic process	biological_process	0.24591	1	4	90	470	20361	1.0111e+35	up	--|--|--|--|
GO:0006464	cellular protein modification process	biological_process	0.24643	1	10	90	1419	20361	1.0112e+89	up	--|--|--|--|--|--|--|--|--|--|
GO:0036211	protein modification process	biological_process	0.24643	1	10	90	1419	20361	1.0112e+89	up	--|--|--|--|--|--|--|--|--|--|
GO:0046483	heterocycle metabolic process	biological_process	0.25175	1	24	90	4278	20361	1.0111e+209	up	--|--|--|--|--|--|--|--|--|--|--|--|--|--|--|--|--|--|--|--|--|--|--|--|
GO:0051260	protein homooligomerization	biological_process	0.25645	1	1	90	66	20361	101113031	up	--|
GO:0006139	nucleobase-containing compound metabolic process	biological_process	0.25879	1	23	90	4120	20361	1.01111e+200	up	--|--|--|--|--|--|--|--|--|--|--|--|--|--|--|--|--|--|--|--|--|--|--|
GO:0004867	serine-type endopeptidase inhibitor activity	molecular_function	0.2615	1	1	90	61	20361	101119774	up	--|
GO:0043603	cellular amide metabolic process	biological_process	0.26194	1	1	90	58	20361	101114544	up	--|
GO:0052689	carboxylic ester hydrolase activity	molecular_function	0.26278	1	1	90	57	20361	101108200	up	--|
GO:0000989	transcription factor binding transcription factor activity	molecular_function	0.26412	1	2	90	195	20361	101123470443300	up	--|--|
GO:0003712	transcription cofactor activity	molecular_function	0.26412	1	2	90	195	20361	443300101123470	up	--|--|
GO:0070008	serine-type exopeptidase activity	molecular_function	0.26527	1	1	90	53	20361	101110301	up	--|
GO:0030170	pyridoxal phosphate binding	molecular_function	0.26677	1	1	90	54	20361	101117485	up	--|
GO:0044424	intracellular part	cellular_component	0.26704	1	26	90	5082	20361	1.0112e+230	up	--|--|--|--|--|--|--|--|--|--|--|--|--|--|--|--|--|--|--|--|--|--|--|--|--|--|
GO:0006629	lipid metabolic process	biological_process	0.26709	1	4	90	499	20361	1.01111e+35	up	--|--|--|--|
GO:1901681	sulfur compound binding	molecular_function	0.27193	1	1	90	54	20361	101119774	up	--|
GO:0009378	four-way junction helicase activity	molecular_function	0.27425	1	1	90	61	20361	101112580	up	--|
GO:0033554	cellular response to stress	biological_process	0.27569	1	4	90	581	20361	1.01119e+35	up	--|--|--|--|
GO:0006310	DNA recombination	biological_process	0.27657	1	2	90	199	20361	1.01113e+17	up	--|--|
GO:0016701	oxidoreductase activity, acting on single donors with incorporation of molecular oxygen	molecular_function	0.27734	1	1	90	68	20361	101112577	up	--|
GO:0005667	transcription factor complex	cellular_component	0.28475	1	1	90	79	20361	101119170	up	--|
GO:0019079	viral genome replication	biological_process	0.28802	1	1	90	63	20361	101112580	up	--|
GO:0004129	cytochrome-c oxidase activity	molecular_function	0.29438	1	1	90	78	20361	101114544	up	--|
GO:0016675	oxidoreductase activity, acting on a heme group of donors	molecular_function	0.29438	1	1	90	78	20361	101114544	up	--|
GO:0016676	oxidoreductase activity, acting on a heme group of donors, oxygen as acceptor	molecular_function	0.29438	1	1	90	78	20361	101114544	up	--|
GO:0008234	cysteine-type peptidase activity	molecular_function	0.29506	1	2	90	194	20361	1.01118e+17	up	--|--|
GO:0006955	immune response	biological_process	0.29522	1	2	90	322	20361	1.01103e+17	up	--|--|
GO:0051704	multi-organism process	biological_process	0.29566	1	8	90	1257	20361	1.0111e+71	up	--|--|--|--|--|--|--|--|
GO:0008610	lipid biosynthetic process	biological_process	0.29777	1	2	90	223	20361	1.05607e+17	up	--|--|
GO:0051649	establishment of localization in cell	biological_process	0.29931	1	6	90	862	20361	1.01113e+53	up	--|--|--|--|--|--|
GO:0004518	nuclease activity	molecular_function	0.30118	1	3	90	370	20361	1.01114e+26	up	--|--|--|
GO:0006403	RNA localization	biological_process	0.30142	1	1	90	66	20361	101103179	up	--|
GO:0050657	nucleic acid transport	biological_process	0.30142	1	1	90	66	20361	101103179	up	--|
GO:0050658	RNA transport	biological_process	0.30142	1	1	90	66	20361	101103179	up	--|
GO:0051236	establishment of RNA localization	biological_process	0.30142	1	1	90	66	20361	101103179	up	--|
GO:0004842	ubiquitin-protein ligase activity	molecular_function	0.30279	1	2	90	182	20361	1.0111e+17	up	--|--|
GO:0019787	small conjugating protein ligase activity	molecular_function	0.30279	1	2	90	182	20361	1.01103e+17	up	--|--|
GO:0004553	hydrolase activity, hydrolyzing O-glycosyl compounds	molecular_function	0.30693	1	2	90	214	20361	1.01109e+17	up	--|--|
GO:0004521	endoribonuclease activity	molecular_function	0.30783	1	1	90	87	20361	101114129	up	--|
GO:0003824	catalytic activity	molecular_function	0.31021	1	42	90	7631	20361	101110822,101105758,105607129,101112580,101111337,101107854,101109541,101120241,101114757,101112016,101121431,100127212,101109405,101113046,101110301,101110216,101110013,101122082,101104425,101108520,101107332,105602911,101119043,101103179,101112577,101108716,101108833,101108200,101114129,101119971,101114291,101104253,101116716,101114544,101110544,101117867,100034665,101111344,101120499,101118416…	up	--|--|--|--|--|--|--|--|--|--|--|--|--|--|--|--|--|--|--|--|--|--|--|--|--|--|--|--|--|--|--|--|--|--|--|--|--|--|--|--|--|--|
GO:0019538	protein metabolic process	biological_process	0.3131	1	17	90	3359	20361	1.01114e+152	up	--|--|--|--|--|--|--|--|--|--|--|--|--|--|--|--|--|
GO:0019028	viral capsid	cellular_component	0.31522	1	3	90	420	20361	4.433e+23	up	--|--|--|
GO:0015931	nucleobase-containing compound transport	biological_process	0.31524	1	1	90	71	20361	101103179	up	--|
GO:0006869	lipid transport	biological_process	0.31751	1	1	90	94	20361	101107332	up	--|
GO:0009057	macromolecule catabolic process	biological_process	0.31757	1	2	90	229	20361	1.01106e+17	up	--|--|
GO:0035639	purine ribonucleoside triphosphate binding	molecular_function	0.31808	1	13	90	2006	20361	1.01106e+116	up	--|--|--|--|--|--|--|--|--|--|--|--|--|
GO:0001883	purine nucleoside binding	molecular_function	0.31994	1	13	90	2009	20361	1.01115e+116	up	--|--|--|--|--|--|--|--|--|--|--|--|--|
GO:0032549	ribonucleoside binding	molecular_function	0.31994	1	13	90	2009	20361	1.01106e+116	up	--|--|--|--|--|--|--|--|--|--|--|--|--|
GO:0032550	purine ribonucleoside binding	molecular_function	0.31994	1	13	90	2009	20361	1.01115e+116	up	--|--|--|--|--|--|--|--|--|--|--|--|--|
GO:0097367	carbohydrate derivative binding	molecular_function	0.32025	1	1	90	68	20361	101119774	up	--|
GO:0032555	purine ribonucleotide binding	molecular_function	0.32181	1	13	90	2013	20361	1.00035e+116	up	--|--|--|--|--|--|--|--|--|--|--|--|--|
GO:0008380	RNA splicing	biological_process	0.32373	1	1	90	65	20361	101114129	up	--|
GO:0016055	Wnt receptor signaling pathway	biological_process	0.32505	1	1	90	70	20361	101114197	up	--|
GO:0043412	macromolecule modification	biological_process	0.32574	1	10	90	1547	20361	1.01122e+89	up	--|--|--|--|--|--|--|--|--|--|
GO:0016407	acetyltransferase activity	molecular_function	0.32672	1	1	90	82	20361	101118416	up	--|
GO:0001882	nucleoside binding	molecular_function	0.32798	1	13	90	2020	20361	1.00035e+116	up	--|--|--|--|--|--|--|--|--|--|--|--|--|
GO:0016836	hydro-lyase activity	molecular_function	0.33009	1	1	90	81	20361	101104425	up	--|
GO:0055114	oxidation-reduction process	biological_process	0.33239	1	8	90	1273	20361	1.0111e+71	up	--|--|--|--|--|--|--|--|
GO:0005737	cytoplasm	cellular_component	0.33391	1	13	90	2679	20361	1.01109e+116	up	--|--|--|--|--|--|--|--|--|--|--|--|--|
GO:0016579	protein deubiquitination	biological_process	0.33501	1	1	90	66	20361	101110822	up	--|
GO:0070646	protein modification by small protein removal	biological_process	0.33501	1	1	90	66	20361	101110822	up	--|
GO:0015002	heme-copper terminal oxidase activity	molecular_function	0.33548	1	1	90	88	20361	101114544	up	--|
GO:0030029	actin filament-based process	biological_process	0.33617	1	1	90	80	20361	101122082	up	--|
GO:0030036	actin cytoskeleton organization	biological_process	0.33617	1	1	90	80	20361	101122082	up	--|
GO:0000988	protein binding transcription factor activity	molecular_function	0.33629	1	2	90	230	20361	101123470443300	up	--|--|
GO:0017076	purine nucleotide binding	molecular_function	0.33657	1	13	90	2043	20361	1.01106e+116	up	--|--|--|--|--|--|--|--|--|--|--|--|--|
GO:0032553	ribonucleotide binding	molecular_function	0.33777	1	13	90	2039	20361	1.01114e+116	up	--|--|--|--|--|--|--|--|--|--|--|--|--|
GO:0043093	cytokinesis by binary fission	biological_process	0.34023	1	1	90	91	20361	101107332	up	--|
GO:0016459	myosin complex	cellular_component	0.34026	1	1	90	57	20361	101105758	up	--|
GO:0004857	enzyme inhibitor activity	molecular_function	0.34227	1	2	90	253	20361	1.0111e+17	up	--|--|
GO:0034470	ncRNA processing	biological_process	0.34707	1	2	90	244	20361	1.01109e+17	up	--|--|
GO:0070011	peptidase activity, acting on L-amino acid peptides	molecular_function	0.34713	1	6	90	977	20361	1.0111e+53	up	--|--|--|--|--|--|
GO:0003674	molecular_function	molecular_function	0.34795	1	82	90	17899	20361	101110983,101123648,101119774,101121659,101106372,101103405,101112046,101116391,101119971,101112577,101108833,101108716,101110879,101120499,101113247,101111344,101103585,101115060,101117126,101116716,100034665,101109989,101114400,101114544,101107854,101105403,101102733,101105256,101105758,101114361,101110822,105607129,101123470,101122082,101104425,101119762,105602911,101107332,101106482,101110301…	up	--|--|--|--|--|--|--|--|--|--|--|--|--|--|--|--|--|--|--|--|--|--|--|--|--|--|--|--|--|--|--|--|--|--|--|--|--|--|--|--|--|--|--|--|--|--|--|--|--|--|--|--|--|--|--|--|--|--|--|--|--|--|--|--|--|--|--|--|--|--|--|--|--|--|--|--|--|--|--|--|--|--|
GO:0072594	establishment of protein localization to organelle	biological_process	0.34806	1	1	90	83	20361	101118416	up	--|
GO:0016705	oxidoreductase activity, acting on paired donors, with incorporation or reduction of molecular oxygen	molecular_function	0.34901	1	2	90	217	20361	1.01103e+17	up	--|--|
GO:0019048	modulation by virus of host morphology or physiology	biological_process	0.35387	1	1	90	92	20361	101110822	up	--|
GO:0032505	reproduction of a single-celled organism	biological_process	0.35438	1	1	90	94	20361	101107332	up	--|
GO:0006261	DNA-dependent DNA replication	biological_process	0.35598	1	1	90	108	20361	101116716	up	--|
GO:0003724	RNA helicase activity	molecular_function	0.35731	1	1	90	79	20361	101112580	up	--|
GO:0002376	immune system process	biological_process	0.35911	1	2	90	357	20361	1.01103e+17	up	--|--|
GO:0006790	sulfur compound metabolic process	biological_process	0.35989	1	1	90	76	20361	101114544	up	--|
GO:0042157	lipoprotein metabolic process	biological_process	0.36078	1	1	90	109	20361	101107332	up	--|
GO:0042440	pigment metabolic process	biological_process	0.36262	1	1	90	77	20361	101104425	up	--|
GO:0000917	barrier septum assembly	biological_process	0.36347	1	1	90	97	20361	101107332	up	--|
GO:0032506	cytokinetic process	biological_process	0.36347	1	1	90	97	20361	101107332	up	--|
GO:0090529	cell septum assembly	biological_process	0.36347	1	1	90	97	20361	101107332	up	--|
GO:0016798	hydrolase activity, acting on glycosyl bonds	molecular_function	0.36621	1	2	90	243	20361	1.01109e+17	up	--|--|
GO:0006259	DNA metabolic process	biological_process	0.3693	1	7	90	1226	20361	1.01117e+62	up	--|--|--|--|--|--|--|
GO:0044267	cellular protein metabolic process	biological_process	0.37	1	13	90	2633	20361	1.0111e+116	up	--|--|--|--|--|--|--|--|--|--|--|--|--|
GO:0006631	fatty acid metabolic process	biological_process	0.37081	1	1	90	83	20361	105607129	up	--|
GO:0005577	fibrinogen complex	cellular_component	0.37388	1	1	90	104	20361	101103179	up	--|
GO:0030168	platelet activation	biological_process	0.37388	1	1	90	104	20361	101103179	up	--|
GO:0030030	cell projection organization	biological_process	0.37491	1	1	90	82	20361	101102580	up	--|
GO:0042025	host cell nucleus	cellular_component	0.38151	1	1	90	94	20361	101121431	up	--|
GO:0006399	tRNA metabolic process	biological_process	0.38185	1	2	90	249	20361	1.01114e+17	up	--|--|
GO:0005509	calcium ion binding	molecular_function	0.38206	1	4	90	554	20361	1.01104e+35	up	--|--|--|--|
GO:0030234	enzyme regulator activity	molecular_function	0.38349	1	4	90	588	20361	1.0112e+35	up	--|--|--|--|
GO:0008237	metallopeptidase activity	molecular_function	0.38681	1	2	90	223	20361	1.05607e+17	up	--|--|
GO:0000902	cell morphogenesis	biological_process	0.38813	1	1	90	98	20361	101119971	up	--|
GO:0032989	cellular component morphogenesis	biological_process	0.38813	1	1	90	98	20361	101119971	up	--|
GO:0006511	ubiquitin-dependent protein catabolic process	biological_process	0.38953	1	1	90	99	20361	101105758	up	--|
GO:0019941	modification-dependent protein catabolic process	biological_process	0.39075	1	1	90	100	20361	101105758	up	--|
GO:0043632	modification-dependent macromolecule catabolic process	biological_process	0.39075	1	1	90	100	20361	101105758	up	--|
GO:0019954	asexual reproduction	biological_process	0.39189	1	1	90	104	20361	101107332	up	--|
GO:0033647	host intracellular organelle	cellular_component	0.39249	1	1	90	98	20361	101121431	up	--|
GO:0033648	host intracellular membrane-bounded organelle	cellular_component	0.39249	1	1	90	98	20361	101121431	up	--|
GO:0006461	protein complex assembly	biological_process	0.39294	1	3	90	458	20361	1.01113e+26	up	--|--|--|
GO:0007017	microtubule-based process	biological_process	0.39336	1	2	90	231	20361	1.0112e+17	up	--|--|
GO:0070271	protein complex biogenesis	biological_process	0.39348	1	3	90	459	20361	1.01113e+26	up	--|--|--|
GO:0044003	modification by symbiont of host morphology or physiology	biological_process	0.3952	1	1	90	102	20361	101110822	up	--|
GO:0030246	carbohydrate binding	molecular_function	0.39635	1	1	90	94	20361	101103179	up	--|
GO:0009108	coenzyme biosynthetic process	biological_process	0.39637	1	1	90	87	20361	101109541	up	--|
GO:0044431	Golgi apparatus part	cellular_component	0.39693	1	1	90	89	20361	101123470	up	--|
GO:0051817	modification of morphology or physiology of other organism involved in symbiotic interaction	biological_process	0.39715	1	1	90	103	20361	101110822	up	--|
GO:0006886	intracellular protein transport	biological_process	0.39831	1	4	90	596	20361	1.01113e+35	up	--|--|--|--|
GO:0022900	electron transport chain	biological_process	0.39932	1	1	90	96	20361	100034665	up	--|
GO:0051641	cellular localization	biological_process	0.39938	1	6	90	958	20361	1.01103e+53	up	--|--|--|--|--|--|
GO:0010876	lipid localization	biological_process	0.39968	1	1	90	119	20361	101107332	up	--|
GO:1901575	organic substance catabolic process	biological_process	0.40228	1	3	90	440	20361	1.01104e+26	up	--|--|--|
GO:0001775	cell activation	biological_process	0.40296	1	1	90	118	20361	101103179	up	--|
GO:0045333	cellular respiration	biological_process	0.40531	1	1	90	103	20361	100034665	up	--|
GO:0005783	endoplasmic reticulum	cellular_component	0.40783	1	2	90	296	20361	1.01113e+17	up	--|--|
GO:0034655	nucleobase-containing compound catabolic process	biological_process	0.40942	1	1	90	87	20361	101111337	up	--|
GO:0016835	carbon-oxygen lyase activity	molecular_function	0.41013	1	1	90	103	20361	101104425	up	--|
GO:0008233	peptidase activity	molecular_function	0.41057	1	6	90	1044	20361	1.01111e+53	up	--|--|--|--|--|--|
GO:0035821	modification of morphology or physiology of other organism	biological_process	0.41358	1	1	90	108	20361	101110822	up	--|
GO:1901607	alpha-amino acid biosynthetic process	biological_process	0.41402	1	1	90	109	20361	101109541	up	--|
GO:0031967	organelle envelope	cellular_component	0.41629	1	2	90	313	20361	1.01108e+17	up	--|--|
GO:0044257	cellular protein catabolic process	biological_process	0.41675	1	1	90	119	20361	101105758	up	--|
GO:0051603	proteolysis involved in cellular protein catabolic process	biological_process	0.41675	1	1	90	119	20361	101105758	up	--|
GO:0033646	host intracellular part	cellular_component	0.42053	1	1	90	107	20361	101121431	up	--|
GO:0043656	intracellular region of host	cellular_component	0.42053	1	1	90	107	20361	101121431	up	--|
GO:0008047	enzyme activator activity	molecular_function	0.42155	1	1	90	105	20361	101105403	up	--|
GO:0036094	small molecule binding	molecular_function	0.42229	1	14	90	2343	20361	1.01106e+125	up	--|--|--|--|--|--|--|--|--|--|--|--|--|--|
GO:0016818	hydrolase activity, acting on acid anhydrides, in phosphorus-containing anhydrides	molecular_function	0.42288	1	6	90	989	20361	1.0112e+53	up	--|--|--|--|--|--|
GO:0005102	receptor binding	molecular_function	0.42345	1	4	90	759	20361	1.01103e+32	up	--|--|--|--|
GO:0000910	cytokinesis	biological_process	0.42586	1	1	90	113	20361	101107332	up	--|
GO:0006928	cellular component movement	biological_process	0.43088	1	2	90	250	20361	1.01118e+17	up	--|--|
GO:0019752	carboxylic acid metabolic process	biological_process	0.43165	1	3	90	446	20361	1.0111e+26	up	--|--|--|
GO:0033036	macromolecule localization	biological_process	0.43335	1	6	90	1008	20361	1.01103e+53	up	--|--|--|--|--|--|
GO:0032787	monocarboxylic acid metabolic process	biological_process	0.43353	1	1	90	101	20361	105607129	up	--|
GO:0004540	ribonuclease activity	molecular_function	0.43479	1	1	90	122	20361	101114129	up	--|
GO:0008855	exodeoxyribonuclease VII activity	molecular_function	0.43663	1	1	90	110	20361	101103179	up	--|
GO:0015980	energy derivation by oxidation of organic compounds	biological_process	0.43746	1	1	90	112	20361	100034665	up	--|
GO:0071822	protein complex subunit organization	biological_process	0.4381	1	3	90	504	20361	1.01113e+26	up	--|--|--|
GO:0016788	hydrolase activity, acting on ester bonds	molecular_function	0.44077	1	6	90	926	20361	1.01114e+53	up	--|--|--|--|--|--|
GO:0004672	protein kinase activity	molecular_function	0.44321	1	5	90	712	20361	1.01115e+44	up	--|--|--|--|--|
GO:0004529	exodeoxyribonuclease activity	molecular_function	0.44387	1	1	90	113	20361	101103179	up	--|
GO:0016895	exodeoxyribonuclease activity, producing 5'-phosphomonoesters	molecular_function	0.44387	1	1	90	113	20361	101103179	up	--|
GO:0016482	cytoplasmic transport	biological_process	0.44627	1	2	90	316	20361	1.01118e+17	up	--|--|
GO:0006486	protein glycosylation	biological_process	0.44732	1	1	90	111	20361	100127212	up	--|
GO:0043413	macromolecule glycosylation	biological_process	0.44732	1	1	90	111	20361	100127212	up	--|
GO:0051259	protein oligomerization	biological_process	0.44781	1	1	90	125	20361	101113031	up	--|
GO:0030674	protein binding, bridging	molecular_function	0.44783	1	1	90	124	20361	101103179	up	--|
GO:0060090	binding, bridging	molecular_function	0.44783	1	1	90	124	20361	101103179	up	--|
GO:0015629	actin cytoskeleton	cellular_component	0.44813	1	1	90	99	20361	101105758	up	--|
GO:0065007	biological regulation	biological_process	0.44912	1	27	90	6189	20361	1.01113e+236	up	--|--|--|--|--|--|--|--|--|--|--|--|--|--|--|--|--|--|--|--|--|--|--|--|--|--|--|
GO:0003678	DNA helicase activity	molecular_function	0.45089	1	1	90	118	20361	101112580	up	--|
GO:0006396	RNA processing	biological_process	0.45446	1	3	90	498	20361	1.01114e+26	up	--|--|--|
GO:0008289	lipid binding	molecular_function	0.45459	1	2	90	279	20361	1.01103e+17	up	--|--|
GO:0005996	monosaccharide metabolic process	biological_process	0.45529	1	1	90	123	20361	101108755	up	--|
GO:0044428	nuclear part	cellular_component	0.45554	1	4	90	677	20361	1.0111e+35	up	--|--|--|--|
GO:0043436	oxoacid metabolic process	biological_process	0.45593	1	3	90	463	20361	1.05607e+26	up	--|--|--|
GO:0007596	blood coagulation	biological_process	0.4566	1	1	90	130	20361	101103179	up	--|
GO:0070085	glycosylation	biological_process	0.45666	1	1	90	113	20361	100127212	up	--|
GO:0070838	divalent metal ion transport	biological_process	0.45776	1	1	90	128	20361	101110013	up	--|
GO:0006732	coenzyme metabolic process	biological_process	0.46019	1	1	90	105	20361	101109541	up	--|
GO:0005856	cytoskeleton	cellular_component	0.46051	1	3	90	517	20361	1.01107e+26	up	--|--|--|
GO:0030163	protein catabolic process	biological_process	0.46084	1	1	90	132	20361	101105758	up	--|
GO:0004866	endopeptidase inhibitor activity	molecular_function	0.46088	1	1	90	127	20361	101119774	up	--|
GO:0061135	endopeptidase regulator activity	molecular_function	0.46088	1	1	90	127	20361	101119774	up	--|
GO:0031975	envelope	cellular_component	0.4642	1	2	90	338	20361	1.01108e+17	up	--|--|
GO:0000152	nuclear ubiquitin ligase complex	cellular_component	0.46506	1	1	90	116	20361	101110301	up	--|
GO:0005680	anaphase-promoting complex	cellular_component	0.46506	1	1	90	116	20361	101110301	up	--|
GO:0031461	cullin-RING ubiquitin ligase complex	cellular_component	0.46506	1	1	90	116	20361	101110301	up	--|
GO:0051258	protein polymerization	biological_process	0.46617	1	1	90	141	20361	101103179	up	--|
GO:0009101	glycoprotein biosynthetic process	biological_process	0.46841	1	1	90	118	20361	100127212	up	--|
GO:0034061	DNA polymerase activity	molecular_function	0.47078	1	1	90	126	20361	101109405	up	--|
GO:0065003	macromolecular complex assembly	biological_process	0.47204	1	3	90	536	20361	1.01108e+26	up	--|--|--|
GO:0000151	ubiquitin ligase complex	cellular_component	0.47417	1	1	90	118	20361	101110301	up	--|
GO:0009100	glycoprotein metabolic process	biological_process	0.47612	1	1	90	120	20361	100127212	up	--|
GO:0005794	Golgi apparatus	cellular_component	0.47918	1	1	90	118	20361	101123470	up	--|
GO:0044444	cytoplasmic part	cellular_component	0.48197	1	9	90	2124	20361	1.01121e+80	up	--|--|--|--|--|--|--|--|--|
GO:0043565	sequence-specific DNA binding	molecular_function	0.4834	1	3	90	520	20361	1.01122e+26	up	--|--|--|
GO:0005743	mitochondrial inner membrane	cellular_component	0.48578	1	1	90	157	20361	101108200	up	--|
GO:0016740	transferase activity	molecular_function	0.48911	1	15	90	2738	20361	1.01106e+134	up	--|--|--|--|--|--|--|--|--|--|--|--|--|--|--|
GO:0003676	nucleic acid binding	molecular_function	0.48954	1	18	90	3829	20361	1.01111e+161	up	--|--|--|--|--|--|--|--|--|--|--|--|--|--|--|--|--|--|
GO:0005882	intermediate filament	cellular_component	0.49072	1	1	90	193	20361	101107332	up	--|
GO:0045111	intermediate filament cytoskeleton	cellular_component	0.49072	1	1	90	193	20361	101107332	up	--|
GO:0050790	regulation of catalytic activity	biological_process	0.49154	1	1	90	116	20361	101115417	up	--|
GO:0071702	organic substance transport	biological_process	0.4919	1	6	90	1093	20361	1.01103e+53	up	--|--|--|--|--|--|
GO:0005654	nucleoplasm	cellular_component	0.49237	1	2	90	334	20361	1.01123e+17	up	--|--|
GO:0044451	nucleoplasm part	cellular_component	0.49237	1	2	90	334	20361	1.01119e+17	up	--|--|
GO:0010941	regulation of cell death	biological_process	0.49364	1	1	90	134	20361	101122082	up	--|
GO:0042981	regulation of apoptotic process	biological_process	0.49364	1	1	90	134	20361	101122082	up	--|
GO:0043067	regulation of programmed cell death	biological_process	0.49364	1	1	90	134	20361	101122082	up	--|
GO:0016796	exonuclease activity, active with either ribo- or deoxyribonucleic acids and producing 5'-phosphomonoesters	molecular_function	0.4951	1	1	90	128	20361	101103179	up	--|
GO:0001076	RNA polymerase II transcription factor binding transcription factor activity	molecular_function	0.49724	1	1	90	135	20361	101123470	up	--|
GO:0001104	RNA polymerase II transcription cofactor activity	molecular_function	0.49724	1	1	90	135	20361	101123470	up	--|
GO:0016616	oxidoreductase activity, acting on the CH-OH group of donors, NAD or NADP as acceptor	molecular_function	0.49771	1	1	90	130	20361	101110013	up	--|
GO:0044455	mitochondrial membrane part	cellular_component	0.50041	1	1	90	153	20361	101108200	up	--|
GO:0016592	mediator complex	cellular_component	0.50257	1	1	90	137	20361	101123470	up	--|
GO:0007599	hemostasis	biological_process	0.50406	1	1	90	153	20361	101103179	up	--|
GO:0050817	coagulation	biological_process	0.50406	1	1	90	153	20361	101103179	up	--|
GO:0050878	regulation of body fluid levels	biological_process	0.50406	1	1	90	153	20361	101103179	up	--|
GO:0034660	ncRNA metabolic process	biological_process	0.50433	1	2	90	331	20361	1.01109e+17	up	--|--|
GO:0022607	cellular component assembly	biological_process	0.50485	1	4	90	791	20361	1.01103e+35	up	--|--|--|--|
GO:0044723	single-organism carbohydrate metabolic process	biological_process	0.50638	1	2	90	331	20361	1.01109e+17	up	--|--|
GO:0060589	nucleoside-triphosphatase regulator activity	molecular_function	0.50701	1	2	90	278	20361	1.01114e+17	up	--|--|
GO:0051301	cell division	biological_process	0.50969	1	1	90	145	20361	101107332	up	--|
GO:0044270	cellular nitrogen compound catabolic process	biological_process	0.51055	1	1	90	123	20361	101111337	up	--|
GO:0046700	heterocycle catabolic process	biological_process	0.51055	1	1	90	123	20361	101111337	up	--|
GO:0072511	divalent inorganic cation transport	biological_process	0.51125	1	1	90	143	20361	101110013	up	--|
GO:0000166	nucleotide binding	molecular_function	0.51162	1	13	90	2299	20361	1.01109e+116	up	--|--|--|--|--|--|--|--|--|--|--|--|--|
GO:1901265	nucleoside phosphate binding	molecular_function	0.51162	1	13	90	2299	20361	1.01115e+116	up	--|--|--|--|--|--|--|--|--|--|--|--|--|
GO:0033643	host cell part	cellular_component	0.51299	1	1	90	135	20361	101121431	up	--|
GO:0019866	organelle inner membrane	cellular_component	0.51377	1	1	90	164	20361	101108200	up	--|
GO:0065009	regulation of molecular function	biological_process	0.51473	1	1	90	125	20361	101115417	up	--|
GO:0043933	macromolecular complex subunit organization	biological_process	0.51552	1	3	90	583	20361	1.01113e+26	up	--|--|--|
GO:0018995	host	cellular_component	0.52178	1	1	90	139	20361	101121431	up	--|
GO:0043245	extraorganismal space	cellular_component	0.52178	1	1	90	139	20361	101121431	up	--|
GO:0043657	host cell	cellular_component	0.52178	1	1	90	139	20361	101121431	up	--|
GO:0044215	other organism	cellular_component	0.52178	1	1	90	139	20361	101121431	up	--|
GO:0044216	other organism cell	cellular_component	0.52178	1	1	90	139	20361	101121431	up	--|
GO:0044217	other organism part	cellular_component	0.52178	1	1	90	139	20361	101121431	up	--|
GO:0034613	cellular protein localization	biological_process	0.52535	1	4	90	697	20361	1.01103e+35	up	--|--|--|--|
GO:0070727	cellular macromolecule localization	biological_process	0.52535	1	4	90	697	20361	1.01113e+35	up	--|--|--|--|
GO:0016043	cellular component organization	biological_process	0.52822	1	8	90	1596	20361	1.01122e+71	up	--|--|--|--|--|--|--|--|
GO:0006520	cellular amino acid metabolic process	biological_process	0.52854	1	2	90	335	20361	1.0111e+17	up	--|--|
GO:1901361	organic cyclic compound catabolic process	biological_process	0.52959	1	1	90	129	20361	101111337	up	--|
GO:0042060	wound healing	biological_process	0.53049	1	1	90	170	20361	101103179	up	--|
GO:0050789	regulation of biological process	biological_process	0.53548	1	25	90	5952	20361	4.433e+218	up	--|--|--|--|--|--|--|--|--|--|--|--|--|--|--|--|--|--|--|--|--|--|--|--|--|
GO:0012505	endomembrane system	cellular_component	0.53726	1	2	90	343	20361	1.01113e+17	up	--|--|
GO:0006468	protein phosphorylation	biological_process	0.53894	1	4	90	617	20361	1.01114e+35	up	--|--|--|--|
GO:0019439	aromatic compound catabolic process	biological_process	0.53927	1	1	90	132	20361	101111337	up	--|
GO:0016614	oxidoreductase activity, acting on CH-OH group of donors	molecular_function	0.53994	1	1	90	145	20361	101110013	up	--|
GO:0051188	cofactor biosynthetic process	biological_process	0.54478	1	1	90	136	20361	101109541	up	--|
GO:0005543	phospholipid binding	molecular_function	0.54969	1	1	90	124	20361	101103179	up	--|
GO:0004197	cysteine-type endopeptidase activity	molecular_function	0.5522	1	1	90	142	20361	101117867	up	--|
GO:0016462	pyrophosphatase activity	molecular_function	0.55271	1	5	90	934	20361	1.01113e+44	up	--|--|--|--|--|
GO:1901605	alpha-amino acid metabolic process	biological_process	0.55288	1	1	90	156	20361	101109541	up	--|
GO:0006913	nucleocytoplasmic transport	biological_process	0.55871	1	1	90	179	20361	101103179	up	--|
GO:0051169	nuclear transport	biological_process	0.55871	1	1	90	179	20361	101103179	up	--|
GO:0030414	peptidase inhibitor activity	molecular_function	0.559	1	1	90	165	20361	101119774	up	--|
GO:0061134	peptidase regulator activity	molecular_function	0.559	1	1	90	165	20361	101119774	up	--|
GO:0050794	regulation of cellular process	biological_process	0.56055	1	24	90	5809	20361	1.01103e+209	up	--|--|--|--|--|--|--|--|--|--|--|--|--|--|--|--|--|--|--|--|--|--|--|--|
GO:0016247	channel regulator activity	molecular_function	0.56392	1	1	90	148	20361	101110013	up	--|
GO:0006357	regulation of transcription from RNA polymerase II promoter	biological_process	0.56432	1	1	90	169	20361	101123470	up	--|
GO:0048037	cofactor binding	molecular_function	0.56892	1	2	90	363	20361	1.0111e+17	up	--|--|
GO:0004527	exonuclease activity	molecular_function	0.56933	1	1	90	154	20361	101103179	up	--|
GO:0004536	deoxyribonuclease activity	molecular_function	0.57204	1	1	90	155	20361	101103179	up	--|
GO:0006915	apoptotic process	biological_process	0.57256	1	1	90	177	20361	101122082	up	--|
GO:0012501	programmed cell death	biological_process	0.57256	1	1	90	177	20361	101122082	up	--|
GO:0009611	response to wounding	biological_process	0.57398	1	1	90	193	20361	101103179	up	--|
GO:0044423	virion part	cellular_component	0.57488	1	3	90	617	20361	4.433e+23	up	--|--|--|
GO:0015031	protein transport	biological_process	0.57736	1	4	90	758	20361	1.01113e+35	up	--|--|--|--|
GO:0065008	regulation of biological quality	biological_process	0.58026	1	3	90	631	20361	1.01103e+26	up	--|--|--|
GO:0045184	establishment of protein localization	biological_process	0.58071	1	4	90	762	20361	1.01113e+35	up	--|--|--|--|
GO:0043228	non-membrane-bounded organelle	cellular_component	0.58349	1	6	90	1654	20361	1.01122e+53	up	--|--|--|--|--|--|
GO:0043232	intracellular non-membrane-bounded organelle	cellular_component	0.58349	1	6	90	1654	20361	1.0112e+53	up	--|--|--|--|--|--|
GO:0005198	structural molecule activity	molecular_function	0.58578	1	5	90	1453	20361	1.01106e+41	up	--|--|--|--|--|
GO:0042592	homeostatic process	biological_process	0.58939	1	1	90	205	20361	101119774	up	--|
GO:0071705	nitrogen compound transport	biological_process	0.5906	1	1	90	183	20361	101103179	up	--|
GO:1901363	heterocyclic compound binding	molecular_function	0.59383	1	27	90	5697	20361	1.01106e+242	up	--|--|--|--|--|--|--|--|--|--|--|--|--|--|--|--|--|--|--|--|--|--|--|--|--|--|--|
GO:0097159	organic cyclic compound binding	molecular_function	0.59465	1	27	90	5698	20361	1.0112e+242	up	--|--|--|--|--|--|--|--|--|--|--|--|--|--|--|--|--|--|--|--|--|--|--|--|--|--|--|
GO:0051701	interaction with host	biological_process	0.59674	1	1	90	185	20361	101110822	up	--|
GO:0016747	transferase activity, transferring acyl groups other than amino-acyl groups	molecular_function	0.60163	1	1	90	177	20361	101118416	up	--|
GO:0071840	cellular component organization or biogenesis	biological_process	0.60662	1	8	90	1727	20361	1.01103e+71	up	--|--|--|--|--|--|--|--|
GO:0005975	carbohydrate metabolic process	biological_process	0.60861	1	3	90	608	20361	1.01121e+26	up	--|--|--|
GO:0016310	phosphorylation	biological_process	0.60988	1	4	90	695	20361	1.01111e+35	up	--|--|--|--|
GO:0005506	iron ion binding	molecular_function	0.61026	1	1	90	224	20361	101103179	up	--|
GO:0044085	cellular component biogenesis	biological_process	0.61361	1	4	90	917	20361	1.01103e+35	up	--|--|--|--|
GO:0005789	endoplasmic reticulum membrane	cellular_component	0.61505	1	1	90	203	20361	101113078	up	--|
GO:0005085	guanyl-nucleotide exchange factor activity	molecular_function	0.61549	1	1	90	134	20361	101113888	up	--|
GO:0044432	endoplasmic reticulum part	cellular_component	0.62175	1	1	90	208	20361	101113078	up	--|
GO:0019012	virion	cellular_component	0.62374	1	3	90	663	20361	1.01117e+23	up	--|--|--|
GO:0009653	anatomical structure morphogenesis	biological_process	0.62574	1	1	90	197	20361	101119971	up	--|
GO:0016820	hydrolase activity, acting on acid anhydrides, catalyzing transmembrane movement of substances	molecular_function	0.6259	1	1	90	168	20361	100034665	up	--|
GO:0003735	structural constituent of ribosome	molecular_function	0.62612	1	2	90	831	20361	1.0112e+17	up	--|--|
GO:0005575	cellular_component	cellular_component	0.62855	1	50	90	11755	20361	101107854,101113031,101105449,101112016,101103225,101110822,101105758,101114361,101121239,101111337,101123470,101122082,101107332,106991905,101119771,101119762,101119043,101106482,101121431,101109405,101110301,101113046,101110013,101105579,101123648,101114129,101119971,101111334,101116391,443300,101113888,101103179,101113078,101120947,101103129,101102580,101112577,101108716,101108200,101108755,10…	up	--|--|--|--|--|--|--|--|--|--|--|--|--|--|--|--|--|--|--|--|--|--|--|--|--|--|--|--|--|--|--|--|--|--|--|--|--|--|--|--|--|--|--|--|--|--|--|--|--|--|
GO:0042175	nuclear outer membrane-endoplasmic reticulum membrane network	cellular_component	0.62977	1	1	90	209	20361	101113078	up	--|
GO:0005615	extracellular space	cellular_component	0.63087	1	1	90	200	20361	101103179	up	--|
GO:0008134	transcription factor binding	molecular_function	0.63109	1	1	90	190	20361	101112580	up	--|
GO:0004222	metalloendopeptidase activity	molecular_function	0.63679	1	1	90	176	20361	101107854	up	--|
GO:0003899	DNA-directed RNA polymerase activity	molecular_function	0.63697	1	1	90	215	20361	101116716	up	--|
GO:0051186	cofactor metabolic process	biological_process	0.64108	1	1	90	181	20361	101109541	up	--|
GO:0006950	response to stress	biological_process	0.644	1	5	90	1179	20361	1.0112e+44	up	--|--|--|--|--|
GO:0005840	ribosome	cellular_component	0.64495	1	2	90	840	20361	1.0111e+17	up	--|--|
GO:0006810	transport	biological_process	0.64554	1	14	90	2839	20361	1.00035e+125	up	--|--|--|--|--|--|--|--|--|--|--|--|--|--|
GO:0051234	establishment of localization	biological_process	0.64812	1	14	90	2845	20361	1.01118e+125	up	--|--|--|--|--|--|--|--|--|--|--|--|--|--|
GO:0016773	phosphotransferase activity, alcohol group as acceptor	molecular_function	0.64904	1	5	90	914	20361	1.01114e+44	up	--|--|--|--|--|
GO:0008219	cell death	biological_process	0.65139	1	1	90	210	20361	101122082	up	--|
GO:0016265	death	biological_process	0.65139	1	1	90	210	20361	101122082	up	--|
GO:0035556	intracellular signal transduction	biological_process	0.65449	1	4	90	800	20361	1.01114e+35	up	--|--|--|--|
GO:0044459	plasma membrane part	cellular_component	0.65813	1	1	90	214	20361	101112016	up	--|
GO:0005179	hormone activity	molecular_function	0.65946	1	1	90	245	20361	101109989	up	--|
GO:0044430	cytoskeletal part	cellular_component	0.66336	1	2	90	469	20361	1.01107e+17	up	--|--|
GO:0006260	DNA replication	biological_process	0.66457	1	2	90	447	20361	1.01109e+17	up	--|--|
GO:0008104	protein localization	biological_process	0.66617	1	4	90	847	20361	1.01103e+35	up	--|--|--|--|
GO:0007010	cytoskeleton organization	biological_process	0.66712	1	2	90	426	20361	1.01124e+17	up	--|--|
GO:0004386	helicase activity	molecular_function	0.67389	1	1	90	213	20361	101112580	up	--|
GO:0031966	mitochondrial membrane	cellular_component	0.675	1	1	90	251	20361	101108200	up	--|
GO:0009405	pathogenesis	biological_process	0.67833	1	2	90	442	20361	1.01103e+17	up	--|--|
GO:0031981	nuclear lumen	cellular_component	0.67884	1	2	90	470	20361	1.01119e+17	up	--|--|
GO:0044281	small molecule metabolic process	biological_process	0.68247	1	4	90	890	20361	1.05607e+35	up	--|--|--|--|
GO:0042578	phosphoric ester hydrolase activity	molecular_function	0.69114	1	2	90	377	20361	1.01111e+17	up	--|--|
GO:0006091	generation of precursor metabolites and energy	biological_process	0.69142	1	1	90	222	20361	100034665	up	--|
GO:0004252	serine-type endopeptidase activity	molecular_function	0.6916	1	1	90	273	20361	101110301	up	--|
GO:0043234	protein complex	cellular_component	0.69219	1	9	90	2052	20361	1.01123e+80	up	--|--|--|--|--|--|--|--|--|
GO:0006508	proteolysis	biological_process	0.69721	1	3	90	769	20361	1.01106e+26	up	--|--|--|
GO:0043233	organelle lumen	cellular_component	0.70324	1	2	90	497	20361	1.01119e+17	up	--|--|
GO:0070013	intracellular organelle lumen	cellular_component	0.70324	1	2	90	497	20361	1.01123e+17	up	--|--|
GO:0033365	protein localization to organelle	biological_process	0.70485	1	1	90	253	20361	101118416	up	--|
GO:0048869	cellular developmental process	biological_process	0.70514	1	1	90	258	20361	101119971	up	--|
GO:0005740	mitochondrial envelope	cellular_component	0.70519	1	1	90	280	20361	101108200	up	--|
GO:0044446	intracellular organelle part	cellular_component	0.70602	1	8	90	1890	20361	1.01106e+71	up	--|--|--|--|--|--|--|--|
GO:0031974	membrane-enclosed lumen	cellular_component	0.70731	1	2	90	504	20361	1.01123e+17	up	--|--|
GO:0004175	endopeptidase activity	molecular_function	0.70941	1	3	90	775	20361	1.01118e+26	up	--|--|--|
GO:0009056	catabolic process	biological_process	0.70994	1	3	90	703	20361	1.01111e+26	up	--|--|--|
GO:0006605	protein targeting	biological_process	0.70998	1	1	90	255	20361	101118416	up	--|
GO:0044422	organelle part	cellular_component	0.71333	1	8	90	1902	20361	1.01106e+71	up	--|--|--|--|--|--|--|--|
GO:0017111	nucleoside-triphosphatase activity	molecular_function	0.72105	1	4	90	918	20361	1.01106e+35	up	--|--|--|--|
GO:0044421	extracellular region part	cellular_component	0.72532	1	2	90	482	20361	1.01103e+17	up	--|--|
GO:0051179	localization	biological_process	0.72639	1	14	90	2998	20361	1.01113e+125	up	--|--|--|--|--|--|--|--|--|--|--|--|--|--|
GO:0004674	protein serine/threonine kinase activity	molecular_function	0.72651	1	1	90	197	20361	101114291	up	--|
GO:0006366	transcription from RNA polymerase II promoter	biological_process	0.73173	1	1	90	262	20361	101123470	up	--|
GO:0044429	mitochondrial part	cellular_component	0.73505	1	1	90	305	20361	101108200	up	--|
GO:0044767	single-organism developmental process	biological_process	0.7471	1	1	90	273	20361	101119971	up	--|
GO:0003677	DNA binding	molecular_function	0.75022	1	10	90	2483	20361	1.06992e+89	up	--|--|--|--|--|--|--|--|--|--|
GO:1901566	organonitrogen compound biosynthetic process	biological_process	0.75303	1	2	90	516	20361	1.01115e+17	up	--|--|
GO:0048856	anatomical structure development	biological_process	0.75827	1	1	90	297	20361	101119971	up	--|
GO:0034062	RNA polymerase activity	molecular_function	0.76138	1	1	90	288	20361	101116716	up	--|
GO:0009966	regulation of signal transduction	biological_process	0.76174	1	1	90	231	20361	101114197	up	--|
GO:0030695	GTPase regulator activity	molecular_function	0.76848	1	1	90	226	20361	101113888	up	--|
GO:0016746	transferase activity, transferring acyl groups	molecular_function	0.76943	1	1	90	274	20361	101118416	up	--|
GO:0015078	hydrogen ion transmembrane transporter activity	molecular_function	0.77056	1	1	90	297	20361	101114544	up	--|
GO:0030529	ribonucleoprotein complex	cellular_component	0.77432	1	2	90	972	20361	1.0112e+17	up	--|--|
GO:0003779	actin binding	molecular_function	0.77607	1	1	90	271	20361	101123648	up	--|
GO:0010646	regulation of cell communication	biological_process	0.77611	1	1	90	239	20361	101114197	up	--|
GO:0023051	regulation of signaling	biological_process	0.77639	1	1	90	240	20361	101114197	up	--|
GO:0043623	cellular protein complex assembly	biological_process	0.78063	1	1	90	305	20361	101103179	up	--|
GO:0050662	coenzyme binding	molecular_function	0.78354	1	1	90	289	20361	101110013	up	--|
GO:0048522	positive regulation of cellular process	biological_process	0.7888	1	1	90	306	20361	101114197	up	--|
GO:0006412	translation	biological_process	0.7891	1	2	90	1001	20361	1.0111e+17	up	--|--|
GO:0008236	serine-type peptidase activity	molecular_function	0.79352	1	1	90	347	20361	101110301	up	--|
GO:0017171	serine hydrolase activity	molecular_function	0.79352	1	1	90	347	20361	101110301	up	--|
GO:0022402	cell cycle process	biological_process	0.80074	1	1	90	339	20361	101107332	up	--|
GO:0031090	organelle membrane	cellular_component	0.80304	1	2	90	615	20361	1.01113e+17	up	--|--|
GO:0044248	cellular catabolic process	biological_process	0.80558	1	2	90	573	20361	1.01106e+17	up	--|--|
GO:0044255	cellular lipid metabolic process	biological_process	0.80738	1	1	90	304	20361	105607129	up	--|
GO:0016020	membrane	cellular_component	0.80858	1	26	90	6737	20361	1.01119e+233	up	--|--|--|--|--|--|--|--|--|--|--|--|--|--|--|--|--|--|--|--|--|--|--|--|--|--|
GO:0048583	regulation of response to stimulus	biological_process	0.8107	1	1	90	280	20361	101114197	up	--|
GO:0048518	positive regulation of biological process	biological_process	0.81487	1	1	90	337	20361	101114197	up	--|
GO:0031224	intrinsic to membrane	cellular_component	0.83027	1	13	90	4149	20361	1.01117e+116	up	--|--|--|--|--|--|--|--|--|--|--|--|--|
GO:0044425	membrane part	cellular_component	0.83407	1	16	90	4795	20361	1.01117e+143	up	--|--|--|--|--|--|--|--|--|--|--|--|--|--|--|--|
GO:0032991	macromolecular complex	cellular_component	0.83888	1	10	90	2979	20361	1.01103e+89	up	--|--|--|--|--|--|--|--|--|--|
GO:0034622	cellular macromolecular complex assembly	biological_process	0.84015	1	1	90	385	20361	101103179	up	--|
GO:0005886	plasma membrane	cellular_component	0.84024	1	1	90	371	20361	101112016	up	--|
GO:0016829	lyase activity	molecular_function	0.85332	1	1	90	350	20361	101104425	up	--|
GO:0016757	transferase activity, transferring glycosyl groups	molecular_function	0.86276	1	1	90	375	20361	100127212	up	--|
GO:1901137	carbohydrate derivative biosynthetic process	biological_process	0.86633	1	1	90	390	20361	100127212	up	--|
GO:0051716	cellular response to stimulus	biological_process	0.86846	1	12	90	4042	20361	1.01122e+107	up	--|--|--|--|--|--|--|--|--|--|--|--|
GO:0003723	RNA binding	molecular_function	0.87644	1	2	90	782	20361	1.01113e+17	up	--|--|
GO:1901564	organonitrogen compound metabolic process	biological_process	0.87838	1	3	90	967	20361	1.01113e+26	up	--|--|--|
GO:0007155	cell adhesion	biological_process	0.88459	1	1	90	388	20361	101120947	up	--|
GO:0005576	extracellular region	cellular_component	0.88715	1	5	90	1623	20361	1.01103e+44	up	--|--|--|--|--|
GO:0000003	reproduction	biological_process	0.8874	1	1	90	453	20361	101107332	up	--|
GO:0022610	biological adhesion	biological_process	0.88777	1	1	90	396	20361	101120947	up	--|
[truncated: 913 more rows]

## Sheet: Supplementary material 6C
Supplementary material 6C GO enrichment of differentially expressed mRNAs in MM_L_P vs ww_L_P.
[truncated: 1,642 more rows]

[truncated: 1 more sheets: Supplementary material 6D]
