# Supplementary material for: Pineal gland transcriptomic profiling reveals the differential regulation of lncRNA and mRNA related to prolificacy in STH sheep with two FecB genotypes
Source: BMC Genom Data. 2021 Feb 18;22:9. doi: 10.1186/s12863-020-00957-w (PMC7893892; doi:10.1186/s12863-020-00957-w)
Supplement: Supplementary file 17 — Additional file 17: Supplementary material 7A. Total set of the top 20 KEGG enrichment pathways for differentially expressed lncRNA targets in MM_FP vs MM_LP. Supplementary material 7B. Total set of the top 20 KEGG enrichment pathways for differentially expressed lncRNA targets in MM_FP vs ww_FP. Supplementary material 7C. Total set of the top 20 KEGG enrichment pathways for differentially expressed lncRNA targets in MM_LP vs ww_LP. Supplementary material 7D. Total set of the top 20 KEGG enrichment pathways for differentially expressed lncRNA targets in ww_FP vs ww_LP. [file 12863_2020_957_MOESM17_ESM.xls]

## Sheet: Supplementary material 7A
Supplementary material 7A Total set of the top 20 KEGG enrichment pathways for differentially expressed lncRNA targets in MM_F_P vs MM_L_P.
pathway_term	rich_factor	qvalue	gene_number	Pvalue	-Log10(Pvalue)	regulation
Cell adhesion molecules (CAMs)	0.102564	0.0483842	16	0.000215041	3.66748	up
Staphylococcus aureus infection	0.138462	0.0596332	9	0.000768333	3.11445	up
Glutathione metabolism	0.150943	0.0596332	8	0.000903412	3.04411	up
Bile secretion	0.120482	0.0596332	10	0.00106015	2.97463	up
Metabolism of xenobiotics by cytochrome P450	0.112903	0.358725	7	0.00797166	2.09845	up
Chemical carcinogenesis	0.0958904	0.644947	7	0.0171986	1.76451	up
Drug metabolism - cytochrome P450	0.1	0.684041	6	0.0224066	1.64962	up
Systemic lupus erythematosus	0.0689655	0.684041	10	0.034936	1.45673	up
Tuberculosis	0.0621762	0.684041	12	0.0423359	1.37329	up
Phenylalanine metabolism	0.142857	0.684041	3	0.0442627	1.35396	up
Sulfur relay system	0.222222	0.684041	2	0.0498975	1.30192	up
Adipocytokine signaling pathway	0.0810811	0.684041	6	0.0504952	1.29675	up
Small cell lung cancer	0.0744681	0.684041	7	0.0517712	1.28591	up
Tight junction	0.0666667	0.684041	9	0.0518941	1.28488	up
Viral myocarditis	0.08	0.684041	6	0.0530705	1.27515	up
Asthma	0.102564	0.684041	4	0.0540915	1.26687	up
Ascorbate and aldarate metabolism	0.130435	0.684041	3	0.0541695	1.26624	up
Arachidonic acid metabolism	0.0779221	0.684041	6	0.0584567	1.23317	up
Intestinal immune network for IgA production	0.0862069	0.684041	5	0.0584583	1.23315	up
Leishmaniasis	0.0769231	0.684041	6	0.0612678	1.21277	up
Prion diseases	0.030303	0.0470991	1	0.0122851	1.91062	down
Primary immunodeficiency	0.030303	0.0470991	1	0.0122851	1.91062	down
Aminoacyl-tRNA biosynthesis	0.0208333	0.0470991	1	0.0176622	1.75296	down
Olfactory transduction	0.00240385	0.0696397	2	0.0348199	1.45817	down
FoxO signaling pathway	0.00757576	0.0741538	1	0.0472959	1.32518	down
Cell adhesion molecules (CAMs)	0.00641026	0.0741538	1	0.0556154	1.25481	down
MicroRNAs in cancer	0.00543478	0.0745597	1	0.0652398	1.18549	down
MAPK signaling pathway	0.00392157	0.0892548	1	0.0892548	1.04937	down

## Sheet: Supplementary material 7B
Supplementary material 7B Total set of the top 20 KEGG enrichment pathways for differentially expressed lncRNA targets in MM_F_P vs ww_F_P.
pathway_term	rich_factor	qvalue	gene_number	Pvalue	-Log10(Pvalue)	regulation
Phosphatidylinositol signaling system	0.0375	0.625043	3	0.0126415	1.8982	up
Chagas disease (American trypanosomiasis)	0.026087	0.625043	3	0.031734	1.49847	up
Platelet activation	0.0223881	0.625043	3	0.0460723	1.33656	up
Inositol phosphate metabolism	0.0327869	0.625043	2	0.0521736	1.28255	up
RNA transport	0.0179641	0.625043	3	0.077206	1.11235	up
Apoptosis	0.0227273	0.625043	2	0.0968147	1.01406	up
Nitrogen metabolism	0.0555556	0.625043	1	0.105019	0.978733	up
Epstein-Barr virus infection	0.0153061	0.625043	3	0.110356	0.957203	up
Inflammatory mediator regulation of TRP channels	0.02	0.625043	2	0.119159	0.923874	up
Melanogenesis	0.019802	0.625043	2	0.121075	0.916945	up
Estrogen signaling pathway	0.0196078	0.625043	2	0.122999	0.910098	up
Rap1 signaling pathway	0.0141509	0.625043	3	0.13062	0.88399	up
TNF signaling pathway	0.0181818	0.625043	2	0.138648	0.858085	up
Amoebiasis	0.0176991	0.625043	2	0.144625	0.839757	up
Cholinergic synapse	0.0175439	0.625043	2	0.146629	0.83378	up
Thyroid hormone signaling pathway	0.0169492	0.625043	2	0.154702	0.810503	up
AMPK signaling pathway	0.015873	0.625043	2	0.171092	0.766769	up
Vascular smooth muscle contraction	0.015873	0.625043	2	0.171092	0.766769	up
FoxO signaling pathway	0.0151515	0.625043	2	0.183567	0.736206	up
Tyrosine metabolism	0.0294118	0.625043	1	0.184906	0.733048	up
Prostate cancer	0.045977	0.810754	4	0.0133887	1.87326	down
TNF signaling pathway	0.0363636	0.810754	4	0.0280192	1.55254	down
MicroRNAs in cancer	0.0271739	0.810754	5	0.0422762	1.3739	down
p53 signaling pathway	0.0384615	0.810754	3	0.0480984	1.31787	down
Progesterone-mediated oocyte maturation	0.0322581	0.810754	3	0.0723653	1.14047	down
Small cell lung cancer	0.0319149	0.810754	3	0.0741459	1.12991	down
PI3K-Akt signaling pathway	0.0196629	0.810754	7	0.0743117	1.12894	down
Fatty acid degradation	0.0465116	0.810754	2	0.0749169	1.12542	down
Viral carcinogenesis	0.0227273	0.810754	5	0.0769584	1.11374	down
Type II diabetes mellitus	0.0444444	0.810754	2	0.0807601	1.0928	down
Glycerophospholipid metabolism	0.029703	0.810754	3	0.0871427	1.05977	down
Fatty acid metabolism	0.0416667	0.810754	2	0.0897771	1.04683	down
Ether lipid metabolism	0.0408163	0.810754	2	0.0928462	1.03224	down
Endometrial cancer	0.0384615	0.810754	2	0.102231	0.990418	down
Non-small cell lung cancer	0.037037	0.810754	2	0.108626	0.964065	down
ABC transporters	0.0363636	0.810754	2	0.111863	0.951314	down
Cholinergic synapse	0.0263158	0.810754	3	0.113579	0.944701	down
VEGF signaling pathway	0.0327869	0.810754	2	0.131779	0.880154	down
Pancreatic cancer	0.03125	0.810754	2	0.14202	0.84765	down
Glycosphingolipid biosynthesis - globo series	0.0666667	0.810754	1	0.149035	0.826713	down

## Sheet: Supplementary material 7C
Supplementary material 7C Total set of the top 20 KEGG enrichment pathways for differentially expressed lncRNA targets in MM_L_P vs ww_L_P.
pathway_term	rich_factor	qvalue	gene_number	Pvalue	-Log10(Pvalue)	regulation
Olfactory transduction	0.0504808	4.24483e-08	42	2.49696e-10	9.60259	up
Dorso-ventral axis formation	0.12	0.554154	3	0.00985336	2.00642	up
Thyroid hormone signaling pathway	0.0508475	0.554154	6	0.0147772	1.83041	up
Insulin secretion	0.0581395	0.554154	5	0.0153933	1.81267	up
Gap junction	0.0561798	0.554154	5	0.0174861	1.75731	up
Prion diseases	0.0909091	0.554154	3	0.0195584	1.70867	up
Long-term potentiation	0.0597015	0.6546	4	0.0269541	1.56937	up
MicroRNAs in cancer	0.0380435	0.707283	7	0.0342914	1.46482	up
TNF signaling pathway	0.0454545	0.707283	5	0.0374444	1.42661	up
GnRH signaling pathway	0.045977	0.869885	4	0.0581103	1.23575	up
Vascular smooth muscle contraction	0.0396825	0.869885	5	0.0593655	1.22647	up
Rap1 signaling pathway	0.0330189	0.869885	7	0.0627381	1.20247	up
Progesterone-mediated oocyte maturation	0.0430108	0.869885	4	0.0700684	1.15448	up
Inositol phosphate metabolism	0.0491803	0.869885	3	0.0827055	1.08247	up
Inflammatory mediator regulation of TRP channels	0.04	0.869885	4	0.0854813	1.06813	up
Melanogenesis	0.039604	0.869885	4	0.0878077	1.05647	up
Estrogen signaling pathway	0.0392157	0.869885	4	0.0901645	1.04496	up
Toll-like receptor signaling pathway	0.0384615	0.869885	4	0.0949681	1.02242	up
Thyroid cancer	0.0645161	0.869885	2	0.0972225	1.01223	up
Renal cell carcinoma	0.0441176	0.890945	3	0.104817	0.979568	up
Regulation of autophagy	0.09375	0.337141	3	0.00344601	2.46268	down
Adipocytokine signaling pathway	0.0540541	0.337141	4	0.00478214	2.32038	down
Cell adhesion molecules (CAMs)	0.0320513	0.630867	5	0.0134227	1.87216	down
Viral myocarditis	0.04	0.781478	3	0.0305464	1.51504	down
Hypertrophic cardiomyopathy (HCM)	0.038961	0.781478	3	0.0325802	1.48705	down
Antigen processing and presentation	0.0365854	0.781478	3	0.037966	1.42061	down
Adrenergic signaling in cardiomyocytes	0.0264901	0.781478	4	0.0465456	1.33212	down
Oxytocin signaling pathway	0.0254777	0.781478	4	0.0521738	1.28255	down
Fanconi anemia pathway	0.0392157	0.781478	2	0.0775653	1.11033	down
Cytosolic DNA-sensing pathway	0.0344828	0.781478	2	0.0958465	1.01842	down
AMPK signaling pathway	0.0238095	0.781478	3	0.102474	0.989386	down
Autoimmune thyroid disease	0.031746	0.781478	2	0.109575	0.960289	down
Pancreatic cancer	0.03125	0.781478	2	0.11238	0.94931	down
Fatty acid biosynthesis	0.0769231	0.781478	1	0.114994	0.939325	down
Non-homologous end-joining	0.0769231	0.781478	1	0.114994	0.939325	down
Synaptic vesicle cycle	0.0298507	0.781478	2	0.120905	0.917554	down
Herpes simplex infection	0.0187793	0.781478	4	0.121045	0.917052	down
B cell receptor signaling pathway	0.0289855	0.781478	2	0.126675	0.89731	down
Glycosaminoglycan biosynthesis - keratan sulfate	0.0666667	0.781478	1	0.13031	0.885023	down
Gastric acid secretion	0.0277778	0.781478	2	0.135448	0.868229	down

## Sheet: Supplementary material 7D
Supplementary material 7D Total set of the top 20 KEGG enrichment pathways for differentially expressed lncRNA targets in ww_F_P vs ww_L_P.
pathway_term	rich_factor	qvalue	gene_number	Pvalue	-Log10(Pvalue)	regulation
Cell adhesion molecules (CAMs)	0.128205	0.000915447	20	4.01512e-06	5.3963	up
Staphylococcus aureus infection	0.138462	0.126054	9	0.00110574	2.95635	up
Glutathione metabolism	0.132075	0.371335	7	0.00488598	2.31105	up
Viral myocarditis	0.106667	0.453888	8	0.00862149	2.06442	up
Graft-versus-host disease	0.122449	0.453888	6	0.0122976	1.91018	up
Bile secretion	0.0963855	0.453888	8	0.0145842	1.83612	up
Allograft rejection	0.111111	0.453888	6	0.0183522	1.73631	up
Asthma	0.128205	0.453888	5	0.0183869	1.73549	up
Systemic lupus erythematosus	0.0758621	0.453888	11	0.0218414	1.66072	up
Intestinal immune network for IgA production	0.103448	0.453888	6	0.024465	1.61146	up
Type I diabetes mellitus	0.101695	0.453888	6	0.0261819	1.582	up
Small cell lung cancer	0.0851064	0.453888	8	0.0270344	1.56808	up
Leishmaniasis	0.0897436	0.453888	7	0.0296658	1.52774	up
Toxoplasmosis	0.0746269	0.453888	10	0.0306295	1.51386	up
Metabolism of xenobiotics by cytochrome P450	0.0967742	0.453888	6	0.0318063	1.49749	up
Tight junction	0.0740741	0.453888	10	0.0319088	1.49609	up
Autoimmune thyroid disease	0.0952381	0.453888	6	0.0338426	1.47054	up
Antigen processing and presentation	0.0853659	0.466257	7	0.0368098	1.43404	up
Leukocyte transendothelial migration	0.0731707	0.516435	9	0.0430362	1.36617	up
Phenylalanine metabolism	0.142857	0.536763	3	0.0503093	1.29835	up
Spliceosome	0.013245	0.17554	2	0.0103424	1.98538	down
Vitamin digestion and absorption	0.0454545	0.17554	1	0.0229476	1.63926	down
Cocaine addiction	0.0204082	0.17554	1	0.0492412	1.30767	down
Fat digestion and absorption	0.0196078	0.17554	1	0.0511616	1.29106	down
Glutathione metabolism	0.0188679	0.17554	1	0.0530783	1.27508	down
Drug metabolism - cytochrome P450	0.0166667	0.17554	1	0.0597575	1.22361	down
Metabolism of xenobiotics by cytochrome P450	0.016129	0.17554	1	0.0616575	1.21001	down
Thyroid hormone synthesis	0.0142857	0.17554	1	0.0692208	1.15976	down
Chemical carcinogenesis	0.0136986	0.17554	1	0.0720419	1.14241	down
Legionellosis	0.0133333	0.17554	1	0.0739181	1.13125	down
Antigen processing and presentation	0.0121951	0.17554	1	0.0804561	1.09444	down
Glutamatergic synapse	0.00884956	0.21428	1	0.108881	0.963047	down
Neurotrophin signaling pathway	0.00813008	0.21428	1	0.117869	0.9286	down
Dopaminergic synapse	0.00763359	0.21428	1	0.124997	0.903101	down
Hippo signaling pathway	0.00653595	0.223283	1	0.144314	0.840691	down
Phagosome	0.00591716	0.223283	1	0.158105	0.801054	down
Protein processing in endoplasmic reticulum	0.00568182	0.223283	1	0.164072	0.784967	down
Influenza A	0.00555556	0.223283	1	0.167463	0.776082	down
Huntington" "s disease	0.00480769	0.234883	1	0.190833	0.719347	down
Proteoglycans in cancer	0.0046729	0.234883	1	0.195758	0.70828	down
