# Supplementary material for: Pineal gland transcriptomic profiling reveals the differential regulation of lncRNA and mRNA related to prolificacy in STH sheep with two FecB genotypes
Source: BMC Genom Data. 2021 Feb 18;22:9. doi: 10.1186/s12863-020-00957-w (PMC7893892; doi:10.1186/s12863-020-00957-w)
Supplement: Supplementary file 18 — Additional file 18: Supplementary material 8A. Total set of the top 20 KEGG enrichment pathways for differentially expressed mRNAs in MM_FP vs MM_LP. Supplementary material 8B. Total set of the top 20 KEGG enrichment pathways for differentially expressed mRNAs in MM_FP vs ww_FP. Supplementary material 8C. Total set of the top 20 KEGG enrichment pathways for differentially expressed mRNAs in MM_LP vs ww_LP. Supplementary material 8D. Total set of the top 20 KEGG enrichment pathways for differentially expressed mRNAs in ww_FP vs ww_LP. [file 12863_2020_957_MOESM18_ESM.xls]

## Sheet: Supplementary material 8A 
Supplementary material 8A Total set of the top 20 KEGG enrichment pathways for differentially expressed mRNAs in MM_F_P vs MM_L_P.
pathway_term	rich_factor	qvalue	gene_number	Pvalue	-Log10(Pvalue)	regulation
Protein processing in endoplasmic reticulum	0.0625	0.156706	11	0.00126881	2.8966	up
Carbon metabolism	0.0733945	0.156706	8	0.00225566	2.64673	up
RNA transport	0.0598802	0.156706	10	0.00278842	2.55464	up
Butanoate metabolism	0.142857	0.156706	4	0.00346312	2.46053	up
Legionellosis	0.08	0.192359	6	0.00531378	2.2746	up
Glyoxylate and dicarboxylate metabolism	0.111111	0.540578	3	0.0208323	1.68126	up
RNA degradation	0.0657895	0.540578	5	0.0219881	1.65781	up
Synthesis and degradation of ketone bodies	0.181818	0.540578	2	0.0261961	1.58176	up
Non-small cell lung cancer	0.0740741	0.540578	4	0.0274266	1.56183	up
Systemic lupus erythematosus	0.0482759	0.540578	7	0.0313761	1.5034	up
Non-homologous end-joining	0.153846	0.540578	2	0.0343642	1.46389	up
Endocytosis	0.039823	0.540578	9	0.0441972	1.35461	up
Metabolic pathways	0.0270701	0.540578	34	0.0530626	1.27521	up
2-Oxocarboxylic acid metabolism	0.117647	0.540578	2	0.0531593	1.27442	up
Renal cell carcinoma	0.0588235	0.540578	4	0.0538378	1.26891	up
Primary bile acid biosynthesis	0.111111	0.540578	2	0.0583147	1.23422	up
Glycine, serine and threonine metabolism	0.0714286	0.540578	3	0.0587649	1.23088	up
Complement and coagulation cascades	0.0547945	0.540578	4	0.0657099	1.18237	up
Chronic myeloid leukemia	0.0533333	0.540578	4	0.0708096	1.14991	up
Biosynthesis of amino acids	0.0533333	0.540578	4	0.0708096	1.14991	up
Endometrial cancer	0.115385	0.244565	6	0.002227	2.65228	down
Amyotrophic lateral sclerosis (ALS)	0.103448	0.244565	6	0.00367107	2.43521	down
Renal cell carcinoma	0.0882353	0.244565	6	0.00747425	2.12643	down
Colorectal cancer	0.0857143	0.244565	6	0.00848659	2.07127	down
Thyroid cancer	0.129032	0.244565	4	0.00852959	2.06907	down
Thyroid hormone signaling pathway	0.0677966	0.244565	8	0.00930097	2.03147	down
MAPK signaling pathway	0.0509804	0.244565	13	0.0103388	1.98553	down
Chronic myeloid leukemia	0.08	0.244565	6	0.0114416	1.94151	down
Acute myeloid leukemia	0.0862069	0.293993	5	0.0154733	1.81042	down
VEGF signaling pathway	0.0819672	0.318071	5	0.0186006	1.73047	down
Apoptosis	0.0681818	0.333097	6	0.0223743	1.65025	down
Signaling pathways regulating pluripotency of stem cells	0.0567376	0.333097	8	0.0233752	1.63124	down
Long-term potentiation	0.0746269	0.342528	5	0.0260401	1.58436	down
B cell receptor signaling pathway	0.0724638	0.349309	5	0.0288868	1.5393	down
Ubiquitin mediated proteolysis	0.0536913	0.349309	8	0.030648	1.5136	down
Spliceosome	0.0529801	0.349309	8	0.0326839	1.48567	down
Dopaminergic synapse	0.0534351	0.427586	7	0.0425086	1.37152	down
Non-small cell lung cancer	0.0740741	0.43417	4	0.0457021	1.34006	down
cGMP-PKG signaling pathway	0.0467836	0.468129	8	0.0582193	1.23493	down
Ras signaling pathway	0.0429185	0.468129	10	0.0584982	1.23286	down

## Sheet: Supplementary material 8B
Supplementary material 8B Total set of the top 20 KEGG enrichment pathways for differentially expressed mRNAs in MM_F_P vs ww_F_P.
pathway_term	rich_factor	qvalue	gene_number	Pvalue	-Log10(Pvalue)	regulation
Endocrine and other factor-regulated calcium reabsorption	0.0454545	0.612308	2	0.026554	1.57587	up
Viral carcinogenesis	0.0181818	0.612308	4	0.0354688	1.45015	up
Hedgehog signaling pathway	0.0377358	0.612308	2	0.0369027	1.43294	up
Wnt signaling pathway	0.0212766	0.612308	3	0.0453309	1.34361	up
Inositol phosphate metabolism	0.0327869	0.612308	2	0.0471806	1.32624	up
Hippo signaling pathway	0.0196078	0.612308	3	0.0550946	1.25889	up
Synaptic vesicle cycle	0.0298507	0.612308	2	0.0554901	1.25578	up
Thyroid hormone synthesis	0.0285714	0.612308	2	0.0598234	1.22313	up
Phosphatidylinositol signaling system	0.025	0.612308	2	0.075053	1.12463	up
Insulin secretion	0.0232558	0.612308	2	0.0847185	1.07202	up
Calcium signaling pathway	0.016129	0.612308	3	0.0865381	1.06279	up
Selenocompound metabolism	0.0588235	0.612308	1	0.094554	1.02432	up
Epstein-Barr virus infection	0.0153061	0.612308	3	0.0972874	1.01194	up
Herpes simplex infection	0.0140845	0.612308	3	0.116722	0.932849	up
Steroid biosynthesis	0.0454545	0.612308	1	0.119206	0.923702	up
T cell receptor signaling pathway	0.0185185	0.612308	2	0.122936	0.910322	up
Dorso-ventral axis formation	0.04	0.612308	1	0.133676	0.873946	up
Chagas disease (American trypanosomiasis)	0.0173913	0.612308	2	0.135843	0.866961	up
Glycosphingolipid biosynthesis - lacto and neolacto series	0.0384615	0.612308	1	0.138447	0.858717	up
Thyroid hormone signaling pathway	0.0169492	0.612308	2	0.141465	0.849351	up
2-Oxocarboxylic acid metabolism	0.117647	0.59007	2	0.00546361	2.26252	down
RNA transport	0.0239521	0.689068	4	0.0183404	1.73659	down
Fanconi anemia pathway	0.0392157	0.689068	2	0.0386902	1.4124	down
Axon guidance	0.023622	0.689068	3	0.0411639	1.38548	down
Lysine degradation	0.037037	0.689068	2	0.0427527	1.36904	down
ABC transporters	0.0363636	0.689068	2	0.0441409	1.35516	down
Inositol phosphate metabolism	0.0327869	0.689068	2	0.0528104	1.27728	down
Legionellosis	0.0266667	0.689068	2	0.0750858	1.12444	down
Biosynthesis of amino acids	0.0266667	0.689068	2	0.0750858	1.12444	down
cGMP-PKG signaling pathway	0.0175439	0.689068	3	0.0827723	1.08212	down
Phosphatidylinositol signaling system	0.025	0.689068	2	0.0836511	1.07753	down
Protein processing in endoplasmic reticulum	0.0170455	0.689068	3	0.0883282	1.0539	down
Influenza A	0.0166667	0.689068	3	0.0928834	1.03206	down
Apoptosis	0.0227273	0.689068	2	0.0979307	1.00908	down
Pantothenate and CoA biosynthesis	0.0555556	0.689068	1	0.105701	0.975919	down
Pentose and glucuronate interconversions	0.0344828	0.689068	1	0.161744	0.791171	down
AMPK signaling pathway	0.015873	0.689068	2	0.172908	0.762186	down
Citrate cycle (TCA cycle)	0.030303	0.689068	1	0.181247	0.74173	down
Tight junction	0.0148148	0.689068	2	0.191828	0.717088	down
Measles	0.0147059	0.689068	2	0.193948	0.712315	down

## Sheet: Supplementary material 8C
Supplementary material 8C Total set of the top 20 KEGG enrichment pathways for differentially expressed mRNAs in MM_L_P vs ww_L_P.
pathway_term	rich_factor	qvalue	gene_number	Pvalue	-Log10(Pvalue)	regualtion
MicroRNAs in cancer	0.0271739	0.00889898	5	0.000171134	3.76666	up
Vasopressin-regulated water reabsorption	0.0425532	0.146028	2	0.00799545	2.09716	up
Ubiquitin mediated proteolysis	0.0201342	0.146028	3	0.00842467	2.07445	up
Non-homologous end-joining	0.0769231	0.375098	1	0.0376679	1.42403	up
Cell cycle	0.0149254	0.375098	2	0.0536365	1.27054	up
Biosynthesis of unsaturated fatty acids	0.0434783	0.375098	1	0.0637141	1.19576	up
Dorso-ventral axis formation	0.04	0.375098	1	0.0688393	1.16216	up
Homologous recombination	0.0384615	0.375098	1	0.0713916	1.14635	up
Transcriptional misregulation in cancer	0.0119048	0.375098	2	0.0791635	1.10147	up
Phagosome	0.0118343	0.375098	2	0.0799632	1.09711	up
Protein processing in endoplasmic reticulum	0.0113636	0.375098	2	0.0856315	1.06737	up
Galactose metabolism	0.03125	0.375098	1	0.086561	1.06268	up
Nicotine addiction	0.0238095	0.394902	1	0.111303	0.953495	up
Fatty acid metabolism	0.0208333	0.394902	1	0.125829	0.900218	up
Starch and sucrose metabolism	0.0204082	0.394902	1	0.128228	0.892018	up
Glycerolipid metabolism	0.0169492	0.394902	1	0.151857	0.818566	up
MAPK signaling pathway	0.00784314	0.394902	2	0.156397	0.805771	up
Inositol phosphate metabolism	0.0163934	0.394902	1	0.156506	0.805469	up
Steroid hormone biosynthesis	0.0151515	0.394902	1	0.16802	0.774638	up
mTOR signaling pathway	0.0151515	0.394902	1	0.16802	0.774638	up
Insulin secretion	0.0348837	0.712031	3	0.0286127	1.54344	down
Ribosome	0.0208333	0.712031	5	0.0362244	1.441	down
Tuberculosis	0.0207254	0.712031	4	0.0593694	1.22644	down
ABC transporters	0.0363636	0.712031	2	0.0669319	1.17437	down
Endocytosis	0.0176991	0.712031	4	0.0923495	1.03457	down
Amphetamine addiction	0.0298507	0.712031	2	0.0929648	1.03168	down
Gastric acid secretion	0.0277778	0.712031	2	0.104548	0.980682	down
Hippo signaling pathway	0.0196078	0.712031	3	0.110019	0.95853	down
Glycosphingolipid biosynthesis - globo series	0.0666667	0.712031	1	0.112286	0.949674	down
Oxytocin signaling pathway	0.0191083	0.712031	3	0.116329	0.934312	down
Hypertrophic cardiomyopathy (HCM)	0.025974	0.712031	2	0.116499	0.933679	down
2-Oxocarboxylic acid metabolism	0.0588235	0.712031	1	0.125409	0.90167	down
Dilated cardiomyopathy	0.0240964	0.712031	2	0.131264	0.881854	down
Bile secretion	0.0240964	0.712031	2	0.131264	0.881854	down
Glycosaminoglycan biosynthesis - chondroitin sulfate / dermatan sulfate	0.0555556	0.712031	1	0.131898	0.879761	down
GnRH signaling pathway	0.0229885	0.712031	2	0.141334	0.849754	down
HTLV-I infection	0.0145455	0.712031	4	0.15382	0.812988	down
Mismatch repair	0.0454545	0.712031	1	0.157379	0.803052	down
Circadian entrainment	0.0208333	0.712031	2	0.164545	0.783716	down
Calcium signaling pathway	0.016129	0.712031	3	0.165713	0.780644	down

## Sheet: Supplementary material 8D
Supplementary material 8D Total set of the top 20 KEGG enrichment pathways for differentially expressed mRNAs in ww_F_P vs ww_L_P.
pathway_term	rich_factor	qvalue	gene_number	Pvalue	-Log10(Pvalue)	regulation
Signaling pathways regulating pluripotency of stem cells	0.0425532	0.714776	6	0.0194869	1.71026	up
Colorectal cancer	0.0571429	0.714776	4	0.0217532	1.66248	up
Ras signaling pathway	0.0343348	0.714776	8	0.0234193	1.63043	up
Adherens junction	0.0547945	0.714776	4	0.0247537	1.60636	up
RNA degradation	0.0526316	0.714776	4	0.0279921	1.55296	up
Bacterial invasion of epithelial cells	0.05	0.714776	4	0.0326848	1.48565	up
Leukocyte transendothelial migration	0.0406504	0.714776	5	0.0373219	1.42804	up
Rap1 signaling pathway	0.0330189	0.714776	7	0.0390396	1.40849	up
Hepatitis C	0.0378788	0.714776	5	0.0476059	1.32234	up
Tight junction	0.037037	0.714776	5	0.0513712	1.28928	up
Endocytosis	0.0309735	0.714776	7	0.0513891	1.28913	up
Inositol phosphate metabolism	0.0491803	0.817561	3	0.0641224	1.19299	up
Pancreatic cancer	0.046875	0.837175	3	0.0715016	1.14568	up
Hippo signaling pathway	0.0326797	0.837175	5	0.0775127	1.11063	up
Focal adhesion	0.0285714	0.837175	6	0.0914035	1.03904	up
Chagas disease (American trypanosomiasis)	0.0347826	0.837175	4	0.0920559	1.03595	up
Transcriptional misregulation in cancer	0.0297619	0.837175	5	0.103832	0.98367	up
Viral carcinogenesis	0.0272727	0.837175	6	0.107363	0.969143	up
Leishmaniasis	0.0384615	0.837175	3	0.110485	0.956697	up
Phosphatidylinositol signaling system	0.0375	0.837175	3	0.116608	0.933272	up
Spliceosome	0.10596	1.1762e-06	16	7.30559e-09	8.13634	down
Herpes simplex infection	0.0469484	0.201742	10	0.00250611	2.601	down
Epstein-Barr virus infection	0.0459184	0.249422	9	0.00464761	2.33277	down
Notch signaling pathway	0.0769231	0.43482	4	0.010803	1.96646	down
RNA polymerase	0.1	0.451161	3	0.0140112	1.85352	down
SNARE interactions in vesicular transport	0.0882353	0.511893	3	0.0190768	1.7195	down
Ubiquitin mediated proteolysis	0.0402685	0.687372	6	0.0330947	1.48024	down
Glutamatergic synapse	0.0442478	0.687372	5	0.0359177	1.44469	down
Cocaine addiction	0.0612245	0.687372	3	0.0459063	1.33813	down
RNA transport	0.0359281	0.687372	6	0.0516703	1.28676	down
Proximal tubule bicarbonate reclamation	0.0909091	0.687372	2	0.0521592	1.28267	down
GABAergic synapse	0.0454545	0.687372	4	0.0537381	1.26972	down
NF-kappa B signaling pathway	0.0449438	0.687372	4	0.0555021	1.25569	down
Protein processing in endoplasmic reticulum	0.0340909	0.695346	6	0.062939	1.20108	down
Small cell lung cancer	0.0425532	0.695346	4	0.0647838	1.18853	down
mRNA surveillance pathway	0.040404	0.752906	4	0.0748229	1.12597	down
Phototransduction	0.0689655	0.757058	2	0.0819794	1.0863	down
Pathways in cancer	0.0267857	0.757058	9	0.087003	1.06047	down
Circadian rhythm	0.0625	0.757058	2	0.0960227	1.01763	down
Hippo signaling pathway	0.0326797	0.757058	5	0.0975806	1.01064	down
