# Supplementary material for: Pineal gland transcriptomic profiling reveals the differential regulation of lncRNA and mRNA related to prolificacy in STH sheep with two FecB genotypes
Source: BMC Genom Data. 2021 Feb 18;22:9. doi: 10.1186/s12863-020-00957-w (PMC7893892; doi:10.1186/s12863-020-00957-w)
Supplement: Supplementary file 19 — Additional file 19: Supplementary material 9A. Co-expression details of DE lncRNA-mRNA after lncRNA targets coincided with DE mRNAs in MM_FP vs MM_LP. Supplementary material 9B. Co-expression details of DE lncRNA-mRNA after lncRNA targets coincided with DE mRNAs in MM_FP vs ww_FP. Supplementary material 9C. Co-expression details of DE lncRNA-mRNA after lncRNA targets coincided with DE mRNAs in MM_LP vs ww_LP. Supplementary material 9D. Co-expression details of DE lncRNA-mRNA after lncRNA targets coincided with DE mRNAs in ww_FP vs ww_LP. [file 12863_2020_957_MOESM19_ESM.xls]

## Sheet: Supplementary material 9A
		Supplementary material 9A Co-expression details of DE lncRNA-mRNA after lncRNA targets coincided with DE mRNAs in MM_F_P vs MM_L_P.
transcript_id	gene_id	gene_name	feature_id	MM_F_P_FPKM	MM_L_P_FPKM	log2(foldchange)	pvalue	qvalue	transcript_id	gene_id	gene_name	feature_id	MM_F_P_FPKM	MM_L_P_FPKM	log2(foldchange)	pvalue	qvalue	regulation	Pearson_correlation
LNC_016943	XLOC_466330	.	transcript	3.96333	0.63883	2.63321	0.000971258	0.454785	XM_012175493.2	101107430	--	transcript	9.24725	8.68317	0.0908035	0.0408307	0.842215	up	0.974873
LNC_016943	XLOC_466330	.	transcript	3.96333	0.63883	2.63321	0.000971258	0.454785	XM_004005140.3	101101871	--	transcript	5.98424	4.37233	0.452766	0.0429426	0.842215	up	0.969396
LNC_016943	XLOC_466330	.	transcript	3.96333	0.63883	2.63321	0.000971258	0.454785	XM_012187648.1	101122372	--	transcript	4.45464	2.26042	0.978716	0.0217561	0.746544	up	0.973437
LNC_016943	XLOC_466330	.	transcript	3.96333	0.63883	2.63321	0.000971258	0.454785	XM_012177297.2	101114517	--	transcript	8.76957	5.06852	0.790941	0.0212941	0.746544	up	0.955698
XR_001025089.2	105605371	--	transcript	24.1955	11.3691	1.08962	0.0218979	0.746544	XM_012106265.2	101123445	--	transcript	104.881	49.0428	1.09665	0.0160002	0.692105	up	0.981773
XR_001433997.1	105607546	--	transcript	0.0778123	1.56536	-4.33035	0.0167115	0.695119	XM_015104146.1	101120464	--	transcript	0	3.67093	#NAME?	0.0304109	0.811909	down	0.953767
XR_001433997.1	105607546	--	transcript	0.0778123	1.56536	-4.33035	0.0167115	0.695119	XM_012176667.2	101122186	--	transcript	1.52266	3.01623	-0.986156	0.0353685	0.835533	down	0.954389
LNC_017625	XLOC_483907	.	transcript	2.37231	6.39694	-1.43109	0.0101319	0.658892	XM_012184753.2	101121866	--	transcript	7.61199	13.7113	-0.849021	0.0338617	0.835533	down	0.955841
LNC_013991	XLOC_391199	.	transcript	0.037883	5.21541	-7.10509	0.0163659	0.692105	XM_015093679.1	101113917	--	transcript	0	8.34487	#NAME?	0.0357882	0.835533	down	0.966222

## Sheet: Supplementary material 9B
Supplementary material 9B Co-expression details of DE lncRNA-mRNA after lncRNA targets coincided with DE mRNAs in MM_F_P vs ww_F_P.
transcript_id	gene_id	gene_name	feature_id	MM_F_P_FPKM	ww_F_P_FPKM	log2(foldchange)	pvalue	qvalue	transcript_id	gene_id	gene_name	feature_id	MM_F_P_FPKM	ww_F_P_FPKM	log2(foldchange)	pvalue	qvalue	regulation	Pearson_correlation
LNC_009885	XLOC_292492	.	transcript	2.32891	0	Inf	6.84277e-10	3.15867e-06	XM_012175136.2	101112046	--	transcript	1.02865	0.02778	5.21056	3.1557e-05	0.0122669	up	0.95596
LNC_016242	XLOC_448033	.	transcript	106.461	0.005037	14.3674	2.22054e-06	0.00156531	XM_015102340.1	101106372	--	transcript	0.567162	0	Inf	8.07768e-05	0.0233958	up	0.980398
LNC_016242	XLOC_448033	.	transcript	106.461	0.005037	14.3674	2.22054e-06	0.00156531	XM_015104806.1	101104633	--	transcript	3.51454	0	Inf	0.0001214	0.0314605	up	0.980398
LNC_017986	XLOC_491559	.	transcript	2.6128	0	Inf	3.92945e-05	0.0145838	XM_004001976.2	101114400	--	transcript	16.4713	0	Inf	1.26563e-07	0.000183286	up	0.963559
LNC_008762	XLOC_252740	.	transcript	474.2	14.933	4.98892	1.1622e-05	0.00583922	XM_012098362.2	101110879	--	transcript	1.96115	0	Inf	8.71948e-05	0.024769	up	0.998406
LNC_011667	XLOC_329468	.	transcript	0	0.574235	#NAME?	2.17158e-05	0.00921761	XM_012098908.2	101108520	--	transcript	0	19.3277	#NAME?	6.24257e-07	0.000632929	down	0.976214
LNC_008447	XLOC_241702	.	transcript	0.00404967	0.695529	-7.42416	0.000133822	0.0337328	XM_012097020.2	101105948	--	transcript	0.00115033	0.670996	-9.18811	9.92518e-06	0.00511768	down	0.95248
LNC_002306	XLOC_065274	.	transcript	0	15.5562	#NAME?	4.13027e-08	9.19627e-05	XM_012176298.1	101109958	--	transcript	0	4.2243	#NAME?	6.16859e-07	0.000632929	down	0.957646
LNC_002306	XLOC_065274	.	transcript	0	15.5562	#NAME?	4.13027e-08	9.19627e-05	XM_015101327.1	101112675	--	transcript	0	1.65401	#NAME?	2.97219e-05	0.0118946	down	0.995254
LNC_002306	XLOC_065274	.	transcript	0	15.5562	#NAME?	4.13027e-08	9.19627e-05	XM_012125724.2	101120218	--	transcript	0	10.4195	#NAME?	5.39495e-08	0.000110682	down	0.970087
LNC_002306	XLOC_065274	.	transcript	0	15.5562	#NAME?	4.13027e-08	9.19627e-05	XM_015096551.1	101123123	--	transcript	0	1.41514	#NAME?	5.65984e-09	1.81747e-05	down	0.956125
LNC_000410	XLOC_009682	.	transcript	0	1.54806	#NAME?	0.00014239	0.035409	XM_004007845.3	101102896	--	transcript	0	0.919865	#NAME?	8.24917e-05	0.0237992	down	0.963224
LNC_002699	XLOC_079038	.	transcript	0	0.774599	#NAME?	0.000155208	0.0373393	XM_012176298.1	101109958	--	transcript	0	4.2243	#NAME?	6.16859e-07	0.000632929	down	0.967654
LNC_002699	XLOC_079038	.	transcript	0	0.774599	#NAME?	0.000155208	0.0373393	XM_015101327.1	101112675	--	transcript	0	1.65401	#NAME?	2.97219e-05	0.0118946	down	0.999813
LNC_002699	XLOC_079038	.	transcript	0	0.774599	#NAME?	0.000155208	0.0373393	XM_012125724.2	101120218	--	transcript	0	10.4195	#NAME?	5.39495e-08	0.000110682	down	0.968357
LNC_002699	XLOC_079038	.	transcript	0	0.774599	#NAME?	0.000155208	0.0373393	XM_015096551.1	101123123	--	transcript	0	1.41514	#NAME?	5.65984e-09	1.81747e-05	down	0.965795
LNC_011246	XLOC_319224	.	transcript	0	1.25638	#NAME?	9.98442e-06	0.00511768	XM_012145279.2	101103788	--	transcript	0	0.316004	#NAME?	3.81491e-06	0.00240819	down	0.95206
LNC_011246	XLOC_319224	.	transcript	0	1.25638	#NAME?	9.98442e-06	0.00511768	XM_012105453.2	101114585	--	transcript	0	3.16221	#NAME?	1.27815e-11	1.18e-07	down	0.974213

## Sheet: Supplementary material 9C
Supplementary material 9C Co-expression details of DE lncRNA-mRNA after lncRNA targets coincided with DE mRNAs in MM_L_P vs ww_L_P.
transcript_id	gene_id	gene_name	feature_id	MM_L_P_FPKM	ww_L_P_FPKM	log2(foldchange)	pvalue	qvalue	transcript_id	gene_id	gene_name	feature_id	MM_L_P_FPKM	ww_L_P_FPKM	log2(foldchange)	pvalue	qvalue	regulation	Pearson_correlation
LNC_009623	XLOC_283279	.	transcript	1.49172	0	Inf	0.000178999	0.0417046	XM_015095279.1	101106001	--	transcript	3.55398	0	Inf	0.000191628	0.0432815	up	1
LNC_009623	XLOC_283279	.	transcript	1.49172	0	Inf	0.000178999	0.0417046	XM_015103114.1	101119774	--	transcript	13.5214	3.6e-05	18.5188	5.90108e-05	0.0191998	up	0.995477
LNC_013991	XLOC_391199	.	transcript	5.21541	0	Inf	3.51706e-05	0.0135291	XM_015093679.1	101113917	--	transcript	8.34487	0.00566067	10.5257	0.000134183	0.0341736	up	0.966222
LNC_016247	XLOC_448033	.	transcript	51.3806	0	Inf	4.98837e-05	0.0172162	XM_012178948.1	101107863	--	transcript	2.21367	0	Inf	1.33133e-05	0.00678126	up	0.95223
LNC_005950	XLOC_172019	.	transcript	0	0.633587	#NAME?	2.48342e-05	0.0103626	XM_012182746.1	101105257	--	transcript	0	1.02882	#NAME?	0.000134964	0.0342544	down	0.984976
LNC_005950	XLOC_172019	.	transcript	0	0.633587	#NAME?	2.48342e-05	0.0103626	XR_001434667.1	101104824	--	transcript	0	4.31382	#NAME?	8.32184e-07	0.00104174	down	0.981672
LNC_005950	XLOC_172019	.	transcript	0	0.633587	#NAME?	2.48342e-05	0.0103626	XM_015097558.1	443504	--	transcript	0.0130383	47.4947	-11.8308	3.18438e-07	0.000492412	down	0.997495
LNC_006564	XLOC_187695	.	transcript	0	0.398989	#NAME?	1.01089e-05	0.00537132	XM_004003097.2	101122320	--	transcript	0.098695	62.1697	-9.29902	5.93295e-06	0.00403186	down	0.971095
LNC_000842	XLOC_023278	.	transcript	0	0.488582	#NAME?	0.000168704	0.0400643	XM_004008973.3	443453	--	transcript	0	1.61095	#NAME?	1.49364e-05	0.00721018	down	0.966298
LNC_000842	XLOC_023278	.	transcript	0	0.488582	#NAME?	0.000168704	0.0400643	XM_012100208.2	101121977	--	transcript	0	0.682441	#NAME?	0.000209411	0.0463085	down	0.994874

## Sheet: Supplementary material 9D
Supplementary material 9D Co-expression details of DE lncRNA-mRNA after lncRNA targets coincided with DE mRNAs in ww_F_P vs ww_L_P.
transcript_id	gene_id	gene_name	feature_id	ww_F_P_FPKM	ww_L_P_FPKM	log2(foldchange)	pvalue	qvalue	transcript_id	gene_id	gene_name	feature_id	ww_F_P_FPKM	ww_L_P_FPKM	log2(foldchange)	pvalue	qvalue	regulation	Pearson_correlation
LNC_012018	XLOC_339502	.	transcript	3.75317	0.989482	1.92336	0.0122597	0.781039	XM_015101257.1	101118304	--	transcript	19.4662	9.0971	1.09749	0.0475672	0.893563	up	0.988789
LNC_012018	XLOC_339502	.	transcript	3.75317	0.989482	1.92336	0.0122597	0.781039	XM_004008666.3	101108384	--	transcript	16.5269	10.1516	0.703103	0.0407693	0.880917	up	0.958084
LNC_012018	XLOC_339502	.	transcript	3.75317	0.989482	1.92336	0.0122597	0.781039	XM_004020967.3	780476	--	transcript	2.29618	0.877008	1.38858	0.0419542	0.885215	up	0.971737
LNC_019062	XLOC_532771	.	transcript	2.07131	0.257739	3.00656	0.0489759	0.893563	XM_004008666.3	101108384	--	transcript	16.5269	10.1516	0.703103	0.0407693	0.880917	up	0.957955
LNC_019062	XLOC_532771	.	transcript	2.07131	0.257739	3.00656	0.0489759	0.893563	XM_015101257.1	101118304	--	transcript	19.4662	9.0971	1.09749	0.0475672	0.893563	up	0.960389
LNC_017844	XLOC_488105	.	transcript	2.23233	0.490387	2.18656	0.019004	0.805662	XM_012182285.1	101118027	--	transcript	130.274	48.2427	1.43317	0.0151141	0.805662	up	0.960325
LNC_014481	XLOC_405919	.	transcript	2.36663	0.944468	1.32526	0.0445542	0.893563	XM_015101257.1	101118304	--	transcript	19.4662	9.0971	1.09749	0.0475672	0.893563	up	0.952075
LNC_014481	XLOC_405919	.	transcript	2.36663	0.944468	1.32526	0.0445542	0.893563	XM_004008666.3	101108384	--	transcript	16.5269	10.1516	0.703103	0.0407693	0.880917	up	0.970017
LNC_019179	XLOC_536114	.	transcript	3.80568	1.81551	1.06778	0.0267235	0.842698	XM_015103178.1	100037702	--	transcript	12.3296	5.19203	1.24776	0.0276185	0.852715	up	0.973447
XR_001435793.1	105602219	--	transcript	5.445	1.54802	1.81451	0.0139031	0.798235	XM_012182285.1	101118027	--	transcript	130.274	48.2427	1.43317	0.0151141	0.805662	up	0.958708
XR_001435793.1	105602219	--	transcript	5.445	1.54802	1.81451	0.0139031	0.798235	XM_004013417.3	101118203	--	transcript	3.93234	1.16783	1.75156	0.0287488	0.857509	up	0.950662
LNC_016269	XLOC_448214	.	transcript	2.11053	0.542242	1.9606	0.00298637	0.571021	XM_012182285.1	101118027	--	transcript	130.274	48.2427	1.43317	0.0151141	0.805662	up	0.961151
LNC_016268	XLOC_448213	.	transcript	2.04114	0.472063	2.11232	0.0129871	0.788692	XM_012182285.1	101118027	--	transcript	130.274	48.2427	1.43317	0.0151141	0.805662	up	0.956137
LNC_016268	XLOC_448213	.	transcript	2.04114	0.472063	2.11232	0.0129871	0.788692	XM_015101257.1	101118304	--	transcript	19.4662	9.0971	1.09749	0.0475672	0.893563	up	0.966451
LNC_015274	XLOC_426648	.	transcript	3.52693	1.48863	1.24443	0.0308381	0.857509	XM_004013417.3	101118203	--	transcript	3.93234	1.16783	1.75156	0.0287488	0.857509	up	0.963903
LNC_015274	XLOC_426648	.	transcript	3.52693	1.48863	1.24443	0.0308381	0.857509	XM_012182285.1	101118027	--	transcript	130.274	48.2427	1.43317	0.0151141	0.805662	up	0.953124
LNC_012354	XLOC_347557	.	transcript	13.6259	1.62646	3.06654	0.0420461	0.885858	XM_015101257.1	101118304	--	transcript	19.4662	9.0971	1.09749	0.0475672	0.893563	up	0.975943
LNC_001081	XLOC_028449	.	transcript	8.20021	2.80795	1.54615	0.0446959	0.893563	XM_004008666.3	101108384	--	transcript	16.5269	10.1516	0.703103	0.0407693	0.880917	up	0.975874
LNC_001081	XLOC_028449	.	transcript	8.20021	2.80795	1.54615	0.0446959	0.893563	XM_015101257.1	101118304	--	transcript	19.4662	9.0971	1.09749	0.0475672	0.893563	up	0.955603
LNC_008375	XLOC_239637	.	transcript	6.1479	2.07303	1.56835	0.0110949	0.753097	XM_012182285.1	101118027	--	transcript	130.274	48.2427	1.43317	0.0151141	0.805662	up	0.973187
LNC_016402	XLOC_452548	.	transcript	3.28429	1.35957	1.27243	0.0146728	0.805662	XM_004013417.3	101118203	--	transcript	3.93234	1.16783	1.75156	0.0287488	0.857509	up	0.970872
LNC_016402	XLOC_452548	.	transcript	3.28429	1.35957	1.27243	0.0146728	0.805662	XM_012182285.1	101118027	--	transcript	130.274	48.2427	1.43317	0.0151141	0.805662	up	0.986211
LNC_011503	XLOC_325637	.	transcript	3.1388	0.848737	1.88682	0.0456271	0.893563	XM_004008666.3	101108384	--	transcript	16.5269	10.1516	0.703103	0.0407693	0.880917	up	0.959085
LNC_011503	XLOC_325637	.	transcript	3.1388	0.848737	1.88682	0.0456271	0.893563	XM_015101257.1	101118304	--	transcript	19.4662	9.0971	1.09749	0.0475672	0.893563	up	0.957623
LNC_006739	XLOC_190789	.	transcript	6.0748	1.49718	2.02059	0.0019771	0.538151	XM_012182285.1	101118027	--	transcript	130.274	48.2427	1.43317	0.0151141	0.805662	up	0.964333
LNC_006112	XLOC_175190	.	transcript	2.52385	0.587063	2.10404	0.0221923	0.805662	XM_012182285.1	101118027	--	transcript	130.274	48.2427	1.43317	0.0151141	0.805662	up	0.960432
LNC_006112	XLOC_175190	.	transcript	2.52385	0.587063	2.10404	0.0221923	0.805662	XM_015101257.1	101118304	--	transcript	19.4662	9.0971	1.09749	0.0475672	0.893563	up	0.950677
LNC_016458	XLOC_452870	.	transcript	2.28962	0	Inf	0.0198424	0.805662	XM_015101257.1	101118304	--	transcript	19.4662	9.0971	1.09749	0.0475672	0.893563	up	0.96325
LNC_005729	XLOC_163378	.	transcript	4.99649	1.02317	2.28786	0.0202839	0.805662	XM_015101257.1	101118304	--	transcript	19.4662	9.0971	1.09749	0.0475672	0.893563	up	0.962637
LNC_005729	XLOC_163378	.	transcript	4.99649	1.02317	2.28786	0.0202839	0.805662	XM_004008666.3	101108384	--	transcript	16.5269	10.1516	0.703103	0.0407693	0.880917	up	0.974035
LNC_013477	XLOC_373876	.	transcript	2.9342	0.979163	1.58335	0.0407528	0.880917	XM_012182285.1	101118027	--	transcript	130.274	48.2427	1.43317	0.0151141	0.805662	up	0.951742
LNC_006156	XLOC_175716	.	transcript	7.47913	3.05619	1.29114	0.0307185	0.857509	XM_004013417.3	101118203	--	transcript	3.93234	1.16783	1.75156	0.0287488	0.857509	up	0.95157
LNC_016408	XLOC_452563	.	transcript	5.94737	2.07505	1.51911	0.0322523	0.857509	XM_004013417.3	101118203	--	transcript	3.93234	1.16783	1.75156	0.0287488	0.857509	up	0.969605
LNC_016408	XLOC_452563	.	transcript	5.94737	2.07505	1.51911	0.0322523	0.857509	XM_012182285.1	101118027	--	transcript	130.274	48.2427	1.43317	0.0151141	0.805662	up	0.98122
LNC_006047	XLOC_174248	.	transcript	8.45179	2.63734	1.68017	0.00377846	0.571021	XM_004013417.3	101118203	--	transcript	3.93234	1.16783	1.75156	0.0287488	0.857509	up	0.952688
LNC_006047	XLOC_174248	.	transcript	8.45179	2.63734	1.68017	0.00377846	0.571021	XM_012182285.1	101118027	--	transcript	130.274	48.2427	1.43317	0.0151141	0.805662	up	0.985437
LNC_004209	XLOC_122786	.	transcript	12.1243	2.32128	2.38491	0.0180693	0.805662	XM_004008666.3	101108384	--	transcript	16.5269	10.1516	0.703103	0.0407693	0.880917	up	0.957931
LNC_004209	XLOC_122786	.	transcript	12.1243	2.32128	2.38491	0.0180693	0.805662	XM_015101257.1	101118304	--	transcript	19.4662	9.0971	1.09749	0.0475672	0.893563	up	0.965232
LNC_016871	XLOC_463062	.	transcript	1.82648	0.438355	2.0589	0.0118313	0.775006	XM_004013417.3	101118203	--	transcript	3.93234	1.16783	1.75156	0.0287488	0.857509	up	0.956941
LNC_016871	XLOC_463062	.	transcript	1.82648	0.438355	2.0589	0.0118313	0.775006	XM_012182285.1	101118027	--	transcript	130.274	48.2427	1.43317	0.0151141	0.805662	up	0.968651
LNC_004466	XLOC_128051	.	transcript	4.5009	0.800439	2.49135	0.0130565	0.788692	XM_015101257.1	101118304	--	transcript	19.4662	9.0971	1.09749	0.0475672	0.893563	up	0.961789
LNC_004466	XLOC_128051	.	transcript	4.5009	0.800439	2.49135	0.0130565	0.788692	XM_004008666.3	101108384	--	transcript	16.5269	10.1516	0.703103	0.0407693	0.880917	up	0.964425
LNC_006604	XLOC_187983	.	transcript	1.7894	0.467956	1.93503	0.0402425	0.87736	XM_004008517.3	101113326	--	transcript	4.67624	2.54612	0.877044	0.0260362	0.833794	up	0.958986
XR_001434791.1	101116481	--	transcript	24.5958	32.0132	-0.380254	0.00533746	0.577506	XM_004023614.3	101106416	--	transcript	4.70599	6.19735	-0.397154	0.0297025	0.857509	down	0.951844
XR_001434791.1	101116481	--	transcript	24.5958	32.0132	-0.380254	0.00533746	0.577506	XM_004013872.3	101108935	--	transcript	21.7974	27.4961	-0.335072	0.00322818	0.571021	down	0.95408
LNC_019176	XLOC_536095	.	transcript	3.67458	5.53282	-0.590436	0.00453796	0.571021	NM_001126362.1	100145878	--	transcript	10.8652	13.342	-0.296257	0.0275011	0.852715	down	0.966733
XR_001036058.2	101110918	--	transcript	21.3716	27.7381	-0.37617	0.047483	0.893563	XM_004008711.3	101121677	--	transcript	13.4399	17.2371	-0.358999	0.0121519	0.781039	down	0.952255
XR_001024154.1	105604599	--	transcript	1.92335	3.64764	-0.923345	0.0134211	0.79225	XM_012185875.1	101104585	--	transcript	15.1116	26.9097	-0.832467	0.0108534	0.748366	down	0.951063
